# Supplementary material for: Integrative Metabolomic, Network Pharmacology, and Experimental Evidence for Lepidium sativum Seed Extract as a Natural Modulator of Pulmonary Fibrosis via the ncNRFR/Let-7d Regulatory Pathway
Source: Pharmaceuticals (Basel). 2025 Nov 28;18(12):1820. doi: 10.3390/ph18121820 (PMC13134761; doi:10.3390/ph18121820)
Supplement: Supplementary file 1 [file pharmaceuticals-18-01820-s001.zip]

Archive with 5 entries (5 files):
- Supporting Information (10)-ES-revised.pdf
- Table S4.xlsx
- Table S5.xlsx
- Table S6.xlsx
- Table S7.xlsx
