# Supplementary material for: Integrative Metabolomic, Network Pharmacology, and Experimental Evidence for Lepidium sativum Seed Extract as a Natural Modulator of Pulmonary Fibrosis via the ncNRFR/Let-7d Regulatory Pathway
Source: Pharmaceuticals (Basel). 2025 Nov 28;18(12):1820. doi: 10.3390/ph18121820 (PMC13134761; doi:10.3390/ph18121820)
Supplement: Supplementary file 1 [file pharmaceuticals-18-01820-s001.zip › Table S4.xlsx]

## Sheet: All genes combined with repetit
Table S4 A: Table showing all genes combined with repetition
Gene ID
SHBG
FNTB
FNTA
CES1
CES2
DNM1
NAAA
TRPM8
SLC22A2
SLC47A1
GRIN2B
GRIN1
GRIN2A
GRIN1
GRIN1
CA2
CA1
SIGMAR1
CA4
NPC1L1
NR1H3
HMGCR
CYP51A1
RORC
CYP17A1
AR
SHBG
SREBF2
ESR1
ESR2
RORA
CYP19A1
PTPN1
BCHE
SLC6A2
CYP2C19
SERPINA6
ACHE
SLC6A4
CHRM2
NR1I3
NR1H2
G6PD
VDR
DHCR7
CES2
HSD11B1
PTGER1
PTGER2
PTGES
PPARA
PPARD
GLRA1
SQLE
PTPN6
PTPN2
NOS2
FDFT1
HSD11B2
PPARG
UGT2B7
POLB
NR3C1
PREP
PTGER4
IDO1
BACE1
ATP12A
SIGMAR1
PTGIR
TBXAS1
DHCR7
EBP
FABP4
TERT
FABP3
FABP5
FABP1
ICMT
CDC25A
SMO
DRD2
ADORA3
MAPK3
PRKCH
PTPN11
AKR1B10
S1PR3
S1PR1
BACE2
MGLL
CXCR3
PTPRF
PLA2G1B
ACP1
MDM4
PDE4A
PDE4B
PDE4C
MDM2
SHH
F2
F10
ALK
HCRTR2
HCRTR1
TOP2A
F11
MAP3K14
IGF1R
SRC
KDR
PTGFR
PTGER3
PTGDR
MAPK14
ALOX5AP
TOP1
NR3C2
HIF1A
SHBG
ACACB
NR5A2
NR5A1
CXCR3
ALOX5AP
SPHK2
HSD11B1
CNR2
SCD
CYP24A1
CHRM4
ERBB2
HTR2B
TBXAS1
FYN
ADRA2A
ADRA2C
ADRA2B
CHRM5
EGFR
CHRM2
CHRM1
ACHE
SLC6A2
HTR2A
HTR2C
SLC6A4
TACR2
SLC6A3
CHRM3
ADORA3
LCK
MC4R
MC5R
GRM5
RORC
CNR1
TRPV1
NPSR1
TACR1
FAAH
NPY1R
KDR
PTGES
TAOK1
TAOK3
ENPP2
CA9
EPHX2
HRH3
HRH4
HIF1A
ABCC1
KCNA3
NR1H3
RORB
NR1H2
RORA
SMO
CES1
CES2
NAAA
DNM1
TRPM8
SLC22A2
SLC47A1
GRIN1
GRIN2B
GRIN2A
GRIN1
GRIN1
CA1
SIGMAR1
CA4
CA2
FAAH
PRKCA
CNR1
CNR2
HSD11B1
PRKCD
PRKCQ
EGFR
PTGES
PTPN1
CDK4
CCND1
PTGS2
HMGCR
PRKCE
ENPP2
HPGD
PFKFB3
PTPN2
TRPV1
S1PR3
S1PR1
AVPR1A
ERBB2
LCK
LPAR6
LPAR5
CHUK
LPAR3
LPAR2
LPAR1
LPAR4
PIM1
MAPK14
PIM3
ALOX5
ITGAL
ICAM1
ITGB2
AR
CES2
SCN9A
ALOX5AP
MDM2
PRKCH
PREP
ABL1
KCNH2
MTNR1A
MTNR1B
CHEK1
ACACB
TBXAS1
PDE4B
PDE7A
PYGL
RBP4
S1PR5
S1PR4
MET
IKBKB
CSF1R
FLT1
KIT
FLT3
AURKB
MAP2K1
AURKA
GRM2
CSNK1D
SLC8A1
MAPK11
MAP3K14
MAP4K4
HCRTR2
HCRTR1
CYP19A1
EPHX1
CTSS
CTSL
GPR119
MTOR
PIK3CA
SLC5A1
HSD17B2
GC
DRD4
HTR2A
ADRA1A
DRD3
F10
FNTA
FNTB
PRF1
CDK9
MAPK8
IKBKE
AKT1
TBK1
GSK3A
CDK2
CDK7
FGFR1
PLK4
FABP4
FABP3
PTGS1
PPARG
CNR1
HSD11B1
FAAH
PTGS2
FFAR1
CES2
PPARA
PTPN1
FABP5
FABP1
PPARD
NR1H3
SCD
ALOX5
CYP17A1
NOS2
CNR2
CYP19A1
RARG
RARB
RARA
PTGES
CRHR1
GRM5
MCL1
BCL2
F2R
GCGR
MAPK14
NPY5R
CTSK
NR3C1
EPHX1
CALCRL
RAMP1
RORC
POLB
LDLR
MAOB
GRIN2B
ALOX5AP
CALCRL
CYP26A1
CCNE1
CDK2
AVPR2
AVPR1A
PTPRF
PLA2G1B
ACP1
KDR
AR
STAT3
GPR119
TERT
SRC
MAPT
APP
ACACB
SNCA
PGR
PTGER2
PTPN2
AURKB
DCK
HRH3
JAK2
ROCK2
GSTM2
TGM2
TGM1
MET
MDM2
LIMK2
MMP2
ABL1
CCR8
HPGD
RAF1
PDGFRB
ROCK1
SLC5A2
QPCT
FNTB
GRM2
FNTA
TRPM8
IDH1
SLC6A9
C3AR1
SLC5A1
ASAH1
TOP1
FLT1
PSEN2
PSENEN
NCSTN
APH1A
PSEN1
KCNH2
PTP4A3
ICMT
DGAT1
APH1B
AKR1B1
CA7
CA12
TP53
ALOX5
SQLE
SLC29A1
PRKCG
PRKCB
PRKACA
TNNC1
TNNI3
TNNT2
PRKCZ
F10
ACHE
AKT1
SLC5A2
ABCB1
CDK5R1
CDK5
TNF
IL2
RELA
PDE5A
ABCC1
LRRK2
GRK7
HIPK4
TAOK2
MAK
CDKL5
ICK
VRK2
PIP4K2C
CDK13
CSF1R
CDK4
ABL1
CCNB1
CCND1
CDK2
CDK1
CCNE1
PIP5K1C
DSTYK
KIT
FLT3
PDGFRA
EGFR
EPHA2
CCNE2
CDK2
CCNE1
CCNB3
CDK1
CCNB1
CCNB2
CDK2
CCNA1
CCNA2
CCND3
CCND2
CCND1
CDK4
CCNH
MAP2K3
CCNT1
CDK7
CDK9
PIM1
JAK3
MAPK8
DYRK1A
RPS6KA3
PHKG2
CSNK1G1
CAMK4
CDK6
RPS6KA1
PRKD3
GSK3B
MAPK10
CSNK1A1
CAMK2D
GSK3A
MAP3K9
MAP3K10
MAP2K4
JAK2
ROCK2
ERBB4
CDK2
CDK7
CDK1
CDK9
RPS6KA4
ROCK1
CDK4
IRAK1
PKN1
PYGM
IKBKE
TYK2
IRAK4
PLK4
CAMK2G
AAK1
PRKD1
RPS6KA2
PRKCQ
STK17B
EPHA5
PHKG1
CDK5
PRKAA1
CAMK2B
CAMK2A
CA2
CA1
CA4
TRPM8
AR
CDC25A
CDC25B
NR1I3
NR1H4
GPBAR1
SHH
ESR1
ESR2
SHBG
UGT2B7
NR1H3
POLA1
NPC1L1
HSD11B1
DRD2
NR3C1
G6PD
GABBR1
NR3C2
PGR
IDO1
SLC6A3
TRPV3
GABRG2
GABRB2
CYP19A1
GABRA2
AKR1B10
HMOX1
PTGS2
SCN5A
HSD17B2
SCN9A
EIF2AK1
CHRM4
OPRM1
OPRD1
OPRK1
JAK1
JAK2
ADRA2C
PTAFR
ICMT
BCHE
PABPC1
KCNA5
ADRA1A
PARP1
CYP17A1
SERPINA6
HSD17B3
LRRK2
TYMS
EPHA4
LTA4H
MTNR1A
PRKDC
LIPA
EGFR
MAPK1
CLK4
STK3
STK26
BRD4
TNNI3
TNNT2
TNNC1
ALOX5
TRPV1
NR4A1
CYP51A1
BRD2
BRD3
PSEN2
APH1B
PSEN1
PSENEN
NCSTN
APH1A
JAK3
TYK2
MDM2
CYP11B1
PIM1
CYP11B2
PIM3
FABP4
PPARA
FABP3
FABP5
PPARD
SPHK1
FFAR1
FABP2
VDR
CCNE2
CDK2
PTK2
KDR
MMP13
SLC18A3
MTNR1B
CHRM1
HTR2C
CHRM3
CCNE1
SHBG
AR
ESR2
G6PD
NR3C1
NR3C2
PGR
SERPINA6
CYP19A1
CES2
EPHX2
C5AR1
S1PR1
POLB
GLRA1
SIGMAR1
CYP17A1
PSENEN
SRD5A2
PSEN2
NCSTN
APH1A
PSEN1
APH1B
PRKCG
PRKCD
PRKCB
PRKCE
PRKCQ
RASGRP1
HSD11B1
AKR1C3
GABBR1
VDR
CCNB2
CCNB1
CDK1
CDC25A
HIF1A
CCNB3
GSK3B
CDK1
GCGR
PPARG
KCNH2
PTPN1
GC
HDAC6
IDO1
CCR1
JAK1
JAK2
PYGL
MMP3
MMP9
MMP1
OPRM1
OPRD1
OPRK1
PTGIR
NR1H3
EPHX1
JAK3
TYK2
SLC18A3
GABBR1
GABRB2
MDM2
GABRA2
GABRG2
GABBR2
IL6ST
SCN9A
PTGES
KCNA3
KCNA5
LRRK2
MAPK8
APP
F2R
TACR1
ESR1
CHRM4
CHRM5
CHRM1
CHRM3
CYP2C9
NPY5R
MAP3K5
UGCG
CXCL8
HMGCR
CYP3A4
PRKCH
MAPK14
CDK8
PRMT3
PTGS2
NPC1L1
RORA
MTNR1A
MTNR1B
PIM1
PGGT1B
PIM3
TOP2A
PFKFB3
HSP90B1
PER2
HSP90AA1
HSP90AB1
PTPN1
NR1I3
AR
CYP19A1
ATP12A
SLC6A4
CHRM2
NR1H3
ACHE
CA2
CA1
CA4
ESR1
SREBF2
NPC1L1
DRD2
SQLE
BCHE
TRPM8
PTPRF
PTPN2
PLA2G1B
CDC25B
ACP1
AKR1B10
SLC6A2
CYP2C19
PTPN6
FABP4
PPARA
FABP3
FABP5
PPARD
FABP1
HMOX1
TRPV3
HSD11B1
CD81
UGT2B7
PTGS2
NR3C2
PTGS1
GLRA1
HSD17B2
SCD
LTB4R
SCN5A
SCN9A
PREP
PTGES
CYP51A1
NR3C1
SIGMAR1
CYP17A1
JAK1
JAK2
EIF2AK1
ESR2
RORA
ICMT
SHBG
CHRM4
OPRM1
OPRD1
OPRK1
PTAFR
ADRA2C
G6PD
PGR
NR1H4
PABPC1
GC
KCNH2
EPHA4
FFAR1
JAK3
TYK2
TYMS
LTA4H
PRKDC
EGFR
MAPK1
ADRA1A
LIPA
TOP1
LRRK2
STK3
SLC6A3
NCSTN
PSENEN
BRD4
PSEN2
APH1A
PSEN1
PIM1
KCNA5
PIM3
SPHK2
SPHK1
HMGCR
CES2
PTPN11
MTNR1A
CLK4
APH1B
FABP4
PPARA
FABP3
FABP5
PPARD
FABP2
FFAR1
SLC22A6
CDC25A
HSD11B1
AKR1B10
POLB
VDR
NR1H4
PHF8
UGT2B7
CYP19A1
SERPINA6
SHBG
HSD17B3
G6PD
GABBR1
PTGER2
KDM2A
KDM5C
GPBAR1
GABRB2
NPC1L1
GABRA2
GABRG2
FNTA
FNTB
AR
HAO1
PTGFR
PTPN1
HSD11B2
GSTK1
LTA4H
CA2
CA1
NR0B2
CDC45
PTPRC
PPARG
CYP26A1
RXRA
RARG
RARB
RARA
FAAH
TERT
FABP1
CYP26B1
RXRG
FFAR4
CACNA2D1
RXRB
SLC16A1
ALOX15
ALOX12
PTGER4
GLRA1
EPHX2
ABCC1
ABCB1
CHRNA7
PLA2G4A
PTGES
SCD
SAE1
GRM5
UBA2
PLG
HTR2B
RORB
MAPK1
RORA
PTGDR2
ITGAL
ITGB2
ICAM1
TBXA2R
HNF4A
MMP2
AKR1C1
HMGCR
ENPP2
PGR
TRPA1
METAP1
RBP4
GCG
STS
PTGDR
PSEN2
APH1B
PSEN1
APH1A
NCSTN
PSENEN
ITGAL
PRKAG1
THRA
PRKAB1
THRB
MME
PTGER3
DGAT1
ADRA2B
MAPK14
PTGES2
PRKAA2
HTR1A
DRD2
DRD3
ADRA1A
HTR6
HTR2A
HTR2B
ADRA1D
ADRA1B
ADORA3
ADRA2A
ADRA2B
OPRD1
ADRA2C
BCHE
ABCG2
MAPKAPK2
OPRM1
MTNR1A
MTNR1B
ABCB1
SLC6A4
HTR7
KIF11
TRPV1
CMA1
CYP2D6
DRD1
SIGMAR1
AURKB
DUT
MDM2
ROCK1
SLC27A4
S1PR1
SYK
CSNK1G2
CSNK1D
CAPN1
CAPNS1
CYP19A1
PDE9A
PDE1C
KCNA3
PLD1
NPY5R
CSF1R
PDE3A
PDE4A
SOAT1
PDE3B
GPR139
BRD4
BRD2
BRD3
UGCG
AKT1
MAPK8
NR1H4
MKNK2
SMO
STAT3
CREBBP
PLAT
F2
TACR3
HPGDS
ABCC1
CRHR1
CCNA2
CDK2
SSTR3
KCNH2
JAK3
JAK1
TGFBR1
PDF
RIPK2
ACVR1B
PDE2A
FLT1
PDGFRA
SLC5A1
PARP1
DBF4
CDC7
PDPK1
SLC10A2
HSD11B2
OPRK1
TDP1
MMP13
TK1
PDE7A
CDK1
KDM5B
PTP4A3
ALK
SCN10A
NR1H3
PLK1
NR1H2
KCNQ1
PDGFRA
PDGFRB
PPARA
CNR2
FAAH
TRPV1
NR1H3
SQLE
NR1I3
AR
CYP19A1
ESR1
CHRM2
SLC6A2
SLC6A4
CYP2C19
TOP1
ESR2
BCHE
PTPN1
CXCR3
PTPN2
PTGS1
MAOB
ADORA1
ADORA2A
ADORA3
UGT2B7
GLI2
GLI1
RORC
SREBF2
NPC1L1
FABP4
PPARG
CTSD
TERT
SHBG
FABP3
CYP17A1
FABP5
PPARD
HMGCR
FABP1
CNR1
CYP51A1
SRD5A1
SRD5A2
NR3C2
NR3C1
PGR
CES1
SERPINA6
SIGMAR1
NR1I2
HSD17B3
SCD
ACHE
ALOX5
RBP4
PTPN6
TRPA1
CCR5
LSS
FDFT1
PTGER1
PTGER2
CES2
PREP
FFAR1
PTGES
VDR
RARG
RARB
RARA
SPHK2
PLA2G4A
SPHK1
RORA
FNTA
FNTB
AKR1B1
CA2
CA12
XDH
CA4
NOX4
CYP1B1
ABCG2
ABCB1
ADORA3
CDK1
OPRD1
CA7
PLG
BACE1
PIK3CG
MAPT
KDM4E
TOP2A
ACHE
MYLK
MPO
PIK3R1
DAPK1
PYGL
SYK
MMP3
CA3
PLK1
CSNK2A1
NEK2
NEK6
PLA2G1B
CA5A
APEX1
AKR1C2
AKR1C1
AKR1C3
AKR1C4
CA13
AKR1A1
CYP19A1
CA1
CA9
ALOX15
GSK3B
AKT1
ADORA2A
ALOX12
CA6
ARG1
DRD4
FLT3
EGFR
F2
PIM1
PKN1
CAMK2B
ALK
AXL
ALOX5
ADORA1
HSD17B2
CDK6
CDK2
TYR
AHR
ESRRA
CDK5R1
CDK5
KIT
MAOA
MMP9
MMP2
PLA2G2A
MCL1
CCNB3
CDK1
CCNB1
CCNB2
ABCC1
TERT
GPR35
AVPR2
CXCR1
ST6GAL1
CA14
MET
SRC
PTPRS
MPG
PARP1
TTR
MMP12
CD38
AKR1B10
TNKS2
TNKS
TOP1
IGF1R
INSR
AURKB
PTK2
KDR
ADORA1
ADORA2A
ADORA3
CXCR3
KCNH2
SIGMAR1
DNM1
PTGS2
PGR
CNR1
ICMT
NR5A2
NR5A1
CHRM2
CHRM1
CHRM3
CHRNA7
KIF20A
OXTR
CHRNA3
CHRNB4
FDFT1
ACHE
MGLL
SLC18A2
SLC6A9
HPGD
ALDH1A1
NR3C1
CYP19A1
MAOA
MAOB
CA2
MAPT
VDR
HSD11B2
SLC6A4
BACE1
CHRNA4
CHRNB2
INSR
CETP
ALOX5AP
CNR2
OPRK1
CA12
CA9
AR
NR3C2
NR1H2
MTNR1A
HRH1
SPHK2
GRM5
CRHR1
TDO2
PSEN2
PSENEN
NCSTN
APH1A
PSEN1
APH1B
NPSR1
BCHE
ABCC1
METAP2
CYP17A1
S1PR1
ENPP2
PDE10A
AVPR2
DRD2
MMP13
HIF1A
MMP8
KCNA3
TACR1
PABPC1
PLA2G4A
PAFAH1B2
IDO1
HRH3
HRH4
ADRA1A
ADRA1B
C5AR1
NPY5R
CYP11B2
AVPR1A
RAF1
HTR2A
TLR9
TBXA2R
NQO2
ECE1
CYP26A1
EPAS1
QPCT
CTSK
CTSS
CTSL
TXN
CCNB3
CDK1
CCNB1
CCNB2
METAP1
MAPK14
PPARA
HTR2C
CCNB2
PRKCD
PRKCA
PRKCQ
FAAH
CNR1
CNR2
HSD11B1
PRKCG
PRKCE
PRKCH
METAP2
PTGS2
NOS2
PTGES
CYP19A1
HMGCR
ENPP2
PTPN1
PTPN2
SELP
LPAR3
LPAR6
LPAR2
LPAR1
TRPV1
LPAR5
LPAR4
CES2
ALOX5
PREP
FNTA
FNTB
PGGT1B
FNTA
AR
BCL2L1
CYP17A1
SLC2A1
ADCY1
F2RL1
HSD17B2
HSD11B2
TRPV4
PRKCB
JUN
VAV1
NR3C1
SERPINA6
PGR
GPR55
NR3C2
EPHX2
ABCB1
GLRA2
F2
FABP4
PTGS1
PPARG
PPARA
FABP3
PPARD
FFAR1
IKBKB
PRSS1
DUSP3
SHBG
CYP2C19
AKR1C3
AKR1C2
AKR1C1
SIRT2
SLC6A2
TACR2
SLC6A3
PDE4D
PSEN2
PSENEN
NCSTN
APH1A
PSEN1
APH1B
SF3B3
PTPA
DAGLA
TERT
KCNA3
NR1H3
P2RY10
GPR174
CTRC
PPP1CC
NLRP3
GPR34
GLI1
EPAS1
PLA2G2A
MMP9
PDCD4
TBXA2R
OPRK1
PPP2CA
CA2
CA7
CA1
CA6
CA12
CA14
DRD2
OPRM1
OPRD1
DRD3
SIGMAR1
KCNH2
CHRM4
ADRA2A
HTR2A
ADRA1A
HTR6
ADRA1D
ADRA1B
HTR1A
MCHR1
OPRK1
OPRL1
HTR2C
FAAH
CYP2D6
ARHGDIA
SCN4A
ROCK2
ROCK1
SLC6A4
SLC6A3
BCHE
HTR2B
ACHE
NR1D1
DPP8
DPP9
GRIN2B
ROCK1
PHLPP2
ADRA2C
CASR
ADRA2B
KDM1A
UTS2R
CDK2
ADRB2
ADRB1
CTSC
NOS1
AKT1
CXCR3
PTK2
CHUK
FDFT1
CHIA
HTR1F
SLC6A9
TRPM8
TRPV1
TRPA1
CHRNA4
KCNMA1
CHRNA3
CHRNA3
CHRNB4
PRCP
HRH1
PRKCD
ERG
HTR3B
HTR3A
PRKCE
PRKCH
IRAK4
XIAP
CHRM1
CHRNB3
CHRNA6
CHRNB2
CHRNA3
MRGPRX1
AOC1
PRKCB
CHKA
SLC6A2
CNR1
SLC6A1
CCNB3
CDK1
CCNB1
CCNB2
PNMT
GRM2
TRAP1
LCK
HTR7
DRD4
CHEK1
PDE8B
USP14
NOS3
HTR5A
ABCB1
BIRC2
CHRNA7
NQO2
CHRNA3
CHRNB2
CNR2
MPO
FGFR1
KCNA3
HASPIN
CHRNB1
CHRNA1
CHRND
CHRNG
CDK1
VEGFA
FGF1
HPSE
HSP90AA1
LGALS4
LGALS3
LGALS8
FGF2
PSEN2
NCSTN
PSENEN
APH1A
PSEN1
APH1B
HTR2B
ADRA2A
ADRA2C
ADRA2B
DRD1
DRD2
ADRA1D
HTR2A
HTR2C
DRD3
CYP2D6
HTR6
ADRA1A
HTR1B
RORC
TRPV1
AMY1A
STAT3
AMY2A
SLC6A2
GLRA1
GLRA2
SSTR5
SSTR2
SSTR4
SSTR1
SSTR3
SELP
ADORA1
NAALAD2
FOLH1
ADORA2A
OPRK1
FPGS
IL2
NEU3
CA7
CA6
CA13
CA5B
CA5A
PPM1A
HPRT1
ASNS
PTAFR
NEU2
NEU4
P2RY1
MGAM
AHCY
YARS
QARS
P2RY11
PGD
MLNR
PYGL
PYGM
PNP
ENGASE
TERT
GBA
CDC42
RAC1
IMPDH1
IMPDH2
ENPEP
ADCY10
VDR
CA2
CA1
CA9
LGALS9
IGF2R
BCL2L1
CA12
HSD11B2
HSD11B1
CA14
ATP1A1
KCNH2
OPRM1
ABCB1
TYR
FDFT1
CA4
ABCB11
GAA
PPM1B
PPP1CC
PPP2CA
IDO1
HTR2B
HTR1A
HTR2A
HTR2C
HTR7
ADRA2A
HTR1B
HTR1D
ADRB1
HTR1E
HTR6
TACR1
SLC6A3
MMP3
ANPEP
ENPEP
MPO
GABBR1
CTSL
GRIA1
SLC6A4
KDM4C
MME
ERAP2
SLC6A2
EPHA2
EPHB2
EPHA5
EPHA4
EPHA8
EPHA6
EPHA7
EPHB3
EPHA3
EPHB1
EPHB4
EPHA1
EPHB6
CTSC
CACNA2D1
MC1R
SLC15A1
ITGAL
ITGB2
ICAM1
MIF
MMP9
ACE
CTSB
PIM2
EDNRB
EDNRA
CCR3
HTR4
DRD1
DRD3
HTR5A
PPARG
CPN1
EPHX2
KMO
HSD11B1
SLC1A2
KDM5C
KDM4B
KDM5B
KDM4A
GPBAR1
TH
GRM2
PPIA
CHEK2
OPRM1
GHSR
GRM6
DDAH1
PTPN1
PTPN2
ADRB3
CCKBR
ADRA1A
DRD5
LTA4H
LAP3
COMT
CNR1
CNR2
GRIK1
CDK2
GRIK2
ST3GAL1
AOC3
ADORA3
PLA2G4A
RAD51
KCNA5
MMP1
MMP8
CASP1
ECE1
MTNR1A
GABRG2
SLC6A1
GABRA3
GABRB2
GABRA2
GABRB2
GABRG2
ADORA3
SLC5A7
SLC6A12
ENPEP
GABRR1
ANPEP
EGLN1
GABRG2
GABRB2
GABRA1
GABBR2
GABBR1
SLC6A11
SLC6A13
ADSS
ABAT
CACNA2D1
GABBR1
OAT
KDM3A
KDM6B
KDM5C
EGLN2
MMP1
MMP2
SLC6A3
GBA
GRIK1
GRIA1
GRIK5
GRIA4
GRIK2
GRIK3
GFPT1
GAA
RNPEP
GLA
MMP3
CPB2
CHRM4
CHRNA4
CHRNB2
CHRM5
CHRM2
CHRM1
CHRM3
CHRNA7
CA2
CA1
CA12
CA9
FYN
AKR1B1
TTR
MMP1
MMP9
MMP2
CA2
MMP12
CA12
CA4
CA1
CA7
MMP13
SLC6A2
AKR1C2
MMP3
AKR1B10
CA6
CA5B
CA14
CA9
AKR1C3
EGFR
LCK
ERBB2
SELL
SELE
SELP
ESR1
PPARD
MET
HCAR2
TYR
PIM1
IGFBP3
ALDH2
AMPD3
AKR1C4
F3
APP
MAPK1
ITGB1
ITGA4
MAPK8
CA13
CASP3
CASP6
CASP7
CASP8
CASP1
CASP2
PADI1
PTGDR2
PADI4
CA5A
PPARA
SLC5A2
SLC5A1
PTGS1
YARS
VCP
ADORA3
MME
MMP16
MMP14
MMP8
EPHX2
GSK3B
ADAMTS4
IGFBP5
PPARG
FOLH1
AMPD2
ANPEP
DHODH
ERAP2
PRKCA
SLC29A1
ACE
TNF
ATIC
ALOX12
KDM3A
ENPEP
KDM4C
IL2
TYMS
HDAC1
THRA
PADI2
PADI3
THRB
F7
AGTR1
PTPRG
ECE1
PTGS2
TDP1
ITGB7
GABBR1
LTA4H
ITGA4
HCAR2
DDO
MMP9
MMP2
SIRT3
SIRT2
IMPDH2
PTPN1
CHRM1
P4HA1
P4HTM
CA2
CA1
MMP3
CA12
MMP1
CA9
PLK1
SLC22A12
FABP4
CYP2A6
CNR1
CNR2
KDM2A
PHF8
KDM5C
KDM4E
KDM4A
KDM4D
KDM4C
PARP1
PABPC1
HAAO
PIM1
PIM2
PIM3
CHRM2
NR4A1
EGLN3
FAAH
ADRA1D
CYP19A1
CYP11B2
MMP8
CCR2
CHRNA4
[truncated: 2,309 more rows]

## Sheet: ALL genes combined without repe
Table S4 B: Table showing all genes combined without repetition
Gene ID
SHBG
FNTB
FNTA
CES1
CES2
DNM1
NAAA
TRPM8
SLC22A2
SLC47A1
GRIN2B
GRIN1
GRIN2A
CA2
CA1
SIGMAR1
CA4
NPC1L1
NR1H3
HMGCR
CYP51A1
RORC
CYP17A1
AR
SREBF2
ESR1
ESR2
RORA
CYP19A1
PTPN1
BCHE
SLC6A2
CYP2C19
SERPINA6
ACHE
SLC6A4
CHRM2
NR1I3
NR1H2
G6PD
VDR
DHCR7
HSD11B1
PTGER1
PTGER2
PTGES
PPARA
PPARD
GLRA1
SQLE
PTPN6
PTPN2
NOS2
FDFT1
HSD11B2
PPARG
UGT2B7
POLB
NR3C1
PREP
PTGER4
IDO1
BACE1
ATP12A
PTGIR
TBXAS1
EBP
FABP4
TERT
FABP3
FABP5
FABP1
ICMT
CDC25A
SMO
DRD2
ADORA3
MAPK3
PRKCH
PTPN11
AKR1B10
S1PR3
S1PR1
BACE2
MGLL
CXCR3
PTPRF
PLA2G1B
ACP1
MDM4
PDE4A
PDE4B
PDE4C
MDM2
SHH
F2
F10
ALK
HCRTR2
HCRTR1
TOP2A
F11
MAP3K14
IGF1R
SRC
KDR
PTGFR
PTGER3
PTGDR
MAPK14
ALOX5AP
TOP1
NR3C2
HIF1A
ACACB
NR5A2
NR5A1
SPHK2
CNR2
SCD
CYP24A1
CHRM4
ERBB2
HTR2B
FYN
ADRA2A
ADRA2C
ADRA2B
CHRM5
EGFR
CHRM1
HTR2A
HTR2C
TACR2
SLC6A3
CHRM3
LCK
MC4R
MC5R
GRM5
CNR1
TRPV1
NPSR1
TACR1
FAAH
NPY1R
TAOK1
TAOK3
ENPP2
CA9
EPHX2
HRH3
HRH4
ABCC1
KCNA3
RORB
PRKCA
PRKCD
PRKCQ
CDK4
CCND1
PTGS2
PRKCE
HPGD
PFKFB3
AVPR1A
LPAR6
LPAR5
CHUK
LPAR3
LPAR2
LPAR1
LPAR4
PIM1
PIM3
ALOX5
ITGAL
ICAM1
ITGB2
SCN9A
ABL1
KCNH2
MTNR1A
MTNR1B
CHEK1
PDE7A
PYGL
RBP4
S1PR5
S1PR4
MET
IKBKB
CSF1R
FLT1
KIT
FLT3
AURKB
MAP2K1
AURKA
GRM2
CSNK1D
SLC8A1
MAPK11
MAP4K4
EPHX1
CTSS
CTSL
GPR119
MTOR
PIK3CA
SLC5A1
HSD17B2
GC
DRD4
ADRA1A
DRD3
PRF1
CDK9
MAPK8
IKBKE
AKT1
TBK1
GSK3A
CDK2
CDK7
FGFR1
PLK4
PTGS1
FFAR1
RARG
RARB
RARA
CRHR1
MCL1
BCL2
F2R
GCGR
NPY5R
CTSK
CALCRL
RAMP1
LDLR
MAOB
CYP26A1
CCNE1
AVPR2
STAT3
MAPT
APP
SNCA
PGR
DCK
JAK2
ROCK2
GSTM2
TGM2
TGM1
LIMK2
MMP2
CCR8
RAF1
PDGFRB
ROCK1
SLC5A2
QPCT
IDH1
SLC6A9
C3AR1
ASAH1
PSEN2
PSENEN
NCSTN
APH1A
PSEN1
PTP4A3
DGAT1
APH1B
AKR1B1
CA7
CA12
TP53
SLC29A1
PRKCG
PRKCB
PRKACA
TNNC1
TNNI3
TNNT2
PRKCZ
ABCB1
CDK5R1
CDK5
TNF
IL2
RELA
PDE5A
LRRK2
GRK7
HIPK4
TAOK2
MAK
CDKL5
ICK
VRK2
PIP4K2C
CDK13
CCNB1
CDK1
PIP5K1C
DSTYK
PDGFRA
EPHA2
CCNE2
CCNB3
CCNB2
CCNA1
CCNA2
CCND3
CCND2
CCNH
MAP2K3
CCNT1
JAK3
DYRK1A
RPS6KA3
PHKG2
CSNK1G1
CAMK4
CDK6
RPS6KA1
PRKD3
GSK3B
MAPK10
CSNK1A1
CAMK2D
MAP3K9
MAP3K10
MAP2K4
ERBB4
RPS6KA4
IRAK1
PKN1
PYGM
TYK2
IRAK4
CAMK2G
AAK1
PRKD1
RPS6KA2
STK17B
EPHA5
PHKG1
PRKAA1
CAMK2B
CAMK2A
CDC25B
NR1H4
GPBAR1
POLA1
GABBR1
TRPV3
GABRG2
GABRB2
GABRA2
HMOX1
SCN5A
EIF2AK1
OPRM1
OPRD1
OPRK1
JAK1
PTAFR
PABPC1
KCNA5
PARP1
HSD17B3
TYMS
EPHA4
LTA4H
PRKDC
LIPA
MAPK1
CLK4
STK3
STK26
BRD4
NR4A1
BRD2
BRD3
CYP11B1
CYP11B2
SPHK1
FABP2
PTK2
MMP13
SLC18A3
C5AR1
SRD5A2
RASGRP1
AKR1C3
HDAC6
CCR1
MMP3
MMP9
MMP1
GABBR2
IL6ST
CYP2C9
MAP3K5
UGCG
CXCL8
CYP3A4
CDK8
PRMT3
PGGT1B
HSP90B1
PER2
HSP90AA1
HSP90AB1
CD81
LTB4R
SLC22A6
PHF8
KDM2A
KDM5C
HAO1
GSTK1
NR0B2
CDC45
PTPRC
RXRA
CYP26B1
RXRG
FFAR4
CACNA2D1
RXRB
SLC16A1
ALOX15
ALOX12
CHRNA7
PLA2G4A
SAE1
UBA2
PLG
PTGDR2
TBXA2R
HNF4A
AKR1C1
TRPA1
METAP1
GCG
STS
PRKAG1
THRA
PRKAB1
THRB
MME
PTGES2
PRKAA2
HTR1A
HTR6
ADRA1D
ADRA1B
ABCG2
MAPKAPK2
HTR7
KIF11
CMA1
CYP2D6
DRD1
DUT
SLC27A4
SYK
CSNK1G2
CAPN1
CAPNS1
PDE9A
PDE1C
PLD1
PDE3A
SOAT1
PDE3B
GPR139
MKNK2
CREBBP
PLAT
TACR3
HPGDS
SSTR3
TGFBR1
PDF
RIPK2
ACVR1B
PDE2A
DBF4
CDC7
PDPK1
SLC10A2
TDP1
TK1
KDM5B
SCN10A
PLK1
KCNQ1
ADORA1
ADORA2A
GLI2
GLI1
CTSD
SRD5A1
NR1I2
CCR5
LSS
XDH
NOX4
CYP1B1
PIK3CG
KDM4E
MYLK
MPO
PIK3R1
DAPK1
CA3
CSNK2A1
NEK2
NEK6
CA5A
APEX1
AKR1C2
AKR1C4
CA13
AKR1A1
CA6
ARG1
AXL
TYR
AHR
ESRRA
MAOA
PLA2G2A
GPR35
CXCR1
ST6GAL1
CA14
PTPRS
MPG
TTR
MMP12
CD38
TNKS2
TNKS
INSR
KIF20A
OXTR
CHRNA3
CHRNB4
SLC18A2
ALDH1A1
CHRNA4
CHRNB2
CETP
HRH1
TDO2
METAP2
PDE10A
MMP8
PAFAH1B2
TLR9
NQO2
ECE1
EPAS1
TXN
SELP
BCL2L1
SLC2A1
ADCY1
F2RL1
TRPV4
JUN
VAV1
GPR55
GLRA2
PRSS1
DUSP3
SIRT2
PDE4D
SF3B3
PTPA
DAGLA
P2RY10
GPR174
CTRC
PPP1CC
NLRP3
GPR34
PDCD4
PPP2CA
MCHR1
OPRL1
ARHGDIA
SCN4A
NR1D1
DPP8
DPP9
PHLPP2
CASR
KDM1A
UTS2R
ADRB2
ADRB1
CTSC
NOS1
CHIA
HTR1F
KCNMA1
PRCP
ERG
HTR3B
HTR3A
XIAP
CHRNB3
CHRNA6
MRGPRX1
AOC1
CHKA
SLC6A1
PNMT
TRAP1
PDE8B
USP14
NOS3
HTR5A
BIRC2
HASPIN
CHRNB1
CHRNA1
CHRND
CHRNG
VEGFA
FGF1
HPSE
LGALS4
LGALS3
LGALS8
FGF2
HTR1B
AMY1A
AMY2A
SSTR5
SSTR2
SSTR4
SSTR1
NAALAD2
FOLH1
FPGS
NEU3
CA5B
PPM1A
HPRT1
ASNS
NEU2
NEU4
P2RY1
MGAM
AHCY
YARS
QARS
P2RY11
PGD
MLNR
PNP
ENGASE
GBA
CDC42
RAC1
IMPDH1
IMPDH2
ENPEP
ADCY10
LGALS9
IGF2R
ATP1A1
ABCB11
GAA
PPM1B
HTR1D
HTR1E
ANPEP
GRIA1
KDM4C
ERAP2
EPHB2
EPHA8
EPHA6
EPHA7
EPHB3
EPHA3
EPHB1
EPHB4
EPHA1
EPHB6
MC1R
SLC15A1
MIF
ACE
CTSB
PIM2
EDNRB
EDNRA
CCR3
HTR4
CPN1
KMO
SLC1A2
KDM4B
KDM4A
TH
PPIA
CHEK2
GHSR
GRM6
DDAH1
ADRB3
CCKBR
DRD5
LAP3
COMT
GRIK1
GRIK2
ST3GAL1
AOC3
RAD51
CASP1
GABRA3
SLC5A7
SLC6A12
GABRR1
EGLN1
GABRA1
SLC6A11
SLC6A13
ADSS
ABAT
OAT
KDM3A
KDM6B
EGLN2
GRIK5
GRIA4
GRIK3
GFPT1
RNPEP
GLA
CPB2
SELL
SELE
HCAR2
IGFBP3
ALDH2
AMPD3
F3
ITGB1
ITGA4
CASP3
CASP6
CASP7
CASP8
CASP2
PADI1
PADI4
VCP
MMP16
MMP14
ADAMTS4
IGFBP5
AMPD2
DHODH
ATIC
HDAC1
PADI2
PADI3
F7
AGTR1
PTPRG
ITGB7
DDO
SIRT3
P4HA1
P4HTM
SLC22A12
CYP2A6
KDM4D
HAAO
EGLN3
CCR2
HDAC8
FGFR3
ERN1
FDPS
SCARB1
CHAT
DHFR
HDAC3
GLO1
HSD17B1
CBR1
CFTR
NUAK1
GRK6
P2RY6
P2RY4
P2RY2
OGT
POLG
DTYMK
POLD1
P2RY14
RNASE2
RNASE1
HSPA1A
EIF4E
B4GALT1
CDA
UMPS
P2RY12
PARG
TK2
FBP1
HSPA8
HSPA5
GART
ADA
P2RX1
TYMP
TRPM2
FHIT
DNPH1
RARS
NT5M
ADH1A
ADK
EP300
LDHB
ENPP1
RNASEL
P2RX4
HLCS
FUT6
DPP4
AMD1
EHMT1
EHMT2
GAPDH
GGPS1
SETD7
SRM
ADORA2B
MARS
SETD2
CARM1
PRMT1
SLC28A2
DOT1L
MTAP
SLC1A1
AMDHD2
ELANE
DCTPP1
KLKB1
PLAU
GABRB3
GABRA5
GSTP1
ALPL
PLA2G7
GRIA2
DBH
SLC9A1
GRM4
GPR84
CYP1A2
MB
DAO
PDE7B
HDAC2
CASP4
CASP9
BRAF
UPP1
TREH
OGA
HK2
HK1
GNPAT
GGH
BBOX1
RBBP9
KCNN1
KCNN3
KCNN2
CHRNA2
TUBB1
SGK1
HDAC5
HDAC7
HDAC4
RPS6KA5
GUSB
PTPRCAP
GRK2
PDE1A
PIK3CD
CLK1
DYRK1B
NEK1
RPS6KB1
PITRM1
NMUR2
ITGAV
ITGB3
ITGA2B
ITGA5
KISS1R
ITGB6
GRK3
GRK1
GRK5
GRK4
TLR4
ACLY
DYRK2
PTPN22
FLT4
TEK
P2RX3
CSNK2A2
CXCR2
SLC37A4
TMPRSS15
TKT
KDM5A
SERPINE1
CYP1A1
ODC1
PYGB
SLC13A5
GSR
SI
FUCA1
TPMT
CALM1
CTNNB1
MPI
DNMT3B
CAMKK2
CTSA
LYPLA1
LYPLA2
LANCL2
ACACA
NAMPT
PSMB5
PSMB2
PSMB1
ABCC9
FKBP1A
KCNE1
CFD
KCNJ11
P2RX7
PARP3
PIK3CB
FARS2
ADAM17
NTRK1
TAAR1
MKNK1
CAD
REN
KDM7A
FEN1
CPA1
CPA3
NAE1
NFE2L2
CAPN2
TUBB3
SLC5A4
SLC28A3
MMP7
TAS2R31
LGALS1
LDHA
FUT7
ALB
NGF
TDP2
PNPO
EZH2

## Sheet: (Z, Z)-9,12-Octadecadienoic aci
(Z, Z)-9,12-Octadecadienoic acid methyl ester
Target	Common name	Uniprot ID	ChEMBL ID	Target Class	Probability*	Known actives (3D/2D)
Fatty acid binding protein adipocyte	FABP4	P15090	CHEMBL2083	Fatty acid binding protein family	0.114338	0 / 4Â Â Â Â Â
Fatty acid binding protein muscle	FABP3	P05413	CHEMBL3344	Fatty acid binding protein family	0.114338	0 / 5Â Â Â Â Â
Cyclooxygenase-1	PTGS1	P23219	CHEMBL221	Oxidoreductase	0.1061	62 / 2Â Â Â Â Â
Peroxisome proliferator-activated receptor gamma	PPARG	P37231	CHEMBL235	Nuclear receptor	0.1061	57 / 23Â Â Â Â Â
Cannabinoid receptor 1 (by homology)	CNR1	P21554	CHEMBL218	Family A G protein-coupled receptor	0.1061	580 / 51Â Â Â Â Â
11-beta-hydroxysteroid dehydrogenase 1	HSD11B1	P28845	CHEMBL4235	Enzyme	0.0978745	399 / 39Â Â Â Â Â
Anandamide amidohydrolase	FAAH	O00519	CHEMBL2243	Enzyme	0.0978745	330 / 20Â Â Â Â Â
Cyclooxygenase-2	PTGS2	P35354	CHEMBL230	Oxidoreductase	0.0978745	311 / 6Â Â Â Â Â
Free fatty acid receptor 1	FFAR1	O14842	CHEMBL4422	Family A G protein-coupled receptor	0.0978745	4 / 3Â Â Â Â Â
Carboxylesterase 2	CES2	O00748	CHEMBL3180	Enzyme	0.0978745	3 / 13Â Â Â Â Â
Peroxisome proliferator-activated receptor alpha	PPARA	Q07869	CHEMBL239	Nuclear receptor	0.0978745	4 / 17Â Â Â Â Â
Protein-tyrosine phosphatase 1B	PTPN1	P18031	CHEMBL335	Phosphatase	0.0978745	40 / 67Â Â Â Â Â
Fatty acid binding protein epidermal	FABP5	Q01469	CHEMBL3674	Fatty acid binding protein family	0.0978745	0 / 2Â Â Â Â Â
Fatty acid-binding protein, liver	FABP1	P07148	CHEMBL5421	Fatty acid binding protein family	0.0978745	0 / 3Â Â Â Â Â
Peroxisome proliferator-activated receptor delta	PPARD	Q03181	CHEMBL3979	Nuclear receptor	0.0978745	1 / 11Â Â Â Â Â
LXR-alpha	NR1H3	Q13133	CHEMBL2808	Nuclear receptor	0.0978745	39 / 18Â Â Â Â Â
Acyl-CoA desaturase	SCD	O00767	CHEMBL5555	Enzyme	0.0978745	95 / 1Â Â Â Â Â
Arachidonate 5-lipoxygenase	ALOX5	P09917	CHEMBL215	Oxidoreductase	0.0978745	144 / 42Â Â Â Â Â
Cytochrome P450 17A1	CYP17A1	P05093	CHEMBL3522	Cytochrome P450	0.0978745	62 / 18Â Â Â Â Â
Nitric oxide synthase, inducible (by homology)	NOS2	P35228	CHEMBL4481	Enzyme	0.0978745	52 / 21Â Â Â Â Â
Cannabinoid receptor 2	CNR2	P34972	CHEMBL253	Family A G protein-coupled receptor	0.0978745	518 / 10Â Â Â Â Â
Cytochrome P450 19A1	CYP19A1	P11511	CHEMBL1978	Cytochrome P450	0.0978745	240 / 226Â Â Â Â Â
Retinoic acid receptor gamma	RARG	P13631	CHEMBL2003	Nuclear receptor	0.0978745	4 / 0Â Â Â Â Â
Retinoic acid receptor beta	RARB	P10826	CHEMBL2008	Nuclear receptor	0.0978745	5 / 0Â Â Â Â Â
Retinoic acid receptor alpha	RARA	P10276	CHEMBL2055	Nuclear receptor	0.0978745	4 / 0Â Â Â Â Â
Prostaglandin E synthase	PTGES	O14684	CHEMBL5658	Enzyme	0.0978745	46 / 14Â Â Â Â Â
Corticotropin releasing factor receptor 1	CRHR1	P34998	CHEMBL1800	Family B G protein-coupled receptor	0.0978745	243 / 0Â Â Â Â Â
Metabotropic glutamate receptor 5	GRM5	P41594	CHEMBL3227	Family C G protein-coupled receptor	0.0978745	396 / 0Â Â Â Â Â
Induced myeloid leukemia cell differentiation protein Mcl-1	MCL1	Q07820	CHEMBL4361	Other cytosolic protein	0.0978745	33 / 0Â Â Â Â Â
Apoptosis regulator Bcl-2	BCL2	P10415	CHEMBL4860	Other ion channel	0.0978745	27 / 0Â Â Â Â Â
Proteinase-activated receptor 1	F2R	P25116	CHEMBL3974	Family A G protein-coupled receptor	0.0978745	148 / 0Â Â Â Â Â
Glucagon receptor	GCGR	P47871	CHEMBL1985	Family B G protein-coupled receptor	0.0978745	63 / 0Â Â Â Â Â
MAP kinase p38 alpha	MAPK14	Q16539	CHEMBL260	Kinase	0.0978745	528 / 0Â Â Â Â Â
Neuropeptide Y receptor type 5	NPY5R	Q15761	CHEMBL4561	Family A G protein-coupled receptor	0.0978745	354 / 0Â Â Â Â Â
Cathepsin K	CTSK	P43235	CHEMBL268	Protease	0.0978745	183 / 0Â Â Â Â Â
Glucocorticoid receptor	NR3C1	P04150	CHEMBL2034	Nuclear receptor	0.0978745	280 / 40Â Â Â Â Â
Epoxide hydrolase 1	EPHX1	P07099	CHEMBL1968	Protease	0.0978745	70 / 0Â Â Â Â Â
Calcitonin-gene-related peptide receptor, CALCRL/RAMP1	CALCRL RAMP1	Q16602 O60894	CHEMBL2107838	Other membrane protein	0.0978745	32 / 0Â Â Â Â Â
Nuclear receptor ROR-gamma	RORC	P51449	CHEMBL1741186	Nuclear receptor	0.0978745	163 / 9Â Â Â Â Â
DNA polymerase beta (by homology)	POLB	P06746	CHEMBL2392	Enzyme	0.0978745	1 / 10Â Â Â Â Â
LDL receptor	LDLR	P01130	CHEMBL3311	Membrane receptor	0.0978745	8 / 0Â Â Â Â Â
Monoamine oxidase B	MAOB	P27338	CHEMBL2039	Oxidoreductase	0.0978745	166 / 0Â Â Â Â Â
Glutamate [NMDA] receptor subunit epsilon 2	GRIN2B	Q13224	CHEMBL1904	Ligand-gated ion channel	0.0978745	27 / 0Â Â Â Â Â
5-lipoxygenase activating protein	ALOX5AP	P20292	CHEMBL4550	Other cytosolic protein	0.0978745	527 / 0Â Â Â Â Â
Calcitonin gene-related peptide type 1 receptor	CALCRL	Q16602	CHEMBL3798	Family B G protein-coupled receptor	0.0978745	136 / 0Â Â Â Â Â
Cytochrome P450 26A1	CYP26A1	O43174	CHEMBL5141	Cytochrome P450	0.0978745	42 / 0Â Â Â Â Â
Cyclin-dependent kinase 2/cyclin E1	CCNE1 CDK2	P24864 P24941	CHEMBL1907605	Kinase	0.0978745	54 / 0Â Â Â Â Â
Vasopressin V2 receptor	AVPR2	P30518	CHEMBL1790	Family A G protein-coupled receptor	0.0978745	132 / 0Â Â Â Â Â
Vasopressin V1a receptor	AVPR1A	P37288	CHEMBL1889	Family A G protein-coupled receptor	0.0978745	136 / 0Â Â Â Â Â
Receptor-type tyrosine-protein phosphatase F (LAR)	PTPRF	P10586	CHEMBL3521	Membrane receptor	0.0978745	0 / 1Â Â Â Â Â
Phospholipase A2 group 1B	PLA2G1B	P04054	CHEMBL4426	Enzyme	0.0978745	0 / 1Â Â Â Â Â
Low molecular weight phosphotyrosine protein phosphatase	ACP1	P24666	CHEMBL4903	Phosphatase	0.0978745	0 / 3Â Â Â Â Â
Vascular endothelial growth factor receptor 2	KDR	P35968	CHEMBL279	Kinase	0.0978745	573 / 0Â Â Â Â Â
Androgen Receptor	AR	P10275	CHEMBL1871	Nuclear receptor	0.0978745	81 / 124Â Â Â Â Â
Signal transducer and activator of transcription 3	STAT3	P40763	CHEMBL4026	Transcription factor	0.0978745	27 / 0Â Â Â Â Â
Glucose-dependent insulinotropic receptor	GPR119	Q8TDV5	CHEMBL5652	Family A G protein-coupled receptor	0.0978745	47 / 0Â Â Â Â Â
Telomerase reverse transcriptase	TERT	O14746	CHEMBL2916	Enzyme	0.0978745	16 / 3Â Â Â Â Â
Tyrosine-protein kinase SRC	SRC	P12931	CHEMBL267	Kinase	0.0978745	181 / 0Â Â Â Â Â
Microtubule-associated protein tau	MAPT	P10636	CHEMBL1293224	Unclassified protein	0.0978745	28 / 0Â Â Â Â Â
Beta amyloid A4 protein	APP	P05067	CHEMBL2487	Membrane receptor	0.0978745	63 / 0Â Â Â Â Â
Acetyl-CoA carboxylase 2	ACACB	O00763	CHEMBL4829	Ligase	0.0978745	352 / 0Â Â Â Â Â
Alpha-synuclein	SNCA	P37840	CHEMBL6152	Unclassified protein	0.0978745	24 / 0Â Â Â Â Â
Progesterone receptor	PGR	P06401	CHEMBL208	Nuclear receptor	0.0978745	105 / 49Â Â Â Â Â
Prostanoid EP2 receptor	PTGER2	P43116	CHEMBL1881	Family A G protein-coupled receptor	0.0978745	21 / 20Â Â Â Â Â
T-cell protein-tyrosine phosphatase	PTPN2	P17706	CHEMBL3807	Phosphatase	0.0978745	2 / 23Â Â Â Â Â
Serine/threonine-protein kinase Aurora-B	AURKB	Q96GD4	CHEMBL2185	Kinase	0.0978745	100 / 0Â Â Â Â Â
Deoxycytidine kinase	DCK	P27707	CHEMBL2447	Enzyme	0.0978745	38 / 0Â Â Â Â Â
Histamine H3 receptor	HRH3	Q9Y5N1	CHEMBL264	Family A G protein-coupled receptor	0.0978745	75 / 0Â Â Â Â Â
Tyrosine-protein kinase JAK2	JAK2	O60674	CHEMBL2971	Kinase	0.0978745	86 / 0Â Â Â Â Â
Rho-associated protein kinase 2	ROCK2	O75116	CHEMBL2973	Kinase	0.0978745	155 / 0Â Â Â Â Â
Glutathione S-transferase Mu 2	GSTM2	P28161	CHEMBL4589	Enzyme	0.0978745	3 / 0Â Â Â Â Â
Protein-glutamine gamma-glutamyltransferase	TGM2	P21980	CHEMBL2730	Enzyme	0.0978745	58 / 0Â Â Â Â Â
Protein-glutamine gamma-glutamyltransferase K	TGM1	P22735	CHEMBL2810	Enzyme	0.0978745	29 / 0Â Â Â Â Â
Hepatocyte growth factor receptor	MET	P08581	CHEMBL3717	Kinase	0.0978745	268 / 0Â Â Â Â Â
p53-binding protein Mdm-2	MDM2	Q00987	CHEMBL5023	Other nuclear protein	0.0978745	298 / 0Â Â Â Â Â
LIM domain kinase 2	LIMK2	P53671	CHEMBL5932	Kinase	0.0978745	61 / 0Â Â Â Â Â
Matrix metalloproteinase 2	MMP2	P08253	CHEMBL333	Protease	0.0978745	70 / 0Â Â Â Â Â

## Sheet: 1-Monolinolenin
1-Monolinolenin
Target	Common name	Uniprot ID	ChEMBL ID	Target Class	Probability*	Known actives (3D/2D)
Anandamide amidohydrolase	FAAH	O00519	CHEMBL2243	Enzyme	0.272973	30 / 9Â Â Â Â Â
Protein kinase C alpha	PRKCA	P17252	CHEMBL299	Kinase	0.164184	44 / 214Â Â Â Â Â
Cannabinoid receptor 1	CNR1	P21554	CHEMBL218	Family A G protein-coupled receptor	0.130707	147 / 24Â Â Â Â Â
Cannabinoid receptor 2	CNR2	P34972	CHEMBL253	Family A G protein-coupled receptor	0.130707	117 / 8Â Â Â Â Â
11-beta-hydroxysteroid dehydrogenase 1	HSD11B1	P28845	CHEMBL4235	Enzyme	0.105608	47 / 25Â Â Â Â Â
Protein kinase C delta	PRKCD	Q05655	CHEMBL2996	Kinase	0.105608	13 / 29Â Â Â Â Â
Protein kinase C theta	PRKCQ	Q04759	CHEMBL3920	Kinase	0.09724	10 / 8Â Â Â Â Â
Epidermal growth factor receptor erbB1	EGFR	P00533	CHEMBL203	Kinase	0.09724	41 / 0Â Â Â Â Â
Prostaglandin E synthase	PTGES	O14684	CHEMBL5658	Enzyme	0.09724	0 / 12Â Â Â Â Â
Protein-tyrosine phosphatase 1B	PTPN1	P18031	CHEMBL335	Phosphatase	0.09724	52 / 75Â Â Â Â Â
Cyclin-dependent kinase 4/cyclin D1	CCND1 CDK4	P24385 P11802	CHEMBL1907601	Kinase	0.09724	6 / 0Â Â Â Â Â
Cyclooxygenase-2	PTGS2	P35354	CHEMBL230	Oxidoreductase	0.09724	19 / 15Â Â Â Â Â
HMG-CoA reductase (by homology)	HMGCR	P04035	CHEMBL402	Oxidoreductase	0.09724	32 / 98Â Â Â Â Â
Protein kinase C epsilon	PRKCE	Q02156	CHEMBL3582	Kinase	0.09724	3 / 28Â Â Â Â Â
Autotaxin	ENPP2	Q13822	CHEMBL3691	Enzyme	0.09724	10 / 21Â Â Â Â Â
15-hydroxyprostaglandin dehydrogenase [NAD+]	HPGD	P15428	CHEMBL1293255	Enzyme	0.09724	6 / 0Â Â Â Â Â
6-phosphofructo-2-kinase/fructose-2,6-bisphosphatase 3	PFKFB3	Q16875	CHEMBL2331053	Enzyme	0.09724	11 / 0Â Â Â Â Â
T-cell protein-tyrosine phosphatase	PTPN2	P17706	CHEMBL3807	Phosphatase	0.09724	6 / 24Â Â Â Â Â
Vanilloid receptor	TRPV1	Q8NER1	CHEMBL4794	Voltage-gated ion channel	0.09724	135 / 2Â Â Â Â Â
Sphingosine 1-phosphate receptor Edg-3	S1PR3	Q99500	CHEMBL3892	Family A G protein-coupled receptor	0.09724	126 / 0Â Â Â Â Â
Sphingosine 1-phosphate receptor Edg-1	S1PR1	P21453	CHEMBL4333	Family A G protein-coupled receptor	0.09724	174 / 0Â Â Â Â Â
Vasopressin V1a receptor	AVPR1A	P37288	CHEMBL1889	Family A G protein-coupled receptor	0.09724	21 / 0Â Â Â Â Â
Receptor protein-tyrosine kinase erbB-2	ERBB2	P04626	CHEMBL1824	Kinase	0.09724	16 / 0Â Â Â Â Â
Tyrosine-protein kinase LCK	LCK	P06239	CHEMBL258	Kinase	0.09724	8 / 0Â Â Â Â Â
Lysophosphatidic acid receptor 6	LPAR6	P43657	CHEMBL2331058	Family A G protein-coupled receptor	0.09724	0 / 4Â Â Â Â Â
Lysophosphatidic acid receptor 5	LPAR5	Q9H1C0	CHEMBL5700	Family A G protein-coupled receptor	0.09724	0 / 4Â Â Â Â Â
Inhibitor of NF-kappa-B kinase (IKK)	CHUK	O15111	CHEMBL3476	Kinase	0.09724	9 / 0Â Â Â Â Â
Lysophosphatidic acid receptor Edg-7	LPAR3	Q9UBY5	CHEMBL3250	Family A G protein-coupled receptor	0.09724	4 / 24Â Â Â Â Â
Lysophosphatidic acid receptor Edg-4	LPAR2	Q9HBW0	CHEMBL3724	Family A G protein-coupled receptor	0.09724	20 / 16Â Â Â Â Â
Lysophosphatidic acid receptor Edg-2	LPAR1	Q92633	CHEMBL3819	Family A G protein-coupled receptor	0.09724	3 / 18Â Â Â Â Â
Lysophosphatidic acid receptor 4	LPAR4	Q99677	CHEMBL5968	Family A G protein-coupled receptor	0.09724	3 / 6Â Â Â Â Â
Serine/threonine-protein kinase PIM1	PIM1	P11309	CHEMBL2147	Kinase	0.09724	6 / 0Â Â Â Â Â
MAP kinase p38 alpha	MAPK14	Q16539	CHEMBL260	Kinase	0.09724	71 / 0Â Â Â Â Â
Serine/threonine-protein kinase PIM3	PIM3	Q86V86	CHEMBL5407	Kinase	0.09724	4 / 0Â Â Â Â Â
Arachidonate 5-lipoxygenase	ALOX5	P09917	CHEMBL215	Oxidoreductase	0.09724	6 / 38Â Â Â Â Â
Intercellular adhesion molecule (ICAM-1), Integrin alpha-L/beta-2	ITGAL ICAM1 ITGB2	P20701 P05362 P05107	CHEMBL2096661	Membrane receptor	0.09724	7 / 0Â Â Â Â Â
Androgen Receptor	AR	P10275	CHEMBL1871	Nuclear receptor	0.09724	23 / 68Â Â Â Â Â
Carboxylesterase 2	CES2	O00748	CHEMBL3180	Enzyme	0.09724	5 / 12Â Â Â Â Â
Sodium channel protein type IX alpha subunit	SCN9A	Q15858	CHEMBL4296	Voltage-gated ion channel	0.09724	16 / 0Â Â Â Â Â
5-lipoxygenase activating protein	ALOX5AP	P20292	CHEMBL4550	Other cytosolic protein	0.09724	10 / 0Â Â Â Â Â
p53-binding protein Mdm-2	MDM2	Q00987	CHEMBL5023	Other nuclear protein	0.09724	51 / 0Â Â Â Â Â
Protein kinase C eta (by homology)	PRKCH	P24723	CHEMBL3616	Kinase	0.09724	0 / 6Â Â Â Â Â
Prolyl endopeptidase	PREP	P48147	CHEMBL3202	Protease	0.09724	0 / 3Â Â Â Â Â
Tyrosine-protein kinase ABL	ABL1	P00519	CHEMBL1862	Kinase	0.09724	44 / 0Â Â Â Â Â
HERG	KCNH2	Q12809	CHEMBL240	Voltage-gated ion channel	0.09724	40 / 0Â Â Â Â Â
Melatonin receptor 1A	MTNR1A	P48039	CHEMBL1945	Family A G protein-coupled receptor	0.09724	6 / 0Â Â Â Â Â
Melatonin receptor 1B	MTNR1B	P49286	CHEMBL1946	Family A G protein-coupled receptor	0.09724	6 / 0Â Â Â Â Â
Serine/threonine-protein kinase Chk1	CHEK1	O14757	CHEMBL4630	Kinase	0.09724	25 / 0Â Â Â Â Â
Acetyl-CoA carboxylase 2	ACACB	O00763	CHEMBL4829	Ligase	0.09724	21 / 0Â Â Â Â Â
Thromboxane-A synthase	TBXAS1	P24557	CHEMBL1835	Cytochrome P450	0.09724	1 / 0Â Â Â Â Â
Phosphodiesterase 4B (by homology)	PDE4B	Q07343	CHEMBL275	Phosphodiesterase	0.09724	11 / 0Â Â Â Â Â
Phosphodiesterase 7A	PDE7A	Q13946	CHEMBL3012	Phosphodiesterase	0.09724	5 / 0Â Â Â Â Â
Liver glycogen phosphorylase	PYGL	P06737	CHEMBL2568	Enzyme	0.09724	9 / 0Â Â Â Â Â
Plasma retinol-binding protein	RBP4	P02753	CHEMBL3100	Secreted protein	0.09724	4 / 0Â Â Â Â Â
Sphingosine 1-phosphate receptor Edg-8	S1PR5	Q9H228	CHEMBL2274	Family A G protein-coupled receptor	0.09724	17 / 0Â Â Â Â Â
Sphingosine 1-phosphate receptor Edg-6	S1PR4	O95977	CHEMBL3230	Family A G protein-coupled receptor	0.09724	32 / 0Â Â Â Â Â
Hepatocyte growth factor receptor	MET	P08581	CHEMBL3717	Kinase	0.09724	38 / 0Â Â Â Â Â
Inhibitor of nuclear factor kappa B kinase beta subunit	IKBKB	O14920	CHEMBL1991	Kinase	0.09724	12 / 4Â Â Â Â Â
Macrophage colony stimulating factor receptor	CSF1R	P07333	CHEMBL1844	Kinase	0.09724	21 / 0Â Â Â Â Â
Vascular endothelial growth factor receptor 1	FLT1	P17948	CHEMBL1868	Kinase	0.09724	10 / 0Â Â Â Â Â
Stem cell growth factor receptor	KIT	P10721	CHEMBL1936	Kinase	0.09724	15 / 0Â Â Â Â Â
Tyrosine-protein kinase receptor FLT3	FLT3	P36888	CHEMBL1974	Kinase	0.09724	16 / 0Â Â Â Â Â
Serine/threonine-protein kinase Aurora-B	AURKB	Q96GD4	CHEMBL2185	Kinase	0.09724	16 / 0Â Â Â Â Â
Dual specificity mitogen-activated protein kinase kinase 1	MAP2K1	Q02750	CHEMBL3587	Kinase	0.09724	5 / 0Â Â Â Â Â
Serine/threonine-protein kinase Aurora-A	AURKA	O14965	CHEMBL4722	Kinase	0.09724	22 / 0Â Â Â Â Â
Metabotropic glutamate receptor 2	GRM2	Q14416	CHEMBL5137	Family C G protein-coupled receptor	0.09724	7 / 0Â Â Â Â Â
Casein kinase I delta	CSNK1D	P48730	CHEMBL2828	Kinase	0.09724	1 / 0Â Â Â Â Â
Sodium/calcium exchanger 1	SLC8A1	P32418	CHEMBL4076	Electrochemical transporter	0.09724	16 / 0Â Â Â Â Â
MAP kinase p38 beta	MAPK11	Q15759	CHEMBL3961	Kinase	0.09724	5 / 0Â Â Â Â Â
Mitogen-activated protein kinase kinase kinase 14	MAP3K14	Q99558	CHEMBL5888	Kinase	0.09724	22 / 0Â Â Â Â Â
Mitogen-activated protein kinase kinase kinase kinase 4	MAP4K4	O95819	CHEMBL6166	Kinase	0.09724	1 / 0Â Â Â Â Â
Orexin receptor 2	HCRTR2	O43614	CHEMBL4792	Family A G protein-coupled receptor	0.09724	7 / 0Â Â Â Â Â
Orexin receptor 1	HCRTR1	O43613	CHEMBL5113	Family A G protein-coupled receptor	0.09724	7 / 0Â Â Â Â Â

## Sheet: 3',4',7-Trimethoxyquercetin
3',4',7-Trimethoxyquercetin
Target	Common name	Uniprot ID	ChEMBL ID	Target Class	Probability*	Known actives (3D/2D)
Aldose reductase	AKR1B1	P15121	CHEMBL1900	Enzyme	0.206041	12 / 71Â Â Â Â Â
Carbonic anhydrase II	CA2	P00918	CHEMBL205	Lyase	0.197669	20 / 17Â Â Â Â Â
Carbonic anhydrase XII	CA12	O43570	CHEMBL3242	Lyase	0.197669	10 / 17Â Â Â Â Â
Xanthine dehydrogenase	XDH	P47989	CHEMBL1929	Oxidoreductase	0.189308	3 / 20Â Â Â Â Â
Carbonic anhydrase IV	CA4	P22748	CHEMBL3729	Lyase	0.172563	3 / 12Â Â Â Â Â
NADPH oxidase 4	NOX4	Q9NPH5	CHEMBL1250375	Enzyme	0.172563	2 / 8Â Â Â Â Â
Cytochrome P450 1B1	CYP1B1	Q16678	CHEMBL4878	Cytochrome P450	0.164184	6 / 46Â Â Â Â Â
ATP-binding cassette sub-family G member 2	ABCG2	Q9UNQ0	CHEMBL5393	Primary active transporter	0.164184	1 / 50Â Â Â Â Â
P-glycoprotein 1	ABCB1	P08183	CHEMBL4302	Primary active transporter	0.14746	15 / 47Â Â Â Â Â
Adenosine A3 receptor	ADORA3	P0DMS8	CHEMBL256	Family A G protein-coupled receptor	0.14746	0 / 21Â Â Â Â Â
Cyclin-dependent kinase 1	CDK1	P06493	CHEMBL308	Kinase	0.14746	13 / 11Â Â Â Â Â
Delta opioid receptor	OPRD1	P41143	CHEMBL236	Family A G protein-coupled receptor	0.139089	5 / 5Â Â Â Â Â
Carbonic anhydrase VII	CA7	P43166	CHEMBL2326	Lyase	0.139089	2 / 14Â Â Â Â Â
Plasminogen	PLG	P00747	CHEMBL1801	Protease	0.139089	0 / 2Â Â Â Â Â
Beta-secretase 1	BACE1	P56817	CHEMBL4822	Protease	0.139089	14 / 17Â Â Â Â Â
PI3-kinase p110-gamma subunit	PIK3CG	P48736	CHEMBL3267	Enzyme	0.130707	3 / 1Â Â Â Â Â
Microtubule-associated protein tau	MAPT	P10636	CHEMBL1293224	Unclassified protein	0.122339	0 / 1Â Â Â Â Â
Lysine-specific demethylase 4D-like	KDM4E	B2RXH2	CHEMBL1293226	Eraser	0.122339	0 / 2Â Â Â Â Â
DNA topoisomerase II alpha	TOP2A	P11388	CHEMBL1806	Isomerase	0.122339	0 / 1Â Â Â Â Â
Acetylcholinesterase	ACHE	P22303	CHEMBL220	Hydrolase	0.122339	0 / 36Â Â Â Â Â
Myosin light chain kinase, smooth muscle	MYLK	Q15746	CHEMBL2428	Kinase	0.122339	0 / 1Â Â Â Â Â
Myeloperoxidase	MPO	P05164	CHEMBL2439	Enzyme	0.122339	0 / 1Â Â Â Â Â
PI3-kinase p85-alpha subunit	PIK3R1	P27986	CHEMBL2506	Enzyme	0.122339	0 / 1Â Â Â Â Â
Death-associated protein kinase 1	DAPK1	P53355	CHEMBL2558	Kinase	0.122339	0 / 2Â Â Â Â Â
Liver glycogen phosphorylase	PYGL	P06737	CHEMBL2568	Enzyme	0.122339	0 / 1Â Â Â Â Â
Tyrosine-protein kinase SYK	SYK	P43405	CHEMBL2599	Kinase	0.122339	0 / 3Â Â Â Â Â
Matrix metalloproteinase 3	MMP3	P08254	CHEMBL283	Protease	0.122339	0 / 1Â Â Â Â Â
Carbonic anhydrase III	CA3	P07451	CHEMBL2885	Lyase	0.122339	0 / 1Â Â Â Â Â
Serine/threonine-protein kinase PLK1	PLK1	P53350	CHEMBL3024	Kinase	0.122339	0 / 3Â Â Â Â Â
Casein kinase II alpha	CSNK2A1	P68400	CHEMBL3629	Kinase	0.122339	0 / 2Â Â Â Â Â
Serine/threonine-protein kinase NEK2	NEK2	P51955	CHEMBL3835	Kinase	0.122339	0 / 2Â Â Â Â Â
Serine/threonine-protein kinase NEK6	NEK6	Q9HC98	CHEMBL4309	Kinase	0.122339	0 / 2Â Â Â Â Â
Phospholipase A2 group 1B	PLA2G1B	P04054	CHEMBL4426	Enzyme	0.122339	0 / 1Â Â Â Â Â
Carbonic anhydrase VA	CA5A	P35218	CHEMBL4789	Lyase	0.122339	0 / 1Â Â Â Â Â
DNA-(apurinic or apyrimidinic site) lyase	APEX1	P27695	CHEMBL5619	Enzyme	0.122339	0 / 1Â Â Â Â Â
Aldo-keto reductase family 1 member C2 (by homology)	AKR1C2	P52895	CHEMBL5847	Enzyme	0.122339	0 / 1Â Â Â Â Â
Aldo-keto reductase family 1 member C1 (by homology)	AKR1C1	Q04828	CHEMBL5905	Enzyme	0.122339	0 / 1Â Â Â Â Â
Aldo-keto-reductase family 1 member C3 (by homology)	AKR1C3	P42330	CHEMBL4681	Enzyme	0.122339	0 / 1Â Â Â Â Â
Aldo-keto reductase family 1 member C4 (by homology)	AKR1C4	P17516	CHEMBL4999	Enzyme	0.122339	0 / 1Â Â Â Â Â
Carbonic anhydrase XIII (by homology)	CA13	Q8N1Q1	CHEMBL3912	Lyase	0.122339	0 / 1Â Â Â Â Â
Aldehyde reductase (by homology)	AKR1A1	P14550	CHEMBL2246	Enzyme	0.122339	0 / 1Â Â Â Â Â
Cytochrome P450 19A1	CYP19A1	P11511	CHEMBL1978	Cytochrome P450	0.11398	4 / 18Â Â Â Â Â
Carbonic anhydrase I	CA1	P00915	CHEMBL261	Lyase	0.11398	8 / 8Â Â Â Â Â
Carbonic anhydrase IX	CA9	Q16790	CHEMBL3594	Lyase	0.11398	9 / 6Â Â Â Â Â
Arachidonate 15-lipoxygenase	ALOX15	P16050	CHEMBL2903	Enzyme	0.11398	6 / 5Â Â Â Â Â
Glycogen synthase kinase-3 beta	GSK3B	P49841	CHEMBL262	Kinase	0.11398	8 / 6Â Â Â Â Â
Serine/threonine-protein kinase AKT	AKT1	P31749	CHEMBL4282	Kinase	0.11398	1 / 4Â Â Â Â Â
Adenosine A2a receptor	ADORA2A	P29274	CHEMBL251	Family A G protein-coupled receptor	0.11398	6 / 11Â Â Â Â Â
Arachidonate 12-lipoxygenase	ALOX12	P18054	CHEMBL3687	Enzyme	0.11398	4 / 7Â Â Â Â Â
Carbonic anhydrase VI	CA6	P23280	CHEMBL3025	Lyase	0.105608	1 / 1Â Â Â Â Â
Arginase-1 (by homology)	ARG1	P05089	CHEMBL1075097	Enzyme	0.105608	0 / 2Â Â Â Â Â
Dopamine D4 receptor	DRD4	P21917	CHEMBL219	Family A G protein-coupled receptor	0.105608	3 / 1Â Â Â Â Â
Tyrosine-protein kinase receptor FLT3	FLT3	P36888	CHEMBL1974	Kinase	0.105608	3 / 7Â Â Â Â Â
Epidermal growth factor receptor erbB1	EGFR	P00533	CHEMBL203	Kinase	0.105608	7 / 28Â Â Â Â Â
Thrombin	F2	P00734	CHEMBL204	Protease	0.105608	5 / 2Â Â Â Â Â
Serine/threonine-protein kinase PIM1	PIM1	P11309	CHEMBL2147	Kinase	0.105608	4 / 7Â Â Â Â Â
Protein kinase N1	PKN1	Q16512	CHEMBL3384	Kinase	0.105608	1 / 3Â Â Â Â Â
CaM kinase II beta	CAMK2B	Q13554	CHEMBL4121	Kinase	0.105608	1 / 2Â Â Â Â Â
ALK tyrosine kinase receptor	ALK	Q9UM73	CHEMBL4247	Kinase	0.105608	2 / 4Â Â Â Â Â
Tyrosine-protein kinase receptor UFO	AXL	P30530	CHEMBL4895	Kinase	0.105608	1 / 4Â Â Â Â Â
Arachidonate 5-lipoxygenase	ALOX5	P09917	CHEMBL215	Oxidoreductase	0.105608	2 / 47Â Â Â Â Â
Adenosine A1 receptor (by homology)	ADORA1	P30542	CHEMBL226	Family A G protein-coupled receptor	0.105608	2 / 23Â Â Â Â Â
Estradiol 17-beta-dehydrogenase 2	HSD17B2	P37059	CHEMBL2789	Enzyme	0.105608	7 / 3Â Â Â Â Â
Cyclin-dependent kinase 6	CDK6	Q00534	CHEMBL2508	Kinase	0.105608	2 / 4Â Â Â Â Â
Cyclin-dependent kinase 2	CDK2	P24941	CHEMBL301	Kinase	0.105608	13 / 15Â Â Â Â Â
Tyrosinase	TYR	P14679	CHEMBL1973	Oxidoreductase	0.105608	0 / 2Â Â Â Â Â
Aryl hydrocarbon receptor	AHR	P35869	CHEMBL3201	Transcription factor	0.105608	0 / 1Â Â Â Â Â
Estrogen-related receptor alpha	ESRRA	P11474	CHEMBL3429	Nuclear receptor	0.105608	0 / 2Â Â Â Â Â
Cyclin-dependent kinase 5/CDK5 activator 1	CDK5R1 CDK5	Q15078 Q00535	CHEMBL1907600	Kinase	0.09724	13 / 17Â Â Â Â Â
Stem cell growth factor receptor	KIT	P10721	CHEMBL1936	Kinase	0.09724	2 / 3Â Â Â Â Â
Monoamine oxidase A	MAOA	P21397	CHEMBL1951	Oxidoreductase	0.09724	2 / 9Â Â Â Â Â
Matrix metalloproteinase 9	MMP9	P14780	CHEMBL321	Protease	0.09724	1 / 2Â Â Â Â Â
Matrix metalloproteinase 2	MMP2	P08253	CHEMBL333	Protease	0.09724	2 / 2Â Â Â Â Â
Phospholipase A2 group IIA	PLA2G2A	P14555	CHEMBL3474	Enzyme	0.09724	0 / 2Â Â Â Â Â
Induced myeloid leukemia cell differentiation protein Mcl-1	MCL1	Q07820	CHEMBL4361	Other cytosolic protein	0.09724	8 / 4Â Â Â Â Â
Cyclin-dependent kinase 1/cyclin B	CCNB3 CDK1 CCNB1 CCNB2	Q8WWL7 P06493 P14635 O95067	CHEMBL2094127	Other cytosolic protein	0.09724	8 / 6Â Â Â Â Â
Multidrug resistance-associated protein 1	ABCC1	P33527	CHEMBL3004	Primary active transporter	0.09724	2 / 11Â Â Â Â Â
Telomerase reverse transcriptase	TERT	O14746	CHEMBL2916	Enzyme	0.09724	4 / 22Â Â Â Â Â
G-protein coupled receptor 35	GPR35	Q9HC97	CHEMBL1293267	Family A G protein-coupled receptor	0.09724	1 / 4Â Â Â Â Â
Vasopressin V2 receptor	AVPR2	P30518	CHEMBL1790	Family A G protein-coupled receptor	0.09724	2 / 1Â Â Â Â Â
Interleukin-8 receptor A	CXCR1	P25024	CHEMBL4029	Family A G protein-coupled receptor	0.09724	1 / 1Â Â Â Â Â
Beta-galactoside alpha-2,6-sialyltransferase 1	ST6GAL1	P15907	CHEMBL3596075	Transferase	0.09724	0 / 2Â Â Â Â Â
Carbonic anhydrase XIV	CA14	Q9ULX7	CHEMBL3510	Lyase	0.09724	1 / 1Â Â Â Â Â
Hepatocyte growth factor receptor	MET	P08581	CHEMBL3717	Kinase	0.09724	3 / 4Â Â Â Â Â
Tyrosine-protein kinase SRC	SRC	P12931	CHEMBL267	Kinase	0.09724	2 / 10Â Â Â Â Â
Receptor-type tyrosine-protein phosphatase S	PTPRS	Q13332	CHEMBL2396508	Phosphatase	0.09724	0 / 8Â Â Â Â Â
DNA-3-methyladenine glycosylase	MPG	P29372	CHEMBL3396943	Enzyme	0.09724	0 / 1Â Â Â Â Â
Poly [ADP-ribose] polymerase-1	PARP1	P09874	CHEMBL3105	Enzyme	0.09724	0 / 9Â Â Â Â Â
Transthyretin	TTR	P02766	CHEMBL3194	Secreted protein	0.09724	0 / 2Â Â Â Â Â
Matrix metalloproteinase 12	MMP12	P39900	CHEMBL4393	Protease	0.09724	0 / 1Â Â Â Â Â
Lymphocyte differentiation antigen CD38	CD38	P28907	CHEMBL4660	Enzyme	0.09724	0 / 3Â Â Â Â Â
Aldo-keto reductase family 1 member B10	AKR1B10	O60218	CHEMBL5983	Enzyme	0.09724	0 / 3Â Â Â Â Â
Tankyrase-2	TNKS2	Q9H2K2	CHEMBL6154	Enzyme	0.09724	0 / 12Â Â Â Â Â
Tankyrase-1	TNKS	O95271	CHEMBL6164	Enzyme	0.09724	0 / 27Â Â Â Â Â
DNA topoisomerase I (by homology)	TOP1	P11387	CHEMBL1781	Isomerase	0.09724	0 / 1Â Â Â Â Â
Insulin-like growth factor I receptor	IGF1R	P08069	CHEMBL1957	Kinase	0.09724	1 / 3Â Â Â Â Â
Insulin receptor	INSR	P06213	CHEMBL1981	Kinase	0.09724	1 / 1Â Â Â Â Â
Serine/threonine-protein kinase Aurora-B	AURKB	Q96GD4	CHEMBL2185	Kinase	0.09724	1 / 4Â Â Â Â Â
Focal adhesion kinase 1	PTK2	Q05397	CHEMBL2695	Kinase	0.09724	1 / 2Â Â Â Â Â
Vascular endothelial growth factor receptor 2	KDR	P35968	CHEMBL279	Kinase	0.09724	1 / 3Â Â Â Â Â

## Sheet: 3-Ethyl-5-(2-ethylbutyl)-octade
3-Ethyl-5-(2-ethylbutyl)-octadecane
Target	Common name	Uniprot ID	ChEMBL ID	Target Class	Probability*	Known actives (3D/2D)
Testis-specific androgen-binding protein	SHBG	P04278	CHEMBL3305	Secreted protein	0.125572	0 / 1Â Â Â Â Â
Acetyl-CoA carboxylase 2	ACACB	O00763	CHEMBL4829	Ligase	0.10934	1 / 0Â Â Â Â Â

## Sheet: 10-Methoxycoryn-18-en-17-yl ace
10-Methoxycoryn-18-en-17-yl acetate
Target	Common name	Uniprot ID	ChEMBL ID	Target Class	Probability*	Known actives (3D/2D)
Serotonin 1a (5-HT1a) receptor	HTR1A	P08908	CHEMBL214	Family A G protein-coupled receptor	0.137289	225 / 82Â Â Â Â Â
Dopamine D2 receptor	DRD2	P14416	CHEMBL217	Family A G protein-coupled receptor	0.129284	414 / 297Â Â Â Â Â
Dopamine D3 receptor	DRD3	P35462	CHEMBL234	Family A G protein-coupled receptor	0.129284	188 / 97Â Â Â Â Â
Alpha-1a adrenergic receptor	ADRA1A	P35348	CHEMBL229	Family A G protein-coupled receptor	0.129284	112 / 20Â Â Â Â Â
Serotonin 6 (5-HT6) receptor	HTR6	P50406	CHEMBL3371	Family A G protein-coupled receptor	0.129284	250 / 249Â Â Â Â Â
Serotonin 2a (5-HT2a) receptor (by homology)	HTR2A	P28223	CHEMBL224	Family A G protein-coupled receptor	0.129284	358 / 132Â Â Â Â Â
Serotonin 2b (5-HT2b) receptor	HTR2B	P41595	CHEMBL1833	Family A G protein-coupled receptor	0.129284	71 / 22Â Â Â Â Â
Alpha-1d adrenergic receptor	ADRA1D	P25100	CHEMBL223	Family A G protein-coupled receptor	0.121287	91 / 14Â Â Â Â Â
Alpha-1b adrenergic receptor	ADRA1B	P35368	CHEMBL232	Family A G protein-coupled receptor	0.121287	76 / 15Â Â Â Â Â
Adenosine A3 receptor	ADORA3	P0DMS8	CHEMBL256	Family A G protein-coupled receptor	0.121287	402 / 4Â Â Â Â Â
Alpha-2a adrenergic receptor	ADRA2A	P08913	CHEMBL1867	Family A G protein-coupled receptor	0.121287	40 / 22Â Â Â Â Â
Alpha-2b adrenergic receptor	ADRA2B	P18089	CHEMBL1942	Family A G protein-coupled receptor	0.121287	17 / 20Â Â Â Â Â
Delta opioid receptor	OPRD1	P41143	CHEMBL236	Family A G protein-coupled receptor	0.121287	95 / 477Â Â Â Â Â
Adrenergic receptor alpha-2	ADRA2C	P18825	CHEMBL1916	Family A G protein-coupled receptor	0.113286	14 / 19Â Â Â Â Â
Butyrylcholinesterase	BCHE	P06276	CHEMBL1914	Hydrolase	0.113286	136 / 141Â Â Â Â Â
ATP-binding cassette sub-family G member 2	ABCG2	Q9UNQ0	CHEMBL5393	Primary active transporter	0.113286	101 / 14Â Â Â Â Â
MAP kinase-activated protein kinase 2	MAPKAPK2	P49137	CHEMBL2208	Kinase	0.113286	153 / 53Â Â Â Â Â
Mu opioid receptor	OPRM1	P35372	CHEMBL233	Family A G protein-coupled receptor	0.113286	95 / 496Â Â Â Â Â
Melatonin receptor 1A	MTNR1A	P48039	CHEMBL1945	Family A G protein-coupled receptor	0.113286	655 / 144Â Â Â Â Â
Melatonin receptor 1B	MTNR1B	P49286	CHEMBL1946	Family A G protein-coupled receptor	0.113286	595 / 138Â Â Â Â Â
P-glycoprotein 1	ABCB1	P08183	CHEMBL4302	Primary active transporter	0.113286	106 / 32Â Â Â Â Â
Serotonin transporter (by homology)	SLC6A4	P31645	CHEMBL228	Electrochemical transporter	0.113286	157 / 107Â Â Â Â Â
Serotonin 7 (5-HT7) receptor	HTR7	P34969	CHEMBL3155	Family A G protein-coupled receptor	0.113286	105 / 41Â Â Â Â Â
Kinesin-like protein 1	KIF11	P52732	CHEMBL4581	Other cytosolic protein	0.113286	108 / 56Â Â Â Â Â
Vanilloid receptor	TRPV1	Q8NER1	CHEMBL4794	Voltage-gated ion channel	0.113286	503 / 26Â Â Â Â Â
Chymase	CMA1	P23946	CHEMBL4068	Protease	0.113286	102 / 0Â Â Â Â Â
Cytochrome P450 2D6	CYP2D6	P10635	CHEMBL289	Cytochrome P450	0.113286	4 / 1Â Â Â Â Â
Dopamine D1 receptor	DRD1	P21728	CHEMBL2056	Family A G protein-coupled receptor	0.113286	106 / 47Â Â Â Â Â
Sigma opioid receptor	SIGMAR1	Q99720	CHEMBL287	Membrane receptor	0.113286	85 / 95Â Â Â Â Â
Serine/threonine-protein kinase Aurora-B	AURKB	Q96GD4	CHEMBL2185	Kinase	0.113286	327 / 0Â Â Â Â Â
dUTP pyrophosphatase	DUT	P33316	CHEMBL5203	Enzyme	0.113286	50 / 0Â Â Â Â Â
p53-binding protein Mdm-2	MDM2	Q00987	CHEMBL5023	Other nuclear protein	0.113286	267 / 0Â Â Â Â Â
Rho-associated protein kinase 1	ROCK1	Q13464	CHEMBL3231	Kinase	0.113286	146 / 0Â Â Â Â Â
Fatty acid transport protein 4	SLC27A4	Q6P1M0	CHEMBL4327	Electrochemical transporter	0.113286	23 / 0Â Â Â Â Â
Sphingosine 1-phosphate receptor Edg-1	S1PR1	P21453	CHEMBL4333	Family A G protein-coupled receptor	0.113286	23 / 25Â Â Â Â Â
Tyrosine-protein kinase SYK	SYK	P43405	CHEMBL2599	Kinase	0.113286	429 / 0Â Â Â Â Â
Casein kinase I gamma 2	CSNK1G2	P78368	CHEMBL2543	Kinase	0.113286	7 / 0Â Â Â Â Â
Casein kinase I delta	CSNK1D	P48730	CHEMBL2828	Kinase	0.113286	44 / 0Â Â Â Â Â
Calpain 1	CAPN1 CAPNS1	P07384 P04632	CHEMBL2111357	Protease	0.113286	26 / 0Â Â Â Â Â
Cytochrome P450 19A1	CYP19A1	P11511	CHEMBL1978	Cytochrome P450	0.113286	609 / 0Â Â Â Â Â
Phosphodiesterase 9A	PDE9A	O76083	CHEMBL3535	Phosphodiesterase	0.113286	44 / 0Â Â Â Â Â
Phosphodiesterase 1C	PDE1C	Q14123	CHEMBL4619	Phosphodiesterase	0.113286	13 / 0Â Â Â Â Â
Voltage-gated potassium channel subunit Kv1.3	KCNA3	P22001	CHEMBL4633	Voltage-gated ion channel	0.113286	70 / 0Â Â Â Â Â
Phospholipase D1	PLD1	Q13393	CHEMBL2536	Hydrolase	0.113286	26 / 0Â Â Â Â Â
Neuropeptide Y receptor type 5	NPY5R	Q15761	CHEMBL4561	Family A G protein-coupled receptor	0.113286	422 / 0Â Â Â Â Â
Macrophage colony stimulating factor receptor	CSF1R	P07333	CHEMBL1844	Kinase	0.113286	259 / 0Â Â Â Â Â
Phosphodiesterase 3	PDE3A	Q14432	CHEMBL241	Phosphodiesterase	0.113286	85 / 0Â Â Â Â Â
Phosphodiesterase 4A	PDE4A	P27815	CHEMBL254	Phosphodiesterase	0.113286	174 / 0Â Â Â Â Â
Acyl coenzyme A:cholesterol acyltransferase 1	SOAT1	P35610	CHEMBL2782	Enzyme	0.113286	30 / 0Â Â Â Â Â
Phosphodiesterase 3B	PDE3B	Q13370	CHEMBL290	Phosphodiesterase	0.113286	62 / 0Â Â Â Â Â
Probable G-protein coupled receptor 139	GPR139	Q6DWJ6	CHEMBL3632455	Family A G protein-coupled receptor	0.113286	21 / 0Â Â Â Â Â
Bromodomain-containing protein 4	BRD4	O60885	CHEMBL1163125	Reader	0.113286	310 / 0Â Â Â Â Â
Bromodomain-containing protein 2	BRD2	P25440	CHEMBL1293289	Reader	0.113286	156 / 0Â Â Â Â Â
Bromodomain-containing protein 3	BRD3	Q15059	CHEMBL1795186	Reader	0.113286	163 / 0Â Â Â Â Â
Ceramide glucosyltransferase	UGCG	Q16739	CHEMBL2063	Transferase	0.113286	6 / 0Â Â Â Â Â
Serine/threonine-protein kinase AKT	AKT1	P31749	CHEMBL4282	Kinase	0.113286	79 / 0Â Â Â Â Â
c-Jun N-terminal kinase 1	MAPK8	P45983	CHEMBL2276	Kinase	0.113286	454 / 0Â Â Â Â Â
Bile acid receptor FXR	NR1H4	Q96RI1	CHEMBL2047	Nuclear receptor	0.113286	59 / 0Â Â Â Â Â
MAP kinase signal-integrating kinase 2	MKNK2	Q9HBH9	CHEMBL4204	Kinase	0.113286	40 / 0Â Â Â Â Â
Smoothened homolog	SMO	Q99835	CHEMBL5971	Frizzled family G protein-coupled receptor	0.113286	126 / 0Â Â Â Â Â
Signal transducer and activator of transcription 3	STAT3	P40763	CHEMBL4026	Transcription factor	0.113286	74 / 0Â Â Â Â Â
CREB-binding protein/p53	CREBBP	Q92793	CHEMBL5747	Writer	0.113286	88 / 0Â Â Â Â Â
Tissue-type plasminogen activator	PLAT	P00750	CHEMBL1873	Protease	0.113286	14 / 0Â Â Â Â Â
Thrombin	F2	P00734	CHEMBL204	Protease	0.113286	211 / 0Â Â Â Â Â
Neurokinin 3 receptor	TACR3	P29371	CHEMBL4429	Family A G protein-coupled receptor	0.113286	126 / 0Â Â Â Â Â
Hematopoietic prostaglandin D synthase	HPGDS	O60760	CHEMBL5879	Transferase	0.113286	24 / 0Â Â Â Â Â
Multidrug resistance-associated protein 1	ABCC1	P33527	CHEMBL3004	Primary active transporter	0.113286	15 / 1Â Â Â Â Â
Corticotropin releasing factor receptor 1	CRHR1	P34998	CHEMBL1800	Family B G protein-coupled receptor	0.113286	400 / 0Â Â Â Â Â
CDK2/Cyclin A	CCNA2 CDK2	P20248 P24941	CHEMBL3038469	Kinase	0.113286	35 / 0Â Â Â Â Â
Somatostatin receptor 3	SSTR3	P32745	CHEMBL2028	Family A G protein-coupled receptor	0.113286	45 / 140Â Â Â Â Â
HERG	KCNH2	Q12809	CHEMBL240	Voltage-gated ion channel	0.113286	306 / 132Â Â Â Â Â
JAK3/JAK1	JAK3 JAK1	P52333 P23458	CHEMBL3038491	Kinase	0.113286	29 / 0Â Â Â Â Â
TGF-beta receptor type I	TGFBR1	P36897	CHEMBL4439	Kinase	0.113286	281 / 0Â Â Â Â Â
Peptide deformylase mitochondrial	PDF	Q9HBH1	CHEMBL4647	Enzyme	0.113286	27 / 0Â Â Â Â Â
Serine/threonine-protein kinase RIPK2	RIPK2	O43353	CHEMBL5014	Kinase	0.113286	17 / 0Â Â Â Â Â
Activin receptor type-1B	ACVR1B	P36896	CHEMBL5310	Kinase	0.113286	5 / 0Â Â Â Â Â
Phosphodiesterase 2A	PDE2A	O00408	CHEMBL2652	Phosphodiesterase	0.113286	127 / 0Â Â Â Â Â
Vascular endothelial growth factor receptor 1	FLT1	P17948	CHEMBL1868	Kinase	0.113286	158 / 0Â Â Â Â Â
Platelet-derived growth factor receptor alpha	PDGFRA	P16234	CHEMBL2007	Kinase	0.113286	93 / 0Â Â Â Â Â
Sodium/glucose cotransporter 1	SLC5A1	P13866	CHEMBL4979	Electrochemical transporter	0.113286	64 / 0Â Â Â Â Â
Poly [ADP-ribose] polymerase-1	PARP1	P09874	CHEMBL3105	Enzyme	0.113286	512 / 48Â Â Â Â Â
CDC7/DBF4 (Cell division cycle 7-related protein kinase/Activator of S phase kinase)	DBF4 CDC7	Q9UBU7 O00311	CHEMBL2111377	Kinase	0.113286	63 / 0Â Â Â Â Â
3-phosphoinositide dependent protein kinase-1	PDPK1	O15530	CHEMBL2534	Kinase	0.113286	147 / 0Â Â Â Â Â
Ileal bile acid transporter	SLC10A2	Q12908	CHEMBL2778	Electrochemical transporter	0.113286	13 / 0Â Â Â Â Â
11-beta-hydroxysteroid dehydrogenase 2	HSD11B2	P80365	CHEMBL3746	Enzyme	0.113286	6 / 0Â Â Â Â Â
Kappa Opioid receptor	OPRK1	P41145	CHEMBL237	Family A G protein-coupled receptor	0.113286	101 / 227Â Â Â Â Â
Tyrosyl-DNA phosphodiesterase 1	TDP1	Q9NUW8	CHEMBL1075138	Enzyme	0.113286	4 / 0Â Â Â Â Â
Matrix metalloproteinase 13	MMP13	P45452	CHEMBL280	Protease	0.113286	292 / 0Â Â Â Â Â
Thymidine kinase, cytosolic	TK1	P04183	CHEMBL2883	Transferase	0.113286	6 / 0Â Â Â Â Â
Phosphodiesterase 7A	PDE7A	Q13946	CHEMBL3012	Phosphodiesterase	0.113286	149 / 0Â Â Â Â Â
Cyclin-dependent kinase 1	CDK1	P06493	CHEMBL308	Kinase	0.113286	158 / 0Â Â Â Â Â
Lysine-specific demethylase 5B	KDM5B	Q9UGL1	CHEMBL3774295	Eraser	0.113286	5 / 0Â Â Â Â Â
Protein-tyrosine phosphatase 4A3	PTP4A3	O75365	CHEMBL4162	Phosphatase	0.113286	12 / 0Â Â Â Â Â
ALK tyrosine kinase receptor	ALK	Q9UM73	CHEMBL4247	Kinase	0.113286	147 / 0Â Â Â Â Â
Sodium channel protein type X alpha subunit (by homology)	SCN10A	Q9Y5Y9	CHEMBL5451	Voltage-gated ion channel	0.113286	61 / 0Â Â Â Â Â
LXR-alpha	NR1H3	Q13133	CHEMBL2808	Nuclear receptor	0.113286	32 / 0Â Â Â Â Â
Serine/threonine-protein kinase PLK1	PLK1	P53350	CHEMBL3024	Kinase	0.113286	160 / 0Â Â Â Â Â
LXR-beta	NR1H2	P55055	CHEMBL4093	Nuclear receptor	0.113286	32 / 0Â Â Â Â Â
Voltage-gated potassium channel subunit Kv7.1	KCNQ1	P51787	CHEMBL1866	Voltage-gated ion channel	0.113286	23 / 0Â Â Â Â Â
Platelet-derived growth factor receptor	PDGFRA PDGFRB	P16234 P09619	CHEMBL2095189	Kinase	0.113286	82 / 0Â Â Â Â Â

## Sheet: Androst-5,7-dien-3-ol-17-one
Androst-5,7-dien-3-ol-17-one
Target	Common name	Uniprot ID	ChEMBL ID	Target Class	Probability*	Known actives (3D/2D)
Testis-specific androgen-binding protein	SHBG	P04278	CHEMBL3305	Secreted protein	0.130792	55 / 41Â Â Â Â Â
Androgen Receptor	AR	P10275	CHEMBL1871	Nuclear receptor	0.114338	172 / 87Â Â Â Â Â
Estrogen receptor beta	ESR2	Q92731	CHEMBL242	Nuclear receptor	0.114338	60 / 39Â Â Â Â Â
Glucose-6-phosphate 1-dehydrogenase	G6PD	P11413	CHEMBL5347	Enzyme	0.1061	5 / 2Â Â Â Â Â
Glucocorticoid receptor	NR3C1	P04150	CHEMBL2034	Nuclear receptor	0.1061	128 / 25Â Â Â Â Â
Mineralocorticoid receptor	NR3C2	P08235	CHEMBL1994	Nuclear receptor	0.1061	16 / 18Â Â Â Â Â
Progesterone receptor	PGR	P06401	CHEMBL208	Nuclear receptor	0.1061	51 / 22Â Â Â Â Â
Corticosteroid binding globulin	SERPINA6	P08185	CHEMBL2421	Secreted protein	0.0978745	11 / 18Â Â Â Â Â
Cytochrome P450 19A1	CYP19A1	P11511	CHEMBL1978	Cytochrome P450	0.0978745	107 / 172Â Â Â Â Â
Carboxylesterase 2	CES2	O00748	CHEMBL3180	Enzyme	0.0978745	3 / 11Â Â Â Â Â
Epoxide hydratase	EPHX2	P34913	CHEMBL2409	Protease	0.0978745	87 / 0Â Â Â Â Â
C5a anaphylatoxin chemotactic receptor	C5AR1	P21730	CHEMBL2373	Family A G protein-coupled receptor	0.0978745	23 / 0Â Â Â Â Â
Sphingosine 1-phosphate receptor Edg-1	S1PR1	P21453	CHEMBL4333	Family A G protein-coupled receptor	0.0978745	4 / 0Â Â Â Â Â
DNA polymerase beta (by homology)	POLB	P06746	CHEMBL2392	Enzyme	0.0978745	1 / 6Â Â Â Â Â
Glycine receptor subunit alpha-1	GLRA1	P23415	CHEMBL5845	Ligand-gated ion channel	0.0978745	0 / 1Â Â Â Â Â
Sigma opioid receptor	SIGMAR1	Q99720	CHEMBL287	Membrane receptor	0.0978745	124 / 3Â Â Â Â Â
Cytochrome P450 17A1	CYP17A1	P05093	CHEMBL3522	Cytochrome P450	0.0978745	61 / 19Â Â Â Â Â
Steroid 5-alpha-reductase 2	SRD5A2	P31213	CHEMBL1856	Oxidoreductase	0.0978745	4 / 16Â Â Â Â Â
Gamma-secretase	PSEN2 PSENEN NCSTN APH1A PSEN1 APH1B	P49810 Q9NZ42 Q92542 Q96BI3 P49768 Q8WW43	CHEMBL2094135	Protease	0.0978745	113 / 0Â Â Â Â Â
Protein kinase C gamma	PRKCG	P05129	CHEMBL2938	Kinase	0.0978745	13 / 0Â Â Â Â Â
Protein kinase C delta	PRKCD	Q05655	CHEMBL2996	Kinase	0.0978745	20 / 0Â Â Â Â Â
Protein kinase C beta	PRKCB	P05771	CHEMBL3045	Kinase	0.0978745	18 / 0Â Â Â Â Â
Protein kinase C epsilon	PRKCE	Q02156	CHEMBL3582	Kinase	0.0978745	6 / 0Â Â Â Â Â
Protein kinase C theta	PRKCQ	Q04759	CHEMBL3920	Kinase	0.0978745	15 / 0Â Â Â Â Â
RAS guanyl-releasing protein 1 (by homology)	RASGRP1	O95267	CHEMBL5953	Other cytosolic protein	0.0978745	2 / 0Â Â Â Â Â
11-beta-hydroxysteroid dehydrogenase 1	HSD11B1	P28845	CHEMBL4235	Enzyme	0.0978745	202 / 23Â Â Â Â Â
Aldo-keto-reductase family 1 member C3	AKR1C3	P42330	CHEMBL4681	Enzyme	0.0978745	11 / 0Â Â Â Â Â
GABA-B receptor (by homology)	GABBR1	Q9UBS5	CHEMBL2064	Family C G protein-coupled receptor	0.0978745	4 / 0Â Â Â Â Â
Vitamin D receptor	VDR	P11473	CHEMBL1977	Nuclear receptor	0.0978745	2 / 67Â Â Â Â Â
Dual specificity phosphatase Cdc25A	CDC25A	P30304	CHEMBL3775	Phosphatase	0.0978745	10 / 6Â Â Â Â Â
Hypoxia-inducible factor 1 alpha	HIF1A	Q16665	CHEMBL4261	Transcription factor	0.0978745	2 / 0Â Â Â Â Â
Cyclin-dependent kinase 1/cyclin B	CCNB3 CDK1 CCNB1 CCNB2	Q8WWL7 P06493 P14635 O95067	CHEMBL2094127	Other cytosolic protein	0.0978745	2 / 0Â Â Â Â Â
Glycogen synthase kinase-3 beta	GSK3B	P49841	CHEMBL262	Kinase	0.0978745	34 / 0Â Â Â Â Â
Cyclin-dependent kinase 1	CDK1	P06493	CHEMBL308	Kinase	0.0978745	26 / 0Â Â Â Â Â
Glucagon receptor	GCGR	P47871	CHEMBL1985	Family B G protein-coupled receptor	0.0978745	17 / 0Â Â Â Â Â
Peroxisome proliferator-activated receptor gamma	PPARG	P37231	CHEMBL235	Nuclear receptor	0.0978745	4 / 13Â Â Â Â Â
HERG	KCNH2	Q12809	CHEMBL240	Voltage-gated ion channel	0.0978745	23 / 0Â Â Â Â Â
Protein-tyrosine phosphatase 1B	PTPN1	P18031	CHEMBL335	Phosphatase	0.0978745	4 / 48Â Â Â Â Â
Vitamin D-binding protein	GC	P02774	CHEMBL2259	Secreted protein	0.0978745	0 / 1Â Â Â Â Â
Histone deacetylase 6	HDAC6	Q9UBN7	CHEMBL1865	Eraser	0.0978745	13 / 4Â Â Â Â Â
Indoleamine 2,3-dioxygenase	IDO1	P14902	CHEMBL4685	Enzyme	0.0978745	6 / 1Â Â Â Â Â
C-C chemokine receptor type 1	CCR1	P32246	CHEMBL2413	Family A G protein-coupled receptor	0.0978745	91 / 0Â Â Â Â Â
Tyrosine-protein kinase JAK1	JAK1	P23458	CHEMBL2835	Kinase	0.0978745	55 / 0Â Â Â Â Â
Tyrosine-protein kinase JAK2	JAK2	O60674	CHEMBL2971	Kinase	0.0978745	70 / 0Â Â Â Â Â
Liver glycogen phosphorylase	PYGL	P06737	CHEMBL2568	Enzyme	0.0978745	34 / 0Â Â Â Â Â
Matrix metalloproteinase 3	MMP3	P08254	CHEMBL283	Protease	0.0978745	14 / 0Â Â Â Â Â
Matrix metalloproteinase 9	MMP9	P14780	CHEMBL321	Protease	0.0978745	8 / 0Â Â Â Â Â
Matrix metalloproteinase 1	MMP1	P03956	CHEMBL332	Protease	0.0978745	14 / 0Â Â Â Â Â
Mu opioid receptor (by homology)	OPRM1	P35372	CHEMBL233	Family A G protein-coupled receptor	0.0978745	116 / 0Â Â Â Â Â
Delta opioid receptor (by homology)	OPRD1	P41143	CHEMBL236	Family A G protein-coupled receptor	0.0978745	64 / 0Â Â Â Â Â
Kappa Opioid receptor (by homology)	OPRK1	P41145	CHEMBL237	Family A G protein-coupled receptor	0.0978745	103 / 0Â Â Â Â Â
Prostanoid IP receptor	PTGIR	P43119	CHEMBL1995	Family A G protein-coupled receptor	0.0978745	0 / 6Â Â Â Â Â
LXR-alpha	NR1H3	Q13133	CHEMBL2808	Nuclear receptor	0.0978745	4 / 19Â Â Â Â Â
Epoxide hydrolase 1	EPHX1	P07099	CHEMBL1968	Protease	0.0978745	5 / 0Â Â Â Â Â
Tyrosine-protein kinase JAK3	JAK3	P52333	CHEMBL2148	Kinase	0.0978745	53 / 0Â Â Â Â Â
Tyrosine-protein kinase TYK2	TYK2	P29597	CHEMBL3553	Kinase	0.0978745	21 / 0Â Â Â Â Â

## Sheet: Caryophyllene
Caryophyllene
Target	Common name	Uniprot ID	ChEMBL ID	Target Class	Probability*	Known actives (3D/2D)
Peroxisome proliferator-activated receptor alpha	PPARA	Q07869	CHEMBL239	Nuclear receptor	0.690273	1 / 6Â Â Â Â Â
Cannabinoid receptor 2	CNR2	P34972	CHEMBL253	Family A G protein-coupled receptor	0.690273	1 / 1Â Â Â Â Â
Anandamide amidohydrolase	FAAH	O00519	CHEMBL2243	Enzyme	0.0428942	0 / 10Â Â Â Â Â
Vanilloid receptor	TRPV1	Q8NER1	CHEMBL4794	Voltage-gated ion channel	0.0428942	0 / 2Â Â Â Â Â

## Sheet: cis-4-Thujanol
cis-4-Thujanol
Target	Common name	Uniprot ID	ChEMBL ID	Target Class	Probability*	Known actives (3D/2D)
Carbonic anhydrase II	CA2	P00918	CHEMBL205	Lyase	0.274196	8 / 2Â Â Â Â Â
Carbonic anhydrase I	CA1	P00915	CHEMBL261	Lyase	0.274196	7 / 2Â Â Â Â Â
Carbonic anhydrase IV	CA4	P22748	CHEMBL3729	Lyase	0.274196	5 / 2Â Â Â Â Â
Transient receptor potential cation channel subfamily M member 8	TRPM8	Q7Z2W7	CHEMBL1075319	Voltage-gated ion channel	0.245006	1 / 1Â Â Â Â Â
Androgen Receptor	AR	P10275	CHEMBL1871	Nuclear receptor	0.148751	48 / 13Â Â Â Â Â
Dual specificity phosphatase Cdc25A	CDC25A	P30304	CHEMBL3775	Phosphatase	0.13988	0 / 7Â Â Â Â Â
Dual specificity phosphatase Cdc25B	CDC25B	P30305	CHEMBL4804	Phosphatase	0.13988	0 / 5Â Â Â Â Â
Nuclear receptor subfamily 1 group I member 3	NR1I3	Q14994	CHEMBL5503	Nuclear receptor	0.13988	0 / 2Â Â Â Â Â
Bile acid receptor FXR	NR1H4	Q96RI1	CHEMBL2047	Nuclear receptor	0.101229	0 / 11Â Â Â Â Â
G-protein coupled bile acid receptor 1	GPBAR1	Q8TDU6	CHEMBL5409	Family A G protein-coupled receptor	0.101229	0 / 16Â Â Â Â Â
Sonic hedgehog protein (by homology)	SHH	Q15465	CHEMBL5602	Unclassified protein	0.101229	0 / 10Â Â Â Â Â
Estrogen receptor alpha	ESR1	P03372	CHEMBL206	Nuclear receptor	0.0918392	2 / 2Â Â Â Â Â
Estrogen receptor beta	ESR2	Q92731	CHEMBL242	Nuclear receptor	0.0918392	6 / 1Â Â Â Â Â
Testis-specific androgen-binding protein	SHBG	P04278	CHEMBL3305	Secreted protein	0.0822881	7 / 18Â Â Â Â Â
UDP-glucuronosyltransferase 2B7	UGT2B7	P16662	CHEMBL4370	Enzyme	0.0727164	22 / 24Â Â Â Â Â
LXR-alpha	NR1H3	Q13133	CHEMBL2808	Nuclear receptor	0.0630257	0 / 2Â Â Â Â Â
DNA polymerase alpha subunit	POLA1	P09884	CHEMBL1828	Transferase	0.0630257	0 / 1Â Â Â Â Â
Niemann-Pick C1-like protein 1	NPC1L1	Q9UHC9	CHEMBL2027	Other membrane protein	0.0630257	0 / 5Â Â Â Â Â
11-beta-hydroxysteroid dehydrogenase 1	HSD11B1	P28845	CHEMBL4235	Enzyme	0.0535179	15 / 11Â Â Â Â Â
Dopamine D2 receptor (by homology)	DRD2	P14416	CHEMBL217	Family A G protein-coupled receptor	0.0439186	3 / 0Â Â Â Â Â
Glucocorticoid receptor	NR3C1	P04150	CHEMBL2034	Nuclear receptor	0.0439186	29 / 0Â Â Â Â Â
Glucose-6-phosphate 1-dehydrogenase	G6PD	P11413	CHEMBL5347	Enzyme	0.0439186	0 / 7Â Â Â Â Â
GABA-B receptor (by homology)	GABBR1	Q9UBS5	CHEMBL2064	Family C G protein-coupled receptor	0.0439186	0 / 4Â Â Â Â Â
Mineralocorticoid receptor	NR3C2	P08235	CHEMBL1994	Nuclear receptor	0.0439186	18 / 0Â Â Â Â Â
Progesterone receptor	PGR	P06401	CHEMBL208	Nuclear receptor	0.0439186	34 / 0Â Â Â Â Â
Indoleamine 2,3-dioxygenase	IDO1	P14902	CHEMBL4685	Enzyme	0.0439186	6 / 0Â Â Â Â Â

[truncated: 49 more sheets: Dasycarpidan-1-methanol, acetat, Dotriacontane, Lucenin II, Neophytadiene, n-Hexadecanoic acid, Stigmast-5-en-3-ol, Trilinolein, γ-Terpineol, (S)-(-)-α-Terpineol, ±-Methoxyphenylacetic acid, 10-Octadecenoic acid, methyl es, cis-β-Terpineol, Isochiapin B, γ-Pyronene, Apegenin, Caffeic, catechol, Cinnamic, Ferulic, Kampferol …]
