# Supplementary material for: Integrative Metabolomic, Network Pharmacology, and Experimental Evidence for Lepidium sativum Seed Extract as a Natural Modulator of Pulmonary Fibrosis via the ncNRFR/Let-7d Regulatory Pathway
Source: Pharmaceuticals (Basel). 2025 Nov 28;18(12):1820. doi: 10.3390/ph18121820 (PMC13134761; doi:10.3390/ph18121820)
Supplement: Supplementary file 1 [file pharmaceuticals-18-01820-s001.zip › Table S5.xlsx]

## Sheet: ALL PF genes combined
Table S5 A: Table showing all PF genes combined with repetition
Gene ID
TERT
RTEL1
RTEL1-TNFRSF6B
CFTR
PARN
BMPR2
SFTPC
ABCA3
SFTPB
LOC110806263
TERC
SFTPA2
SFTPA1
CFTR-AS1
NKX2-1
EIF2AK4
MUC5B
TGFB1
TBX4
LOC111674472
CAV1
NF1
ENG
CSF2RA
CLCN1
SERPINA1
KIF21A
ACVRL1
SMAD9
KCNK3
LOC110806306
LOC111674475
FAM13A
MARS1
SFTPD
STAT3
SLC34A2
HMOX1
ELN
DSP
TNF
HPS1
TINF2
FAM111B
LOC111674477
HPS4
FOXF1
DKC1
CPS1
SARS2
CSF2RB
TSC2
SMPD1
NAF1
NOTCH1
ZCCHC8
IL6
ELMOD2
CXCL8
MMP1
STN1
ATP11A
NOP10
TSC1
HLA-DRB1
MIR21
SMAD4
LOC113664106
TUBB3
DPP9
ITGA3
TMEM67
EDN1
CCN2
GDF2
MBL2
ATP13A3
ACE
IFNG
EDNRA
LTBP4
LOC111674463
SLC7A7
PKHD1
HYDIN
POT1
INVS
IL1B
NPHP3
MUC1
HFE
CC2D2A
IL10
AKT1
RPGRIP1L
BMPR1B
TP53
AFF4
ELANE
RPA1
OFD1
CCL2
CTNNB1
EGFR
MIR17
NPHP1
MMP9
SFTA3
NOTCH3
NKX2-5
TLR4
EPHX1
SMAD3
H19
NOTCH2
INPP5E
IL13
CRP
JAG1
GC
PLG
BMP6
MKS1
LOC113633877
SMAD2
CEP290
TIMP1
SERPINE1
PTEN
RPGR
SCNN1A
BBS1
CBS
SLC11A1
MIF
IL4
TMEM216
ALB
SOX17
PHOX2A
BBS2
REN
PDGFRA
BMPR1A
PAH
GATA4
PMS2
FCGR2A
SCNN1B
IL1RN
B9D2
DNAH5
NPHP4
PGR-AS1
PIK3CA
LOC102723566
TMEM237
BBS7
TCTN2
HGF
PDGFRB
B9D1
KRAS
MPO
HIF1A
GJB2
IL5
HPS3
MMP2
TCTN1
AGT
COL4A1
TMEM231
BBS4
LIPA
COL1A1
TCTN3
VDR
PTPN11
TGFBR1
MIR125A
SCGB1A1
DCDC2
TGFBR2
CCL18
ACTA2
CCDC65
CSF2
NPPB
BBS5
DNAH11
ACTC1
JAK2
CLN6
SPP1
F2
NOS2
AHI1
FGF2
KDR
PPARG
KCNA5
TBX1
GATA6
CD36
IL17A
NEK8
MKKS
MEG3
TMEM138
CCL5
WDR19
NOS3
BBS10
PTGS2
DNAI1
AGTR1
TRIM32
SRC
PIK3CG
RPL5
PKD2
SLC26A9
BBS12
CP
HPS6
CPLANE1
BBS9
FGFR1
COPD
IL1A
NFE2L2
FBN1
MTOR
ICAM1
ARL13B
HBB
HPS5
OAS1
NHP2
CFM1
DNAAF3
TOLLIP
TGFB2
CEACAM3
BMP4
CCDC39
ODAD1
ADA
MYRF
CTC1
TUBA1A
CSF3
CCDC40
NHLRC2
AGER
MIR223
ABCC6
STX1A
ANKS6
KCNN4
GCLC
ALMS1
ARL6
CCL11
COL4A2
SLC9A3
CDH1
FGF10
PDGFB
TTC8
DYNC2H1
TPM1
ODAD2
IL2
GLB1
TTC21B
NR1H4
CDKN2A
MIR451A
CXCL10
CCL3
NFKB1
MIR204
MIR155
IL2RA
BRAF
MYH7
IQCB1
GBA1
DCTN4
DVL1
COL25A1
COL1A2
PRTN3
LOX
IL18
TF
LMNA
ATM
FN1
IGF1
SOD2-OT1
CCR2
TLR2
BMP7
GSTM3
GDF1
HLA-B
CAV3
HFE-AS1
CEACAM6
CD8A
MPL
MIR199A1
FLNA
COL3A1
ZMYND10
MMP12
KIF7
DNAAF4
FASLG
THBD
CCNO
CEP164
GJA5
NPPA
MIR140
FGF7
NLRP3
DNAAF1
VWF
SLC17A5
DNAI2
MUC5AC
IFT140
RSPH1
MIR20A
DRC1
CERNA3
TUG1
CLCA4
MMP7
BMP2
BMP1
MIR22
HRAS
ARSB
RSPH3
SDCCAG8
VEGFA
DNAL1
TULP3
SLC6A14
ABCB4
GREM1
CXCR3
DNAAF2
STAT1
RSPH9
HMGB1
RSPH4A
DES
TGFB3
CXCR4
FENDRR
SOS1
NOX4
ITGAM
DNAH1
SLC25A13
GAS8
PTPRC
SOD1
SHH
ACE2
MALAT1
CXCR2
WDR35
JUN
MIR30A
KRT18
MMP3
IL33
NME8
LGALS3
EFEMP2
POSTN
SPAG1
GLIS2
DNAAF5
SERPINC1
RHOA
ZFPM2
MPI
ABCC8
SCNN1G
ZNF423
CFAP298
DNAAF11
DNAAF19
DNAAF6
TGFA
EGF
INS
GLA
FAS
F5
TBX5
MIR34C
TYR
MIRLET7D
GJA1
CCL4
SMARCA4
PKD1
GUSB
TTN
MIR143
MIR29A
MYC
SCN5A
FLCN
SGCB
NKX2-6
PLAT
STRA6
POLE
FLT4
MT-CO1
CD4
MYH6
CHI3L1
NPC2
MTHFR
VCAM1
SMAD7
RNASE3
TNNI3
MAP2K1
CAPNS1
PDGFA
SLC37A4
CENPF
BRCA2
GSTP1
CTSD
MET
KIT
NOD2
IGFBP5
ABCC10
IL1R1
MIR146B
GPT
LIG4
WRAP53
LAMC2
BLM
THBS1
MIR146A
F3
ANKRD1
SERPINH1
DIPK1A
ACADVL
NF2
ADRB2
FBLN5
RET
ALOX5
CD274
TNNT2
G6PC1
SELP
GSTM1
GAA
EVC2
NRAS
ARSA
RAF1
MAPK8
HLA-DQB1
LAMA3
BCL2
CALR
CCL17
IFNA1
SIRT1
CEP41
HSD17B4
TBX20
FLNC
OCA2
ERCC4
FLT1
TIMP2
MMP8
LINC02605
ASL
EPCAM
RARB
MT-CO2
TSLP
DNAH8
PTCH1
MIR29B1
CASR
IFIH1
EDNRB
ACTB
ARG1
ZIC3
TUBB2B
HSPA1A
MYH11
WT1
CASP3
MAPK3
GBE1
ERCC2
FOXP3
DCN
ASS1
AQP1
NEU1
CBL
ACD
S100A8
SDHA
CTLA4
PDE3B
TNXA
PDE4A
PDE5A
MGST1
GGT1
SOD2
SPARC
LYN
AP3B1
POLG
HSP90AA1
AGTR2
SNAI2
DTNBP1
TET2
CYP2R1
CR1
LTBP1
KRT7
SLC26A4
IKBKB
PRF1
NPC1
KRT8
CXCL1
IFT172
CDKN1A
S100A4
TLR3
KNG1
STXBP2
IFNGR1
CYP27A1
IL9
AGL
ANGPT1
DICER1
NIPBL
VHL
LEP
DHCR7
STK11
CCL22
DMD
S100A9
ABCB11
IDUA
AQP5
GRP
PRKG1
IRF5
IDS
CD44
MT-CO3
VIM
PHGDH
PIEZO2
ROBO1
CXCL12
ABCB1
GATA5
CHD7
ALG1
MIR486-1
MIR133B
CXCL5
SLC40A1
CCR4
MYBPC3
MAPK1
BAAT
FBN2
CYBB
PLAU
MIR150
ZEB2
MIRLET7C
WNT5A
ATP7B
VIP
FOXJ1
PEX6
FARSB
CSF1
ERBB2
GAS5
CXCR1
SPINK1
LPAR1
HBA1
PECAM1
HP
CXCL9
PRKDC
SLPI
NAGLU
PSAP
ERCC3
ERCC5
ADM
MIR126
COL4A3
MIR30D
BRCA1
COPA
HCK
SMAD6
RYR1
SEC61A1
EPO
SMAD1
HADHA
MMP13
HAMP
CERS1
PDP1
MIR193A
GALNS
MIR34A
PMM2
PEX1
XPC
THPO
GALC
GCDH
MYD88
GLIS3
STING1
BRIP1
MAPK14
HHIP
CXCL2
MIR335
PLXND1
IL11
IL12B
CD163
NPHS1
UNC13D
CDH2
NFU1
NODAL
SIRT3
CD34
IL1RL1
FKRP
MIR142
F9
LPL
FANCA
SGCD
CXCL11
KIF15
GDF15
SDHB
FREM2
STX11
TNFRSF1A
MEN1
SLC6A4
MMACHC
ROR2
GSN
XPA
ADIPOQ
GATA2
IL22
HSPA4
CCR7
MIR27B
FAH
ASAH1
GUCY2C
CCR6
VCL
MMP14
KRT5
NPHS2
BLOC1S5
FGFR2
SHOC2
ATP8B1
RAG1
FKTN
JAK3
FRAS1
ENPP2
TRPV4
CHIT1
LAMB3
FANCB
XDH
VPS13B
ACTA1
CASP1
GALK1
FGFR3
TTC7A
DYSF
COL4A5
MC1R
NHERF1
C3
APOE
MIR145
CALCA
CCR5
TFR2
LYST
MIR98
IL4R
F2R
MIR199B
AP3D1
HNF1B
TTR
SOX9
HLA-DPB1
MYOD1
HDAC9
SUMF1
FANCL
PRSS1
BCS1L
FANCE
LTA
CAT
STAT6
SERPINE2
FANCF
SCN4A
STAT4
KMT2D
IVD
MRC1
TEK
UMOD
OTC
IL7R
LEFTY2
MALT1
CDKN2B-AS1
CD40LG
LOXL2
WNT7B
IL13RA2
MLH1
DOCK8
LOC130004775
PINK1
S100A1
DNASE1
MTTP
ITGB6
AK2
BRD4
NBN
UNC45A
CDH5
NLRC4
DDB2
MIR214
THY1
GSK3B
FHIT
MGP
USH2A
MIR29C
MYO5B
HJV
KIAA0586
FGA
CCN4
COL4A4
CAMP
CYP2E1
ZEB1
IL12RB1
SLC22A5
IL7
PEX11B
RASA1
FANCD2
G6PC3
MIR423
MIRLET7B
MIR210
BLOC1S6
MITF
PLA2G2A
RAB27A
CRELD1
CSPP1
SNHG5
PDHA1
NT5E
PAX2
IL3
ACVR2B
GANAB
FANCC
RMRP
SNAI1
HLA-A
SCGB3A2
MIR26A1
HSPB1
HBA2
BCL2L1
CEP104
IFT56
SDHD
GSTT1
HSPG2
PITX2
HSPD1
CYP11A1
HSPA1B
MECOM
MEFV
SOS2
MIR16-1
EZH2
GLI3
B2M
TYMS
SERPINB1
GNPTAB
NAT2
FANCI
ALK
SOD3
CD14
MIR130A
CCND1
POLH
ITGB1
FANCG
ERCC6
ADAMTS2
MIR338
IGF1R
MIR409
ALPL
FOXO3
MYO5A
NOX1
BAG3
CLCA1
RIT1
CYP27B1
HYLS1
RBP4
BLOC1S3
MDM2
HDAC2
STAT5B
PEX26
ZFPM2-AS1
MIR122
DLL4
PEX7
PTX3
FOXRED1
ABCD4
FCGR3B
NDUFAF6
PEX5
APCS
TGM2
ATP12A
DEFB1
CYP1A1
LZTR1
MIR483
HOTAIR
CD86
SGSH
LOXL1
RLBP1
FCGR3A
MSH2
PCNA
MID1
PGM3
PEX2
SP110
RBPJ
EPX
PNPLA3
HNF1A
LRMDA
LRP2
MYH9
TTN-AS1
AIRE
PEX16
POMT2
AREG
MIR708
MVK
CYP17A1
PEX19
PIEZO1
FGF9
CPT2
ADAM17
MIR221
CXCL13
MAPKBP1
SMN1
ANGPT2
PRKAR1A
HSP90AB1
APOB
MIR200B
LTF
MIR23A
APC
PTGIR
NEB
ESR1
SURF1
DZIP1L
PEX3
COL14A1
CD80
COL7A1
VCP
PEX10
EDN3
GNAS
MAN2B1
PTK2
PIK3CD
MSH6
ANXA5
HGSNAT
WNT3A
PEX13
LRPPRC
CEBPB
SELE
MIR494
VPS33B
TNXB
LACTB
MIAT
BAX
WDPCP
CRB2
PEX12
CORO1A
PWAR1
EYA1
CMA1
SPRED1
PEX14
HMGCL
TP63
TRPC6
GATM
FOXM1
PXDN
NEK9
TLR9
LBR
CYP7B1
CD247
SCO2
MTHFD1
SETBP1
CLN3
SP1
LPCAT1
SST
CST3
FUCA1
ABL1
PALB2
PLA2G6
DMBT1
IL17F
CHGA
SGCA
LCN2
IARS1
CASP8
IDH2
CAPN3
MUTYH
NOS1
MCOLN1
RPGRIP1
POMT1
WHRN
TNC
ALDH1A2
AXIN2
HMGA2
FIP1L1
POMGNT1
ATF6
FMR1
CDH23
JAK1
TWIST1
PSMA3
HSPA5
CD40
KITLG
RSPO2
HOGA1
CNGB1
ROCK1
TNFRSF11B
TPM2
MIR124-1
FGF8
G6PD
UPF1
MCCC2
TOP2A
ACADM
TMEM107
IFT43
PIK3CB
BTD
COL2A1
HTR2A
PRDX1
BSG
HEXA
MIR144
ARHGAP31
CDKN3
ABCC2
RNASEH2B
PRKAG2
SLC10A1
FGF16
GNS
XIAP
SGCG
CTSG
UBA1
ALG6
LDLR
BDNF-AS
NFKBIA
PRKCSH
PSMC3
BMP10
FGF18
MASP2
MIR99A
MIR342
CYP11B1
STK4
GPC3
TRIM21
FAM161A
IGF2
TRAPPC11
VPS45
PRKACA
AARS1
SLC2A10
LBP
IL2RG
EPAS1
PRKCA
SNORD15A
NAGA
AFP
STAR
EZR
NDUFS4
DEFA1
DOCK6
LAMA5
MUC5B-AS1
ADGRV1
RAPSN
TXNDC15
SOX2
BPI
ERBB4
IGHE
MIR200A
HLA-DQA1
CCR3
EXOC4
TLL1
CEP83
FGF20
RECQL4
SELENON
CHUK
FOXH1
MIR7-3HG
GAPDH
VIPAS39
CLDN1
DDR1
ADAR
SLC24A5
APOA1
MYL2
KRT19
EP300
LOC130004578
RARS1
PDCD1
LRP5
MIR195
ACVR1
MIR200C
F13A1
SLC51B
RRAS
ALDOB
SLC45A2
GNPAT
CHRNE
PPT1
ABCA1
PPP1CB
PLP1
MAP2K2
TRAF3IP1
DBR1
TNFSF12
KLF4
SLC51A
ALDH3A2
PF4
SUFU
GPR143
IL2RB
PCCB
ASCL1
MIR31
CWC27
CD68
DEFB4A
DPYD
MLPH
PCCA
SMO
USH1C
HOPX
CTHRC1
IL12A
RASA2
IGFBP3
SLC12A6
LCK
TMCO1
MMUT
DGUOK
ZMPSTE24
MUSK
PRSS2
MYH14
MIR30B
AGXT
ABCD1
BAP1
PROS1
RARS2
ATP2A2
SGK1
PNP
PDHX
CKMT1B
RYR2
SLC26A2
EYS
DLD
PDHB
PRG2
USH1G
CLRN1
CTSF
TNFRSF1B
PCDH15
ASPA
CDC42
MIR29B2
CTRC
MIR132
ATR
IFT122
F10
HLCS
RACK1
HSPA8
PVT1
FOXC2
IREB2
EMD
ZAP70
CLCN5
SALL4
UTP4
ABCC1
SLC18A3
AGR2
ODAD3
BCKDHB
AMT
ANO10
GRN
PPARA
NTRK2
BLOC1S5-TXNDC5
EEF1E1-BLOC1S5
PRCD
RAG2
CANX
CNGA1
APEX1
COL5A1
CFC1
ELP1
HBG2
ENPP1
GLDC
CDH3
CLEC7A
NPM1
PSMC4
NDUFAF2
SYNE4
TFAP2B
RAC1
CYS1
TKT
SLC26A3
VTN
WRN
CYP21A2
INPP4A
MMAA
LOC126859690
TPP1
DCLRE1C
GATA3
FHL2
PGF
DCLRE1B
L1CAM
CNGB3
SERPINA3
DDIT3
XPNPEP3
CDKN1B
MIR196A1
MIR4685
LMBRD1
VDAC1
IL15
CORIN
LAMP2
CYP2D6
CHRND
MIR27A
AGA
TTPA
MED12
DNMT1
BCKDHA
CYBA
POR
HULC
DDR2
CYP1A2
MYPN
DERL1
CYP7A1
CREB1
CD27
HSD3B2
LTBP2
MIR197
MCCC1
HEXB
MIRLET7E
ETFA
ERBB3
LAMA2
MANBA
NR3C2
ANXA2
TAP2
PDPN
UGT1A1
YAP1
MYL3
MIR192
SETD2
TRAF6
CLCN2
VEGFC
SKIC3
PSMA4
TXN
SLC25A20
ETHE1
CYP2C9
ITGAV
ITGAX
SALL1
CLN8
AMACR
NDUFS7
EPRS1
LRBA
MIR203A
KCNQ1
FBXL4
SYP
MYCN
MUC2
MIR125B2
MIR148A
SRF
CALM3
MCPH1
CA4
MMADHC
TMPRSS2
CX3CR1
TJP2
INSL6
TNFRSF6B
SACS
CYLD
LMNB1
GZMB
NDUFAF5
LOC129999976
CTNS
MSN
LPAR2
LOC111674474
CLTC
GALT
RAC2
BBIP1
LMF1
TERF1
MMAB
HLA-G
KEAP1
MT-ND1
XRCC2
FPR1
ALDOA
PLEC
IFT74
IFT80
TUBB
PIK3C3
APOH
LOC113219471
GAMT
MIR320A
P2RX7
DNASE2
LGALS3BP
IL6ST
GLDN
GLI2
EGR1
TYRP1
GNAQ
BGN
A2M
MIR499A
AARS2
USB1
NTRK3
CLCN3
NSD1
ATP4A
TNFSF11
MUC4
FADD
DBT
ABCC4
CERKL
CACNA1C
PSMD12
ADORA2B
LPAR6
CTSA
GLO1
XRCC1
ANXA1
NR0B1
SLC19A3
PRDX6
SH2B3
CTSS
NHERF2
MIR212
DHDDS
LIMK1
FGF4
NME1
FGF22
FGF3
CHRM3
MLC1
DNAJB6
PDE4D
SLC6A8
TYMP
IDH1
UTS2
TFRC
VPS33A
TMSB4X
MAK
KRT17
RELA
SLC38A8
SDHC
SLX4
LOC113633876
LOC113664107
STUB1
DOK7
NTS
FMO3
MIR455
FLNB
CD79A
RB1
AKAP13
ARX
NALCN
KIF14
MIR125B1
TGIF1
HABP2
ALDH5A1
MFSD8
LAMP1
ASCC1
IRF1
GPX4
PROC
PGM1
MPV17
MYLK
TLR1
MIR93
TM6SF2
TBX3
ACAT1
POU3F4
MECP2
LOC111674464
SQSTM1
GALE
FASN
KIF12
CHEK2
LGI4
BDNF
ADCY10
ENO1
RUNX2
P4HB
XRCC5
TIMP3
YWHAE
CHRNG
ACTG1
PSMD3
PTPN22
PRKD1
SELL
ILK
TAC1
CLN5
AMFR
SEC24C
PARK7
KLF2
FLII
CYP1B1
APLN
NTRK1
HCFC1
SOCS1
FAN1
NUP88
COX5A
PIK3C2A
LIG1
FSCN1
RNF5
PI3
CYP19A1
LDHA
FANCM
NCF1
FGF17
BICC1
MIR25
AGPS
EARS2
GRHPR
MED13L
ENO2
CAPN2
ANO1
TAP1
EOGT
PRKN
SLC29A3
CEP120
P2RY2
USP53
MT-ND5
IFNA2
MIR378A
SLC2A1
ALG5
PLOD1
LEPR
CHRNA3
HLA-DPA1
MIR183
MIR410
LOC111674466
FGF5
ENTPD1
SLC4A4
MCEE
FOXC1
TREX1
HNF1A-AS1
HDAC4
GPI
FOXO1
ENOSF1
TARDBP
SLC34A1
CD209
SCT
CYSLTR1
ACP5
GNA11
PEPD
FURIN
ARL3
PPARGC1A
CFAP418
DNAJC5
MME
MX1
LOC111674470
ADCYAP1
ADORA2A
CADM1
TAGLN
OTOF
CIB2
LOXHD1
CALM2
TRA-TGC7-1
PRKCD
MB
MIR208B
DLK1
CALML3
FOXP1
PLA2G4A
TREM1
OGG1
LOC113633875
NPHP3-ACAD11
RBM20
CD28
GSS
RDX
ITCH
FGF6
PCSK9
SIX5
FGF23
TAFAZZIN
RS1
SCTR
PIGN
PTGER2
AHCY
TAB2
MIR497
TALDO1
CREBBP
LRRC56
ABCC9
LPAR3
PTGS1
IL12RB2
COL18A1
LOC111674471
IFT81
FGF1
PXDNL
NPPC
MYH3
ADGRG6
FGF13
CCL7
ROCK2
IFNB1
ITGA2
ALDH2
HSP90B1
F2RL1
MAP3K7
HSPH1
NR3C1
HAX1
GOPC
AKT2
HSPA1L
IFNAR1
SCN8A
GDPD3
FBXW7
DDAH1
IFRD1
FHL1
BLTP1
MUC16
ADSS1
XPO1
FTL
PSMC6
POMC
PHKG2
AGK
ERCC8
FTH1
AXL
PON1
PLCB3
HTR1B
PTGES
XBP1
MMP19
EXOSC3
MIR9-1
CNTNAP1
BTNL2
BGLAP
PFN1
TFAM
RPS6KB1
AVP
MIR128-2
DCTN1
AKR1D1
MIR33A
KL
HSD3B7
AOC1
ITGB4
APOA5
SOCS3
ADA2
TNPO3
KCNH2
SMARCB1
MIR205
TRE-TTC3-1
SMARCAL1
PARP1
CX3CL1
SH2D1A
LOC111674473
TRPC1
PTHLH
PSMA5
NKX2-1-AS1
MFAP5
TMEM260
DNM2
PPP1R12A
PSMD8
PKP2
CLIP2
ACTN2
PSMB8
NOG
IL17RA
F8
MIR141
INSR
CCK
MSRA
WNT3
HNF4A
FOS
TLR5
PNPLA6
IFNL3
NEK1
POLD1
ABCG5
RAD21
MKI67
ACHE
PYGL
MIR18A
CEP55
PSMD11
LOC111674476
SLC27A5
ATP7A
DPP4
C5AR1
ATP2B3
CPOX
PTMA
IL6R
SSR4
HTR2B
RAD51C
TCF4
IFNGR2
KCNJ2
AIF1
LOC111674478
PKM
FNIP1
SCARB2
RAB5A
RHBDF2
SOX10
SERPINF2
PRKAA2
CHRNA5
CLTCL1
SPHK1
CALU
QARS1
DYNLT1
DSG2
RARA
ADAMTS17
SOX11
LOC107133510
SPINT2
SLIT2
KRT20
PABPC1
ASPM
GDPD1
LPO
SFN
CAST
BLMH
IL5RA
C4A
PSMA1
VAPA
CYP3A4
ADCY6
PGR
GHRL
CYP2A6
VCAN
PRL
GPD1
ABCB7
NES
DAW1
PPA1
PGK1
FGF21
SLC12A2
PDIA3
MIR191
ITK
IKZF1
LOC111674465
MT-ND4
LNX1
LOC111674479
HCN4
MIRLET7A1
AKT3
TNFSF13B
LMAN1
DNMT3B
LOC106099062
CRYAB
NRG1
LONP1
GRHL2
IKBKG
DNMT3A
TMEM70
LTBR
CTSB
INTU
PSMA7
FGB
MLXIPL
ADRB1
PKD1L1
GYPA
TNFSF10
SPI1
TRB
IRF3
ZFYVE19
MIR30C1
MIR216A
LOC113523647
HEY1
ROBO4
HPRT1
LOC108491823
TOP2B
FCN2
PSMA6
MIR101-1
ACVR2A
TPO
ATP2A1
CLIC1
CYCS
VAPB
SKIC2
BOLA3
DNAJB1
MUC6
MIR324
FABP3
TP53BP1
UROD
SNRPA
ERLIN1
PAX3
LARS2
WAS
PSMD14
MIR328
SMC1A
ADCY3
PLN
CFH
CBR1
IFT27
BCL6
TPI1
GLI1
CCN1
MAGT1
ITGB3
DNAJB11
LOC110806262
KCNJ11
SNHG7
PCAT1
SLC1A5
RUNX1
FAT4
MIR124-3
ADAMTS13
MIR339
MIR222
SCYL1
WFDC2
WNT4
NCOA1
RHO
MYOCD
PHKA2
NPR3
NUTM1
NEAT1
ACTG2
NPY
PSMB3
MSR1
CD63
EIF2AK3
COL5A2
TNFRSF10A
SKI
CYP11B2
RAPGEF3
WNT9B
TGFBR3
BPIFA1
ATP5F1A
IL16
NQO1
TP73
ITGA8
SURF4
PDPK1
DPM1
PSMD1
JUP
PAPPA
HDAC8
MAT2A
IGFBP2
NOTCH4
MIR96
KIAA0319L
BID
XRCC3
FKBP5
SKP1
PSMC5
ABCC3
DYNC2I2
PAX6
MDH2
PSMB4
EIF2B4
TRMU
JMJD6
TNNC1
TOR1AIP1
CCR1
LOC125177481
NDUFS2
PRDX2
LDB3
IHH
BCR
RCN3
DGCR5
TAGLN2
MIR296
GLE1
MYO1A
FMO2
ANXA11
ERF
ATP2B4
PYCR1
VAMP3
CD69
AIMP1
IGFBP1
AIFM1
TMEM43
RAD51
PRKG2
CALB2
LTBP3
[truncated: 274,413+ more rows]

## Sheet: ALL PF genes combined (without 
Table S5 B: Table showing all PF genes combined without repetition
Gene ID
TERT
RTEL1
RTEL1-TNFRSF6B
CFTR
PARN
BMPR2
SFTPC
ABCA3
SFTPB
LOC110806263
TERC
SFTPA2
SFTPA1
CFTR-AS1
NKX2-1
EIF2AK4
MUC5B
TGFB1
TBX4
LOC111674472
CAV1
NF1
ENG
CSF2RA
CLCN1
SERPINA1
KIF21A
ACVRL1
SMAD9
KCNK3
LOC110806306
LOC111674475
FAM13A
MARS1
SFTPD
STAT3
SLC34A2
HMOX1
ELN
DSP
TNF
HPS1
TINF2
FAM111B
LOC111674477
HPS4
FOXF1
DKC1
CPS1
SARS2
CSF2RB
TSC2
SMPD1
NAF1
NOTCH1
ZCCHC8
IL6
ELMOD2
CXCL8
MMP1
STN1
ATP11A
NOP10
TSC1
HLA-DRB1
MIR21
SMAD4
LOC113664106
TUBB3
DPP9
ITGA3
TMEM67
EDN1
CCN2
GDF2
MBL2
ATP13A3
ACE
IFNG
EDNRA
LTBP4
LOC111674463
SLC7A7
PKHD1
HYDIN
POT1
INVS
IL1B
NPHP3
MUC1
HFE
CC2D2A
IL10
AKT1
RPGRIP1L
BMPR1B
TP53
AFF4
ELANE
RPA1
OFD1
CCL2
CTNNB1
EGFR
MIR17
NPHP1
MMP9
SFTA3
NOTCH3
NKX2-5
TLR4
EPHX1
SMAD3
H19
NOTCH2
INPP5E
IL13
CRP
JAG1
GC
PLG
BMP6
MKS1
LOC113633877
SMAD2
CEP290
TIMP1
SERPINE1
PTEN
RPGR
SCNN1A
BBS1
CBS
SLC11A1
MIF
IL4
TMEM216
ALB
SOX17
PHOX2A
BBS2
REN
PDGFRA
BMPR1A
PAH
GATA4
PMS2
FCGR2A
SCNN1B
IL1RN
B9D2
DNAH5
NPHP4
PGR-AS1
PIK3CA
LOC102723566
TMEM237
BBS7
TCTN2
HGF
PDGFRB
B9D1
KRAS
MPO
HIF1A
GJB2
IL5
HPS3
MMP2
TCTN1
AGT
COL4A1
TMEM231
BBS4
LIPA
COL1A1
TCTN3
VDR
PTPN11
TGFBR1
MIR125A
SCGB1A1
DCDC2
TGFBR2
CCL18
ACTA2
CCDC65
CSF2
NPPB
BBS5
DNAH11
ACTC1
JAK2
CLN6
SPP1
F2
NOS2
AHI1
FGF2
KDR
PPARG
KCNA5
TBX1
GATA6
CD36
IL17A
NEK8
MKKS
MEG3
TMEM138
CCL5
WDR19
NOS3
BBS10
PTGS2
DNAI1
AGTR1
TRIM32
SRC
PIK3CG
RPL5
PKD2
SLC26A9
BBS12
CP
HPS6
CPLANE1
BBS9
FGFR1
COPD
IL1A
NFE2L2
FBN1
MTOR
ICAM1
ARL13B
HBB
HPS5
OAS1
NHP2
CFM1
DNAAF3
TOLLIP
TGFB2
CEACAM3
BMP4
CCDC39
ODAD1
ADA
MYRF
CTC1
TUBA1A
CSF3
CCDC40
NHLRC2
AGER
MIR223
ABCC6
STX1A
ANKS6
KCNN4
GCLC
ALMS1
ARL6
CCL11
COL4A2
SLC9A3
CDH1
FGF10
PDGFB
TTC8
DYNC2H1
TPM1
ODAD2
IL2
GLB1
TTC21B
NR1H4
CDKN2A
MIR451A
CXCL10
CCL3
NFKB1
MIR204
MIR155
IL2RA
BRAF
MYH7
IQCB1
GBA1
DCTN4
DVL1
COL25A1
COL1A2
PRTN3
LOX
IL18
TF
LMNA
ATM
FN1
IGF1
SOD2-OT1
CCR2
TLR2
BMP7
GSTM3
GDF1
HLA-B
CAV3
HFE-AS1
CEACAM6
CD8A
MPL
MIR199A1
FLNA
COL3A1
ZMYND10
MMP12
KIF7
DNAAF4
FASLG
THBD
CCNO
CEP164
GJA5
NPPA
MIR140
FGF7
NLRP3
DNAAF1
VWF
SLC17A5
DNAI2
MUC5AC
IFT140
RSPH1
MIR20A
DRC1
CERNA3
TUG1
CLCA4
MMP7
BMP2
BMP1
MIR22
HRAS
ARSB
RSPH3
SDCCAG8
VEGFA
DNAL1
TULP3
SLC6A14
ABCB4
GREM1
CXCR3
DNAAF2
STAT1
RSPH9
HMGB1
RSPH4A
DES
TGFB3
CXCR4
FENDRR
SOS1
NOX4
ITGAM
DNAH1
SLC25A13
GAS8
PTPRC
SOD1
SHH
ACE2
MALAT1
CXCR2
WDR35
JUN
MIR30A
KRT18
MMP3
IL33
NME8
LGALS3
EFEMP2
POSTN
SPAG1
GLIS2
DNAAF5
SERPINC1
RHOA
ZFPM2
MPI
ABCC8
SCNN1G
ZNF423
CFAP298
DNAAF11
DNAAF19
DNAAF6
TGFA
EGF
INS
GLA
FAS
F5
TBX5
MIR34C
TYR
MIRLET7D
GJA1
CCL4
SMARCA4
PKD1
GUSB
TTN
MIR143
MIR29A
MYC
SCN5A
FLCN
SGCB
NKX2-6
PLAT
STRA6
POLE
FLT4
MT-CO1
CD4
MYH6
CHI3L1
NPC2
MTHFR
VCAM1
SMAD7
RNASE3
TNNI3
MAP2K1
CAPNS1
PDGFA
SLC37A4
CENPF
BRCA2
GSTP1
CTSD
MET
KIT
NOD2
IGFBP5
ABCC10
IL1R1
MIR146B
GPT
LIG4
WRAP53
LAMC2
BLM
THBS1
MIR146A
F3
ANKRD1
SERPINH1
DIPK1A
ACADVL
NF2
ADRB2
FBLN5
RET
ALOX5
CD274
TNNT2
G6PC1
SELP
GSTM1
GAA
EVC2
NRAS
ARSA
RAF1
MAPK8
HLA-DQB1
LAMA3
BCL2
CALR
CCL17
IFNA1
SIRT1
CEP41
HSD17B4
TBX20
FLNC
OCA2
ERCC4
FLT1
TIMP2
MMP8
LINC02605
ASL
EPCAM
RARB
MT-CO2
TSLP
DNAH8
PTCH1
MIR29B1
CASR
IFIH1
EDNRB
ACTB
ARG1
ZIC3
TUBB2B
HSPA1A
MYH11
WT1
CASP3
MAPK3
GBE1
ERCC2
FOXP3
DCN
ASS1
AQP1
NEU1
CBL
ACD
S100A8
SDHA
CTLA4
PDE3B
TNXA
PDE4A
PDE5A
MGST1
GGT1
SOD2
SPARC
LYN
AP3B1
POLG
HSP90AA1
AGTR2
SNAI2
DTNBP1
TET2
CYP2R1
CR1
LTBP1
KRT7
SLC26A4
IKBKB
PRF1
NPC1
KRT8
CXCL1
IFT172
CDKN1A
S100A4
TLR3
KNG1
STXBP2
IFNGR1
CYP27A1
IL9
AGL
ANGPT1
DICER1
NIPBL
VHL
LEP
DHCR7
STK11
CCL22
DMD
S100A9
ABCB11
IDUA
AQP5
GRP
PRKG1
IRF5
IDS
CD44
MT-CO3
VIM
PHGDH
PIEZO2
ROBO1
CXCL12
ABCB1
GATA5
CHD7
ALG1
MIR486-1
MIR133B
CXCL5
SLC40A1
CCR4
MYBPC3
MAPK1
BAAT
FBN2
CYBB
PLAU
MIR150
ZEB2
MIRLET7C
WNT5A
ATP7B
VIP
FOXJ1
PEX6
FARSB
CSF1
ERBB2
GAS5
CXCR1
SPINK1
LPAR1
HBA1
PECAM1
HP
CXCL9
PRKDC
SLPI
NAGLU
PSAP
ERCC3
ERCC5
ADM
MIR126
COL4A3
MIR30D
BRCA1
COPA
HCK
SMAD6
RYR1
SEC61A1
EPO
SMAD1
HADHA
MMP13
HAMP
CERS1
PDP1
MIR193A
GALNS
MIR34A
PMM2
PEX1
XPC
THPO
GALC
GCDH
MYD88
GLIS3
STING1
BRIP1
MAPK14
HHIP
CXCL2
MIR335
PLXND1
IL11
IL12B
CD163
NPHS1
UNC13D
CDH2
NFU1
NODAL
SIRT3
CD34
IL1RL1
FKRP
MIR142
F9
LPL
FANCA
SGCD
CXCL11
KIF15
GDF15
SDHB
FREM2
STX11
TNFRSF1A
MEN1
SLC6A4
MMACHC
ROR2
GSN
XPA
ADIPOQ
GATA2
IL22
HSPA4
CCR7
MIR27B
FAH
ASAH1
GUCY2C
CCR6
VCL
MMP14
KRT5
NPHS2
BLOC1S5
FGFR2
SHOC2
ATP8B1
RAG1
FKTN
JAK3
FRAS1
ENPP2
TRPV4
CHIT1
LAMB3
FANCB
XDH
VPS13B
ACTA1
CASP1
GALK1
FGFR3
TTC7A
DYSF
COL4A5
MC1R
NHERF1
C3
APOE
MIR145
CALCA
CCR5
TFR2
LYST
MIR98
IL4R
F2R
MIR199B
AP3D1
HNF1B
TTR
SOX9
HLA-DPB1
MYOD1
HDAC9
SUMF1
FANCL
PRSS1
BCS1L
FANCE
LTA
CAT
STAT6
SERPINE2
FANCF
SCN4A
STAT4
KMT2D
IVD
MRC1
TEK
UMOD
OTC
IL7R
LEFTY2
MALT1
CDKN2B-AS1
CD40LG
LOXL2
WNT7B
IL13RA2
MLH1
DOCK8
LOC130004775
PINK1
S100A1
DNASE1
MTTP
ITGB6
AK2
BRD4
NBN
UNC45A
CDH5
NLRC4
DDB2
MIR214
THY1
GSK3B
FHIT
MGP
USH2A
MIR29C
MYO5B
HJV
KIAA0586
FGA
CCN4
COL4A4
CAMP
CYP2E1
ZEB1
IL12RB1
SLC22A5
IL7
PEX11B
RASA1
FANCD2
G6PC3
MIR423
MIRLET7B
MIR210
BLOC1S6
MITF
PLA2G2A
RAB27A
CRELD1
CSPP1
SNHG5
PDHA1
NT5E
PAX2
IL3
ACVR2B
GANAB
FANCC
RMRP
SNAI1
HLA-A
SCGB3A2
MIR26A1
HSPB1
HBA2
BCL2L1
CEP104
IFT56
SDHD
GSTT1
HSPG2
PITX2
HSPD1
CYP11A1
HSPA1B
MECOM
MEFV
SOS2
MIR16-1
EZH2
GLI3
B2M
TYMS
SERPINB1
GNPTAB
NAT2
FANCI
ALK
SOD3
CD14
MIR130A
CCND1
POLH
ITGB1
FANCG
ERCC6
ADAMTS2
MIR338
IGF1R
MIR409
ALPL
FOXO3
MYO5A
NOX1
BAG3
CLCA1
RIT1
CYP27B1
HYLS1
RBP4
BLOC1S3
MDM2
HDAC2
STAT5B
PEX26
ZFPM2-AS1
MIR122
DLL4
PEX7
PTX3
FOXRED1
ABCD4
FCGR3B
NDUFAF6
PEX5
APCS
TGM2
ATP12A
DEFB1
CYP1A1
LZTR1
MIR483
HOTAIR
CD86
SGSH
LOXL1
RLBP1
FCGR3A
MSH2
PCNA
MID1
PGM3
PEX2
SP110
RBPJ
EPX
PNPLA3
HNF1A
LRMDA
LRP2
MYH9
TTN-AS1
AIRE
PEX16
POMT2
AREG
MIR708
MVK
CYP17A1
PEX19
PIEZO1
FGF9
CPT2
ADAM17
MIR221
CXCL13
MAPKBP1
SMN1
ANGPT2
PRKAR1A
HSP90AB1
APOB
MIR200B
LTF
MIR23A
APC
PTGIR
NEB
ESR1
SURF1
DZIP1L
PEX3
COL14A1
CD80
COL7A1
VCP
PEX10
EDN3
GNAS
MAN2B1
PTK2
PIK3CD
MSH6
ANXA5
HGSNAT
WNT3A
PEX13
LRPPRC
CEBPB
SELE
MIR494
VPS33B
TNXB
LACTB
MIAT
BAX
WDPCP
CRB2
PEX12
CORO1A
PWAR1
EYA1
CMA1
SPRED1
PEX14
HMGCL
TP63
TRPC6
GATM
FOXM1
PXDN
NEK9
TLR9
LBR
CYP7B1
CD247
SCO2
MTHFD1
SETBP1
CLN3
SP1
LPCAT1
SST
CST3
FUCA1
ABL1
PALB2
PLA2G6
DMBT1
IL17F
CHGA
SGCA
LCN2
IARS1
CASP8
IDH2
CAPN3
MUTYH
NOS1
MCOLN1
RPGRIP1
POMT1
WHRN
TNC
ALDH1A2
AXIN2
HMGA2
FIP1L1
POMGNT1
ATF6
FMR1
CDH23
JAK1
TWIST1
PSMA3
HSPA5
CD40
KITLG
RSPO2
HOGA1
CNGB1
ROCK1
TNFRSF11B
TPM2
MIR124-1
FGF8
G6PD
UPF1
MCCC2
TOP2A
ACADM
TMEM107
IFT43
PIK3CB
BTD
COL2A1
HTR2A
PRDX1
BSG
HEXA
MIR144
ARHGAP31
CDKN3
ABCC2
RNASEH2B
PRKAG2
SLC10A1
FGF16
GNS
XIAP
SGCG
CTSG
UBA1
ALG6
LDLR
BDNF-AS
NFKBIA
PRKCSH
PSMC3
BMP10
FGF18
MASP2
MIR99A
MIR342
CYP11B1
STK4
GPC3
TRIM21
FAM161A
IGF2
TRAPPC11
VPS45
PRKACA
AARS1
SLC2A10
LBP
IL2RG
EPAS1
PRKCA
SNORD15A
NAGA
AFP
STAR
EZR
NDUFS4
DEFA1
DOCK6
LAMA5
MUC5B-AS1
ADGRV1
RAPSN
TXNDC15
SOX2
BPI
ERBB4
IGHE
MIR200A
HLA-DQA1
CCR3
EXOC4
TLL1
CEP83
FGF20
RECQL4
SELENON
CHUK
FOXH1
MIR7-3HG
GAPDH
VIPAS39
CLDN1
DDR1
ADAR
SLC24A5
APOA1
MYL2
KRT19
EP300
LOC130004578
RARS1
PDCD1
LRP5
MIR195
ACVR1
MIR200C
F13A1
SLC51B
RRAS
ALDOB
SLC45A2
GNPAT
CHRNE
PPT1
ABCA1
PPP1CB
PLP1
MAP2K2
TRAF3IP1
DBR1
TNFSF12
KLF4
SLC51A
ALDH3A2
PF4
SUFU
GPR143
IL2RB
PCCB
ASCL1
MIR31
CWC27
CD68
DEFB4A
DPYD
MLPH
PCCA
SMO
USH1C
HOPX
CTHRC1
IL12A
RASA2
IGFBP3
SLC12A6
LCK
TMCO1
MMUT
DGUOK
ZMPSTE24
MUSK
PRSS2
MYH14
MIR30B
AGXT
ABCD1
BAP1
PROS1
RARS2
ATP2A2
SGK1
PNP
PDHX
CKMT1B
RYR2
SLC26A2
EYS
DLD
PDHB
PRG2
USH1G
CLRN1
CTSF
TNFRSF1B
PCDH15
ASPA
CDC42
MIR29B2
CTRC
MIR132
ATR
IFT122
F10
HLCS
RACK1
HSPA8
PVT1
FOXC2
IREB2
EMD
ZAP70
CLCN5
SALL4
UTP4
ABCC1
SLC18A3
AGR2
ODAD3
BCKDHB
AMT
ANO10
GRN
PPARA
NTRK2
BLOC1S5-TXNDC5
EEF1E1-BLOC1S5
PRCD
RAG2
CANX
CNGA1
APEX1
COL5A1
CFC1
ELP1
HBG2
ENPP1
GLDC
CDH3
CLEC7A
NPM1
PSMC4
NDUFAF2
SYNE4
TFAP2B
RAC1
CYS1
TKT
SLC26A3
VTN
WRN
CYP21A2
INPP4A
MMAA
LOC126859690
TPP1
DCLRE1C
GATA3
FHL2
PGF
DCLRE1B
L1CAM
CNGB3
SERPINA3
DDIT3
XPNPEP3
CDKN1B
MIR196A1
MIR4685
LMBRD1
VDAC1
IL15
CORIN
LAMP2
CYP2D6
CHRND
MIR27A
AGA
TTPA
MED12
DNMT1
BCKDHA
CYBA
POR
HULC
DDR2
CYP1A2
MYPN
DERL1
CYP7A1
CREB1
CD27
HSD3B2
LTBP2
MIR197
MCCC1
HEXB
MIRLET7E
ETFA
ERBB3
LAMA2
MANBA
NR3C2
ANXA2
TAP2
PDPN
UGT1A1
YAP1
MYL3
MIR192
SETD2
TRAF6
CLCN2
VEGFC
SKIC3
PSMA4
TXN
SLC25A20
ETHE1
CYP2C9
ITGAV
ITGAX
SALL1
CLN8
AMACR
NDUFS7
EPRS1
LRBA
MIR203A
KCNQ1
FBXL4
SYP
MYCN
MUC2
MIR125B2
MIR148A
SRF
CALM3
MCPH1
CA4
MMADHC
TMPRSS2
CX3CR1
TJP2
INSL6
TNFRSF6B
SACS
CYLD
LMNB1
GZMB
NDUFAF5
LOC129999976
CTNS
MSN
LPAR2
LOC111674474
CLTC
GALT
RAC2
BBIP1
LMF1
TERF1
MMAB
HLA-G
KEAP1
MT-ND1
XRCC2
FPR1
ALDOA
PLEC
IFT74
IFT80
TUBB
PIK3C3
APOH
LOC113219471
GAMT
MIR320A
P2RX7
DNASE2
LGALS3BP
IL6ST
GLDN
GLI2
EGR1
TYRP1
GNAQ
BGN
A2M
MIR499A
AARS2
USB1
NTRK3
CLCN3
NSD1
ATP4A
TNFSF11
MUC4
FADD
DBT
ABCC4
CERKL
CACNA1C
PSMD12
ADORA2B
LPAR6
CTSA
GLO1
XRCC1
ANXA1
NR0B1
SLC19A3
PRDX6
SH2B3
CTSS
NHERF2
MIR212
DHDDS
LIMK1
FGF4
NME1
FGF22
FGF3
CHRM3
MLC1
DNAJB6
PDE4D
SLC6A8
TYMP
IDH1
UTS2
TFRC
VPS33A
TMSB4X
MAK
KRT17
RELA
SLC38A8
SDHC
SLX4
LOC113633876
LOC113664107
STUB1
DOK7
NTS
FMO3
MIR455
FLNB
CD79A
RB1
AKAP13
ARX
NALCN
KIF14
MIR125B1
TGIF1
HABP2
ALDH5A1
MFSD8
LAMP1
ASCC1
IRF1
GPX4
PROC
PGM1
MPV17
MYLK
TLR1
MIR93
TM6SF2
TBX3
ACAT1
POU3F4
MECP2
LOC111674464
SQSTM1
GALE
FASN
KIF12
CHEK2
LGI4
BDNF
ADCY10
ENO1
RUNX2
P4HB
XRCC5
TIMP3
YWHAE
CHRNG
ACTG1
PSMD3
PTPN22
PRKD1
SELL
ILK
TAC1
CLN5
AMFR
SEC24C
PARK7
KLF2
FLII
CYP1B1
APLN
NTRK1
HCFC1
SOCS1
FAN1
NUP88
COX5A
PIK3C2A
LIG1
FSCN1
RNF5
PI3
CYP19A1
LDHA
FANCM
NCF1
FGF17
BICC1
MIR25
AGPS
EARS2
GRHPR
MED13L
ENO2
CAPN2
ANO1
TAP1
EOGT
PRKN
SLC29A3
CEP120
P2RY2
USP53
MT-ND5
IFNA2
MIR378A
SLC2A1
ALG5
PLOD1
LEPR
CHRNA3
HLA-DPA1
MIR183
MIR410
LOC111674466
FGF5
ENTPD1
SLC4A4
MCEE
FOXC1
TREX1
HNF1A-AS1
HDAC4
GPI
FOXO1
ENOSF1
TARDBP
SLC34A1
CD209
SCT
CYSLTR1
ACP5
GNA11
PEPD
FURIN
ARL3
PPARGC1A
CFAP418
DNAJC5
MME
MX1
LOC111674470
ADCYAP1
ADORA2A
CADM1
TAGLN
OTOF
CIB2
LOXHD1
CALM2
TRA-TGC7-1
PRKCD
MB
MIR208B
DLK1
CALML3
FOXP1
PLA2G4A
TREM1
OGG1
LOC113633875
NPHP3-ACAD11
RBM20
CD28
GSS
RDX
ITCH
FGF6
PCSK9
SIX5
FGF23
TAFAZZIN
RS1
SCTR
PIGN
PTGER2
AHCY
TAB2
MIR497
TALDO1
CREBBP
LRRC56
ABCC9
LPAR3
PTGS1
IL12RB2
COL18A1
LOC111674471
IFT81
FGF1
PXDNL
NPPC
MYH3
ADGRG6
FGF13
CCL7
ROCK2
IFNB1
ITGA2
ALDH2
HSP90B1
F2RL1
MAP3K7
HSPH1
NR3C1
HAX1
GOPC
AKT2
HSPA1L
IFNAR1
SCN8A
GDPD3
FBXW7
DDAH1
IFRD1
FHL1
BLTP1
MUC16
ADSS1
XPO1
FTL
PSMC6
POMC
PHKG2
AGK
ERCC8
FTH1
AXL
PON1
PLCB3
HTR1B
PTGES
XBP1
MMP19
EXOSC3
MIR9-1
CNTNAP1
BTNL2
BGLAP
PFN1
TFAM
RPS6KB1
AVP
MIR128-2
DCTN1
AKR1D1
MIR33A
KL
HSD3B7
AOC1
ITGB4
APOA5
SOCS3
ADA2
TNPO3
KCNH2
SMARCB1
MIR205
TRE-TTC3-1
SMARCAL1
PARP1
CX3CL1
SH2D1A
LOC111674473
TRPC1
PTHLH
PSMA5
NKX2-1-AS1
MFAP5
TMEM260
DNM2
PPP1R12A
PSMD8
PKP2
CLIP2
ACTN2
PSMB8
NOG
IL17RA
F8
MIR141
INSR
CCK
MSRA
WNT3
HNF4A
FOS
TLR5
PNPLA6
IFNL3
NEK1
POLD1
ABCG5
RAD21
MKI67
ACHE
PYGL
MIR18A
CEP55
PSMD11
LOC111674476
SLC27A5
ATP7A
DPP4
C5AR1
ATP2B3
CPOX
PTMA
IL6R
SSR4
HTR2B
RAD51C
TCF4
IFNGR2
KCNJ2
AIF1
LOC111674478
PKM
FNIP1
SCARB2
RAB5A
RHBDF2
SOX10
SERPINF2
PRKAA2
CHRNA5
CLTCL1
SPHK1
CALU
QARS1
DYNLT1
DSG2
RARA
ADAMTS17
SOX11
LOC107133510
SPINT2
SLIT2
KRT20
PABPC1
ASPM
GDPD1
LPO
SFN
CAST
BLMH
IL5RA
C4A
PSMA1
VAPA
CYP3A4
ADCY6
PGR
GHRL
CYP2A6
VCAN
PRL
GPD1
ABCB7
NES
DAW1
PPA1
PGK1
FGF21
SLC12A2
PDIA3
MIR191
ITK
IKZF1
LOC111674465
MT-ND4
LNX1
LOC111674479
HCN4
MIRLET7A1
AKT3
TNFSF13B
LMAN1
DNMT3B
LOC106099062
CRYAB
NRG1
LONP1
GRHL2
IKBKG
DNMT3A
TMEM70
LTBR
CTSB
INTU
PSMA7
FGB
MLXIPL
ADRB1
PKD1L1
GYPA
TNFSF10
SPI1
TRB
IRF3
ZFYVE19
MIR30C1
MIR216A
LOC113523647
HEY1
ROBO4
HPRT1
LOC108491823
TOP2B
FCN2
PSMA6
MIR101-1
ACVR2A
TPO
ATP2A1
CLIC1
CYCS
VAPB
SKIC2
BOLA3
DNAJB1
MUC6
MIR324
FABP3
TP53BP1
UROD
SNRPA
ERLIN1
PAX3
LARS2
WAS
PSMD14
MIR328
SMC1A
ADCY3
PLN
CFH
CBR1
IFT27
BCL6
TPI1
GLI1
CCN1
MAGT1
ITGB3
DNAJB11
LOC110806262
KCNJ11
SNHG7
PCAT1
SLC1A5
RUNX1
FAT4
MIR124-3
ADAMTS13
MIR339
MIR222
SCYL1
WFDC2
WNT4
NCOA1
RHO
MYOCD
PHKA2
NPR3
NUTM1
NEAT1
ACTG2
NPY
PSMB3
MSR1
CD63
EIF2AK3
COL5A2
TNFRSF10A
SKI
CYP11B2
RAPGEF3
WNT9B
TGFBR3
BPIFA1
ATP5F1A
IL16
NQO1
TP73
ITGA8
SURF4
PDPK1
DPM1
PSMD1
JUP
PAPPA
HDAC8
MAT2A
IGFBP2
NOTCH4
MIR96
KIAA0319L
BID
XRCC3
FKBP5
SKP1
PSMC5
ABCC3
DYNC2I2
PAX6
MDH2
PSMB4
EIF2B4
TRMU
JMJD6
TNNC1
TOR1AIP1
CCR1
LOC125177481
NDUFS2
PRDX2
LDB3
IHH
BCR
RCN3
DGCR5
TAGLN2
MIR296
GLE1
MYO1A
FMO2
ANXA11
ERF
ATP2B4
PYCR1
VAMP3
CD69
AIMP1
IGFBP1
AIFM1
TMEM43
RAD51
PRKG2
CALB2
LTBP3
[truncated: 37,575 more rows]

## Sheet: GeneCards
Table S5 C: PF target genes derived from GeneCards
Gene Symbol	Description	Category	Uniprot ID	Gifts	GC Id	Relevance score	GeneCards Link
TERT	Telomerase Reverse Transcriptase	Protein Coding	O14746	64	GC05M001253	262.563	https://www.genecards.org/cgi-bin/carddisp.pl?gene=TERT
RTEL1	Regulator Of Telomere Elongation Helicase 1	Protein Coding	Q9NZ71	54	GC20P068672	254.077	https://www.genecards.org/cgi-bin/carddisp.pl?gene=RTEL1
RTEL1-TNFRSF6B	RTEL1-TNFRSF6B Readthrough (NMD Candidate)	RNA Gene		25	GC20P063657	240.837	https://www.genecards.org/cgi-bin/carddisp.pl?gene=RTEL1-TNFRSF6B
CFTR	CF Transmembrane Conductance Regulator	Protein Coding	P13569	66	GC07P117287	215.615	https://www.genecards.org/cgi-bin/carddisp.pl?gene=CFTR
PARN	Poly(A)-Specific Ribonuclease	Protein Coding	O95453	56	GC16M014435	148.131	https://www.genecards.org/cgi-bin/carddisp.pl?gene=PARN
BMPR2	Bone Morphogenetic Protein Receptor Type 2	Protein Coding	Q13873	64	GC02P202376	142.893	https://www.genecards.org/cgi-bin/carddisp.pl?gene=BMPR2
SFTPC	Surfactant Protein C	Protein Coding	P11686	53	GC08P022156	120.22	https://www.genecards.org/cgi-bin/carddisp.pl?gene=SFTPC
ABCA3	ATP Binding Cassette Subfamily A Member 3	Protein Coding	Q99758	62	GC16M002275	120.007	https://www.genecards.org/cgi-bin/carddisp.pl?gene=ABCA3
SFTPB	Surfactant Protein B	Protein Coding	P07988	56	GC02M085657	100.683	https://www.genecards.org/cgi-bin/carddisp.pl?gene=SFTPB
LOC110806263	TERT 5' Regulatory Region	Functional Element		10	GC05P001294	92.8835	https://www.genecards.org/cgi-bin/carddisp.pl?gene=LOC110806263
TERC	Telomerase RNA Component	RNA Gene		36	GC03M169765	78.6291	https://www.genecards.org/cgi-bin/carddisp.pl?gene=TERC
SFTPA2	Surfactant Protein A2	Protein Coding	Q8IWL1	51	GC10M084335	76.0888	https://www.genecards.org/cgi-bin/carddisp.pl?gene=SFTPA2
SFTPA1	Surfactant Protein A1	Protein Coding	Q8IWL2	58	GC10P123875	75.4582	https://www.genecards.org/cgi-bin/carddisp.pl?gene=SFTPA1
CFTR-AS1	CFTR Antisense RNA 1	RNA Gene		20	GC07M117542	75.2975	https://www.genecards.org/cgi-bin/carddisp.pl?gene=CFTR-AS1
NKX2-1	NK2 Homeobox 1	Protein Coding	P43699	61	GC14M036516	74.793	https://www.genecards.org/cgi-bin/carddisp.pl?gene=NKX2-1
EIF2AK4	Eukaryotic Translation Initiation Factor 2 Alpha Kinase 4	Protein Coding	Q9P2K8	57	GC15P039934	74.1092	https://www.genecards.org/cgi-bin/carddisp.pl?gene=EIF2AK4
MUC5B	Mucin 5B, Oligomeric Mucus/Gel-Forming	Protein Coding	Q9HC84	54	GC11P015762	73.5777	https://www.genecards.org/cgi-bin/carddisp.pl?gene=MUC5B
TGFB1	Transforming Growth Factor Beta 1	Protein Coding	P01137	66	GC19M041301	72.4228	https://www.genecards.org/cgi-bin/carddisp.pl?gene=TGFB1
TBX4	T-Box Transcription Factor 4	Protein Coding	P57082	52	GC17P144921	68.8495	https://www.genecards.org/cgi-bin/carddisp.pl?gene=TBX4
LOC111674472	DNase I Hypersensitive Sites In Introns 16 And 17a Of CFTR	Functional Element		9	GC07P117607	68.3962	https://www.genecards.org/cgi-bin/carddisp.pl?gene=LOC111674472
CAV1	Caveolin 1	Protein Coding	Q03135	61	GC07P116524	67.2671	https://www.genecards.org/cgi-bin/carddisp.pl?gene=CAV1
NF1	Neurofibromin 1	Protein Coding	P21359	61	GC17P031094	66.4501	https://www.genecards.org/cgi-bin/carddisp.pl?gene=NF1
ENG	Endoglin	Protein Coding	P17813	60	GC09M131239	64.5698	https://www.genecards.org/cgi-bin/carddisp.pl?gene=ENG
CSF2RA	Colony Stimulating Factor 2 Receptor Subunit Alpha	Protein Coding	P15509	57	GC0XP002791	62.5848	https://www.genecards.org/cgi-bin/carddisp.pl?gene=CSF2RA
CLCN1	Chloride Voltage-Gated Channel 1	Protein Coding	P35523	56	GC07P143316	61.9545	https://www.genecards.org/cgi-bin/carddisp.pl?gene=CLCN1
SERPINA1	Serpin Family A Member 1	Protein Coding	P01009	62	GC14M094376	61.2861	https://www.genecards.org/cgi-bin/carddisp.pl?gene=SERPINA1
KIF21A	Kinesin Family Member 21A	Protein Coding	Q7Z4S6	52	GC12M039293	60.7772	https://www.genecards.org/cgi-bin/carddisp.pl?gene=KIF21A
ACVRL1	Activin A Receptor Like Type 1	Protein Coding	P37023	63	GC12P051906	60.1891	https://www.genecards.org/cgi-bin/carddisp.pl?gene=ACVRL1
SMAD9	SMAD Family Member 9	Protein Coding	O15198	59	GC13M036844	59.4741	https://www.genecards.org/cgi-bin/carddisp.pl?gene=SMAD9
KCNK3	Potassium Two Pore Domain Channel Subfamily K Member 3	Protein Coding	O14649	61	GC02P026692	59.1143	https://www.genecards.org/cgi-bin/carddisp.pl?gene=KCNK3
LOC110806306	Telomerase RNA Component (TERC) Promoter	Functional Element		9	GC03P169764	58.8062	https://www.genecards.org/cgi-bin/carddisp.pl?gene=LOC110806306
LOC111674475	CFTR Intron 11 Enhancer	Functional Element		10	GC07P117587	53.4286	https://www.genecards.org/cgi-bin/carddisp.pl?gene=LOC111674475
FAM13A	Family With Sequence Similarity 13 Member A	Protein Coding	O94988	50	GC04M088725	52.1062	https://www.genecards.org/cgi-bin/carddisp.pl?gene=FAM13A
MARS1	Methionyl-TRNA Synthetase 1	Protein Coding	P56192	58	GC12P069948	52.0371	https://www.genecards.org/cgi-bin/carddisp.pl?gene=MARS1
SFTPD	Surfactant Protein D	Protein Coding	P35247	57	GC10M079937	51.3629	https://www.genecards.org/cgi-bin/carddisp.pl?gene=SFTPD
STAT3	Signal Transducer And Activator Of Transcription 3	Protein Coding	P40763	67	GC17M042313	50.0724	https://www.genecards.org/cgi-bin/carddisp.pl?gene=STAT3
SLC34A2	Solute Carrier Family 34 Member 2	Protein Coding	O95436	57	GC04P025648	49.9502	https://www.genecards.org/cgi-bin/carddisp.pl?gene=SLC34A2
HMOX1	Heme Oxygenase 1	Protein Coding	P09601	65	GC22P035380	49.664	https://www.genecards.org/cgi-bin/carddisp.pl?gene=HMOX1
ELN	Elastin	Protein Coding	P15502	56	GC07P074027	49.6225	https://www.genecards.org/cgi-bin/carddisp.pl?gene=ELN
DSP	Desmoplakin	Protein Coding	P15924	63	GC06P007541	49.2366	https://www.genecards.org/cgi-bin/carddisp.pl?gene=DSP
TNF	Tumor Necrosis Factor	Protein Coding	P01375	65	GC06P173080	49.004	https://www.genecards.org/cgi-bin/carddisp.pl?gene=TNF
HPS1	HPS1 Biogenesis Of Lysosomal Organelles Complex 3 Subunit 1	Protein Coding	Q92902	53	GC10M098410	47.4311	https://www.genecards.org/cgi-bin/carddisp.pl?gene=HPS1
TINF2	TERF1 Interacting Nuclear Factor 2	Protein Coding	Q9BSI4	54	GC14M028412	47.193	https://www.genecards.org/cgi-bin/carddisp.pl?gene=TINF2
FAM111B	FAM111 Trypsin Like Peptidase B	Protein Coding	Q6SJ93	46	GC11P059107	46.9353	https://www.genecards.org/cgi-bin/carddisp.pl?gene=FAM111B
LOC111674477	CFTR Intron 23 Enhancer	Functional Element		9	GC07P117665	46.7844	https://www.genecards.org/cgi-bin/carddisp.pl?gene=LOC111674477
HPS4	HPS4 Biogenesis Of Lysosomal Organelles Complex 3 Subunit 2	Protein Coding	Q9NQG7	52	GC22M026443	46.3264	https://www.genecards.org/cgi-bin/carddisp.pl?gene=HPS4
FOXF1	Forkhead Box F1	Protein Coding	Q12946	54	GC16P086510	45.8564	https://www.genecards.org/cgi-bin/carddisp.pl?gene=FOXF1
DKC1	Dyskerin Pseudouridine Synthase 1	Protein Coding	O60832	60	GC0XP154762	45.5452	https://www.genecards.org/cgi-bin/carddisp.pl?gene=DKC1
CPS1	Carbamoyl-Phosphate Synthase 1	Protein Coding	P31327	61	GC02P210477	45.4456	https://www.genecards.org/cgi-bin/carddisp.pl?gene=CPS1
SARS2	Seryl-TRNA Synthetase 2, Mitochondrial	Protein Coding	Q9NP81	58	GC19M104949	45.0266	https://www.genecards.org/cgi-bin/carddisp.pl?gene=SARS2
CSF2RB	Colony Stimulating Factor 2 Receptor Subunit Beta	Protein Coding	P32927	59	GC22P036913	44.8761	https://www.genecards.org/cgi-bin/carddisp.pl?gene=CSF2RB
TSC2	TSC Complex Subunit 2	Protein Coding	P49815	64	GC16P112285	43.4893	https://www.genecards.org/cgi-bin/carddisp.pl?gene=TSC2
SMPD1	Sphingomyelin Phosphodiesterase 1	Protein Coding	P17405	61	GC11P006390	43.2932	https://www.genecards.org/cgi-bin/carddisp.pl?gene=SMPD1
NAF1	Nuclear Assembly Factor 1 Ribonucleoprotein	Protein Coding	Q96HR8	46	GC04M163109	42.806	https://www.genecards.org/cgi-bin/carddisp.pl?gene=NAF1
NOTCH1	Notch Receptor 1	Protein Coding	P46531	66	GC09M139117	41.4859	https://www.genecards.org/cgi-bin/carddisp.pl?gene=NOTCH1
ZCCHC8	Zinc Finger CCHC-Type Containing 8	Protein Coding	Q6NZY4	50	GC12M124521	41.0496	https://www.genecards.org/cgi-bin/carddisp.pl?gene=ZCCHC8
IL6	Interleukin 6	Protein Coding	P05231	64	GC07P022725	40.8582	https://www.genecards.org/cgi-bin/carddisp.pl?gene=IL6
ELMOD2	ELMO Domain Containing 2	Protein Coding	Q8IZ81	46	GC04P140524	40.6336	https://www.genecards.org/cgi-bin/carddisp.pl?gene=ELMOD2
CXCL8	C-X-C Motif Chemokine Ligand 8	Protein Coding	P10145	56	GC04P073740	39.4943	https://www.genecards.org/cgi-bin/carddisp.pl?gene=CXCL8
MMP1	Matrix Metallopeptidase 1	Protein Coding	P03956	63	GC11M137190	39.2856	https://www.genecards.org/cgi-bin/carddisp.pl?gene=MMP1
STN1	STN1 Subunit Of CST Complex	Protein Coding	Q9H668	52	GC10M104283	39.1903	https://www.genecards.org/cgi-bin/carddisp.pl?gene=STN1
ATP11A	ATPase Phospholipid Transporting 11A	Protein Coding	P98196	54	GC13P112690	38.9951	https://www.genecards.org/cgi-bin/carddisp.pl?gene=ATP11A
NOP10	NOP10 Ribonucleoprotein	Protein Coding	Q9NPE3	53	GC15M046603	38.5545	https://www.genecards.org/cgi-bin/carddisp.pl?gene=NOP10
TSC1	TSC Complex Subunit 1	Protein Coding	Q92574	61	GC09M132891	38.1269	https://www.genecards.org/cgi-bin/carddisp.pl?gene=TSC1
HLA-DRB1	Major Histocompatibility Complex, Class II, DR Beta 1	Protein Coding	P01911	59	GC06M103386	37.9879	https://www.genecards.org/cgi-bin/carddisp.pl?gene=HLA-DRB1
MIR21	MicroRNA 21	RNA Gene		33	GC17P059841	37.8056	https://www.genecards.org/cgi-bin/carddisp.pl?gene=MIR21
SMAD4	SMAD Family Member 4	Protein Coding	Q13485	66	GC18P051028	37.7399	https://www.genecards.org/cgi-bin/carddisp.pl?gene=SMAD4
LOC113664106	CFTR Intron 2 DNase I Hypersensitive Site	Functional Element		9	GC07P117508	37.6664	https://www.genecards.org/cgi-bin/carddisp.pl?gene=LOC113664106
TUBB3	Tubulin Beta 3 Class III	Protein Coding	Q13509	63	GC16P115082	37.4234	https://www.genecards.org/cgi-bin/carddisp.pl?gene=TUBB3
DPP9	Dipeptidyl Peptidase 9	Protein Coding	Q86TI2	54	GC19M104129	37.419	https://www.genecards.org/cgi-bin/carddisp.pl?gene=DPP9
ITGA3	Integrin Subunit Alpha 3	Protein Coding	P26006	61	GC17P050055	37.3052	https://www.genecards.org/cgi-bin/carddisp.pl?gene=ITGA3
TMEM67	Transmembrane Protein 67	Protein Coding	Q5HYA8	52	GC08P093754	36.823	https://www.genecards.org/cgi-bin/carddisp.pl?gene=TMEM67
EDN1	Endothelin 1	Protein Coding	P05305	61	GC06P012696	36.7973	https://www.genecards.org/cgi-bin/carddisp.pl?gene=EDN1
CCN2	Cellular Communication Network Factor 2	Protein Coding	P29279	59	GC06M131948	36.5281	https://www.genecards.org/cgi-bin/carddisp.pl?gene=CCN2
GDF2	Growth Differentiation Factor 2	Protein Coding	Q9UK05	57	GC10P047322	36.2413	https://www.genecards.org/cgi-bin/carddisp.pl?gene=GDF2
MBL2	Mannose Binding Lectin 2	Protein Coding	P11226	60	GC10M052760	36.2397	https://www.genecards.org/cgi-bin/carddisp.pl?gene=MBL2
ATP13A3	ATPase 13A3	Protein Coding	Q9H7F0	53	GC03M194402	36.1043	https://www.genecards.org/cgi-bin/carddisp.pl?gene=ATP13A3
ACE	Angiotensin I Converting Enzyme	Protein Coding	P12821	64	GC17P063477	35.9552	https://www.genecards.org/cgi-bin/carddisp.pl?gene=ACE
IFNG	Interferon Gamma	Protein Coding	P01579	63	GC12M068154	35.932	https://www.genecards.org/cgi-bin/carddisp.pl?gene=IFNG
EDNRA	Endothelin Receptor Type A	Protein Coding	P25101	62	GC04P147480	35.6633	https://www.genecards.org/cgi-bin/carddisp.pl?gene=EDNRA
LTBP4	Latent Transforming Growth Factor Beta Binding Protein 4	Protein Coding	Q8N2S1	55	GC19P040592	35.5316	https://www.genecards.org/cgi-bin/carddisp.pl?gene=LTBP4
LOC111674463	CFTR Promoter Region	Functional Element		9	GC07P117476	35.4988	https://www.genecards.org/cgi-bin/carddisp.pl?gene=LOC111674463
SLC7A7	Solute Carrier Family 7 Member 7	Protein Coding	Q9UM01	57	GC14M022773	34.429	https://www.genecards.org/cgi-bin/carddisp.pl?gene=SLC7A7
PKHD1	PKHD1 Ciliary IPT Domain Containing Fibrocystin/Polyductin	Protein Coding	P08F94	50	GC06M103646	34.3678	https://www.genecards.org/cgi-bin/carddisp.pl?gene=PKHD1
HYDIN	HYDIN Axonemal Central Pair Apparatus Protein	Protein Coding	Q4G0P3	52	GC16M074210	33.9705	https://www.genecards.org/cgi-bin/carddisp.pl?gene=HYDIN
POT1	Protection Of Telomeres 1	Protein Coding	Q9NUX5	55	GC07M124822	33.8064	https://www.genecards.org/cgi-bin/carddisp.pl?gene=POT1
INVS	Inversin	Protein Coding	Q9Y283	57	GC09P100099	33.6867	https://www.genecards.org/cgi-bin/carddisp.pl?gene=INVS
IL1B	Interleukin 1 Beta	Protein Coding	P01584	60	GC02M112829	33.6315	https://www.genecards.org/cgi-bin/carddisp.pl?gene=IL1B
NPHP3	Nephrocystin 3	Protein Coding	Q7Z494	52	GC03M132683	33.4484	https://www.genecards.org/cgi-bin/carddisp.pl?gene=NPHP3
MUC1	Mucin 1, Cell Surface Associated	Protein Coding	P15941	61	GC01M155185	33.1454	https://www.genecards.org/cgi-bin/carddisp.pl?gene=MUC1
HFE	Homeostatic Iron Regulator	Protein Coding	Q30201	58	GC06P026087	32.758	https://www.genecards.org/cgi-bin/carddisp.pl?gene=HFE
CC2D2A	Coiled-Coil And C2 Domain Containing 2A	Protein Coding	Q9P2K1	52	GC04P028372	32.5372	https://www.genecards.org/cgi-bin/carddisp.pl?gene=CC2D2A
IL10	Interleukin 10	Protein Coding	P22301	60	GC01M206767	32.4042	https://www.genecards.org/cgi-bin/carddisp.pl?gene=IL10
AKT1	AKT Serine/Threonine Kinase 1	Protein Coding	P31749	66	GC14M104769	32.2597	https://www.genecards.org/cgi-bin/carddisp.pl?gene=AKT1
RPGRIP1L	RPGRIP1 Like	Protein Coding	Q68CZ1	54	GC16M053786	31.9633	https://www.genecards.org/cgi-bin/carddisp.pl?gene=RPGRIP1L
BMPR1B	Bone Morphogenetic Protein Receptor Type 1B	Protein Coding	O00238	61	GC04P094757	31.7217	https://www.genecards.org/cgi-bin/carddisp.pl?gene=BMPR1B
TP53	Tumor Protein P53	Protein Coding	P04637	66	GC17M007661	31.6642	https://www.genecards.org/cgi-bin/carddisp.pl?gene=TP53
AFF4	ALF Transcription Elongation Factor 4	Protein Coding	Q9UHB7	53	GC05M132875	31.6484	https://www.genecards.org/cgi-bin/carddisp.pl?gene=AFF4
ELANE	Elastase, Neutrophil Expressed	Protein Coding	P08246	64	GC19P141796	31.6441	https://www.genecards.org/cgi-bin/carddisp.pl?gene=ELANE
RPA1	Replication Protein A1	Protein Coding	P27694	60	GC17P001829	31.3983	https://www.genecards.org/cgi-bin/carddisp.pl?gene=RPA1
OFD1	OFD1 Centriole And Centriolar Satellite Protein	Protein Coding	O75665	54	GC0XP013714	31.283	https://www.genecards.org/cgi-bin/carddisp.pl?gene=OFD1
CCL2	C-C Motif Chemokine Ligand 2	Protein Coding	P13500	61	GC17P034255	31.1381	https://www.genecards.org/cgi-bin/carddisp.pl?gene=CCL2
CTNNB1	Catenin Beta 1	Protein Coding	P35222	66	GC03P041194	31.1018	https://www.genecards.org/cgi-bin/carddisp.pl?gene=CTNNB1
EGFR	Epidermal Growth Factor Receptor	Protein Coding	P00533	68	GC07P055019	31.0586	https://www.genecards.org/cgi-bin/carddisp.pl?gene=EGFR
MIR17	MicroRNA 17	RNA Gene		28	GC13P091350	30.9135	https://www.genecards.org/cgi-bin/carddisp.pl?gene=MIR17
NPHP1	Nephrocystin 1	Protein Coding	O15259	55	GC02M110122	30.8705	https://www.genecards.org/cgi-bin/carddisp.pl?gene=NPHP1
MMP9	Matrix Metallopeptidase 9	Protein Coding	P14780	66	GC20P046008	30.6309	https://www.genecards.org/cgi-bin/carddisp.pl?gene=MMP9
SFTA3	Surfactant Associated 3	RNA Gene	P0C7M3	43	GC14M036528	30.5632	https://www.genecards.org/cgi-bin/carddisp.pl?gene=SFTA3
NOTCH3	Notch Receptor 3	Protein Coding	Q9UM47	64	GC19M015159	30.1869	https://www.genecards.org/cgi-bin/carddisp.pl?gene=NOTCH3
NKX2-5	NK2 Homeobox 5	Protein Coding	P52952	57	GC05M173232	30.0211	https://www.genecards.org/cgi-bin/carddisp.pl?gene=NKX2-5
TLR4	Toll Like Receptor 4	Protein Coding	O00206	64	GC09P117704	29.8597	https://www.genecards.org/cgi-bin/carddisp.pl?gene=TLR4
EPHX1	Epoxide Hydrolase 1	Protein Coding	P07099	57	GC01P225810	29.5585	https://www.genecards.org/cgi-bin/carddisp.pl?gene=EPHX1
SMAD3	SMAD Family Member 3	Protein Coding	P84022	67	GC15P067063	29.5396	https://www.genecards.org/cgi-bin/carddisp.pl?gene=SMAD3
H19	H19 Imprinted Maternally Expressed Transcript	RNA Gene		36	GC11M001995	29.492	https://www.genecards.org/cgi-bin/carddisp.pl?gene=H19
NOTCH2	Notch Receptor 2	Protein Coding	Q04721	65	GC01M119911	29.4549	https://www.genecards.org/cgi-bin/carddisp.pl?gene=NOTCH2
INPP5E	Inositol Polyphosphate-5-Phosphatase E	Protein Coding	Q9NRR6	53	GC09M136428	29.4535	https://www.genecards.org/cgi-bin/carddisp.pl?gene=INPP5E
IL13	Interleukin 13	Protein Coding	P35225	57	GC05P132656	29.4249	https://www.genecards.org/cgi-bin/carddisp.pl?gene=IL13
CRP	C-Reactive Protein	Protein Coding	P02741	59	GC01M166465	29.144	https://www.genecards.org/cgi-bin/carddisp.pl?gene=CRP
JAG1	Jagged Canonical Notch Ligand 1	Protein Coding	P78504	63	GC20M010637	29.0067	https://www.genecards.org/cgi-bin/carddisp.pl?gene=JAG1
GC	GC Vitamin D Binding Protein	Protein Coding	P02774	58	GC04M071741	28.7907	https://www.genecards.org/cgi-bin/carddisp.pl?gene=GC
PLG	Plasminogen	Protein Coding	P00747	63	GC06P160702	28.7491	https://www.genecards.org/cgi-bin/carddisp.pl?gene=PLG
BMP6	Bone Morphogenetic Protein 6	Protein Coding	P22004	57	GC06P007726	28.5831	https://www.genecards.org/cgi-bin/carddisp.pl?gene=BMP6
MKS1	MKS Transition Zone Complex Subunit 1	Protein Coding	Q9NXB0	53	GC17M058205	28.5378	https://www.genecards.org/cgi-bin/carddisp.pl?gene=MKS1
LOC113633877	CFTR Intron 19 DNase I Hypersensitive Site	Functional Element		9	GC07P117639	28.4888	https://www.genecards.org/cgi-bin/carddisp.pl?gene=LOC113633877
SMAD2	SMAD Family Member 2	Protein Coding	Q15796	66	GC18M047809	28.4472	https://www.genecards.org/cgi-bin/carddisp.pl?gene=SMAD2
CEP290	Centrosomal Protein 290	Protein Coding	O15078	54	GC12M088049	28.31	https://www.genecards.org/cgi-bin/carddisp.pl?gene=CEP290
TIMP1	TIMP Metallopeptidase Inhibitor 1	Protein Coding	P01033	57	GC0XP060044	28.0239	https://www.genecards.org/cgi-bin/carddisp.pl?gene=TIMP1
SERPINE1	Serpin Family E Member 1	Protein Coding	P05121	64	GC07P101127	27.8271	https://www.genecards.org/cgi-bin/carddisp.pl?gene=SERPINE1
PTEN	Phosphatase And Tensin Homolog	Protein Coding	P60484	65	GC10P120068	27.7772	https://www.genecards.org/cgi-bin/carddisp.pl?gene=PTEN
RPGR	Retinitis Pigmentosa GTPase Regulator	Protein Coding	Q92834	54	GC0XM038269	27.7148	https://www.genecards.org/cgi-bin/carddisp.pl?gene=RPGR
SCNN1A	Sodium Channel Epithelial 1 Subunit Alpha	Protein Coding	P37088	62	GC12M006346	27.4967	https://www.genecards.org/cgi-bin/carddisp.pl?gene=SCNN1A
BBS1	Bardet-Biedl Syndrome 1	Protein Coding	Q8NFJ9	52	GC11P103443	27.4553	https://www.genecards.org/cgi-bin/carddisp.pl?gene=BBS1
CBS	Cystathionine Beta-Synthase	Protein Coding	P35520	64	GC21M043053	27.268	https://www.genecards.org/cgi-bin/carddisp.pl?gene=CBS
SLC11A1	Solute Carrier Family 11 Member 1	Protein Coding	P49279	59	GC02P218382	27.2502	https://www.genecards.org/cgi-bin/carddisp.pl?gene=SLC11A1
MIF	Macrophage Migration Inhibitory Factor	Protein Coding	P14174	61	GC22P023894	27.1232	https://www.genecards.org/cgi-bin/carddisp.pl?gene=MIF
IL4	Interleukin 4	Protein Coding	P05112	59	GC05P132673	27.0693	https://www.genecards.org/cgi-bin/carddisp.pl?gene=IL4
TMEM216	Transmembrane Protein 216	Protein Coding	Q9P0N5	47	GC11P102979	26.9752	https://www.genecards.org/cgi-bin/carddisp.pl?gene=TMEM216
ALB	Albumin	Protein Coding	P02768	61	GC04P073397	26.7757	https://www.genecards.org/cgi-bin/carddisp.pl?gene=ALB
SOX17	SRY-Box Transcription Factor 17	Protein Coding	Q9H6I2	55	GC08P054457	26.7148	https://www.genecards.org/cgi-bin/carddisp.pl?gene=SOX17
PHOX2A	Paired Like Homeobox 2A	Protein Coding	O14813	55	GC11M072239	26.6671	https://www.genecards.org/cgi-bin/carddisp.pl?gene=PHOX2A
BBS2	Bardet-Biedl Syndrome 2	Protein Coding	Q9BXC9	53	GC16M056467	26.6648	https://www.genecards.org/cgi-bin/carddisp.pl?gene=BBS2
REN	Renin	Protein Coding	P00797	61	GC01M204154	26.585	https://www.genecards.org/cgi-bin/carddisp.pl?gene=REN
PDGFRA	Platelet Derived Growth Factor Receptor Alpha	Protein Coding	P16234	66	GC04P054229	26.4844	https://www.genecards.org/cgi-bin/carddisp.pl?gene=PDGFRA
BMPR1A	Bone Morphogenetic Protein Receptor Type 1A	Protein Coding	P36894	64	GC10P120012	26.4237	https://www.genecards.org/cgi-bin/carddisp.pl?gene=BMPR1A
PAH	Phenylalanine Hydroxylase	Protein Coding	P00439	60	GC12M102836	26.2846	https://www.genecards.org/cgi-bin/carddisp.pl?gene=PAH
GATA4	GATA Binding Protein 4	Protein Coding	P43694	62	GC08P011676	26.1903	https://www.genecards.org/cgi-bin/carddisp.pl?gene=GATA4
PMS2	PMS1 Homolog 2, Mismatch Repair System Component	Protein Coding	P54278	62	GC07M005973	26.1513	https://www.genecards.org/cgi-bin/carddisp.pl?gene=PMS2
FCGR2A	Fc Gamma Receptor IIa	Protein Coding	P12318	60	GC01P161505	26.0674	https://www.genecards.org/cgi-bin/carddisp.pl?gene=FCGR2A
SCNN1B	Sodium Channel Epithelial 1 Subunit Beta	Protein Coding	P51168	62	GC16P023278	25.9784	https://www.genecards.org/cgi-bin/carddisp.pl?gene=SCNN1B
IL1RN	Interleukin 1 Receptor Antagonist	Protein Coding	P18510	63	GC02P151137	25.9656	https://www.genecards.org/cgi-bin/carddisp.pl?gene=IL1RN
B9D2	B9 Domain Containing 2	Protein Coding	Q9BPU9	50	GC19M041354	25.7019	https://www.genecards.org/cgi-bin/carddisp.pl?gene=B9D2
DNAH5	Dynein Axonemal Heavy Chain 5	Protein Coding	Q8TE73	51	GC05M013698	25.6656	https://www.genecards.org/cgi-bin/carddisp.pl?gene=DNAH5
NPHP4	Nephrocystin 4	Protein Coding	O75161	52	GC01M020769	25.6392	https://www.genecards.org/cgi-bin/carddisp.pl?gene=NPHP4
PGR-AS1	PGR Antisense RNA 1	RNA Gene		19	GC11P104498	25.6044	https://www.genecards.org/cgi-bin/carddisp.pl?gene=PGR-AS1
PIK3CA	Phosphatidylinositol-4,5-Bisphosphate 3-Kinase Catalytic Subunit Alpha	Protein Coding	P42336	66	GC03P179148	25.5661	https://www.genecards.org/cgi-bin/carddisp.pl?gene=PIK3CA
LOC102723566	Uncharacterized LOC102723566	RNA Gene		19	GC09P127816	25.4387	https://www.genecards.org/cgi-bin/carddisp.pl?gene=LOC102723566
TMEM237	Transmembrane Protein 237	Protein Coding	Q96Q45	49	GC02M201620	25.4151	https://www.genecards.org/cgi-bin/carddisp.pl?gene=TMEM237
BBS7	Bardet-Biedl Syndrome 7	Protein Coding	Q8IWZ6	50	GC04M121824	25.4104	https://www.genecards.org/cgi-bin/carddisp.pl?gene=BBS7
TCTN2	Tectonic Family Member 2	Protein Coding	Q96GX1	52	GC12P123671	25.3364	https://www.genecards.org/cgi-bin/carddisp.pl?gene=TCTN2
HGF	Hepatocyte Growth Factor	Protein Coding	P14210	65	GC07M081699	25.2652	https://www.genecards.org/cgi-bin/carddisp.pl?gene=HGF
PDGFRB	Platelet Derived Growth Factor Receptor Beta	Protein Coding	P09619	66	GC05M150113	25.2492	https://www.genecards.org/cgi-bin/carddisp.pl?gene=PDGFRB
B9D1	B9 Domain Containing 1	Protein Coding	Q9UPM9	47	GC17M019334	25.1139	https://www.genecards.org/cgi-bin/carddisp.pl?gene=B9D1
KRAS	KRAS Proto-Oncogene, GTPase	Protein Coding	P01116	66	GC12M034710	25.0689	https://www.genecards.org/cgi-bin/carddisp.pl?gene=KRAS
MPO	Myeloperoxidase	Protein Coding	P05164	66	GC17M058269	24.8771	https://www.genecards.org/cgi-bin/carddisp.pl?gene=MPO
HIF1A	Hypoxia Inducible Factor 1 Subunit Alpha	Protein Coding	Q16665	61	GC14P061695	24.8721	https://www.genecards.org/cgi-bin/carddisp.pl?gene=HIF1A
GJB2	Gap Junction Protein Beta 2	Protein Coding	P29033	59	GC13M020187	24.7035	https://www.genecards.org/cgi-bin/carddisp.pl?gene=GJB2
IL5	Interleukin 5	Protein Coding	P05113	58	GC05M132541	24.6977	https://www.genecards.org/cgi-bin/carddisp.pl?gene=IL5
HPS3	HPS3 Biogenesis Of Lysosomal Organelles Complex 2 Subunit 1	Protein Coding	Q969F9	50	GC03P149129	24.6394	https://www.genecards.org/cgi-bin/carddisp.pl?gene=HPS3
MMP2	Matrix Metallopeptidase 2	Protein Coding	P08253	66	GC16P113682	24.6089	https://www.genecards.org/cgi-bin/carddisp.pl?gene=MMP2
TCTN1	Tectonic Family Member 1	Protein Coding	Q2MV58	51	GC12P110614	24.5809	https://www.genecards.org/cgi-bin/carddisp.pl?gene=TCTN1
AGT	Angiotensinogen	Protein Coding	P01019	63	GC01M230690	24.5058	https://www.genecards.org/cgi-bin/carddisp.pl?gene=AGT
COL4A1	Collagen Type IV Alpha 1 Chain	Protein Coding	P02462	60	GC13M110148	24.4939	https://www.genecards.org/cgi-bin/carddisp.pl?gene=COL4A1
TMEM231	Transmembrane Protein 231	Protein Coding	Q9H6L2	49	GC16M075536	24.4235	https://www.genecards.org/cgi-bin/carddisp.pl?gene=TMEM231
BBS4	Bardet-Biedl Syndrome 4	Protein Coding	Q96RK4	54	GC15P072686	24.3897	https://www.genecards.org/cgi-bin/carddisp.pl?gene=BBS4
LIPA	Lipase A, Lysosomal Acid Type	Protein Coding	P38571	62	GC10M089213	24.3469	https://www.genecards.org/cgi-bin/carddisp.pl?gene=LIPA
COL1A1	Collagen Type I Alpha 1 Chain	Protein Coding	P02452	63	GC17M093791	24.2346	https://www.genecards.org/cgi-bin/carddisp.pl?gene=COL1A1
TCTN3	Tectonic Family Member 3	Protein Coding	Q6NUS6	52	GC10M095663	24.1738	https://www.genecards.org/cgi-bin/carddisp.pl?gene=TCTN3
VDR	Vitamin D Receptor	Protein Coding	P11473	61	GC12M047841	24.1348	https://www.genecards.org/cgi-bin/carddisp.pl?gene=VDR
PTPN11	Protein Tyrosine Phosphatase Non-Receptor Type 11	Protein Coding	Q06124	67	GC12P112418	24.0509	https://www.genecards.org/cgi-bin/carddisp.pl?gene=PTPN11
TGFBR1	Transforming Growth Factor Beta Receptor 1	Protein Coding	P36897	67	GC09P105622	24.027	https://www.genecards.org/cgi-bin/carddisp.pl?gene=TGFBR1
MIR125A	MicroRNA 125a	RNA Gene		30	GC19P143413	24.0019	https://www.genecards.org/cgi-bin/carddisp.pl?gene=MIR125A
SCGB1A1	Secretoglobin Family 1A Member 1	Protein Coding	P11684	54	GC11P062405	23.9876	https://www.genecards.org/cgi-bin/carddisp.pl?gene=SCGB1A1
DCDC2	Doublecortin Domain Containing 2	Protein Coding	Q9UHG0	52	GC06M024171	23.9816	https://www.genecards.org/cgi-bin/carddisp.pl?gene=DCDC2
TGFBR2	Transforming Growth Factor Beta Receptor 2	Protein Coding	P37173	65	GC03P030608	23.9486	https://www.genecards.org/cgi-bin/carddisp.pl?gene=TGFBR2
CCL18	C-C Motif Chemokine Ligand 18	Protein Coding	P55774	49	GC17P036064	23.947	https://www.genecards.org/cgi-bin/carddisp.pl?gene=CCL18
ACTA2	Actin Alpha 2, Smooth Muscle	Protein Coding	P62736	61	GC10M088935	23.9038	https://www.genecards.org/cgi-bin/carddisp.pl?gene=ACTA2
CCDC65	Coiled-Coil Domain Containing 65	Protein Coding	Q8IXS2	48	GC12P048904	23.8979	https://www.genecards.org/cgi-bin/carddisp.pl?gene=CCDC65
CSF2	Colony Stimulating Factor 2	Protein Coding	P04141	59	GC05P132073	23.8349	https://www.genecards.org/cgi-bin/carddisp.pl?gene=CSF2
NPPB	Natriuretic Peptide B	Protein Coding	P16860	56	GC01M020959	23.7851	https://www.genecards.org/cgi-bin/carddisp.pl?gene=NPPB
BBS5	Bardet-Biedl Syndrome 5	Protein Coding	Q8N3I7	50	GC02P169495	23.6752	https://www.genecards.org/cgi-bin/carddisp.pl?gene=BBS5
DNAH11	Dynein Axonemal Heavy Chain 11	Protein Coding	Q96DT5	55	GC07P021543	23.6716	https://www.genecards.org/cgi-bin/carddisp.pl?gene=DNAH11
ACTC1	Actin Alpha Cardiac Muscle 1	Protein Coding	P68032	58	GC15M034790	23.6281	https://www.genecards.org/cgi-bin/carddisp.pl?gene=ACTC1
JAK2	Janus Kinase 2	Protein Coding	O60674	66	GC09P004985	23.6096	https://www.genecards.org/cgi-bin/carddisp.pl?gene=JAK2
CLN6	CLN6 Transmembrane ER Protein	Protein Coding	Q9NWW5	50	GC15M068206	23.58	https://www.genecards.org/cgi-bin/carddisp.pl?gene=CLN6
SPP1	Secreted Phosphoprotein 1	Protein Coding	P10451	57	GC04P087975	23.5261	https://www.genecards.org/cgi-bin/carddisp.pl?gene=SPP1
F2	Coagulation Factor II, Thrombin	Protein Coding	P00734	63	GC11P048666	23.4978	https://www.genecards.org/cgi-bin/carddisp.pl?gene=F2
NOS2	Nitric Oxide Synthase 2	Protein Coding	P35228	62	GC17M027756	23.4955	https://www.genecards.org/cgi-bin/carddisp.pl?gene=NOS2
AHI1	Abelson Helper Integration Site 1	Protein Coding	Q8N157	53	GC06M135283	23.2985	https://www.genecards.org/cgi-bin/carddisp.pl?gene=AHI1
FGF2	Fibroblast Growth Factor 2	Protein Coding	P09038	59	GC04P122826	23.2525	https://www.genecards.org/cgi-bin/carddisp.pl?gene=FGF2
KDR	Kinase Insert Domain Receptor	Protein Coding	P35968	67	GC04M055078	23.2477	https://www.genecards.org/cgi-bin/carddisp.pl?gene=KDR
PPARG	Peroxisome Proliferator Activated Receptor Gamma	Protein Coding	P37231	66	GC03P012287	23.2005	https://www.genecards.org/cgi-bin/carddisp.pl?gene=PPARG
KCNA5	Potassium Voltage-Gated Channel Subfamily A Member 5	Protein Coding	P22460	58	GC12P005043	23.1634	https://www.genecards.org/cgi-bin/carddisp.pl?gene=KCNA5
TBX1	T-Box Transcription Factor 1	Protein Coding	O43435	55	GC22P086289	23.0241	https://www.genecards.org/cgi-bin/carddisp.pl?gene=TBX1
GATA6	GATA Binding Protein 6	Protein Coding	Q92908	60	GC18P022169	23.0201	https://www.genecards.org/cgi-bin/carddisp.pl?gene=GATA6
CD36	CD36 Molecule (CD36 Blood Group)	Protein Coding	P16671	63	GC07P080369	22.9952	https://www.genecards.org/cgi-bin/carddisp.pl?gene=CD36
IL17A	Interleukin 17A	Protein Coding	Q16552	56	GC06P052186	22.9489	https://www.genecards.org/cgi-bin/carddisp.pl?gene=IL17A
NEK8	NIMA Related Kinase 8	Protein Coding	Q86SG6	53	GC17P028725	22.81	https://www.genecards.org/cgi-bin/carddisp.pl?gene=NEK8
MKKS	MKKS Centrosomal Shuttling Protein	Protein Coding	Q9NPJ1	51	GC20M010560	22.7459	https://www.genecards.org/cgi-bin/carddisp.pl?gene=MKKS
MEG3	Maternally Expressed 3	RNA Gene		36	GC14P120211	22.7307	https://www.genecards.org/cgi-bin/carddisp.pl?gene=MEG3
TMEM138	Transmembrane Protein 138	Protein Coding	Q9NPI0	50	GC11P102983	22.7093	https://www.genecards.org/cgi-bin/carddisp.pl?gene=TMEM138
CCL5	C-C Motif Chemokine Ligand 5	Protein Coding	P13501	56	GC17M035871	22.6667	https://www.genecards.org/cgi-bin/carddisp.pl?gene=CCL5
WDR19	WD Repeat Domain 19	Protein Coding	Q8NEZ3	50	GC04P039455	22.6601	https://www.genecards.org/cgi-bin/carddisp.pl?gene=WDR19
NOS3	Nitric Oxide Synthase 3	Protein Coding	P29474	63	GC07P163654	22.5884	https://www.genecards.org/cgi-bin/carddisp.pl?gene=NOS3
BBS10	Bardet-Biedl Syndrome 10	Protein Coding	Q8TAM1	52	GC12M076344	22.5873	https://www.genecards.org/cgi-bin/carddisp.pl?gene=BBS10
PTGS2	Prostaglandin-Endoperoxide Synthase 2	Protein Coding	P35354	63	GC01M186671	22.5606	https://www.genecards.org/cgi-bin/carddisp.pl?gene=PTGS2
DNAI1	Dynein Axonemal Intermediate Chain 1	Protein Coding	Q9UI46	54	GC09P034457	22.5512	https://www.genecards.org/cgi-bin/carddisp.pl?gene=DNAI1
AGTR1	Angiotensin II Receptor Type 1	Protein Coding	P30556	65	GC03P148697	22.5468	https://www.genecards.org/cgi-bin/carddisp.pl?gene=AGTR1
TRIM32	Tripartite Motif Containing 32	Protein Coding	Q13049	56	GC09P116687	22.5362	https://www.genecards.org/cgi-bin/carddisp.pl?gene=TRIM32
SRC	SRC Proto-Oncogene, Non-Receptor Tyrosine Kinase	Protein Coding	P12931	64	GC20P037344	22.4983	https://www.genecards.org/cgi-bin/carddisp.pl?gene=SRC
PIK3CG	Phosphatidylinositol-4,5-Bisphosphate 3-Kinase Catalytic Subunit Gamma	Protein Coding	P48736	63	GC07P106865	22.4888	https://www.genecards.org/cgi-bin/carddisp.pl?gene=PIK3CG
RPL5	Ribosomal Protein L5	Protein Coding	P46777	60	GC01P092858	22.4504	https://www.genecards.org/cgi-bin/carddisp.pl?gene=RPL5
PKD2	Polycystin 2, Transient Receptor Potential Cation Channel	Protein Coding	Q13563	61	GC04P088007	22.4457	https://www.genecards.org/cgi-bin/carddisp.pl?gene=PKD2
SLC26A9	Solute Carrier Family 26 Member 9	Protein Coding	Q7LBE3	49	GC01M205883	22.4242	https://www.genecards.org/cgi-bin/carddisp.pl?gene=SLC26A9
BBS12	Bardet-Biedl Syndrome 12	Protein Coding	Q6ZW61	46	GC04P122702	22.4116	https://www.genecards.org/cgi-bin/carddisp.pl?gene=BBS12
CP	Ceruloplasmin	Protein Coding	P00450	62	GC03M149162	22.3748	https://www.genecards.org/cgi-bin/carddisp.pl?gene=CP
HPS6	HPS6 Biogenesis Of Lysosomal Organelles Complex 2 Subunit 3	Protein Coding	Q86YV9	49	GC10P102065	22.3288	https://www.genecards.org/cgi-bin/carddisp.pl?gene=HPS6
CPLANE1	Ciliogenesis And Planar Polarity Effector Complex Subunit 1	Protein Coding	Q9H799	46	GC05M038689	22.3224	https://www.genecards.org/cgi-bin/carddisp.pl?gene=CPLANE1
BBS9	Bardet-Biedl Syndrome 9	Protein Coding	Q3SYG4	53	GC07P034104	22.319	https://www.genecards.org/cgi-bin/carddisp.pl?gene=BBS9
FGFR1	Fibroblast Growth Factor Receptor 1	Protein Coding	P11362	68	GC08M038400	22.3042	https://www.genecards.org/cgi-bin/carddisp.pl?gene=FGFR1
COPD	Pulmonary Disease, Chronic Obstructive, Severe Early-Onset	Genetic Locus		6	GC02U900018	22.2939	https://www.genecards.org/cgi-bin/carddisp.pl?gene=COPD
IL1A	Interleukin 1 Alpha	Protein Coding	P01583	58	GC02M112773	22.2702	https://www.genecards.org/cgi-bin/carddisp.pl?gene=IL1A
NFE2L2	NFE2 Like BZIP Transcription Factor 2	Protein Coding	Q16236	64	GC02M177227	22.264	https://www.genecards.org/cgi-bin/carddisp.pl?gene=NFE2L2
FBN1	Fibrillin 1	Protein Coding	P35555	60	GC15M048408	22.2251	https://www.genecards.org/cgi-bin/carddisp.pl?gene=FBN1
MTOR	Mechanistic Target Of Rapamycin Kinase	Protein Coding	P42345	69	GC01M011106	22.2127	https://www.genecards.org/cgi-bin/carddisp.pl?gene=MTOR
ICAM1	Intercellular Adhesion Molecule 1	Protein Coding	P05362	63	GC19P142230	22.1932	https://www.genecards.org/cgi-bin/carddisp.pl?gene=ICAM1
ARL13B	ARF Like GTPase 13B	Protein Coding	Q3SXY8	50	GC03P093980	22.1156	https://www.genecards.org/cgi-bin/carddisp.pl?gene=ARL13B
HBB	Hemoglobin Subunit Beta	Protein Coding	P68871	59	GC11M014141	22.0997	https://www.genecards.org/cgi-bin/carddisp.pl?gene=HBB
HPS5	HPS5 Biogenesis Of Lysosomal Organelles Complex 2 Subunit 2	Protein Coding	Q9UPZ3	51	GC11M018278	22.0974	https://www.genecards.org/cgi-bin/carddisp.pl?gene=HPS5
OAS1	2'-5'-Oligoadenylate Synthetase 1	Protein Coding	P00973	57	GC12P113219	22.046	https://www.genecards.org/cgi-bin/carddisp.pl?gene=OAS1
NHP2	NHP2 Ribonucleoprotein	Protein Coding	Q9NX24	56	GC05M178149	22.0407	https://www.genecards.org/cgi-bin/carddisp.pl?gene=NHP2
CFM1	Cystic Fibrosis Modifier 1	Genetic Locus		9	GC19U990157	21.9891	https://www.genecards.org/cgi-bin/carddisp.pl?gene=CFM1
DNAAF3	Dynein Axonemal Assembly Factor 3	Protein Coding	Q8N9W5	47	GC19M055158	21.9572	https://www.genecards.org/cgi-bin/carddisp.pl?gene=DNAAF3
TOLLIP	Toll Interacting Protein	Protein Coding	Q9H0E2	56	GC11M001274	21.9033	https://www.genecards.org/cgi-bin/carddisp.pl?gene=TOLLIP
TGFB2	Transforming Growth Factor Beta 2	Protein Coding	P61812	64	GC01P218345	21.8373	https://www.genecards.org/cgi-bin/carddisp.pl?gene=TGFB2
CEACAM3	CEA Cell Adhesion Molecule 3	Protein Coding	P40198	54	GC19P041796	21.77	https://www.genecards.org/cgi-bin/carddisp.pl?gene=CEACAM3
BMP4	Bone Morphogenetic Protein 4	Protein Coding	P12644	62	GC14M053949	21.7683	https://www.genecards.org/cgi-bin/carddisp.pl?gene=BMP4
CCDC39	Coiled-Coil Domain 39 Molecular Ruler Complex Subunit	Protein Coding	Q9UFE4	48	GC03M180602	21.7546	https://www.genecards.org/cgi-bin/carddisp.pl?gene=CCDC39
ODAD1	Outer Dynein Arm Docking Complex Subunit 1	Protein Coding	Q96M63	45	GC19M105223	21.7111	https://www.genecards.org/cgi-bin/carddisp.pl?gene=ODAD1
ADA	Adenosine Deaminase	Protein Coding	P00813	64	GC20M044620	21.6995	https://www.genecards.org/cgi-bin/carddisp.pl?gene=ADA
MYRF	Myelin Regulatory Factor	Protein Coding	Q9Y2G1	50	GC11P103021	21.658	https://www.genecards.org/cgi-bin/carddisp.pl?gene=MYRF
CTC1	CST Telomere Replication Complex Component 1	Protein Coding	Q2NKJ3	49	GC17M092479	21.6576	https://www.genecards.org/cgi-bin/carddisp.pl?gene=CTC1
TUBA1A	Tubulin Alpha 1a	Protein Coding	Q71U36	62	GC12M049184	21.6319	https://www.genecards.org/cgi-bin/carddisp.pl?gene=TUBA1A
CSF3	Colony Stimulating Factor 3	Protein Coding	P09919	54	GC17P040015	21.5879	https://www.genecards.org/cgi-bin/carddisp.pl?gene=CSF3
CCDC40	Coiled-Coil Domain 40 Molecular Ruler Complex Subunit	Protein Coding	Q4G0X9	49	GC17P145350	21.5866	https://www.genecards.org/cgi-bin/carddisp.pl?gene=CCDC40
NHLRC2	NHL Repeat Containing 2	Protein Coding	Q8NBF2	47	GC10P113854	21.5582	https://www.genecards.org/cgi-bin/carddisp.pl?gene=NHLRC2
AGER	Advanced Glycosylation End-Product Specific Receptor	Protein Coding	Q15109	59	GC06M032180	21.5005	https://www.genecards.org/cgi-bin/carddisp.pl?gene=AGER
MIR223	MicroRNA 223	RNA Gene		29	GC0XP066018	21.4991	https://www.genecards.org/cgi-bin/carddisp.pl?gene=MIR223
ABCC6	ATP Binding Cassette Subfamily C Member 6	Protein Coding	O95255	60	GC16M047689	21.4926	https://www.genecards.org/cgi-bin/carddisp.pl?gene=ABCC6
STX1A	Syntaxin 1A	Protein Coding	Q16623	60	GC07M079904	21.4737	https://www.genecards.org/cgi-bin/carddisp.pl?gene=STX1A
ANKS6	Ankyrin Repeat And Sterile Alpha Motif Domain Containing 6	Protein Coding	Q68DC2	50	GC09M098731	21.4692	https://www.genecards.org/cgi-bin/carddisp.pl?gene=ANKS6
KCNN4	Potassium Calcium-Activated Channel Subfamily N Member 4	Protein Coding	O15554	61	GC19M105071	21.408	https://www.genecards.org/cgi-bin/carddisp.pl?gene=KCNN4
GCLC	Glutamate-Cysteine Ligase Catalytic Subunit	Protein Coding	P48506	59	GC06M053497	21.3903	https://www.genecards.org/cgi-bin/carddisp.pl?gene=GCLC
ALMS1	ALMS1 Centrosome And Basal Body Associated Protein	Protein Coding	Q8TCU4	52	GC02P073385	21.3415	https://www.genecards.org/cgi-bin/carddisp.pl?gene=ALMS1
ARL6	ARF Like GTPase 6	Protein Coding	Q9H0F7	52	GC03P097764	21.3104	https://www.genecards.org/cgi-bin/carddisp.pl?gene=ARL6
CCL11	C-C Motif Chemokine Ligand 11	Protein Coding	P51671	59	GC17P034285	21.3078	https://www.genecards.org/cgi-bin/carddisp.pl?gene=CCL11
COL4A2	Collagen Type IV Alpha 2 Chain	Protein Coding	P08572	59	GC13P110305	21.2669	https://www.genecards.org/cgi-bin/carddisp.pl?gene=COL4A2
SLC9A3	Solute Carrier Family 9 Member A3	Protein Coding	P48764	60	GC05M000472	21.2472	https://www.genecards.org/cgi-bin/carddisp.pl?gene=SLC9A3
CDH1	Cadherin 1	Protein Coding	P12830	62	GC16P068737	21.2147	https://www.genecards.org/cgi-bin/carddisp.pl?gene=CDH1
FGF10	Fibroblast Growth Factor 10	Protein Coding	O15520	60	GC05M045146	21.1902	https://www.genecards.org/cgi-bin/carddisp.pl?gene=FGF10
PDGFB	Platelet Derived Growth Factor Subunit B	Protein Coding	P01127	64	GC22M083986	21.1727	https://www.genecards.org/cgi-bin/carddisp.pl?gene=PDGFB
TTC8	Tetratricopeptide Repeat Domain 8	Protein Coding	Q8TAM2	52	GC14P094379	21.1147	https://www.genecards.org/cgi-bin/carddisp.pl?gene=TTC8
DYNC2H1	Dynein Cytoplasmic 2 Heavy Chain 1	Protein Coding	Q8NCM8	52	GC11P103109	21.0802	https://www.genecards.org/cgi-bin/carddisp.pl?gene=DYNC2H1
TPM1	Tropomyosin 1	Protein Coding	P09493	61	GC15P192130	21.0303	https://www.genecards.org/cgi-bin/carddisp.pl?gene=TPM1
ODAD2	Outer Dynein Arm Docking Complex Subunit 2	Protein Coding	Q5T2S8	47	GC10M028509	20.9948	https://www.genecards.org/cgi-bin/carddisp.pl?gene=ODAD2
IL2	Interleukin 2	Protein Coding	P60568	59	GC04M122451	20.9158	https://www.genecards.org/cgi-bin/carddisp.pl?gene=IL2
GLB1	Galactosidase Beta 1	Protein Coding	P16278	62	GC03M032963	20.9109	https://www.genecards.org/cgi-bin/carddisp.pl?gene=GLB1
TTC21B	Tetratricopeptide Repeat Domain 21B	Protein Coding	Q7Z4L5	52	GC02M165905	20.8902	https://www.genecards.org/cgi-bin/carddisp.pl?gene=TTC21B
NR1H4	Nuclear Receptor Subfamily 1 Group H Member 4	Protein Coding	Q96RI1	60	GC12P100473	20.8818	https://www.genecards.org/cgi-bin/carddisp.pl?gene=NR1H4
CDKN2A	Cyclin Dependent Kinase Inhibitor 2A	Protein Coding	Q8N726	64	GC09M021967	20.8417	https://www.genecards.org/cgi-bin/carddisp.pl?gene=CDKN2A
MIR451A	MicroRNA 451a	RNA Gene		25	GC17M028861	20.8361	https://www.genecards.org/cgi-bin/carddisp.pl?gene=MIR451A
CXCL10	C-X-C Motif Chemokine Ligand 10	Protein Coding	P02778	57	GC04M076021	20.8249	https://www.genecards.org/cgi-bin/carddisp.pl?gene=CXCL10
CCL3	C-C Motif Chemokine Ligand 3	Protein Coding	P10147	54	GC17M036088	20.74	https://www.genecards.org/cgi-bin/carddisp.pl?gene=CCL3
NFKB1	Nuclear Factor Kappa B Subunit 1	Protein Coding	P19838	66	GC04P102501	20.7397	https://www.genecards.org/cgi-bin/carddisp.pl?gene=NFKB1
MIR204	MicroRNA 204	RNA Gene		31	GC09M070809	20.7286	https://www.genecards.org/cgi-bin/carddisp.pl?gene=MIR204
MIR155	MicroRNA 155	RNA Gene		30	GC21P025573	20.6075	https://www.genecards.org/cgi-bin/carddisp.pl?gene=MIR155
IL2RA	Interleukin 2 Receptor Subunit Alpha	Protein Coding	P01589	63	GC10M006010	20.5058	https://www.genecards.org/cgi-bin/carddisp.pl?gene=IL2RA
BRAF	B-Raf Proto-Oncogene, Serine/Threonine Kinase	Protein Coding	P15056	67	GC07M140788	20.3744	https://www.genecards.org/cgi-bin/carddisp.pl?gene=BRAF
MYH7	Myosin Heavy Chain 7	Protein Coding	P12883	60	GC14M023412	20.3581	https://www.genecards.org/cgi-bin/carddisp.pl?gene=MYH7
IQCB1	IQ Motif Containing B1	Protein Coding	Q15051	54	GC03M121769	20.3492	https://www.genecards.org/cgi-bin/carddisp.pl?gene=IQCB1
GBA1	Glucosylceramidase Beta 1	Protein Coding	P04062	63	GC01M166343	20.3318	https://www.genecards.org/cgi-bin/carddisp.pl?gene=GBA1
DCTN4	Dynactin Subunit 4	Protein Coding	Q9UJW0	50	GC05M150708	20.3178	https://www.genecards.org/cgi-bin/carddisp.pl?gene=DCTN4
DVL1	Dishevelled Segment Polarity Protein 1	Protein Coding	O14640	60	GC01M001335	20.3105	https://www.genecards.org/cgi-bin/carddisp.pl?gene=DVL1
COL25A1	Collagen Type XXV Alpha 1 Chain	Protein Coding	Q9BXS0	51	GC04M108810	20.2431	https://www.genecards.org/cgi-bin/carddisp.pl?gene=COL25A1
COL1A2	Collagen Type I Alpha 2 Chain	Protein Coding	P08123	61	GC07P094394	20.2131	https://www.genecards.org/cgi-bin/carddisp.pl?gene=COL1A2
PRTN3	Proteinase 3	Protein Coding	P24158	59	GC19P000840	20.1832	https://www.genecards.org/cgi-bin/carddisp.pl?gene=PRTN3
LOX	Lysyl Oxidase	Protein Coding	P28300	60	GC05M122063	20.1612	https://www.genecards.org/cgi-bin/carddisp.pl?gene=LOX
IL18	Interleukin 18	Protein Coding	Q14116	57	GC11M112143	20.1142	https://www.genecards.org/cgi-bin/carddisp.pl?gene=IL18
TF	Transferrin	Protein Coding	P02787	64	GC03P142020	20.0484	https://www.genecards.org/cgi-bin/carddisp.pl?gene=TF
LMNA	Lamin A/C	Protein Coding	P02545	63	GC01P156082	20.0406	https://www.genecards.org/cgi-bin/carddisp.pl?gene=LMNA
ATM	ATM Serine/Threonine Kinase	Protein Coding	Q13315	66	GC11P108223	20.035	https://www.genecards.org/cgi-bin/carddisp.pl?gene=ATM
FN1	Fibronectin 1	Protein Coding	P02751	63	GC02M215360	20.0121	https://www.genecards.org/cgi-bin/carddisp.pl?gene=FN1
IGF1	Insulin Like Growth Factor 1	Protein Coding	P05019	61	GC12M102395	20.0058	https://www.genecards.org/cgi-bin/carddisp.pl?gene=IGF1
SOD2-OT1	SOD2 Overlapping Transcript 1	RNA Gene		20	GC06M159772	19.9827	https://www.genecards.org/cgi-bin/carddisp.pl?gene=SOD2-OT1
CCR2	C-C Motif Chemokine Receptor 2	Protein Coding	P41597	58	GC03P063058	19.9639	https://www.genecards.org/cgi-bin/carddisp.pl?gene=CCR2
TLR2	Toll Like Receptor 2	Protein Coding	O60603	65	GC04P153684	19.9618	https://www.genecards.org/cgi-bin/carddisp.pl?gene=TLR2
BMP7	Bone Morphogenetic Protein 7	Protein Coding	P18075	60	GC20M057168	19.9588	https://www.genecards.org/cgi-bin/carddisp.pl?gene=BMP7
GSTM3	Glutathione S-Transferase Mu 3	Protein Coding	P21266	59	GC01M109733	19.939	https://www.genecards.org/cgi-bin/carddisp.pl?gene=GSTM3
GDF1	Growth Differentiation Factor 1	Protein Coding	P27539	49	GC19M104640	19.9207	https://www.genecards.org/cgi-bin/carddisp.pl?gene=GDF1
HLA-B	Major Histocompatibility Complex, Class I, B	Protein Coding	P01889	59	GC06M103303	19.9062	https://www.genecards.org/cgi-bin/carddisp.pl?gene=HLA-B
CAV3	Caveolin 3	Protein Coding	P56539	57	GC03P008733	19.833	https://www.genecards.org/cgi-bin/carddisp.pl?gene=CAV3
HFE-AS1	HFE Antisense RNA 1	RNA Gene		15	GC06M103012	19.8291	https://www.genecards.org/cgi-bin/carddisp.pl?gene=HFE-AS1
CEACAM6	CEA Cell Adhesion Molecule 6	Protein Coding	P40199	53	GC19P041750	19.8267	https://www.genecards.org/cgi-bin/carddisp.pl?gene=CEACAM6
CD8A	CD8 Subunit Alpha	Protein Coding	P01732	61	GC02M086784	19.8014	https://www.genecards.org/cgi-bin/carddisp.pl?gene=CD8A
MPL	MPL Proto-Oncogene, Thrombopoietin Receptor	Protein Coding	P40238	60	GC01P043337	19.766	https://www.genecards.org/cgi-bin/carddisp.pl?gene=MPL
MIR199A1	MicroRNA 199a-1	RNA Gene		29	GC19M010817	19.7408	https://www.genecards.org/cgi-bin/carddisp.pl?gene=MIR199A1
FLNA	Filamin A	Protein Coding	P21333	62	GC0XM154348	19.7395	https://www.genecards.org/cgi-bin/carddisp.pl?gene=FLNA
COL3A1	Collagen Type III Alpha 1 Chain	Protein Coding	P02461	61	GC02P188974	19.7262	https://www.genecards.org/cgi-bin/carddisp.pl?gene=COL3A1
ZMYND10	Zinc Finger MYND-Type Containing 10	Protein Coding	O75800	50	GC03M054576	19.6867	https://www.genecards.org/cgi-bin/carddisp.pl?gene=ZMYND10
MMP12	Matrix Metallopeptidase 12	Protein Coding	P39900	59	GC11M102862	19.6672	https://www.genecards.org/cgi-bin/carddisp.pl?gene=MMP12
KIF7	Kinesin Family Member 7	Protein Coding	Q2M1P5	51	GC15M089608	19.65	https://www.genecards.org/cgi-bin/carddisp.pl?gene=KIF7
DNAAF4	Dynein Axonemal Assembly Factor 4	Protein Coding	Q8WXU2	49	GC15M159847	19.6435	https://www.genecards.org/cgi-bin/carddisp.pl?gene=DNAAF4
FASLG	Fas Ligand	Protein Coding	P48023	61	GC01P172659	19.6161	https://www.genecards.org/cgi-bin/carddisp.pl?gene=FASLG
THBD	Thrombomodulin	Protein Coding	P07204	59	GC20M023026	19.5975	https://www.genecards.org/cgi-bin/carddisp.pl?gene=THBD
CCNO	Cyclin O	Protein Coding	P22674	53	GC05M055231	19.5934	https://www.genecards.org/cgi-bin/carddisp.pl?gene=CCNO
CEP164	Centrosomal Protein 164	Protein Coding	Q9UPV0	54	GC11P117314	19.5721	https://www.genecards.org/cgi-bin/carddisp.pl?gene=CEP164
GJA5	Gap Junction Protein Alpha 5	Protein Coding	P36382	58	GC01M147756	19.5616	https://www.genecards.org/cgi-bin/carddisp.pl?gene=GJA5
NPPA	Natriuretic Peptide A	Protein Coding	P01160	57	GC01M020958	19.5573	https://www.genecards.org/cgi-bin/carddisp.pl?gene=NPPA
MIR140	MicroRNA 140	RNA Gene		32	GC16P114132	19.401	https://www.genecards.org/cgi-bin/carddisp.pl?gene=MIR140
FGF7	Fibroblast Growth Factor 7	Protein Coding	P21781	56	GC15P049423	19.3703	https://www.genecards.org/cgi-bin/carddisp.pl?gene=FGF7
NLRP3	NLR Family Pyrin Domain Containing 3	Protein Coding	Q96P20	62	GC01P247583	19.3655	https://www.genecards.org/cgi-bin/carddisp.pl?gene=NLRP3
DNAAF1	Dynein Axonemal Assembly Factor 1	Protein Coding	Q8NEP3	47	GC16P084145	19.3649	https://www.genecards.org/cgi-bin/carddisp.pl?gene=DNAAF1
VWF	Von Willebrand Factor	Protein Coding	P04275	61	GC12M034378	19.3366	https://www.genecards.org/cgi-bin/carddisp.pl?gene=VWF
SLC17A5	Solute Carrier Family 17 Member 5	Protein Coding	Q9NRA2	58	GC06M073593	19.3359	https://www.genecards.org/cgi-bin/carddisp.pl?gene=SLC17A5
DNAI2	Dynein Axonemal Intermediate Chain 2	Protein Coding	Q9GZS0	50	GC17P074274	19.3239	https://www.genecards.org/cgi-bin/carddisp.pl?gene=DNAI2
MUC5AC	Mucin 5AC, Oligomeric Mucus/Gel-Forming	Protein Coding	P98088	52	GC11P015759	19.2963	https://www.genecards.org/cgi-bin/carddisp.pl?gene=MUC5AC
IFT140	Intraflagellar Transport 140	Protein Coding	Q96RY7	52	GC16M046339	19.2821	https://www.genecards.org/cgi-bin/carddisp.pl?gene=IFT140
RSPH1	Radial Spoke Head Component 1	Protein Coding	Q8WYR4	50	GC21M042472	19.2708	https://www.genecards.org/cgi-bin/carddisp.pl?gene=RSPH1
MIR20A	MicroRNA 20a	RNA Gene		29	GC13P091735	19.2625	https://www.genecards.org/cgi-bin/carddisp.pl?gene=MIR20A
DRC1	Dynein Regulatory Complex Subunit 1	Protein Coding	Q96MC2	46	GC02P026401	19.2389	https://www.genecards.org/cgi-bin/carddisp.pl?gene=DRC1
CERNA3	Competing Endogenous LncRNA 3 For MiR-645	RNA Gene		21	GC08P056411	19.2255	https://www.genecards.org/cgi-bin/carddisp.pl?gene=CERNA3
TUG1	Taurine Up-Regulated 1	Protein Coding	A0A6I8PU40	33	GC22P030969	19.2037	https://www.genecards.org/cgi-bin/carddisp.pl?gene=TUG1
CLCA4	Chloride Channel Accessory 4	Protein Coding	Q14CN2	47	GC01P086547	19.1746	https://www.genecards.org/cgi-bin/carddisp.pl?gene=CLCA4
MMP7	Matrix Metallopeptidase 7	Protein Coding	P09237	60	GC11M137186	19.0995	https://www.genecards.org/cgi-bin/carddisp.pl?gene=MMP7
BMP2	Bone Morphogenetic Protein 2	Protein Coding	P12643	59	GC20P006767	19.0607	https://www.genecards.org/cgi-bin/carddisp.pl?gene=BMP2
BMP1	Bone Morphogenetic Protein 1	Protein Coding	P13497	60	GC08P022165	19.026	https://www.genecards.org/cgi-bin/carddisp.pl?gene=BMP1
MIR22	MicroRNA 22	RNA Gene		30	GC17M001713	19.0213	https://www.genecards.org/cgi-bin/carddisp.pl?gene=MIR22
HRAS	HRas Proto-Oncogene, GTPase	Protein Coding	P01112	65	GC11M013956	19.0175	https://www.genecards.org/cgi-bin/carddisp.pl?gene=HRAS
ARSB	Arylsulfatase B	Protein Coding	P15848	60	GC05M078777	18.9954	https://www.genecards.org/cgi-bin/carddisp.pl?gene=ARSB
RSPH3	Radial Spoke Head 3	Protein Coding	Q86UC2	47	GC06M158962	18.9855	https://www.genecards.org/cgi-bin/carddisp.pl?gene=RSPH3
SDCCAG8	SHH Signaling And Ciliogenesis Regulator SDCCAG8	Protein Coding	Q86SQ7	53	GC01P243255	18.9823	https://www.genecards.org/cgi-bin/carddisp.pl?gene=SDCCAG8
VEGFA	Vascular Endothelial Growth Factor A	Protein Coding	P15692	61	GC06P043770	18.9374	https://www.genecards.org/cgi-bin/carddisp.pl?gene=VEGFA
DNAL1	Dynein Axonemal Light Chain 1	Protein Coding	Q4LDG9	52	GC14P073644	18.9094	https://www.genecards.org/cgi-bin/carddisp.pl?gene=DNAL1
TULP3	TUB Like Protein 3	Protein Coding	O75386	53	GC12P002877	18.909	https://www.genecards.org/cgi-bin/carddisp.pl?gene=TULP3
SLC6A14	Solute Carrier Family 6 Member 14	Protein Coding	Q9UN76	52	GC0XP116436	18.872	https://www.genecards.org/cgi-bin/carddisp.pl?gene=SLC6A14
ABCB4	ATP Binding Cassette Subfamily B Member 4	Protein Coding	P21439	60	GC07M087365	18.8414	https://www.genecards.org/cgi-bin/carddisp.pl?gene=ABCB4
GREM1	Gremlin 1, DAN Family BMP Antagonist	Protein Coding	O60565	57	GC15P183913	18.773	https://www.genecards.org/cgi-bin/carddisp.pl?gene=GREM1
CXCR3	C-X-C Motif Chemokine Receptor 3	Protein Coding	P49682	58	GC0XM071615	18.7455	https://www.genecards.org/cgi-bin/carddisp.pl?gene=CXCR3
DNAAF2	Dynein Axonemal Assembly Factor 2	Protein Coding	Q9NVR5	47	GC14M049625	18.7007	https://www.genecards.org/cgi-bin/carddisp.pl?gene=DNAAF2
STAT1	Signal Transducer And Activator Of Transcription 1	Protein Coding	P42224	66	GC02M190908	18.6871	https://www.genecards.org/cgi-bin/carddisp.pl?gene=STAT1
RSPH9	Radial Spoke Head Component 9	Protein Coding	Q9H1X1	48	GC06P173261	18.6853	https://www.genecards.org/cgi-bin/carddisp.pl?gene=RSPH9
HMGB1	High Mobility Group Box 1	Protein Coding	P09429	62	GC13M030456	18.6644	https://www.genecards.org/cgi-bin/carddisp.pl?gene=HMGB1
RSPH4A	Radial Spoke Head Component 4A	Protein Coding	Q5TD94	49	GC06P116616	18.6594	https://www.genecards.org/cgi-bin/carddisp.pl?gene=RSPH4A
DES	Desmin	Protein Coding	P17661	61	GC02P219418	18.6551	https://www.genecards.org/cgi-bin/carddisp.pl?gene=DES
TGFB3	Transforming Growth Factor Beta 3	Protein Coding	P10600	61	GC14M075958	18.6453	https://www.genecards.org/cgi-bin/carddisp.pl?gene=TGFB3
CXCR4	C-X-C Motif Chemokine Receptor 4	Protein Coding	P61073	66	GC02M136114	18.6402	https://www.genecards.org/cgi-bin/carddisp.pl?gene=CXCR4
FENDRR	FOXF1 Adjacent Non-Coding Developmental Regulatory RNA	RNA Gene		28	GC16M086511	18.558	https://www.genecards.org/cgi-bin/carddisp.pl?gene=FENDRR
SOS1	SOS Ras/Rac Guanine Nucleotide Exchange Factor 1	Protein Coding	Q07889	64	GC02M039417	18.5567	https://www.genecards.org/cgi-bin/carddisp.pl?gene=SOS1
NOX4	NADPH Oxidase 4	Protein Coding	Q9NPH5	56	GC11M089324	18.5507	https://www.genecards.org/cgi-bin/carddisp.pl?gene=NOX4
ITGAM	Integrin Subunit Alpha M	Protein Coding	P11215	62	GC16P113208	18.5451	https://www.genecards.org/cgi-bin/carddisp.pl?gene=ITGAM
DNAH1	Dynein Axonemal Heavy Chain 1	Protein Coding	Q9P2D7	46	GC03P063314	18.5245	https://www.genecards.org/cgi-bin/carddisp.pl?gene=DNAH1
SLC25A13	Solute Carrier Family 25 Member 13	Protein Coding	Q9UJS0	59	GC07M096120	18.509	https://www.genecards.org/cgi-bin/carddisp.pl?gene=SLC25A13
GAS8	Growth Arrest Specific 8	Protein Coding	O95995	51	GC16P090019	18.4453	https://www.genecards.org/cgi-bin/carddisp.pl?gene=GAS8
PTPRC	Protein Tyrosine Phosphatase Receptor Type C	Protein Coding	P08575	65	GC01P198607	18.4211	https://www.genecards.org/cgi-bin/carddisp.pl?gene=PTPRC
SOD1	Superoxide Dismutase 1	Protein Coding	P00441	66	GC21P031659	18.3647	https://www.genecards.org/cgi-bin/carddisp.pl?gene=SOD1
SHH	Sonic Hedgehog Signaling Molecule	Protein Coding	Q15465	63	GC07M155799	18.358	https://www.genecards.org/cgi-bin/carddisp.pl?gene=SHH
ACE2	Angiotensin Converting Enzyme 2	Protein Coding	Q9BYF1	62	GC0XM015494	18.3473	https://www.genecards.org/cgi-bin/carddisp.pl?gene=ACE2
MALAT1	Metastasis Associated Lung Adenocarcinoma Transcript 1	RNA Gene		33	GC11P103334	18.3267	https://www.genecards.org/cgi-bin/carddisp.pl?gene=MALAT1
CXCR2	C-X-C Motif Chemokine Receptor 2	Protein Coding	P25025	63	GC02P218125	18.3255	https://www.genecards.org/cgi-bin/carddisp.pl?gene=CXCR2
WDR35	WD Repeat Domain 35	Protein Coding	Q9P2L0	52	GC02M019910	18.3177	https://www.genecards.org/cgi-bin/carddisp.pl?gene=WDR35
JUN	Jun Proto-Oncogene, AP-1 Transcription Factor Subunit	Protein Coding	P05412	63	GC01M058780	18.2996	https://www.genecards.org/cgi-bin/carddisp.pl?gene=JUN
MIR30A	MicroRNA 30a	RNA Gene		28	GC06M071403	18.2806	https://www.genecards.org/cgi-bin/carddisp.pl?gene=MIR30A
KRT18	Keratin 18	Protein Coding	P05783	63	GC12P052948	18.2781	https://www.genecards.org/cgi-bin/carddisp.pl?gene=KRT18
MMP3	Matrix Metallopeptidase 3	Protein Coding	P08254	63	GC11M102835	18.2425	https://www.genecards.org/cgi-bin/carddisp.pl?gene=MMP3
IL33	Interleukin 33	Protein Coding	O95760	53	GC09P010219	18.1505	https://www.genecards.org/cgi-bin/carddisp.pl?gene=IL33
NME8	NME/NM23 Family Member 8	Protein Coding	Q8N427	51	GC07P037942	18.1428	https://www.genecards.org/cgi-bin/carddisp.pl?gene=NME8
LGALS3	Galectin 3	Protein Coding	P17931	57	GC14P055124	18.1368	https://www.genecards.org/cgi-bin/carddisp.pl?gene=LGALS3
EFEMP2	EGF Containing Fibulin Extracellular Matrix Protein 2	Protein Coding	O95967	57	GC11M136594	18.123	https://www.genecards.org/cgi-bin/carddisp.pl?gene=EFEMP2
POSTN	Periostin	Protein Coding	Q15063	56	GC13M037562	18.0812	https://www.genecards.org/cgi-bin/carddisp.pl?gene=POSTN
SPAG1	Sperm Associated Antigen 1	Protein Coding	Q07617	53	GC08P100157	18.0635	https://www.genecards.org/cgi-bin/carddisp.pl?gene=SPAG1
GLIS2	GLIS Family Zinc Finger 2	Protein Coding	Q9BZE0	50	GC16P112354	18.0315	https://www.genecards.org/cgi-bin/carddisp.pl?gene=GLIS2
DNAAF5	Dynein Axonemal Assembly Factor 5	Protein Coding	Q86Y56	46	GC07P000726	18.0133	https://www.genecards.org/cgi-bin/carddisp.pl?gene=DNAAF5
SERPINC1	Serpin Family C Member 1	Protein Coding	P01008	63	GC01M175109	17.9786	https://www.genecards.org/cgi-bin/carddisp.pl?gene=SERPINC1
RHOA	Ras Homolog Family Member A	Protein Coding	P61586	63	GC03M049359	17.9565	https://www.genecards.org/cgi-bin/carddisp.pl?gene=RHOA
ZFPM2	Zinc Finger Protein, FOG Family Member 2	Protein Coding	Q8WW38	51	GC08P104590	17.9494	https://www.genecards.org/cgi-bin/carddisp.pl?gene=ZFPM2
MPI	Mannose Phosphate Isomerase	Protein Coding	P34949	56	GC15P074890	17.9388	https://www.genecards.org/cgi-bin/carddisp.pl?gene=MPI
ABCC8	ATP Binding Cassette Subfamily C Member 8	Protein Coding	Q09428	59	GC11M017392	17.9046	https://www.genecards.org/cgi-bin/carddisp.pl?gene=ABCC8
SCNN1G	Sodium Channel Epithelial 1 Subunit Gamma	Protein Coding	P51170	60	GC16P023182	17.8394	https://www.genecards.org/cgi-bin/carddisp.pl?gene=SCNN1G
ZNF423	Zinc Finger Protein 423	Protein Coding	Q2M1K9	52	GC16M049487	17.8027	https://www.genecards.org/cgi-bin/carddisp.pl?gene=ZNF423
CFAP298	Cilia And Flagella Associated Protein 298	Protein Coding	P57076	49	GC21M032593	17.7598	https://www.genecards.org/cgi-bin/carddisp.pl?gene=CFAP298
DNAAF11	Dynein Axonemal Assembly Factor 11	Protein Coding	Q86X45	47	GC08M137253	17.7598	https://www.genecards.org/cgi-bin/carddisp.pl?gene=DNAAF11
DNAAF19	Dynein Axonemal Assembly Factor 19	Protein Coding	Q8IW40	45	GC17P144526	17.7598	https://www.genecards.org/cgi-bin/carddisp.pl?gene=DNAAF19
DNAAF6	Dynein Axonemal Assembly Factor 6	Protein Coding	Q9NQM4	40	GC0XP107207	17.7598	https://www.genecards.org/cgi-bin/carddisp.pl?gene=DNAAF6
TGFA	Transforming Growth Factor Alpha	Protein Coding	P01135	59	GC02M070447	17.7061	https://www.genecards.org/cgi-bin/carddisp.pl?gene=TGFA
EGF	Epidermal Growth Factor	Protein Coding	P01133	64	GC04P109912	17.6852	https://www.genecards.org/cgi-bin/carddisp.pl?gene=EGF
INS	Insulin	Protein Coding	P01308	61	GC11M002159	17.6759	https://www.genecards.org/cgi-bin/carddisp.pl?gene=INS
GLA	Galactosidase Alpha	Protein Coding	P06280	63	GC0XM101393	17.6474	https://www.genecards.org/cgi-bin/carddisp.pl?gene=GLA
FAS	Fas Cell Surface Death Receptor	Protein Coding	P25445	64	GC10P120086	17.5919	https://www.genecards.org/cgi-bin/carddisp.pl?gene=FAS
F5	Coagulation Factor V	Protein Coding	P12259	60	GC01M169511	17.489	https://www.genecards.org/cgi-bin/carddisp.pl?gene=F5
TBX5	T-Box Transcription Factor 5	Protein Coding	Q99593	57	GC12M114353	17.4855	https://www.genecards.org/cgi-bin/carddisp.pl?gene=TBX5
MIR34C	MicroRNA 34c	RNA Gene		30	GC11P112835	17.4709	https://www.genecards.org/cgi-bin/carddisp.pl?gene=MIR34C
TYR	Tyrosinase	Protein Coding	P14679	61	GC11P089177	17.4641	https://www.genecards.org/cgi-bin/carddisp.pl?gene=TYR
MIRLET7D	MicroRNA Let-7d	RNA Gene		30	GC09P094178	17.4566	https://www.genecards.org/cgi-bin/carddisp.pl?gene=MIRLET7D
GJA1	Gap Junction Protein Alpha 1	Protein Coding	P17302	64	GC06P174138	17.4287	https://www.genecards.org/cgi-bin/carddisp.pl?gene=GJA1
CCL4	C-C Motif Chemokine Ligand 4	Protein Coding	P13236	53	GC17P036103	17.3914	https://www.genecards.org/cgi-bin/carddisp.pl?gene=CCL4
SMARCA4	SWI/SNF Related BAF Chromatin Remodeling Complex Subunit ATPase 4	Protein Coding	P51532	64	GC19P142240	17.3827	https://www.genecards.org/cgi-bin/carddisp.pl?gene=SMARCA4
PKD1	Polycystin 1, Transient Receptor Potential Channel Interacting	Protein Coding	P98161	58	GC16M046369	17.3766	https://www.genecards.org/cgi-bin/carddisp.pl?gene=PKD1
GUSB	Glucuronidase Beta	Protein Coding	P08236	62	GC07M065960	17.3751	https://www.genecards.org/cgi-bin/carddisp.pl?gene=GUSB
TTN	Titin	Protein Coding	Q8WZ42	61	GC02M178525	17.2503	https://www.genecards.org/cgi-bin/carddisp.pl?gene=TTN
MIR143	MicroRNA 143	RNA Gene		31	GC05P157239	17.2442	https://www.genecards.org/cgi-bin/carddisp.pl?gene=MIR143
MIR29A	MicroRNA 29a	RNA Gene		30	GC07M130876	17.2115	https://www.genecards.org/cgi-bin/carddisp.pl?gene=MIR29A
MYC	MYC Proto-Oncogene, BHLH Transcription Factor	Protein Coding	P01106	66	GC08P127735	17.1668	https://www.genecards.org/cgi-bin/carddisp.pl?gene=MYC
SCN5A	Sodium Voltage-Gated Channel Alpha Subunit 5	Protein Coding	Q14524	63	GC03M038812	17.1299	https://www.genecards.org/cgi-bin/carddisp.pl?gene=SCN5A
FLCN	Folliculin	Protein Coding	Q8NFG4	55	GC17M017212	17.0756	https://www.genecards.org/cgi-bin/carddisp.pl?gene=FLCN
SGCB	Sarcoglycan Beta	Protein Coding	Q16585	52	GC04M052019	16.9797	https://www.genecards.org/cgi-bin/carddisp.pl?gene=SGCB
NKX2-6	NK2 Homeobox 6	Protein Coding	A6NCS4	48	GC08M023702	16.9526	https://www.genecards.org/cgi-bin/carddisp.pl?gene=NKX2-6
PLAT	Plasminogen Activator, Tissue Type	Protein Coding	P00750	62	GC08M042174	16.918	https://www.genecards.org/cgi-bin/carddisp.pl?gene=PLAT
STRA6	Signaling Receptor And Transporter Of Retinol STRA6	Protein Coding	Q9BX79	53	GC15M074179	16.8835	https://www.genecards.org/cgi-bin/carddisp.pl?gene=STRA6
POLE	DNA Polymerase Epsilon, Catalytic Subunit	Protein Coding	Q07864	61	GC12M132808	16.8702	https://www.genecards.org/cgi-bin/carddisp.pl?gene=POLE
FLT4	Fms Related Receptor Tyrosine Kinase 4	Protein Coding	P35916	65	GC05M183106	16.869	https://www.genecards.org/cgi-bin/carddisp.pl?gene=FLT4
MT-CO1	Mitochondrially Encoded Cytochrome C Oxidase I	Protein Coding	P00395	46	GCMTP005906	16.8456	https://www.genecards.org/cgi-bin/carddisp.pl?gene=MT-CO1
CD4	CD4 Molecule	Protein Coding	P01730	63	GC12P006786	16.8393	https://www.genecards.org/cgi-bin/carddisp.pl?gene=CD4
MYH6	Myosin Heavy Chain 6	Protein Coding	P13533	59	GC14M023381	16.8301	https://www.genecards.org/cgi-bin/carddisp.pl?gene=MYH6
CHI3L1	Chitinase 3 Like 1	Protein Coding	P36222	59	GC01M203148	16.8262	https://www.genecards.org/cgi-bin/carddisp.pl?gene=CHI3L1
NPC2	NPC Intracellular Cholesterol Transporter 2	Protein Coding	P61916	56	GC14M074476	16.798	https://www.genecards.org/cgi-bin/carddisp.pl?gene=NPC2
MTHFR	Methylenetetrahydrofolate Reductase	Protein Coding	P42898	61	GC01M011785	16.7967	https://www.genecards.org/cgi-bin/carddisp.pl?gene=MTHFR
VCAM1	Vascular Cell Adhesion Molecule 1	Protein Coding	P19320	59	GC01P100719	16.7359	https://www.genecards.org/cgi-bin/carddisp.pl?gene=VCAM1
SMAD7	SMAD Family Member 7	Protein Coding	O15105	57	GC18M048919	16.735	https://www.genecards.org/cgi-bin/carddisp.pl?gene=SMAD7
RNASE3	Ribonuclease A Family Member 3	Protein Coding	P12724	53	GC14P020891	16.6432	https://www.genecards.org/cgi-bin/carddisp.pl?gene=RNASE3
TNNI3	Troponin I3, Cardiac Type	Protein Coding	P19429	61	GC19M055151	16.569	https://www.genecards.org/cgi-bin/carddisp.pl?gene=TNNI3
MAP2K1	Mitogen-Activated Protein Kinase Kinase 1	Protein Coding	Q02750	67	GC15P066386	16.5372	https://www.genecards.org/cgi-bin/carddisp.pl?gene=MAP2K1
CAPNS1	Calpain Small Subunit 1	Protein Coding	P04632	55	GC19P142847	16.5367	https://www.genecards.org/cgi-bin/carddisp.pl?gene=CAPNS1
PDGFA	Platelet Derived Growth Factor Subunit A	Protein Coding	P04085	57	GC07M000497	16.5029	https://www.genecards.org/cgi-bin/carddisp.pl?gene=PDGFA
SLC37A4	Solute Carrier Family 37 Member 4	Protein Coding	O43826	54	GC11M137443	16.4822	https://www.genecards.org/cgi-bin/carddisp.pl?gene=SLC37A4
CENPF	Centromere Protein F	Protein Coding	P49454	55	GC01P214603	16.372	https://www.genecards.org/cgi-bin/carddisp.pl?gene=CENPF
BRCA2	BRCA2 DNA Repair Associated	Protein Coding	P51587	61	GC13P032315	16.3654	https://www.genecards.org/cgi-bin/carddisp.pl?gene=BRCA2
GSTP1	Glutathione S-Transferase Pi 1	Protein Coding	P09211	63	GC11P067583	16.3619	https://www.genecards.org/cgi-bin/carddisp.pl?gene=GSTP1
CTSD	Cathepsin D	Protein Coding	P07339	66	GC11M001752	16.3608	https://www.genecards.org/cgi-bin/carddisp.pl?gene=CTSD
MET	MET Proto-Oncogene, Receptor Tyrosine Kinase	Protein Coding	P08581	67	GC07P116672	16.3512	https://www.genecards.org/cgi-bin/carddisp.pl?gene=MET
KIT	KIT Proto-Oncogene, Receptor Tyrosine Kinase	Protein Coding	P10721	66	GC04P054657	16.327	https://www.genecards.org/cgi-bin/carddisp.pl?gene=KIT
NOD2	Nucleotide Binding Oligomerization Domain Containing 2	Protein Coding	Q9HC29	60	GC16P050693	16.3217	https://www.genecards.org/cgi-bin/carddisp.pl?gene=NOD2
IGFBP5	Insulin Like Growth Factor Binding Protein 5	Protein Coding	P24593	55	GC02M216672	16.2855	https://www.genecards.org/cgi-bin/carddisp.pl?gene=IGFBP5
ABCC10	ATP Binding Cassette Subfamily C Member 10	Protein Coding	Q5T3U5	52	GC06P043427	16.2832	https://www.genecards.org/cgi-bin/carddisp.pl?gene=ABCC10
IL1R1	Interleukin 1 Receptor Type 1	Protein Coding	P14778	60	GC02P102136	16.2785	https://www.genecards.org/cgi-bin/carddisp.pl?gene=IL1R1
MIR146B	MicroRNA 146b	RNA Gene		29	GC10P102436	16.2674	https://www.genecards.org/cgi-bin/carddisp.pl?gene=MIR146B
GPT	Glutamic--Pyruvic Transaminase	Protein Coding	P24298	55	GC08P144502	16.2297	https://www.genecards.org/cgi-bin/carddisp.pl?gene=GPT
LIG4	DNA Ligase 4	Protein Coding	P49917	60	GC13M108207	16.1815	https://www.genecards.org/cgi-bin/carddisp.pl?gene=LIG4
WRAP53	WD Repeat Containing Antisense To TP53	Protein Coding	Q9BUR4	53	GC17P143379	16.1739	https://www.genecards.org/cgi-bin/carddisp.pl?gene=WRAP53
LAMC2	Laminin Subunit Gamma 2	Protein Coding	Q13753	60	GC01P183186	16.1545	https://www.genecards.org/cgi-bin/carddisp.pl?gene=LAMC2
BLM	BLM RecQ Like Helicase	Protein Coding	P54132	63	GC15P090717	16.1394	https://www.genecards.org/cgi-bin/carddisp.pl?gene=BLM
THBS1	Thrombospondin 1	Protein Coding	P07996	59	GC15P039581	16.1198	https://www.genecards.org/cgi-bin/carddisp.pl?gene=THBS1
MIR146A	MicroRNA 146a	RNA Gene		30	GC05P160485	16.1091	https://www.genecards.org/cgi-bin/carddisp.pl?gene=MIR146A
F3	Coagulation Factor III, Tissue Factor	Protein Coding	P13726	58	GC01M094997	16.1088	https://www.genecards.org/cgi-bin/carddisp.pl?gene=F3
ANKRD1	Ankyrin Repeat Domain 1	Protein Coding	Q15327	53	GC10M090912	16.0891	https://www.genecards.org/cgi-bin/carddisp.pl?gene=ANKRD1
SERPINH1	Serpin Family H Member 1	Protein Coding	P50454	60	GC11P075562	16.0883	https://www.genecards.org/cgi-bin/carddisp.pl?gene=SERPINH1
DIPK1A	Divergent Protein Kinase Domain 1A	Protein Coding	Q5T7M9	44	GC01M092833	16.0716	https://www.genecards.org/cgi-bin/carddisp.pl?gene=DIPK1A
ACADVL	Acyl-CoA Dehydrogenase Very Long Chain	Protein Coding	P49748	59	GC17P143337	16.0235	https://www.genecards.org/cgi-bin/carddisp.pl?gene=ACADVL
NF2	NF2, Moesin-Ezrin-Radixin Like (MERLIN) Tumor Suppressor	Protein Coding	P35240	62	GC22P029603	16.0197	https://www.genecards.org/cgi-bin/carddisp.pl?gene=NF2
ADRB2	Adrenoceptor Beta 2	Protein Coding	P07550	62	GC05P157205	16.0062	https://www.genecards.org/cgi-bin/carddisp.pl?gene=ADRB2
FBLN5	Fibulin 5	Protein Coding	Q9UBX5	60	GC14M091869	15.9694	https://www.genecards.org/cgi-bin/carddisp.pl?gene=FBLN5
RET	Ret Proto-Oncogene	Protein Coding	P07949	67	GC10P051689	15.9681	https://www.genecards.org/cgi-bin/carddisp.pl?gene=RET
ALOX5	Arachidonate 5-Lipoxygenase	Protein Coding	P09917	62	GC10P045374	15.9656	https://www.genecards.org/cgi-bin/carddisp.pl?gene=ALOX5
CD274	CD274 Molecule	Protein Coding	Q9NZQ7	58	GC09P005450	15.9513	https://www.genecards.org/cgi-bin/carddisp.pl?gene=CD274
TNNT2	Troponin T2, Cardiac Type	Protein Coding	P45379	61	GC01M201359	15.945	https://www.genecards.org/cgi-bin/carddisp.pl?gene=TNNT2
G6PC1	Glucose-6-Phosphatase Catalytic Subunit 1	Protein Coding	P35575	57	GC17P145863	15.9356	https://www.genecards.org/cgi-bin/carddisp.pl?gene=G6PC1
SELP	Selectin P	Protein Coding	P16109	59	GC01M169558	15.9283	https://www.genecards.org/cgi-bin/carddisp.pl?gene=SELP
GSTM1	Glutathione S-Transferase Mu 1	Protein Coding	P09488	56	GC01P109687	15.9228	https://www.genecards.org/cgi-bin/carddisp.pl?gene=GSTM1
GAA	Alpha Glucosidase	Protein Coding	P10253	64	GC17P080101	15.9161	https://www.genecards.org/cgi-bin/carddisp.pl?gene=GAA
EVC2	EvC Ciliary Complex Subunit 2	Protein Coding	Q86UK5	51	GC04M006130	15.9046	https://www.genecards.org/cgi-bin/carddisp.pl?gene=EVC2
NRAS	NRAS Proto-Oncogene, GTPase	Protein Coding	P01111	64	GC01M114704	15.9021	https://www.genecards.org/cgi-bin/carddisp.pl?gene=NRAS
ARSA	Arylsulfatase A	Protein Coding	P15289	60	GC22M050622	15.8856	https://www.genecards.org/cgi-bin/carddisp.pl?gene=ARSA
RAF1	Raf-1 Proto-Oncogene, Serine/Threonine Kinase	Protein Coding	P04049	67	GC03M012583	15.8838	https://www.genecards.org/cgi-bin/carddisp.pl?gene=RAF1
MAPK8	Mitogen-Activated Protein Kinase 8	Protein Coding	P45983	62	GC10P048306	15.8794	https://www.genecards.org/cgi-bin/carddisp.pl?gene=MAPK8
HLA-DQB1	Major Histocompatibility Complex, Class II, DQ Beta 1	Protein Coding	P01920	57	GC06M103395	15.8559	https://www.genecards.org/cgi-bin/carddisp.pl?gene=HLA-DQB1
LAMA3	Laminin Subunit Alpha 3	Protein Coding	Q16787	57	GC18P023689	15.8468	https://www.genecards.org/cgi-bin/carddisp.pl?gene=LAMA3
BCL2	BCL2 Apoptosis Regulator	Protein Coding	P10415	64	GC18M063123	15.8363	https://www.genecards.org/cgi-bin/carddisp.pl?gene=BCL2
CALR	Calreticulin	Protein Coding	P27797	64	GC19P012938	15.7942	https://www.genecards.org/cgi-bin/carddisp.pl?gene=CALR
CCL17	C-C Motif Chemokine Ligand 17	Protein Coding	Q92583	52	GC16P113751	15.7465	https://www.genecards.org/cgi-bin/carddisp.pl?gene=CCL17
IFNA1	Interferon Alpha 1	Protein Coding	P01562	52	GC09P021912	15.6717	https://www.genecards.org/cgi-bin/carddisp.pl?gene=IFNA1
SIRT1	Sirtuin 1	Protein Coding	Q96EB6	62	GC10P067884	15.6648	https://www.genecards.org/cgi-bin/carddisp.pl?gene=SIRT1
CEP41	Centrosomal Protein 41	Protein Coding	Q9BYV8	53	GC07M130393	15.6283	https://www.genecards.org/cgi-bin/carddisp.pl?gene=CEP41
HSD17B4	Hydroxysteroid 17-Beta Dehydrogenase 4	Protein Coding	P51659	60	GC05P119452	15.6029	https://www.genecards.org/cgi-bin/carddisp.pl?gene=HSD17B4
TBX20	T-Box Transcription Factor 20	Protein Coding	Q9UMR3	53	GC07M035237	15.5555	https://www.genecards.org/cgi-bin/carddisp.pl?gene=TBX20
FLNC	Filamin C	Protein Coding	Q14315	57	GC07P128830	15.5218	https://www.genecards.org/cgi-bin/carddisp.pl?gene=FLNC
OCA2	OCA2 Melanosomal Transmembrane Protein	Protein Coding	Q04671	57	GC15M045184	15.4836	https://www.genecards.org/cgi-bin/carddisp.pl?gene=OCA2
ERCC4	ERCC Excision Repair 4, Endonuclease Catalytic Subunit	Protein Coding	Q92889	59	GC16P013920	15.4648	https://www.genecards.org/cgi-bin/carddisp.pl?gene=ERCC4
FLT1	Fms Related Receptor Tyrosine Kinase 1	Protein Coding	P17948	64	GC13M028300	15.4568	https://www.genecards.org/cgi-bin/carddisp.pl?gene=FLT1
TIMP2	TIMP Metallopeptidase Inhibitor 2	Protein Coding	P16035	54	GC17M078852	15.4284	https://www.genecards.org/cgi-bin/carddisp.pl?gene=TIMP2
MMP8	Matrix Metallopeptidase 8	Protein Coding	P22894	60	GC11M137187	15.4211	https://www.genecards.org/cgi-bin/carddisp.pl?gene=MMP8
LINC02605	Long Intergenic Non-Protein Coding RNA 2605	RNA Gene		21	GC08P078838	15.4156	https://www.genecards.org/cgi-bin/carddisp.pl?gene=LINC02605
ASL	Argininosuccinate Lyase	Protein Coding	P04424	58	GC07P066075	15.3449	https://www.genecards.org/cgi-bin/carddisp.pl?gene=ASL
EPCAM	Epithelial Cell Adhesion Molecule	Protein Coding	P16422	61	GC02P047345	15.3404	https://www.genecards.org/cgi-bin/carddisp.pl?gene=EPCAM
RARB	Retinoic Acid Receptor Beta	Protein Coding	P10826	63	GC03P025948	15.3292	https://www.genecards.org/cgi-bin/carddisp.pl?gene=RARB
MT-CO2	Mitochondrially Encoded Cytochrome C Oxidase II	Protein Coding	P00403	49	GCMTP007587	15.3063	https://www.genecards.org/cgi-bin/carddisp.pl?gene=MT-CO2
TSLP	Thymic Stromal Lymphopoietin	Protein Coding	Q969D9	53	GC05P111070	15.2753	https://www.genecards.org/cgi-bin/carddisp.pl?gene=TSLP
DNAH8	Dynein Axonemal Heavy Chain 8	Protein Coding	Q96JB1	50	GC06P173224	15.2538	https://www.genecards.org/cgi-bin/carddisp.pl?gene=DNAH8
PTCH1	Patched 1	Protein Coding	Q13635	64	GC09M095442	15.246	https://www.genecards.org/cgi-bin/carddisp.pl?gene=PTCH1
MIR29B1	MicroRNA 29b-1	RNA Gene		28	GC07M130877	15.2174	https://www.genecards.org/cgi-bin/carddisp.pl?gene=MIR29B1
CASR	Calcium Sensing Receptor	Protein Coding	P41180	64	GC03P122183	15.21	https://www.genecards.org/cgi-bin/carddisp.pl?gene=CASR
IFIH1	Interferon Induced With Helicase C Domain 1	Protein Coding	Q9BYX4	61	GC02M162267	15.1919	https://www.genecards.org/cgi-bin/carddisp.pl?gene=IFIH1
EDNRB	Endothelin Receptor Type B	Protein Coding	P24530	63	GC13M077895	15.1637	https://www.genecards.org/cgi-bin/carddisp.pl?gene=EDNRB
ACTB	Actin Beta	Protein Coding	P60709	63	GC07M005790	15.1396	https://www.genecards.org/cgi-bin/carddisp.pl?gene=ACTB
ARG1	Arginase 1	Protein Coding	P05089	63	GC06P174283	15.1078	https://www.genecards.org/cgi-bin/carddisp.pl?gene=ARG1
ZIC3	Zic Family Member 3	Protein Coding	O60481	57	GC0XP137566	15.0631	https://www.genecards.org/cgi-bin/carddisp.pl?gene=ZIC3
TUBB2B	Tubulin Beta 2B Class IIb	Protein Coding	Q9BVA1	56	GC06M004081	15.0396	https://www.genecards.org/cgi-bin/carddisp.pl?gene=TUBB2B
HSPA1A	Heat Shock Protein Family A (Hsp70) Member 1A	Protein Coding	P0DMV8	60	GC06P173097	15.019	https://www.genecards.org/cgi-bin/carddisp.pl?gene=HSPA1A
MYH11	Myosin Heavy Chain 11	Protein Coding	P35749	59	GC16M047678	14.9809	https://www.genecards.org/cgi-bin/carddisp.pl?gene=MYH11
WT1	WT1 Transcription Factor	Protein Coding	P19544	61	GC11M032365	14.9758	https://www.genecards.org/cgi-bin/carddisp.pl?gene=WT1
CASP3	Caspase 3	Protein Coding	P42574	63	GC04M184627	14.9585	https://www.genecards.org/cgi-bin/carddisp.pl?gene=CASP3
MAPK3	Mitogen-Activated Protein Kinase 3	Protein Coding	P27361	63	GC16M048460	14.929	https://www.genecards.org/cgi-bin/carddisp.pl?gene=MAPK3
GBE1	1,4-Alpha-Glucan Branching Enzyme 1	Protein Coding	Q04446	57	GC03M081489	14.9201	https://www.genecards.org/cgi-bin/carddisp.pl?gene=GBE1
ERCC2	ERCC Excision Repair 2, TFIIH Core Complex Helicase Subunit	Protein Coding	P18074	61	GC19M045349	14.9147	https://www.genecards.org/cgi-bin/carddisp.pl?gene=ERCC2
FOXP3	Forkhead Box P3	Protein Coding	Q9BZS1	60	GC0XM049250	14.8703	https://www.genecards.org/cgi-bin/carddisp.pl?gene=FOXP3
DCN	Decorin	Protein Coding	P07585	60	GC12M091140	14.8654	https://www.genecards.org/cgi-bin/carddisp.pl?gene=DCN
ASS1	Argininosuccinate Synthase 1	Protein Coding	P00966	62	GC09P130444	14.861	https://www.genecards.org/cgi-bin/carddisp.pl?gene=ASS1
AQP1	Aquaporin 1 (Colton Blood Group)	Protein Coding	P29972	60	GC07P030911	14.855	https://www.genecards.org/cgi-bin/carddisp.pl?gene=AQP1
NEU1	Neuraminidase 1	Protein Coding	Q99519	59	GC06M031857	14.8352	https://www.genecards.org/cgi-bin/carddisp.pl?gene=NEU1
CBL	Cbl Proto-Oncogene	Protein Coding	P22681	64	GC11P119206	14.8109	https://www.genecards.org/cgi-bin/carddisp.pl?gene=CBL
ACD	ACD Shelterin Complex Subunit And Telomerase Recruitment Factor	Protein Coding	Q96AP0	54	GC16M067686	14.8036	https://www.genecards.org/cgi-bin/carddisp.pl?gene=ACD
S100A8	S100 Calcium Binding Protein A8	Protein Coding	P05109	54	GC01M166177	14.7975	https://www.genecards.org/cgi-bin/carddisp.pl?gene=S100A8
SDHA	Succinate Dehydrogenase Complex Flavoprotein Subunit A	Protein Coding	P31040	61	GC05P000238	14.7929	https://www.genecards.org/cgi-bin/carddisp.pl?gene=SDHA
CTLA4	Cytotoxic T-Lymphocyte Associated Protein 4	Protein Coding	P16410	61	GC02P204608	14.7902	https://www.genecards.org/cgi-bin/carddisp.pl?gene=CTLA4
PDE3B	Phosphodiesterase 3B	Protein Coding	Q13370	57	GC11P014643	14.7889	https://www.genecards.org/cgi-bin/carddisp.pl?gene=PDE3B
TNXA	Tenascin XA (Pseudogene)	Pseudogene	Q16473	32	GC06M103358	14.7882	https://www.genecards.org/cgi-bin/carddisp.pl?gene=TNXA
PDE4A	Phosphodiesterase 4A	Protein Coding	P27815	57	GC19P010416	14.7574	https://www.genecards.org/cgi-bin/carddisp.pl?gene=PDE4A
PDE5A	Phosphodiesterase 5A	Protein Coding	O76074	59	GC04M119494	14.7332	https://www.genecards.org/cgi-bin/carddisp.pl?gene=PDE5A
MGST1	Microsomal Glutathione S-Transferase 1	Protein Coding	P10620	54	GC12P016347	14.7249	https://www.genecards.org/cgi-bin/carddisp.pl?gene=MGST1
GGT1	Gamma-Glutamyltransferase 1	Protein Coding	P19440	63	GC22P024583	14.7185	https://www.genecards.org/cgi-bin/carddisp.pl?gene=GGT1
SOD2	Superoxide Dismutase 2	Protein Coding	P04179	61	GC06M159669	14.7101	https://www.genecards.org/cgi-bin/carddisp.pl?gene=SOD2
SPARC	Secreted Protein Acidic And Cysteine Rich	Protein Coding	P09486	62	GC05M151661	14.7081	https://www.genecards.org/cgi-bin/carddisp.pl?gene=SPARC
LYN	LYN Proto-Oncogene, Src Family Tyrosine Kinase	Protein Coding	P07948	63	GC08P055879	14.7076	https://www.genecards.org/cgi-bin/carddisp.pl?gene=LYN
AP3B1	Adaptor Related Protein Complex 3 Subunit Beta 1	Protein Coding	O00203	57	GC05M081096	14.6965	https://www.genecards.org/cgi-bin/carddisp.pl?gene=AP3B1
POLG	DNA Polymerase Gamma, Catalytic Subunit	Protein Coding	P54098	61	GC15M159705	14.6505	https://www.genecards.org/cgi-bin/carddisp.pl?gene=POLG
HSP90AA1	Heat Shock Protein 90 Alpha Family Class A Member 1	Protein Coding	P07900	64	GC14M102080	14.6404	https://www.genecards.org/cgi-bin/carddisp.pl?gene=HSP90AA1
AGTR2	Angiotensin II Receptor Type 2	Protein Coding	P50052	57	GC0XP116170	14.6306	https://www.genecards.org/cgi-bin/carddisp.pl?gene=AGTR2
SNAI2	Snail Family Transcriptional Repressor 2	Protein Coding	O43623	56	GC08M048917	14.6091	https://www.genecards.org/cgi-bin/carddisp.pl?gene=SNAI2
DTNBP1	Dystrobrevin Binding Protein 1	Protein Coding	Q96EV8	56	GC06M015620	14.559	https://www.genecards.org/cgi-bin/carddisp.pl?gene=DTNBP1
TET2	Tet Methylcytosine Dioxygenase 2	Protein Coding	Q6N021	59	GC04P105145	14.5565	https://www.genecards.org/cgi-bin/carddisp.pl?gene=TET2
CYP2R1	Cytochrome P450 Family 2 Subfamily R Member 1	Protein Coding	Q6VVX0	56	GC11M014877	14.5552	https://www.genecards.org/cgi-bin/carddisp.pl?gene=CYP2R1
CR1	Complement C3b/C4b Receptor 1 (Knops Blood Group)	Protein Coding	P17927	57	GC01P207496	14.5514	https://www.genecards.org/cgi-bin/carddisp.pl?gene=CR1
LTBP1	Latent Transforming Growth Factor Beta Binding Protein 1	Protein Coding	Q14766	57	GC02P032946	14.5488	https://www.genecards.org/cgi-bin/carddisp.pl?gene=LTBP1
KRT7	Keratin 7	Protein Coding	P08729	56	GC12P052232	14.5366	https://www.genecards.org/cgi-bin/carddisp.pl?gene=KRT7
SLC26A4	Solute Carrier Family 26 Member 4	Protein Coding	O43511	56	GC07P107660	14.5227	https://www.genecards.org/cgi-bin/carddisp.pl?gene=SLC26A4
IKBKB	Inhibitor Of Nuclear Factor Kappa B Kinase Subunit Beta	Protein Coding	O14920	67	GC08P042271	14.4764	https://www.genecards.org/cgi-bin/carddisp.pl?gene=IKBKB
PRF1	Perforin 1	Protein Coding	P14222	60	GC10M070597	14.4745	https://www.genecards.org/cgi-bin/carddisp.pl?gene=PRF1
NPC1	NPC Intracellular Cholesterol Transporter 1	Protein Coding	O15118	62	GC18M023506	14.461	https://www.genecards.org/cgi-bin/carddisp.pl?gene=NPC1
KRT8	Keratin 8	Protein Coding	P05787	60	GC12M052897	14.4408	https://www.genecards.org/cgi-bin/carddisp.pl?gene=KRT8
CXCL1	C-X-C Motif Chemokine Ligand 1	Protein Coding	P09341	56	GC04P073869	14.4236	https://www.genecards.org/cgi-bin/carddisp.pl?gene=CXCL1
IFT172	Intraflagellar Transport 172	Protein Coding	Q9UG01	52	GC02M029173	14.4195	https://www.genecards.org/cgi-bin/carddisp.pl?gene=IFT172
CDKN1A	Cyclin Dependent Kinase Inhibitor 1A	Protein Coding	P38936	63	GC06P173207	14.418	https://www.genecards.org/cgi-bin/carddisp.pl?gene=CDKN1A
S100A4	S100 Calcium Binding Protein A4	Protein Coding	P26447	57	GC01M153543	14.4111	https://www.genecards.org/cgi-bin/carddisp.pl?gene=S100A4
TLR3	Toll Like Receptor 3	Protein Coding	O15455	64	GC04P186059	14.403	https://www.genecards.org/cgi-bin/carddisp.pl?gene=TLR3
KNG1	Kininogen 1	Protein Coding	P01042	61	GC03P186717	14.3983	https://www.genecards.org/cgi-bin/carddisp.pl?gene=KNG1
STXBP2	Syntaxin Binding Protein 2	Protein Coding	Q15833	57	GC19P142077	14.3851	https://www.genecards.org/cgi-bin/carddisp.pl?gene=STXBP2
IFNGR1	Interferon Gamma Receptor 1	Protein Coding	P15260	64	GC06M137197	14.384	https://www.genecards.org/cgi-bin/carddisp.pl?gene=IFNGR1
CYP27A1	Cytochrome P450 Family 27 Subfamily A Member 1	Protein Coding	Q02318	60	GC02P218781	14.3833	https://www.genecards.org/cgi-bin/carddisp.pl?gene=CYP27A1
IL9	Interleukin 9	Protein Coding	P15248	56	GC05M135891	14.3764	https://www.genecards.org/cgi-bin/carddisp.pl?gene=IL9
AGL	Amylo-Alpha-1,6-Glucosidase And 4-Alpha-Glucanotransferase	Protein Coding	P35573	59	GC01P099850	14.3737	https://www.genecards.org/cgi-bin/carddisp.pl?gene=AGL
ANGPT1	Angiopoietin 1	Protein Coding	Q15389	59	GC08M107246	14.3484	https://www.genecards.org/cgi-bin/carddisp.pl?gene=ANGPT1
DICER1	Dicer 1, Ribonuclease III	Protein Coding	Q9UPY3	61	GC14M095086	14.3478	https://www.genecards.org/cgi-bin/carddisp.pl?gene=DICER1
NIPBL	NIPBL Cohesin Loading Factor	Protein Coding	Q6KC79	55	GC05P036876	14.3276	https://www.genecards.org/cgi-bin/carddisp.pl?gene=NIPBL
VHL	Von Hippel-Lindau Tumor Suppressor	Protein Coding	P40337	60	GC03P025565	14.3225	https://www.genecards.org/cgi-bin/carddisp.pl?gene=VHL
LEP	Leptin	Protein Coding	P41159	59	GC07P128241	14.3054	https://www.genecards.org/cgi-bin/carddisp.pl?gene=LEP
DHCR7	7-Dehydrocholesterol Reductase	Protein Coding	Q9UBM7	61	GC11M136756	14.2709	https://www.genecards.org/cgi-bin/carddisp.pl?gene=DHCR7
STK11	Serine/Threonine Kinase 11	Protein Coding	Q15831	63	GC19P001177	14.2562	https://www.genecards.org/cgi-bin/carddisp.pl?gene=STK11
CCL22	C-C Motif Chemokine Ligand 22	Protein Coding	O00626	49	GC16P113744	14.2483	https://www.genecards.org/cgi-bin/carddisp.pl?gene=CCL22
DMD	Dystrophin	Protein Coding	P11532	58	GC0XM031097	14.2303	https://www.genecards.org/cgi-bin/carddisp.pl?gene=DMD
S100A9	S100 Calcium Binding Protein A9	Protein Coding	P06702	56	GC01P153357	14.2217	https://www.genecards.org/cgi-bin/carddisp.pl?gene=S100A9
ABCB11	ATP Binding Cassette Subfamily B Member 11	Protein Coding	O95342	60	GC02M168922	14.2078	https://www.genecards.org/cgi-bin/carddisp.pl?gene=ABCB11
IDUA	Alpha-L-Iduronidase	Protein Coding	P35475	58	GC04P000986	14.2013	https://www.genecards.org/cgi-bin/carddisp.pl?gene=IDUA
AQP5	Aquaporin 5	Protein Coding	P55064	60	GC12P049961	14.1994	https://www.genecards.org/cgi-bin/carddisp.pl?gene=AQP5
GRP	Gastrin Releasing Peptide	Protein Coding	P07492	53	GC18P059220	14.1902	https://www.genecards.org/cgi-bin/carddisp.pl?gene=GRP
PRKG1	Protein Kinase CGMP-Dependent 1	Protein Coding	Q13976	63	GC10P052081	14.1601	https://www.genecards.org/cgi-bin/carddisp.pl?gene=PRKG1
IRF5	Interferon Regulatory Factor 5	Protein Coding	Q13568	59	GC07P128937	14.1132	https://www.genecards.org/cgi-bin/carddisp.pl?gene=IRF5
IDS	Iduronate 2-Sulfatase	Protein Coding	P22304	60	GC0XM149476	14.1087	https://www.genecards.org/cgi-bin/carddisp.pl?gene=IDS
CD44	CD44 Molecule (IN Blood Group)	Protein Coding	P16070	61	GC11P035139	14.0899	https://www.genecards.org/cgi-bin/carddisp.pl?gene=CD44
MT-CO3	Mitochondrially Encoded Cytochrome C Oxidase III	Protein Coding	P00414	43	GCMTP009209	14.0885	https://www.genecards.org/cgi-bin/carddisp.pl?gene=MT-CO3
VIM	Vimentin	Protein Coding	P08670	64	GC10P017227	14.0866	https://www.genecards.org/cgi-bin/carddisp.pl?gene=VIM
PHGDH	Phosphoglycerate Dehydrogenase	Protein Coding	O43175	63	GC01P119692	14.0791	https://www.genecards.org/cgi-bin/carddisp.pl?gene=PHGDH
PIEZO2	Piezo Type Mechanosensitive Ion Channel Component 2	Protein Coding	Q9H5I5	49	GC18M010711	14.0505	https://www.genecards.org/cgi-bin/carddisp.pl?gene=PIEZO2
ROBO1	Roundabout Guidance Receptor 1	Protein Coding	Q9Y6N7	57	GC03M078597	14.0502	https://www.genecards.org/cgi-bin/carddisp.pl?gene=ROBO1
CXCL12	C-X-C Motif Chemokine Ligand 12	Protein Coding	P48061	59	GC10M044370	14.0468	https://www.genecards.org/cgi-bin/carddisp.pl?gene=CXCL12
ABCB1	ATP Binding Cassette Subfamily B Member 1	Protein Coding	P08183	64	GC07M087504	14.0451	https://www.genecards.org/cgi-bin/carddisp.pl?gene=ABCB1
GATA5	GATA Binding Protein 5	Protein Coding	Q9BWX5	50	GC20M062840	14.0341	https://www.genecards.org/cgi-bin/carddisp.pl?gene=GATA5
CHD7	Chromodomain Helicase DNA Binding Protein 7	Protein Coding	Q9P2D1	57	GC08P060678	14.0066	https://www.genecards.org/cgi-bin/carddisp.pl?gene=CHD7
ALG1	ALG1 Chitobiosyldiphosphodolichol Beta-Mannosyltransferase	Protein Coding	Q9BT22	58	GC16P005033	14.0004	https://www.genecards.org/cgi-bin/carddisp.pl?gene=ALG1
MIR486-1	MicroRNA 486-1	RNA Gene		28	GC08M041660	13.9747	https://www.genecards.org/cgi-bin/carddisp.pl?gene=MIR486-1
MIR133B	MicroRNA 133b	RNA Gene		30	GC06P052148	13.9522	https://www.genecards.org/cgi-bin/carddisp.pl?gene=MIR133B
CXCL5	C-X-C Motif Chemokine Ligand 5	Protein Coding	P42830	52	GC04M073995	13.9521	https://www.genecards.org/cgi-bin/carddisp.pl?gene=CXCL5
SLC40A1	Solute Carrier Family 40 Member 1	Protein Coding	Q9NP59	61	GC02M189560	13.9477	https://www.genecards.org/cgi-bin/carddisp.pl?gene=SLC40A1
CCR4	C-C Motif Chemokine Receptor 4	Protein Coding	P51679	57	GC03P032951	13.9468	https://www.genecards.org/cgi-bin/carddisp.pl?gene=CCR4
MYBPC3	Myosin Binding Protein C3	Protein Coding	Q14896	60	GC11M136236	13.9334	https://www.genecards.org/cgi-bin/carddisp.pl?gene=MYBPC3
MAPK1	Mitogen-Activated Protein Kinase 1	Protein Coding	P28482	66	GC22M021759	13.921	https://www.genecards.org/cgi-bin/carddisp.pl?gene=MAPK1
BAAT	Bile Acid-CoA:Amino Acid N-Acyltransferase	Protein Coding	Q14032	54	GC09M101354	13.9103	https://www.genecards.org/cgi-bin/carddisp.pl?gene=BAAT
FBN2	Fibrillin 2	Protein Coding	P35556	56	GC05M128257	13.9067	https://www.genecards.org/cgi-bin/carddisp.pl?gene=FBN2
CYBB	Cytochrome B-245 Beta Chain	Protein Coding	P04839	61	GC0XP037780	13.9042	https://www.genecards.org/cgi-bin/carddisp.pl?gene=CYBB
PLAU	Plasminogen Activator, Urokinase	Protein Coding	P00749	64	GC10P073909	13.8835	https://www.genecards.org/cgi-bin/carddisp.pl?gene=PLAU
MIR150	MicroRNA 150	RNA Gene		30	GC19M049500	13.8815	https://www.genecards.org/cgi-bin/carddisp.pl?gene=MIR150
ZEB2	Zinc Finger E-Box Binding Homeobox 2	Protein Coding	O60315	61	GC02M144384	13.8696	https://www.genecards.org/cgi-bin/carddisp.pl?gene=ZEB2
MIRLET7C	MicroRNA Let-7c	RNA Gene		30	GC21P020733	13.8671	https://www.genecards.org/cgi-bin/carddisp.pl?gene=MIRLET7C
WNT5A	Wnt Family Member 5A	Protein Coding	P41221	64	GC03M055465	13.8666	https://www.genecards.org/cgi-bin/carddisp.pl?gene=WNT5A
ATP7B	ATPase Copper Transporting Beta	Protein Coding	P35670	61	GC13M051930	13.8645	https://www.genecards.org/cgi-bin/carddisp.pl?gene=ATP7B
VIP	Vasoactive Intestinal Peptide	Protein Coding	P01282	57	GC06P152750	13.8176	https://www.genecards.org/cgi-bin/carddisp.pl?gene=VIP
FOXJ1	Forkhead Box J1	Protein Coding	Q92949	51	GC17M076136	13.8171	https://www.genecards.org/cgi-bin/carddisp.pl?gene=FOXJ1
PEX6	Peroxisomal Biogenesis Factor 6	Protein Coding	Q13608	53	GC06M042963	13.8121	https://www.genecards.org/cgi-bin/carddisp.pl?gene=PEX6
FARSB	Phenylalanyl-TRNA Synthetase Subunit Beta	Protein Coding	Q9NSD9	57	GC02M222570	13.8117	https://www.genecards.org/cgi-bin/carddisp.pl?gene=FARSB
CSF1	Colony Stimulating Factor 1	Protein Coding	P09603	57	GC01P111495	13.8001	https://www.genecards.org/cgi-bin/carddisp.pl?gene=CSF1
ERBB2	Erb-B2 Receptor Tyrosine Kinase 2	Protein Coding	P04626	68	GC17P039687	13.7936	https://www.genecards.org/cgi-bin/carddisp.pl?gene=ERBB2
GAS5	Growth Arrest Specific 5	RNA Gene		32	GC01M175098	13.7841	https://www.genecards.org/cgi-bin/carddisp.pl?gene=GAS5
CXCR1	C-X-C Motif Chemokine Receptor 1	Protein Coding	P25024	57	GC02M218162	13.7678	https://www.genecards.org/cgi-bin/carddisp.pl?gene=CXCR1
SPINK1	Serine Peptidase Inhibitor Kazal Type 1	Protein Coding	P00995	54	GC05M147825	13.7531	https://www.genecards.org/cgi-bin/carddisp.pl?gene=SPINK1
LPAR1	Lysophosphatidic Acid Receptor 1	Protein Coding	Q92633	60	GC09M110873	13.7456	https://www.genecards.org/cgi-bin/carddisp.pl?gene=LPAR1
HBA1	Hemoglobin Subunit Alpha 1	Protein Coding	P69905	56	GC16P112211	13.743	https://www.genecards.org/cgi-bin/carddisp.pl?gene=HBA1
PECAM1	Platelet And Endothelial Cell Adhesion Molecule 1	Protein Coding	P16284	54	GC17M064319	13.7315	https://www.genecards.org/cgi-bin/carddisp.pl?gene=PECAM1
HP	Haptoglobin	Protein Coding	P00738	59	GC16P114216	13.7304	https://www.genecards.org/cgi-bin/carddisp.pl?gene=HP
CXCL9	C-X-C Motif Chemokine Ligand 9	Protein Coding	Q07325	52	GC04M076001	13.7151	https://www.genecards.org/cgi-bin/carddisp.pl?gene=CXCL9
PRKDC	Protein Kinase, DNA-Activated, Catalytic Subunit	Protein Coding	P78527	63	GC08M047773	13.7121	https://www.genecards.org/cgi-bin/carddisp.pl?gene=PRKDC
SLPI	Secretory Leukocyte Peptidase Inhibitor	Protein Coding	P03973	53	GC20M045252	13.6959	https://www.genecards.org/cgi-bin/carddisp.pl?gene=SLPI
NAGLU	N-Acetyl-Alpha-Glucosaminidase	Protein Coding	P54802	58	GC17P144465	13.677	https://www.genecards.org/cgi-bin/carddisp.pl?gene=NAGLU
PSAP	Prosaposin	Protein Coding	P07602	61	GC10M071816	13.671	https://www.genecards.org/cgi-bin/carddisp.pl?gene=PSAP
ERCC3	ERCC Excision Repair 3, TFIIH Core Complex Helicase Subunit	Protein Coding	P19447	61	GC02M127257	13.659	https://www.genecards.org/cgi-bin/carddisp.pl?gene=ERCC3
ERCC5	ERCC Excision Repair 5, Endonuclease	Protein Coding	P28715	58	GC13P102845	13.6559	https://www.genecards.org/cgi-bin/carddisp.pl?gene=ERCC5
ADM	Adrenomedullin	Protein Coding	P35318	57	GC11P016182	13.6471	https://www.genecards.org/cgi-bin/carddisp.pl?gene=ADM
MIR126	MicroRNA 126	RNA Gene		30	GC09P136670	13.646	https://www.genecards.org/cgi-bin/carddisp.pl?gene=MIR126
COL4A3	Collagen Type IV Alpha 3 Chain	Protein Coding	Q01955	58	GC02P227164	13.6353	https://www.genecards.org/cgi-bin/carddisp.pl?gene=COL4A3
MIR30D	MicroRNA 30d	RNA Gene		26	GC08M134804	13.583	https://www.genecards.org/cgi-bin/carddisp.pl?gene=MIR30D
BRCA1	BRCA1 DNA Repair Associated	Protein Coding	P38398	63	GC17M043044	13.5757	https://www.genecards.org/cgi-bin/carddisp.pl?gene=BRCA1
COPA	COPI Coat Complex Subunit Alpha	Protein Coding	P53621	56	GC01M160288	13.5635	https://www.genecards.org/cgi-bin/carddisp.pl?gene=COPA
HCK	HCK Proto-Oncogene, Src Family Tyrosine Kinase	Protein Coding	P08631	63	GC20P032052	13.5567	https://www.genecards.org/cgi-bin/carddisp.pl?gene=HCK
SMAD6	SMAD Family Member 6	Protein Coding	O43541	60	GC15P066702	13.5108	https://www.genecards.org/cgi-bin/carddisp.pl?gene=SMAD6
RYR1	Ryanodine Receptor 1	Protein Coding	P21817	62	GC19P142895	13.4997	https://www.genecards.org/cgi-bin/carddisp.pl?gene=RYR1
SEC61A1	SEC61 Translocon Subunit Alpha 1	Protein Coding	P61619	54	GC03P128051	13.4927	https://www.genecards.org/cgi-bin/carddisp.pl?gene=SEC61A1
EPO	Erythropoietin	Protein Coding	P01588	55	GC07P100720	13.4664	https://www.genecards.org/cgi-bin/carddisp.pl?gene=EPO
SMAD1	SMAD Family Member 1	Protein Coding	Q15797	57	GC04P145481	13.4444	https://www.genecards.org/cgi-bin/carddisp.pl?gene=SMAD1
HADHA	Hydroxyacyl-CoA Dehydrogenase Trifunctional Multienzyme Complex Subunit Alpha	Protein Coding	P40939	60	GC02M026190	13.4434	https://www.genecards.org/cgi-bin/carddisp.pl?gene=HADHA
MMP13	Matrix Metallopeptidase 13	Protein Coding	P45452	63	GC11M102942	13.4311	https://www.genecards.org/cgi-bin/carddisp.pl?gene=MMP13
HAMP	Hepcidin Antimicrobial Peptide	Protein Coding	P81172	56	GC19P142820	13.4217	https://www.genecards.org/cgi-bin/carddisp.pl?gene=HAMP
CERS1	Ceramide Synthase 1	Protein Coding	P27544	55	GC19M018868	13.4098	https://www.genecards.org/cgi-bin/carddisp.pl?gene=CERS1
PDP1	Pyruvate Dehydrogenase Phosphatase Catalytic Subunit 1	Protein Coding	Q9P0J1	60	GC08P093857	13.4095	https://www.genecards.org/cgi-bin/carddisp.pl?gene=PDP1
MIR193A	MicroRNA 193a	RNA Gene		28	GC17P031559	13.4042	https://www.genecards.org/cgi-bin/carddisp.pl?gene=MIR193A
GALNS	Galactosamine (N-Acetyl)-6-Sulfatase	Protein Coding	P34059	61	GC16M088813	13.3312	https://www.genecards.org/cgi-bin/carddisp.pl?gene=GALNS
MIR34A	MicroRNA 34a	RNA Gene		30	GC01M009151	13.3208	https://www.genecards.org/cgi-bin/carddisp.pl?gene=MIR34A
PMM2	Phosphomannomutase 2	Protein Coding	O15305	59	GC16P008788	13.32	https://www.genecards.org/cgi-bin/carddisp.pl?gene=PMM2
PEX1	Peroxisomal Biogenesis Factor 1	Protein Coding	O43933	57	GC07M092487	13.3125	https://www.genecards.org/cgi-bin/carddisp.pl?gene=PEX1
XPC	XPC Complex Subunit, DNA Damage Recognition And Repair Factor	Protein Coding	Q01831	59	GC03M028072	13.3121	https://www.genecards.org/cgi-bin/carddisp.pl?gene=XPC
THPO	Thrombopoietin	Protein Coding	P40225	56	GC03M184371	13.3038	https://www.genecards.org/cgi-bin/carddisp.pl?gene=THPO
GALC	Galactosylceramidase	Protein Coding	P54803	58	GC14M087837	13.267	https://www.genecards.org/cgi-bin/carddisp.pl?gene=GALC
GCDH	Glutaryl-CoA Dehydrogenase	Protein Coding	Q92947	58	GC19P012891	13.1933	https://www.genecards.org/cgi-bin/carddisp.pl?gene=GCDH
MYD88	MYD88 Innate Immune Signal Transduction Adaptor	Protein Coding	Q99836	62	GC03P038437	13.1784	https://www.genecards.org/cgi-bin/carddisp.pl?gene=MYD88
GLIS3	GLIS Family Zinc Finger 3	Protein Coding	Q8NEA6	49	GC09M003816	13.1693	https://www.genecards.org/cgi-bin/carddisp.pl?gene=GLIS3
STING1	Stimulator Of Interferon Response CGAMP Interactor 1	Protein Coding	Q86WV6	55	GC05M139499	13.1587	https://www.genecards.org/cgi-bin/carddisp.pl?gene=STING1
BRIP1	BRCA1 Interacting DNA Helicase 1	Protein Coding	Q9BX63	62	GC17M061679	13.157	https://www.genecards.org/cgi-bin/carddisp.pl?gene=BRIP1
MAPK14	Mitogen-Activated Protein Kinase 14	Protein Coding	Q16539	64	GC06P173199	13.1463	https://www.genecards.org/cgi-bin/carddisp.pl?gene=MAPK14
HHIP	Hedgehog Interacting Protein	Protein Coding	Q96QV1	52	GC04P144645	13.1273	https://www.genecards.org/cgi-bin/carddisp.pl?gene=HHIP
CXCL2	C-X-C Motif Chemokine Ligand 2	Protein Coding	P19875	53	GC04M074097	13.1059	https://www.genecards.org/cgi-bin/carddisp.pl?gene=CXCL2
MIR335	MicroRNA 335	RNA Gene		28	GC07P130496	13.0925	https://www.genecards.org/cgi-bin/carddisp.pl?gene=MIR335
PLXND1	Plexin D1	Protein Coding	Q9Y4D7	55	GC03M129555	13.0679	https://www.genecards.org/cgi-bin/carddisp.pl?gene=PLXND1
IL11	Interleukin 11	Protein Coding	P20809	53	GC19M055364	12.9701	https://www.genecards.org/cgi-bin/carddisp.pl?gene=IL11
IL12B	Interleukin 12B	Protein Coding	P29460	57	GC05M159314	12.9598	https://www.genecards.org/cgi-bin/carddisp.pl?gene=IL12B
CD163	CD163 Molecule	Protein Coding	Q86VB7	58	GC12M034465	12.9474	https://www.genecards.org/cgi-bin/carddisp.pl?gene=CD163
NPHS1	NPHS1 Adhesion Molecule, Nephrin	Protein Coding	O60500	60	GC19M035825	12.9442	https://www.genecards.org/cgi-bin/carddisp.pl?gene=NPHS1
UNC13D	Unc-13 Homolog D	Protein Coding	Q70J99	57	GC17M075827	12.9429	https://www.genecards.org/cgi-bin/carddisp.pl?gene=UNC13D
CDH2	Cadherin 2	Protein Coding	P19022	64	GC18M037261	12.9334	https://www.genecards.org/cgi-bin/carddisp.pl?gene=CDH2
NFU1	NFU1 Iron-Sulfur Cluster Scaffold	Protein Coding	Q9UMS0	54	GC02M069395	12.9204	https://www.genecards.org/cgi-bin/carddisp.pl?gene=NFU1
NODAL	Nodal Growth Differentiation Factor	Protein Coding	Q96S42	54	GC10M070431	12.9142	https://www.genecards.org/cgi-bin/carddisp.pl?gene=NODAL
SIRT3	Sirtuin 3	Protein Coding	Q9NTG7	60	GC11M000215	12.9095	https://www.genecards.org/cgi-bin/carddisp.pl?gene=SIRT3
CD34	CD34 Molecule	Protein Coding	P28906	58	GC01M207880	12.9089	https://www.genecards.org/cgi-bin/carddisp.pl?gene=CD34
IL1RL1	Interleukin 1 Receptor Like 1	Protein Coding	Q01638	54	GC02P102294	12.9012	https://www.genecards.org/cgi-bin/carddisp.pl?gene=IL1RL1
FKRP	Fukutin Related Protein	Protein Coding	Q9H9S5	52	GC19P143178	12.8826	https://www.genecards.org/cgi-bin/carddisp.pl?gene=FKRP
MIR142	MicroRNA 142	RNA Gene		30	GC17M058331	12.8808	https://www.genecards.org/cgi-bin/carddisp.pl?gene=MIR142
F9	Coagulation Factor IX	Protein Coding	P00740	60	GC0XP139530	12.8624	https://www.genecards.org/cgi-bin/carddisp.pl?gene=F9
LPL	Lipoprotein Lipase	Protein Coding	P06858	63	GC08P019901	12.8514	https://www.genecards.org/cgi-bin/carddisp.pl?gene=LPL
FANCA	FA Complementation Group A	Protein Coding	O15360	62	GC16M090272	12.8403	https://www.genecards.org/cgi-bin/carddisp.pl?gene=FANCA
SGCD	Sarcoglycan Delta	Protein Coding	Q92629	57	GC05P157436	12.8402	https://www.genecards.org/cgi-bin/carddisp.pl?gene=SGCD
CXCL11	C-X-C Motif Chemokine Ligand 11	Protein Coding	O14625	52	GC04M076033	12.8303	https://www.genecards.org/cgi-bin/carddisp.pl?gene=CXCL11
KIF15	Kinesin Family Member 15	Protein Coding	Q9NS87	49	GC03P063026	12.8269	https://www.genecards.org/cgi-bin/carddisp.pl?gene=KIF15
GDF15	Growth Differentiation Factor 15	Protein Coding	Q99988	56	GC19P142540	12.8032	https://www.genecards.org/cgi-bin/carddisp.pl?gene=GDF15
SDHB	Succinate Dehydrogenase Complex Iron Sulfur Subunit B	Protein Coding	P21912	61	GC01M021192	12.7549	https://www.genecards.org/cgi-bin/carddisp.pl?gene=SDHB
FREM2	FRAS1 Related Extracellular Matrix 2	Protein Coding	Q5SZK8	49	GC13P038687	12.7488	https://www.genecards.org/cgi-bin/carddisp.pl?gene=FREM2
STX11	Syntaxin 11	Protein Coding	O75558	54	GC06P174647	12.7486	https://www.genecards.org/cgi-bin/carddisp.pl?gene=STX11
TNFRSF1A	TNF Receptor Superfamily Member 1A	Protein Coding	P19438	63	GC12M006328	12.7437	https://www.genecards.org/cgi-bin/carddisp.pl?gene=TNFRSF1A
MEN1	Menin 1	Protein Coding	O00255	58	GC11M064803	12.7433	https://www.genecards.org/cgi-bin/carddisp.pl?gene=MEN1
SLC6A4	Solute Carrier Family 6 Member 4	Protein Coding	P31645	61	GC17M030194	12.7368	https://www.genecards.org/cgi-bin/carddisp.pl?gene=SLC6A4
MMACHC	Metabolism Of Cobalamin Associated C	Protein Coding	Q9Y4U1	56	GC01P045500	12.734	https://www.genecards.org/cgi-bin/carddisp.pl?gene=MMACHC
ROR2	Receptor Tyrosine Kinase Like Orphan Receptor 2	Protein Coding	Q01974	61	GC09M119805	12.7226	https://www.genecards.org/cgi-bin/carddisp.pl?gene=ROR2
GSN	Gelsolin	Protein Coding	P06396	62	GC09P121201	12.7078	https://www.genecards.org/cgi-bin/carddisp.pl?gene=GSN
XPA	XPA, DNA Damage Recognition And Repair Factor	Protein Coding	P23025	58	GC09M097654	12.6885	https://www.genecards.org/cgi-bin/carddisp.pl?gene=XPA
ADIPOQ	Adiponectin, C1Q And Collagen Domain Containing	Protein Coding	Q15848	59	GC03P186842	12.6832	https://www.genecards.org/cgi-bin/carddisp.pl?gene=ADIPOQ
GATA2	GATA Binding Protein 2	Protein Coding	P23769	62	GC03M128479	12.6621	https://www.genecards.org/cgi-bin/carddisp.pl?gene=GATA2
IL22	Interleukin 22	Protein Coding	Q9GZX6	54	GC12M068248	12.6594	https://www.genecards.org/cgi-bin/carddisp.pl?gene=IL22
HSPA4	Heat Shock Protein Family A (Hsp70) Member 4	Protein Coding	P34932	56	GC05P133122	12.625	https://www.genecards.org/cgi-bin/carddisp.pl?gene=HSPA4
CCR7	C-C Motif Chemokine Receptor 7	Protein Coding	P32248	57	GC17M093375	12.6227	https://www.genecards.org/cgi-bin/carddisp.pl?gene=CCR7
MIR27B	MicroRNA 27b	RNA Gene		29	GC09P105428	12.6165	https://www.genecards.org/cgi-bin/carddisp.pl?gene=MIR27B
FAH	Fumarylacetoacetate Hydrolase	Protein Coding	P16930	59	GC15P080152	12.6147	https://www.genecards.org/cgi-bin/carddisp.pl?gene=FAH
ASAH1	N-Acylsphingosine Amidohydrolase 1	Protein Coding	Q13510	63	GC08M018055	12.6105	https://www.genecards.org/cgi-bin/carddisp.pl?gene=ASAH1
GUCY2C	Guanylate Cyclase 2C	Protein Coding	P25092	58	GC12M014612	12.6099	https://www.genecards.org/cgi-bin/carddisp.pl?gene=GUCY2C
CCR6	C-C Motif Chemokine Receptor 6	Protein Coding	P51684	56	GC06P167111	12.6021	https://www.genecards.org/cgi-bin/carddisp.pl?gene=CCR6
VCL	Vinculin	Protein Coding	P18206	60	GC10P073995	12.6003	https://www.genecards.org/cgi-bin/carddisp.pl?gene=VCL
MMP14	Matrix Metallopeptidase 14	Protein Coding	P50281	64	GC14P054634	12.5909	https://www.genecards.org/cgi-bin/carddisp.pl?gene=MMP14
KRT5	Keratin 5	Protein Coding	P13647	59	GC12M052514	12.5652	https://www.genecards.org/cgi-bin/carddisp.pl?gene=KRT5
NPHS2	NPHS2 Stomatin Family Member, Podocin	Protein Coding	Q9NP85	54	GC01M179554	12.5489	https://www.genecards.org/cgi-bin/carddisp.pl?gene=NPHS2
BLOC1S5	Biogenesis Of Lysosomal Organelles Complex 1 Subunit 5	Protein Coding	Q8TDH9	47	GC06M008014	12.5413	https://www.genecards.org/cgi-bin/carddisp.pl?gene=BLOC1S5
FGFR2	Fibroblast Growth Factor Receptor 2	Protein Coding	P21802	69	GC10M121478	12.5352	https://www.genecards.org/cgi-bin/carddisp.pl?gene=FGFR2
SHOC2	SHOC2 Leucine Rich Repeat Scaffold Protein	Protein Coding	Q9UQ13	53	GC10P110919	12.5318	https://www.genecards.org/cgi-bin/carddisp.pl?gene=SHOC2
ATP8B1	ATPase Phospholipid Transporting 8B1	Protein Coding	O43520	54	GC18M057646	12.515	https://www.genecards.org/cgi-bin/carddisp.pl?gene=ATP8B1
RAG1	Recombination Activating 1	Protein Coding	P15918	56	GC11P036554	12.5045	https://www.genecards.org/cgi-bin/carddisp.pl?gene=RAG1
FKTN	Fukutin	Protein Coding	O75072	52	GC09P105558	12.4914	https://www.genecards.org/cgi-bin/carddisp.pl?gene=FKTN
JAK3	Janus Kinase 3	Protein Coding	P52333	65	GC19M017824	12.4784	https://www.genecards.org/cgi-bin/carddisp.pl?gene=JAK3
FRAS1	Fraser Extracellular Matrix Complex Subunit 1	Protein Coding	Q86XX4	49	GC04P078057	12.461	https://www.genecards.org/cgi-bin/carddisp.pl?gene=FRAS1
ENPP2	Ectonucleotide Pyrophosphatase/Phosphodiesterase 2	Protein Coding	Q13822	58	GC08M119556	12.4496	https://www.genecards.org/cgi-bin/carddisp.pl?gene=ENPP2
TRPV4	Transient Receptor Potential Cation Channel Subfamily V Member 4	Protein Coding	Q9HBA0	61	GC12M109783	12.4395	https://www.genecards.org/cgi-bin/carddisp.pl?gene=TRPV4
CHIT1	Chitinase 1	Protein Coding	Q13231	57	GC01M203213	12.4386	https://www.genecards.org/cgi-bin/carddisp.pl?gene=CHIT1
LAMB3	Laminin Subunit Beta 3	Protein Coding	Q13751	59	GC01M209614	12.427	https://www.genecards.org/cgi-bin/carddisp.pl?gene=LAMB3
FANCB	FA Complementation Group B	Protein Coding	Q8NB91	53	GC0XM016024	12.4154	https://www.genecards.org/cgi-bin/carddisp.pl?gene=FANCB
XDH	Xanthine Dehydrogenase	Protein Coding	P47989	60	GC02M031334	12.4015	https://www.genecards.org/cgi-bin/carddisp.pl?gene=XDH
VPS13B	Vacuolar Protein Sorting 13 Homolog B	Protein Coding	Q7Z7G8	53	GC08P099154	12.3915	https://www.genecards.org/cgi-bin/carddisp.pl?gene=VPS13B
ACTA1	Actin Alpha 1, Skeletal Muscle	Protein Coding	P68133	61	GC01M230536	12.3747	https://www.genecards.org/cgi-bin/carddisp.pl?gene=ACTA1
CASP1	Caspase 1	Protein Coding	P29466	61	GC11M105025	12.3685	https://www.genecards.org/cgi-bin/carddisp.pl?gene=CASP1
GALK1	Galactokinase 1	Protein Coding	P51570	60	GC17M075751	12.3674	https://www.genecards.org/cgi-bin/carddisp.pl?gene=GALK1
FGFR3	Fibroblast Growth Factor Receptor 3	Protein Coding	P22607	68	GC04P009307	12.3537	https://www.genecards.org/cgi-bin/carddisp.pl?gene=FGFR3
TTC7A	Tetratricopeptide Repeat Domain 7A	Protein Coding	Q9ULT0	51	GC02P046925	12.3123	https://www.genecards.org/cgi-bin/carddisp.pl?gene=TTC7A
DYSF	Dysferlin	Protein Coding	O75923	56	GC02P071453	12.2967	https://www.genecards.org/cgi-bin/carddisp.pl?gene=DYSF
COL4A5	Collagen Type IV Alpha 5 Chain	Protein Coding	P29400	57	GC0XP108439	12.2792	https://www.genecards.org/cgi-bin/carddisp.pl?gene=COL4A5
MC1R	Melanocortin 1 Receptor	Protein Coding	Q01726	60	GC16P089912	12.2774	https://www.genecards.org/cgi-bin/carddisp.pl?gene=MC1R
NHERF1	NHERF Family PDZ Scaffold Protein 1	Protein Coding	O14745	57	GC17P145176	12.2282	https://www.genecards.org/cgi-bin/carddisp.pl?gene=NHERF1
C3	Complement C3	Protein Coding	P01024	62	GC19M006677	12.2251	https://www.genecards.org/cgi-bin/carddisp.pl?gene=C3
APOE	Apolipoprotein E	Protein Coding	P02649	63	GC19P143132	12.2238	https://www.genecards.org/cgi-bin/carddisp.pl?gene=APOE
MIR145	MicroRNA 145	RNA Gene		32	GC05P149430	12.2072	https://www.genecards.org/cgi-bin/carddisp.pl?gene=MIR145
CALCA	Calcitonin Related Polypeptide Alpha	Protein Coding	P06881	57	GC11M014966	12.2062	https://www.genecards.org/cgi-bin/carddisp.pl?gene=CALCA
CCR5	C-C Motif Chemokine Receptor 5	Protein Coding	P51681	60	GC03P063059	12.2054	https://www.genecards.org/cgi-bin/carddisp.pl?gene=CCR5
TFR2	Transferrin Receptor 2	Protein Coding	Q9UP52	58	GC07M100620	12.1731	https://www.genecards.org/cgi-bin/carddisp.pl?gene=TFR2
LYST	Lysosomal Trafficking Regulator	Protein Coding	Q99698	50	GC01M235661	12.1681	https://www.genecards.org/cgi-bin/carddisp.pl?gene=LYST
MIR98	MicroRNA 98	RNA Gene		26	GC0XM053943	12.1576	https://www.genecards.org/cgi-bin/carddisp.pl?gene=MIR98
IL4R	Interleukin 4 Receptor	Protein Coding	P24394	60	GC16P112904	12.1544	https://www.genecards.org/cgi-bin/carddisp.pl?gene=IL4R
F2R	Coagulation Factor II Thrombin Receptor	Protein Coding	P25116	59	GC05P076716	12.1251	https://www.genecards.org/cgi-bin/carddisp.pl?gene=F2R
MIR199B	MicroRNA 199b	RNA Gene		28	GC09M128244	12.1115	https://www.genecards.org/cgi-bin/carddisp.pl?gene=MIR199B
AP3D1	Adaptor Related Protein Complex 3 Subunit Delta 1	Protein Coding	O14617	54	GC19M104042	12.1109	https://www.genecards.org/cgi-bin/carddisp.pl?gene=AP3D1
HNF1B	HNF1 Homeobox B	Protein Coding	P35680	56	GC17M037686	12.0861	https://www.genecards.org/cgi-bin/carddisp.pl?gene=HNF1B
TTR	Transthyretin	Protein Coding	P02766	61	GC18P031557	12.0829	https://www.genecards.org/cgi-bin/carddisp.pl?gene=TTR
SOX9	SRY-Box Transcription Factor 9	Protein Coding	P48436	58	GC17P072121	12.073	https://www.genecards.org/cgi-bin/carddisp.pl?gene=SOX9
HLA-DPB1	Major Histocompatibility Complex, Class II, DP Beta 1	Protein Coding	P04440	57	GC06P173115	12.0665	https://www.genecards.org/cgi-bin/carddisp.pl?gene=HLA-DPB1
MYOD1	Myogenic Differentiation 1	Protein Coding	P15172	60	GC11P017719	12.0623	https://www.genecards.org/cgi-bin/carddisp.pl?gene=MYOD1
HDAC9	Histone Deacetylase 9	Protein Coding	Q9UKV0	63	GC07P018086	12.0609	https://www.genecards.org/cgi-bin/carddisp.pl?gene=HDAC9
SUMF1	Sulfatase Modifying Factor 1	Protein Coding	Q8NBK3	54	GC03M003700	12.0589	https://www.genecards.org/cgi-bin/carddisp.pl?gene=SUMF1
FANCL	FA Complementation Group L	Protein Coding	Q9NW38	59	GC02M058127	12.0587	https://www.genecards.org/cgi-bin/carddisp.pl?gene=FANCL
PRSS1	Serine Protease 1	Protein Coding	P07477	57	GC07P163493	12.0413	https://www.genecards.org/cgi-bin/carddisp.pl?gene=PRSS1
BCS1L	BCS1 Homolog, Ubiquinol-Cytochrome C Reductase Complex Chaperone	Protein Coding	Q9Y276	57	GC02P218658	12.0286	https://www.genecards.org/cgi-bin/carddisp.pl?gene=BCS1L
FANCE	FA Complementation Group E	Protein Coding	Q9HB96	54	GC06P173191	12.0262	https://www.genecards.org/cgi-bin/carddisp.pl?gene=FANCE
LTA	Lymphotoxin Alpha	Protein Coding	P01374	55	GC06P173078	12.0217	https://www.genecards.org/cgi-bin/carddisp.pl?gene=LTA
CAT	Catalase	Protein Coding	P04040	64	GC11P034460	12.0178	https://www.genecards.org/cgi-bin/carddisp.pl?gene=CAT
STAT6	Signal Transducer And Activator Of Transcription 6	Protein Coding	P42226	64	GC12M057095	12.0011	https://www.genecards.org/cgi-bin/carddisp.pl?gene=STAT6
SERPINE2	Serpin Family E Member 2	Protein Coding	P07093	54	GC02M223975	11.9995	https://www.genecards.org/cgi-bin/carddisp.pl?gene=SERPINE2
FANCF	FA Complementation Group F	Protein Coding	Q9NPI8	53	GC11M022600	11.9967	https://www.genecards.org/cgi-bin/carddisp.pl?gene=FANCF
SCN4A	Sodium Voltage-Gated Channel Alpha Subunit 4	Protein Coding	P35499	59	GC17M063938	11.987	https://www.genecards.org/cgi-bin/carddisp.pl?gene=SCN4A
STAT4	Signal Transducer And Activator Of Transcription 4	Protein Coding	Q14765	59	GC02M191029	11.9769	https://www.genecards.org/cgi-bin/carddisp.pl?gene=STAT4
KMT2D	Lysine Methyltransferase 2D	Protein Coding	O14686	57	GC12M049018	11.9765	https://www.genecards.org/cgi-bin/carddisp.pl?gene=KMT2D
IVD	Isovaleryl-CoA Dehydrogenase	Protein Coding	P26440	57	GC15P040405	11.9713	https://www.genecards.org/cgi-bin/carddisp.pl?gene=IVD
MRC1	Mannose Receptor C-Type 1	Protein Coding	P22897	52	GC10P017809	11.9525	https://www.genecards.org/cgi-bin/carddisp.pl?gene=MRC1
TEK	TEK Receptor Tyrosine Kinase	Protein Coding	Q02763	64	GC09P027109	11.9478	https://www.genecards.org/cgi-bin/carddisp.pl?gene=TEK
UMOD	Uromodulin	Protein Coding	P07911	56	GC16M047825	11.9457	https://www.genecards.org/cgi-bin/carddisp.pl?gene=UMOD
OTC	Ornithine Transcarbamylase	Protein Coding	P00480	60	GC0XP038345	11.936	https://www.genecards.org/cgi-bin/carddisp.pl?gene=OTC
IL7R	Interleukin 7 Receptor	Protein Coding	P16871	59	GC05P035852	11.9333	https://www.genecards.org/cgi-bin/carddisp.pl?gene=IL7R
LEFTY2	Left-Right Determination Factor 2	Protein Coding	O00292	56	GC01M227366	11.9323	https://www.genecards.org/cgi-bin/carddisp.pl?gene=LEFTY2
MALT1	MALT1 Paracaspase	Protein Coding	Q9UDY8	60	GC18P058671	11.9312	https://www.genecards.org/cgi-bin/carddisp.pl?gene=MALT1
CDKN2B-AS1	CDKN2B Antisense RNA 1	RNA Gene		32	GC09P021994	11.9275	https://www.genecards.org/cgi-bin/carddisp.pl?gene=CDKN2B-AS1
CD40LG	CD40 Ligand	Protein Coding	P29965	63	GC0XP136649	11.9246	https://www.genecards.org/cgi-bin/carddisp.pl?gene=CD40LG
LOXL2	Lysyl Oxidase Like 2	Protein Coding	Q9Y4K0	59	GC08M023296	11.9235	https://www.genecards.org/cgi-bin/carddisp.pl?gene=LOXL2
WNT7B	Wnt Family Member 7B	Protein Coding	P56706	56	GC22M045920	11.9188	https://www.genecards.org/cgi-bin/carddisp.pl?gene=WNT7B
IL13RA2	Interleukin 13 Receptor Subunit Alpha 2	Protein Coding	Q14627	50	GC0XM115003	11.9182	https://www.genecards.org/cgi-bin/carddisp.pl?gene=IL13RA2
MLH1	MutL Homolog 1	Protein Coding	P40692	62	GC03P036993	11.9135	https://www.genecards.org/cgi-bin/carddisp.pl?gene=MLH1
DOCK8	Dedicator Of Cytokinesis 8	Protein Coding	Q8NF50	59	GC09P000322	11.9132	https://www.genecards.org/cgi-bin/carddisp.pl?gene=DOCK8
LOC130004775	ATAC-STARR-Seq Lymphoblastoid Silent Region 2838	Functional Element		5	GC10P120783	11.8908	https://www.genecards.org/cgi-bin/carddisp.pl?gene=LOC130004775
PINK1	PTEN Induced Kinase 1	Protein Coding	Q9BXM7	60	GC01P068700	11.8714	https://www.genecards.org/cgi-bin/carddisp.pl?gene=PINK1
S100A1	S100 Calcium Binding Protein A1	Protein Coding	P23297	52	GC01P153627	11.8424	https://www.genecards.org/cgi-bin/carddisp.pl?gene=S100A1
DNASE1	Deoxyribonuclease 1	Protein Coding	P24855	57	GC16P003611	11.8258	https://www.genecards.org/cgi-bin/carddisp.pl?gene=DNASE1
MTTP	Microsomal Triglyceride Transfer Protein	Protein Coding	P55157	57	GC04P099563	11.8184	https://www.genecards.org/cgi-bin/carddisp.pl?gene=MTTP
ITGB6	Integrin Subunit Beta 6	Protein Coding	P18564	61	GC02M160099	11.8174	https://www.genecards.org/cgi-bin/carddisp.pl?gene=ITGB6
AK2	Adenylate Kinase 2	Protein Coding	P54819	60	GC01M033007	11.8103	https://www.genecards.org/cgi-bin/carddisp.pl?gene=AK2
BRD4	Bromodomain Containing 4	Protein Coding	O60885	60	GC19M104518	11.8016	https://www.genecards.org/cgi-bin/carddisp.pl?gene=BRD4
NBN	Nibrin	Protein Coding	O60934	61	GC08M089933	11.775	https://www.genecards.org/cgi-bin/carddisp.pl?gene=NBN
UNC45A	Unc-45 Myosin Chaperone A	Protein Coding	Q9H3U1	50	GC15P185227	11.7679	https://www.genecards.org/cgi-bin/carddisp.pl?gene=UNC45A
CDH5	Cadherin 5	Protein Coding	P33151	60	GC16P066366	11.7449	https://www.genecards.org/cgi-bin/carddisp.pl?gene=CDH5
NLRC4	NLR Family CARD Domain Containing 4	Protein Coding	Q9NPP4	56	GC02M032224	11.7319	https://www.genecards.org/cgi-bin/carddisp.pl?gene=NLRC4
DDB2	Damage Specific DNA Binding Protein 2	Protein Coding	Q92466	59	GC11P048687	11.7101	https://www.genecards.org/cgi-bin/carddisp.pl?gene=DDB2
MIR214	MicroRNA 214	RNA Gene		31	GC01M172234	11.6991	https://www.genecards.org/cgi-bin/carddisp.pl?gene=MIR214
THY1	Thy-1 Cell Surface Antigen	Protein Coding	P04216	56	GC11M137472	11.6863	https://www.genecards.org/cgi-bin/carddisp.pl?gene=THY1
GSK3B	Glycogen Synthase Kinase 3 Beta	Protein Coding	P49841	64	GC03M119821	11.6844	https://www.genecards.org/cgi-bin/carddisp.pl?gene=GSK3B
FHIT	Fragile Histidine Triad Diadenosine Triphosphatase	Protein Coding	P49789	56	GC03M059747	11.68	https://www.genecards.org/cgi-bin/carddisp.pl?gene=FHIT
MGP	Matrix Gla Protein	Protein Coding	P08493	56	GC12M034613	11.6786	https://www.genecards.org/cgi-bin/carddisp.pl?gene=MGP
USH2A	Usherin	Protein Coding	O75445	51	GC01M215622	11.6717	https://www.genecards.org/cgi-bin/carddisp.pl?gene=USH2A
MIR29C	MicroRNA 29c	RNA Gene		27	GC01M207838	11.6602	https://www.genecards.org/cgi-bin/carddisp.pl?gene=MIR29C
MYO5B	Myosin VB	Protein Coding	Q9ULV0	54	GC18M049822	11.6531	https://www.genecards.org/cgi-bin/carddisp.pl?gene=MYO5B
HJV	Hemojuvelin BMP Co-Receptor	Protein Coding	Q6ZVN8	56	GC01M165818	11.6459	https://www.genecards.org/cgi-bin/carddisp.pl?gene=HJV
KIAA0586	KIAA0586	Protein Coding	Q9BVV6	47	GC14P058427	11.6374	https://www.genecards.org/cgi-bin/carddisp.pl?gene=KIAA0586
FGA	Fibrinogen Alpha Chain	Protein Coding	P02671	63	GC04M154583	11.6111	https://www.genecards.org/cgi-bin/carddisp.pl?gene=FGA
CCN4	Cellular Communication Network Factor 4	Protein Coding	O95388	50	GC08P133192	11.6014	https://www.genecards.org/cgi-bin/carddisp.pl?gene=CCN4
COL4A4	Collagen Type IV Alpha 4 Chain	Protein Coding	P53420	56	GC02M226973	11.6004	https://www.genecards.org/cgi-bin/carddisp.pl?gene=COL4A4
CAMP	Cathelicidin Antimicrobial Peptide	Protein Coding	P49913	53	GC03P063171	11.5961	https://www.genecards.org/cgi-bin/carddisp.pl?gene=CAMP
CYP2E1	Cytochrome P450 Family 2 Subfamily E Member 1	Protein Coding	P05181	59	GC10P133520	11.5752	https://www.genecards.org/cgi-bin/carddisp.pl?gene=CYP2E1
ZEB1	Zinc Finger E-Box Binding Homeobox 1	Protein Coding	P37275	62	GC10P031318	11.5699	https://www.genecards.org/cgi-bin/carddisp.pl?gene=ZEB1
IL12RB1	Interleukin 12 Receptor Subunit Beta 1	Protein Coding	P42701	59	GC19M018058	11.5687	https://www.genecards.org/cgi-bin/carddisp.pl?gene=IL12RB1
SLC22A5	Solute Carrier Family 22 Member 5	Protein Coding	O76082	60	GC05P132369	11.5585	https://www.genecards.org/cgi-bin/carddisp.pl?gene=SLC22A5
IL7	Interleukin 7	Protein Coding	P13232	56	GC08M078689	11.5416	https://www.genecards.org/cgi-bin/carddisp.pl?gene=IL7
PEX11B	Peroxisomal Biogenesis Factor 11 Beta	Protein Coding	O96011	52	GC01M145911	11.5336	https://www.genecards.org/cgi-bin/carddisp.pl?gene=PEX11B
RASA1	RAS P21 Protein Activator 1	Protein Coding	P20936	60	GC05P087267	11.5166	https://www.genecards.org/cgi-bin/carddisp.pl?gene=RASA1
FANCD2	FA Complementation Group D2	Protein Coding	Q9BXW9	60	GC03P010026	11.4886	https://www.genecards.org/cgi-bin/carddisp.pl?gene=FANCD2
G6PC3	Glucose-6-Phosphatase Catalytic Subunit 3	Protein Coding	Q9BUM1	54	GC17P044070	11.4884	https://www.genecards.org/cgi-bin/carddisp.pl?gene=G6PC3
MIR423	MicroRNA 423	RNA Gene		27	GC17P030117	11.4813	https://www.genecards.org/cgi-bin/carddisp.pl?gene=MIR423
MIRLET7B	MicroRNA Let-7b	RNA Gene		29	GC22P087150	11.4809	https://www.genecards.org/cgi-bin/carddisp.pl?gene=MIRLET7B
MIR210	MicroRNA 210	RNA Gene		29	GC11M013959	11.474	https://www.genecards.org/cgi-bin/carddisp.pl?gene=MIR210
BLOC1S6	Biogenesis Of Lysosomal Organelles Complex 1 Subunit 6	Protein Coding	Q9UL45	50	GC15P184236	11.4739	https://www.genecards.org/cgi-bin/carddisp.pl?gene=BLOC1S6
MITF	Melanocyte Inducing Transcription Factor	Protein Coding	O75030	61	GC03P069740	11.4682	https://www.genecards.org/cgi-bin/carddisp.pl?gene=MITF
PLA2G2A	Phospholipase A2 Group IIA	Protein Coding	P14555	60	GC01M019975	11.4453	https://www.genecards.org/cgi-bin/carddisp.pl?gene=PLA2G2A
RAB27A	RAB27A, Member RAS Oncogene Family	Protein Coding	P51159	60	GC15M055202	11.427	https://www.genecards.org/cgi-bin/carddisp.pl?gene=RAB27A
CRELD1	Cysteine Rich With EGF Like Domains 1	Protein Coding	Q96HD1	53	GC03P025544	11.4111	https://www.genecards.org/cgi-bin/carddisp.pl?gene=CRELD1
CSPP1	Centrosome And Spindle Pole Associated Protein 1	Protein Coding	Q1MSJ5	50	GC08P067062	11.4111	https://www.genecards.org/cgi-bin/carddisp.pl?gene=CSPP1
SNHG5	Small Nucleolar RNA Host Gene 5	RNA Gene		28	GC06M104027	11.4082	https://www.genecards.org/cgi-bin/carddisp.pl?gene=SNHG5
PDHA1	Pyruvate Dehydrogenase E1 Subunit Alpha 1	Protein Coding	P08559	60	GC0XP019343	11.4061	https://www.genecards.org/cgi-bin/carddisp.pl?gene=PDHA1
NT5E	5'-Nucleotidase Ecto	Protein Coding	P21589	65	GC06P085449	11.3884	https://www.genecards.org/cgi-bin/carddisp.pl?gene=NT5E
PAX2	Paired Box 2	Protein Coding	Q02962	59	GC10P100735	11.3821	https://www.genecards.org/cgi-bin/carddisp.pl?gene=PAX2
IL3	Interleukin 3	Protein Coding	P08700	57	GC05P132060	11.3773	https://www.genecards.org/cgi-bin/carddisp.pl?gene=IL3
ACVR2B	Activin A Receptor Type 2B	Protein Coding	Q13705	62	GC03P038453	11.3619	https://www.genecards.org/cgi-bin/carddisp.pl?gene=ACVR2B
GANAB	Glucosidase II Alpha Subunit	Protein Coding	Q14697	59	GC11M136448	11.361	https://www.genecards.org/cgi-bin/carddisp.pl?gene=GANAB
FANCC	FA Complementation Group C	Protein Coding	Q00597	60	GC09M095099	11.3563	https://www.genecards.org/cgi-bin/carddisp.pl?gene=FANCC
RMRP	RNA Component Of Mitochondrial RNA Processing Endoribonuclease	RNA Gene		32	GC09M035717	11.35	https://www.genecards.org/cgi-bin/carddisp.pl?gene=RMRP
SNAI1	Snail Family Transcriptional Repressor 1	Protein Coding	O95863	57	GC20P049982	11.3428	https://www.genecards.org/cgi-bin/carddisp.pl?gene=SNAI1
HLA-A	Major Histocompatibility Complex, Class I, A	Protein Coding	P04439	59	GC06P173041	11.3369	https://www.genecards.org/cgi-bin/carddisp.pl?gene=HLA-A
SCGB3A2	Secretoglobin Family 3A Member 2	Protein Coding	Q96PL1	50	GC05P147870	11.3208	https://www.genecards.org/cgi-bin/carddisp.pl?gene=SCGB3A2
MIR26A1	MicroRNA 26a-1	RNA Gene		30	GC03P037969	11.3206	https://www.genecards.org/cgi-bin/carddisp.pl?gene=MIR26A1
HSPB1	Heat Shock Protein Family B (Small) Member 1	Protein Coding	P04792	65	GC07P076302	11.315	https://www.genecards.org/cgi-bin/carddisp.pl?gene=HSPB1
HBA2	Hemoglobin Subunit Alpha 2	Protein Coding	P69905	53	GC16P112212	11.3097	https://www.genecards.org/cgi-bin/carddisp.pl?gene=HBA2
BCL2L1	BCL2 Like 1	Protein Coding	Q07817	62	GC20M031664	11.3051	https://www.genecards.org/cgi-bin/carddisp.pl?gene=BCL2L1
CEP104	Centrosomal Protein 104	Protein Coding	O60308	50	GC01M003812	11.3037	https://www.genecards.org/cgi-bin/carddisp.pl?gene=CEP104
IFT56	Intraflagellar Transport 56	Protein Coding	A0AVF1	48	GC07P163346	11.2831	https://www.genecards.org/cgi-bin/carddisp.pl?gene=IFT56
SDHD	Succinate Dehydrogenase Complex Subunit D	Protein Coding	O14521	58	GC11P112862	11.2691	https://www.genecards.org/cgi-bin/carddisp.pl?gene=SDHD
GSTT1	Glutathione S-Transferase Theta 1	Protein Coding	P30711	43	GC22Mi00270	11.2626	https://www.genecards.org/cgi-bin/carddisp.pl?gene=GSTT1
HSPG2	Heparan Sulfate Proteoglycan 2	Protein Coding	P98160	61	GC01M021822	11.2554	https://www.genecards.org/cgi-bin/carddisp.pl?gene=HSPG2
PITX2	Paired Like Homeodomain 2	Protein Coding	Q99697	60	GC04M110617	11.2492	https://www.genecards.org/cgi-bin/carddisp.pl?gene=PITX2
HSPD1	Heat Shock Protein Family D (Hsp60) Member 1	Protein Coding	P10809	61	GC02M197486	11.2441	https://www.genecards.org/cgi-bin/carddisp.pl?gene=HSPD1
CYP11A1	Cytochrome P450 Family 11 Subfamily A Member 1	Protein Coding	P05108	61	GC15M074337	11.2379	https://www.genecards.org/cgi-bin/carddisp.pl?gene=CYP11A1
HSPA1B	Heat Shock Protein Family A (Hsp70) Member 1B	Protein Coding	P0DMV9	54	GC06P173096	11.2361	https://www.genecards.org/cgi-bin/carddisp.pl?gene=HSPA1B
MECOM	MDS1 And EVI1 Complex Locus	Protein Coding	Q03112	60	GC03M169083	11.2289	https://www.genecards.org/cgi-bin/carddisp.pl?gene=MECOM
MEFV	MEFV Innate Immunity Regulator, Pyrin	Protein Coding	O15553	57	GC16M046510	11.2149	https://www.genecards.org/cgi-bin/carddisp.pl?gene=MEFV
SOS2	SOS Ras/Rho Guanine Nucleotide Exchange Factor 2	Protein Coding	Q07890	57	GC14M050117	11.2049	https://www.genecards.org/cgi-bin/carddisp.pl?gene=SOS2
MIR16-1	MicroRNA 16-1	RNA Gene		29	GC13M050048	11.1771	https://www.genecards.org/cgi-bin/carddisp.pl?gene=MIR16-1
EZH2	Enhancer Of Zeste 2 Polycomb Repressive Complex 2 Subunit	Protein Coding	Q15910	66	GC07M148807	11.1578	https://www.genecards.org/cgi-bin/carddisp.pl?gene=EZH2
GLI3	GLI Family Zinc Finger 3	Protein Coding	P10071	63	GC07M041960	11.1547	https://www.genecards.org/cgi-bin/carddisp.pl?gene=GLI3
B2M	Beta-2-Microglobulin	Protein Coding	P61769	63	GC15P044711	11.1533	https://www.genecards.org/cgi-bin/carddisp.pl?gene=B2M
TYMS	Thymidylate Synthetase	Protein Coding	P04818	63	GC18P000657	11.1477	https://www.genecards.org/cgi-bin/carddisp.pl?gene=TYMS
SERPINB1	Serpin Family B Member 1	Protein Coding	P30740	53	GC06M004051	11.1472	https://www.genecards.org/cgi-bin/carddisp.pl?gene=SERPINB1
GNPTAB	N-Acetylglucosamine-1-Phosphate Transferase Subunits Alpha And Beta	Protein Coding	Q3T906	54	GC12M101745	11.1408	https://www.genecards.org/cgi-bin/carddisp.pl?gene=GNPTAB
NAT2	N-Acetyltransferase 2	Protein Coding	P11245	57	GC08P018391	11.132	https://www.genecards.org/cgi-bin/carddisp.pl?gene=NAT2
FANCI	FA Complementation Group I	Protein Coding	Q9NVI1	54	GC15P089243	11.1299	https://www.genecards.org/cgi-bin/carddisp.pl?gene=FANCI
ALK	ALK Receptor Tyrosine Kinase	Protein Coding	Q9UM73	64	GC02M029199	11.1299	https://www.genecards.org/cgi-bin/carddisp.pl?gene=ALK
SOD3	Superoxide Dismutase 3	Protein Coding	P08294	56	GC04P028579	11.1185	https://www.genecards.org/cgi-bin/carddisp.pl?gene=SOD3
CD14	CD14 Molecule	Protein Coding	P08571	59	GC05M140631	11.1149	https://www.genecards.org/cgi-bin/carddisp.pl?gene=CD14
MIR130A	MicroRNA 130a	RNA Gene		30	GC11P057641	11.0947	https://www.genecards.org/cgi-bin/carddisp.pl?gene=MIR130A
CCND1	Cyclin D1	Protein Coding	P24385	66	GC11P069641	11.0784	https://www.genecards.org/cgi-bin/carddisp.pl?gene=CCND1
POLH	DNA Polymerase Eta	Protein Coding	Q9Y253	59	GC06P043576	11.0712	https://www.genecards.org/cgi-bin/carddisp.pl?gene=POLH
ITGB1	Integrin Subunit Beta 1	Protein Coding	P05556	63	GC10M036806	11.0463	https://www.genecards.org/cgi-bin/carddisp.pl?gene=ITGB1
FANCG	FA Complementation Group G	Protein Coding	O15287	57	GC09M035073	11.0265	https://www.genecards.org/cgi-bin/carddisp.pl?gene=FANCG
ERCC6	ERCC Excision Repair 6, Chromatin Remodeling Factor	Protein Coding	Q03468	60	GC10M049454	11.0228	https://www.genecards.org/cgi-bin/carddisp.pl?gene=ERCC6
ADAMTS2	ADAM Metallopeptidase With Thrombospondin Type 1 Motif 2	Protein Coding	O95450	55	GC05M179110	11.018	https://www.genecards.org/cgi-bin/carddisp.pl?gene=ADAMTS2
MIR338	MicroRNA 338	RNA Gene		26	GC17M094453	11.0108	https://www.genecards.org/cgi-bin/carddisp.pl?gene=MIR338
IGF1R	Insulin Like Growth Factor 1 Receptor	Protein Coding	P08069	68	GC15P098648	11.0082	https://www.genecards.org/cgi-bin/carddisp.pl?gene=IGF1R
MIR409	MicroRNA 409	RNA Gene		28	GC14P120238	10.9991	https://www.genecards.org/cgi-bin/carddisp.pl?gene=MIR409
ALPL	Alkaline Phosphatase, Biomineralization Associated	Protein Coding	P05186	63	GC01P021508	10.9856	https://www.genecards.org/cgi-bin/carddisp.pl?gene=ALPL
FOXO3	Forkhead Box O3	Protein Coding	O43524	60	GC06P108559	10.9655	https://www.genecards.org/cgi-bin/carddisp.pl?gene=FOXO3
MYO5A	Myosin VA	Protein Coding	Q9Y4I1	57	GC15M160604	10.9648	https://www.genecards.org/cgi-bin/carddisp.pl?gene=MYO5A
NOX1	NADPH Oxidase 1	Protein Coding	Q9Y5S8	57	GC0XM100843	10.9611	https://www.genecards.org/cgi-bin/carddisp.pl?gene=NOX1
BAG3	BAG Cochaperone 3	Protein Coding	O95817	56	GC10P119651	10.9582	https://www.genecards.org/cgi-bin/carddisp.pl?gene=BAG3
CLCA1	Chloride Channel Accessory 1	Protein Coding	A8K7I4	52	GC01P086468	10.929	https://www.genecards.org/cgi-bin/carddisp.pl?gene=CLCA1
RIT1	Ras Like Without CAAX 1	Protein Coding	Q92963	59	GC01M155897	10.9254	https://www.genecards.org/cgi-bin/carddisp.pl?gene=RIT1
CYP27B1	Cytochrome P450 Family 27 Subfamily B Member 1	Protein Coding	O15528	59	GC12M060216	10.9069	https://www.genecards.org/cgi-bin/carddisp.pl?gene=CYP27B1
HYLS1	HYLS1 Centriolar And Ciliogenesis Associated	Protein Coding	Q96M11	50	GC11P125883	10.8998	https://www.genecards.org/cgi-bin/carddisp.pl?gene=HYLS1
RBP4	Retinol Binding Protein 4	Protein Coding	P02753	58	GC10M093591	10.8967	https://www.genecards.org/cgi-bin/carddisp.pl?gene=RBP4
BLOC1S3	Biogenesis Of Lysosomal Organelles Complex 1 Subunit 3	Protein Coding	Q6QNY0	47	GC19P045178	10.8905	https://www.genecards.org/cgi-bin/carddisp.pl?gene=BLOC1S3
MDM2	MDM2 Proto-Oncogene	Protein Coding	Q00987	67	GC12P068808	10.8881	https://www.genecards.org/cgi-bin/carddisp.pl?gene=MDM2
HDAC2	Histone Deacetylase 2	Protein Coding	Q92769	66	GC06M113933	10.8857	https://www.genecards.org/cgi-bin/carddisp.pl?gene=HDAC2
STAT5B	Signal Transducer And Activator Of Transcription 5B	Protein Coding	P51692	63	GC17M042199	10.8676	https://www.genecards.org/cgi-bin/carddisp.pl?gene=STAT5B
PEX26	Peroxisomal Biogenesis Factor 26	Protein Coding	Q7Z412	53	GC22P086254	10.8593	https://www.genecards.org/cgi-bin/carddisp.pl?gene=PEX26
ZFPM2-AS1	ZFPM2 Antisense RNA 1	RNA Gene		22	GC08M105466	10.8572	https://www.genecards.org/cgi-bin/carddisp.pl?gene=ZFPM2-AS1
MIR122	MicroRNA 122	RNA Gene		29	GC18P058451	10.8526	https://www.genecards.org/cgi-bin/carddisp.pl?gene=MIR122
DLL4	Delta Like Canonical Notch Ligand 4	Protein Coding	Q9NR61	60	GC15P040929	10.8289	https://www.genecards.org/cgi-bin/carddisp.pl?gene=DLL4
PEX7	Peroxisomal Biogenesis Factor 7	Protein Coding	O00628	56	GC06P136822	10.8267	https://www.genecards.org/cgi-bin/carddisp.pl?gene=PEX7
PTX3	Pentraxin 3	Protein Coding	P26022	55	GC03P157436	10.8185	https://www.genecards.org/cgi-bin/carddisp.pl?gene=PTX3
FOXRED1	FAD Dependent Oxidoreductase Domain Containing 1	Protein Coding	Q96CU9	53	GC11P126269	10.8006	https://www.genecards.org/cgi-bin/carddisp.pl?gene=FOXRED1
ABCD4	ATP Binding Cassette Subfamily D Member 4	Protein Coding	O14678	54	GC14M074285	10.7992	https://www.genecards.org/cgi-bin/carddisp.pl?gene=ABCD4
FCGR3B	Fc Gamma Receptor IIIb	Protein Coding	O75015	56	GC01M161623	10.7853	https://www.genecards.org/cgi-bin/carddisp.pl?gene=FCGR3B
NDUFAF6	NADH:Ubiquinone Oxidoreductase Complex Assembly Factor 6	Protein Coding	Q330K2	48	GC08P094895	10.7812	https://www.genecards.org/cgi-bin/carddisp.pl?gene=NDUFAF6
PEX5	Peroxisomal Biogenesis Factor 5	Protein Coding	P50542	57	GC12P068301	10.7745	https://www.genecards.org/cgi-bin/carddisp.pl?gene=PEX5
APCS	Amyloid P Component, Serum	Protein Coding	P02743	55	GC01P159587	10.7737	https://www.genecards.org/cgi-bin/carddisp.pl?gene=APCS
TGM2	Transglutaminase 2	Protein Coding	P21980	60	GC20M038127	10.7688	https://www.genecards.org/cgi-bin/carddisp.pl?gene=TGM2
ATP12A	ATPase H+/K+ Transporting Non-Gastric Alpha2 Subunit	Protein Coding	P54707	55	GC13P024680	10.7665	https://www.genecards.org/cgi-bin/carddisp.pl?gene=ATP12A
DEFB1	Defensin Beta 1	Protein Coding	P60022	51	GC08M006870	10.7638	https://www.genecards.org/cgi-bin/carddisp.pl?gene=DEFB1
CYP1A1	Cytochrome P450 Family 1 Subfamily A Member 1	Protein Coding	P04798	60	GC15M074719	10.7426	https://www.genecards.org/cgi-bin/carddisp.pl?gene=CYP1A1
LZTR1	Leucine Zipper Like Post Translational Regulator 1	Protein Coding	Q8N653	55	GC22P086356	10.7421	https://www.genecards.org/cgi-bin/carddisp.pl?gene=LZTR1
MIR483	MicroRNA 483	RNA Gene		29	GC11M014036	10.7416	https://www.genecards.org/cgi-bin/carddisp.pl?gene=MIR483
HOTAIR	HOX Transcript Antisense RNA	RNA Gene		31	GC12M053962	10.7311	https://www.genecards.org/cgi-bin/carddisp.pl?gene=HOTAIR
CD86	CD86 Molecule	Protein Coding	P42081	57	GC03P122055	10.7236	https://www.genecards.org/cgi-bin/carddisp.pl?gene=CD86
SGSH	N-Sulfoglucosamine Sulfohydrolase	Protein Coding	P51688	60	GC17M094409	10.7189	https://www.genecards.org/cgi-bin/carddisp.pl?gene=SGSH
LOXL1	Lysyl Oxidase Like 1	Protein Coding	Q08397	55	GC15P073925	10.7141	https://www.genecards.org/cgi-bin/carddisp.pl?gene=LOXL1
RLBP1	Retinaldehyde Binding Protein 1	Protein Coding	P12271	57	GC15M089209	10.7121	https://www.genecards.org/cgi-bin/carddisp.pl?gene=RLBP1
FCGR3A	Fc Gamma Receptor IIIa	Protein Coding	P08637	60	GC01M161541	10.7089	https://www.genecards.org/cgi-bin/carddisp.pl?gene=FCGR3A
MSH2	MutS Homolog 2	Protein Coding	P43246	61	GC02P047403	10.7006	https://www.genecards.org/cgi-bin/carddisp.pl?gene=MSH2
PCNA	Proliferating Cell Nuclear Antigen	Protein Coding	P12004	63	GC20M005114	10.6966	https://www.genecards.org/cgi-bin/carddisp.pl?gene=PCNA
MID1	Midline 1	Protein Coding	O15344	56	GC0XM010445	10.695	https://www.genecards.org/cgi-bin/carddisp.pl?gene=MID1
PGM3	Phosphoglucomutase 3	Protein Coding	O95394	55	GC06M103994	10.6945	https://www.genecards.org/cgi-bin/carddisp.pl?gene=PGM3
PEX2	Peroxisomal Biogenesis Factor 2	Protein Coding	P28328	57	GC08M076980	10.6924	https://www.genecards.org/cgi-bin/carddisp.pl?gene=PEX2
SP110	SP110 Nuclear Body Protein	Protein Coding	Q9HB58	50	GC02M230167	10.6912	https://www.genecards.org/cgi-bin/carddisp.pl?gene=SP110
RBPJ	Recombination Signal Binding Protein For Immunoglobulin Kappa J Region	Protein Coding	Q06330	59	GC04P026105	10.6893	https://www.genecards.org/cgi-bin/carddisp.pl?gene=RBPJ
EPX	Eosinophil Peroxidase	Protein Coding	P11678	57	GC17P058192	10.6618	https://www.genecards.org/cgi-bin/carddisp.pl?gene=EPX
PNPLA3	Patatin Like Phospholipase Domain Containing 3	Protein Coding	Q9NST1	54	GC22P043923	10.6595	https://www.genecards.org/cgi-bin/carddisp.pl?gene=PNPLA3
HNF1A	HNF1 Homeobox A	Protein Coding	P20823	60	GC12P120978	10.6503	https://www.genecards.org/cgi-bin/carddisp.pl?gene=HNF1A
LRMDA	Leucine Rich Melanocyte Differentiation Associated	Protein Coding	Q9H2I8	48	GC10P075744	10.6426	https://www.genecards.org/cgi-bin/carddisp.pl?gene=LRMDA
LRP2	LDL Receptor Related Protein 2	Protein Coding	P98164	61	GC02M169127	10.6341	https://www.genecards.org/cgi-bin/carddisp.pl?gene=LRP2
MYH9	Myosin Heavy Chain 9	Protein Coding	P35579	60	GC22M036281	10.6326	https://www.genecards.org/cgi-bin/carddisp.pl?gene=MYH9
TTN-AS1	TTN Antisense RNA 1	RNA Gene		26	GC02P178521	10.6312	https://www.genecards.org/cgi-bin/carddisp.pl?gene=TTN-AS1
AIRE	Autoimmune Regulator	Protein Coding	O43918	57	GC21P044285	10.6312	https://www.genecards.org/cgi-bin/carddisp.pl?gene=AIRE
PEX16	Peroxisomal Biogenesis Factor 16	Protein Coding	Q9Y5Y5	50	GC11M136213	10.6256	https://www.genecards.org/cgi-bin/carddisp.pl?gene=PEX16
POMT2	Protein O-Mannosyltransferase 2	Protein Coding	Q9UKY4	56	GC14M077274	10.6092	https://www.genecards.org/cgi-bin/carddisp.pl?gene=POMT2
AREG	Amphiregulin	Protein Coding	P15514	55	GC04P074445	10.5894	https://www.genecards.org/cgi-bin/carddisp.pl?gene=AREG
MIR708	MicroRNA 708	RNA Gene		28	GC11M079402	10.5868	https://www.genecards.org/cgi-bin/carddisp.pl?gene=MIR708
MVK	Mevalonate Kinase	Protein Coding	Q03426	60	GC12P109573	10.5793	https://www.genecards.org/cgi-bin/carddisp.pl?gene=MVK
CYP17A1	Cytochrome P450 Family 17 Subfamily A Member 1	Protein Coding	P05093	63	GC10M102830	10.5764	https://www.genecards.org/cgi-bin/carddisp.pl?gene=CYP17A1
PEX19	Peroxisomal Biogenesis Factor 19	Protein Coding	P40855	56	GC01M160276	10.5757	https://www.genecards.org/cgi-bin/carddisp.pl?gene=PEX19
PIEZO1	Piezo Type Mechanosensitive Ion Channel Component 1 (Er Blood Group)	Protein Coding	Q92508	52	GC16M088715	10.5697	https://www.genecards.org/cgi-bin/carddisp.pl?gene=PIEZO1
FGF9	Fibroblast Growth Factor 9	Protein Coding	P31371	57	GC13P021671	10.5621	https://www.genecards.org/cgi-bin/carddisp.pl?gene=FGF9
CPT2	Carnitine Palmitoyltransferase 2	Protein Coding	P23786	63	GC01P053196	10.5608	https://www.genecards.org/cgi-bin/carddisp.pl?gene=CPT2
ADAM17	ADAM Metallopeptidase Domain 17	Protein Coding	P78536	64	GC02M009488	10.5452	https://www.genecards.org/cgi-bin/carddisp.pl?gene=ADAM17
MIR221	MicroRNA 221	RNA Gene		29	GC0XM045746	10.5387	https://www.genecards.org/cgi-bin/carddisp.pl?gene=MIR221
CXCL13	C-X-C Motif Chemokine Ligand 13	Protein Coding	O43927	53	GC04P077511	10.5378	https://www.genecards.org/cgi-bin/carddisp.pl?gene=CXCL13
MAPKBP1	Mitogen-Activated Protein Kinase Binding Protein 1	Protein Coding	O60336	50	GC15P184144	10.5319	https://www.genecards.org/cgi-bin/carddisp.pl?gene=MAPKBP1
SMN1	Survival Of Motor Neuron 1, Telomeric	Protein Coding	Q16637	54	GC05P070924	10.5309	https://www.genecards.org/cgi-bin/carddisp.pl?gene=SMN1
ANGPT2	Angiopoietin 2	Protein Coding	O15123	61	GC08M006499	10.5109	https://www.genecards.org/cgi-bin/carddisp.pl?gene=ANGPT2
PRKAR1A	Protein Kinase CAMP-Dependent Type I Regulatory Subunit Alpha	Protein Coding	P10644	64	GC17P145089	10.5092	https://www.genecards.org/cgi-bin/carddisp.pl?gene=PRKAR1A
HSP90AB1	Heat Shock Protein 90 Alpha Family Class B Member 1	Protein Coding	P08238	63	GC06P044246	10.4998	https://www.genecards.org/cgi-bin/carddisp.pl?gene=HSP90AB1
APOB	Apolipoprotein B	Protein Coding	P04114	59	GC02M020956	10.4965	https://www.genecards.org/cgi-bin/carddisp.pl?gene=APOB
MIR200B	MicroRNA 200b	RNA Gene		29	GC01P001167	10.4913	https://www.genecards.org/cgi-bin/carddisp.pl?gene=MIR200B
LTF	Lactotransferrin	Protein Coding	P02788	58	GC03M046435	10.488	https://www.genecards.org/cgi-bin/carddisp.pl?gene=LTF
MIR23A	MicroRNA 23a	RNA Gene		30	GC19M104477	10.4714	https://www.genecards.org/cgi-bin/carddisp.pl?gene=MIR23A
APC	APC Regulator Of WNT Signaling Pathway	Protein Coding	P25054	62	GC05P112707	10.4673	https://www.genecards.org/cgi-bin/carddisp.pl?gene=APC
PTGIR	Prostaglandin I2 Receptor	Protein Coding	P43119	58	GC19M105165	10.462	https://www.genecards.org/cgi-bin/carddisp.pl?gene=PTGIR
NEB	Nebulin	Protein Coding	P20929	52	GC02M151485	10.4567	https://www.genecards.org/cgi-bin/carddisp.pl?gene=NEB
ESR1	Estrogen Receptor 1	Protein Coding	P03372	67	GC06P151656	10.4565	https://www.genecards.org/cgi-bin/carddisp.pl?gene=ESR1
SURF1	SURF1 Cytochrome C Oxidase Assembly Factor	Protein Coding	Q15526	56	GC09M133351	10.4406	https://www.genecards.org/cgi-bin/carddisp.pl?gene=SURF1
DZIP1L	DAZ Interacting Zinc Finger Protein 1 Like	Protein Coding	Q8IYY4	47	GC03M138061	10.4327	https://www.genecards.org/cgi-bin/carddisp.pl?gene=DZIP1L
PEX3	Peroxisomal Biogenesis Factor 3	Protein Coding	P56589	54	GC06P143450	10.4236	https://www.genecards.org/cgi-bin/carddisp.pl?gene=PEX3
COL14A1	Collagen Type XIV Alpha 1 Chain	Protein Coding	Q05707	52	GC08P120109	10.4225	https://www.genecards.org/cgi-bin/carddisp.pl?gene=COL14A1
CD80	CD80 Molecule	Protein Coding	P33681	56	GC03M119524	10.42	https://www.genecards.org/cgi-bin/carddisp.pl?gene=CD80
COL7A1	Collagen Type VII Alpha 1 Chain	Protein Coding	Q02388	57	GC03M048564	10.4186	https://www.genecards.org/cgi-bin/carddisp.pl?gene=COL7A1
VCP	Valosin Containing Protein	Protein Coding	P55072	62	GC09M035572	10.4185	https://www.genecards.org/cgi-bin/carddisp.pl?gene=VCP
PEX10	Peroxisomal Biogenesis Factor 10	Protein Coding	O60683	53	GC01M002403	10.4178	https://www.genecards.org/cgi-bin/carddisp.pl?gene=PEX10
EDN3	Endothelin 3	Protein Coding	P14138	60	GC20P059300	10.4163	https://www.genecards.org/cgi-bin/carddisp.pl?gene=EDN3
GNAS	GNAS Complex Locus	Protein Coding	P84996	63	GC20P058839	10.4151	https://www.genecards.org/cgi-bin/carddisp.pl?gene=GNAS
MAN2B1	Mannosidase Alpha Class 2B Member 1	Protein Coding	O00754	57	GC19M104434	10.4036	https://www.genecards.org/cgi-bin/carddisp.pl?gene=MAN2B1
PTK2	Protein Tyrosine Kinase 2	Protein Coding	Q05397	61	GC08M140657	10.3981	https://www.genecards.org/cgi-bin/carddisp.pl?gene=PTK2
PIK3CD	Phosphatidylinositol-4,5-Bisphosphate 3-Kinase Catalytic Subunit Delta	Protein Coding	O00329	66	GC01P068090	10.3871	https://www.genecards.org/cgi-bin/carddisp.pl?gene=PIK3CD
MSH6	MutS Homolog 6	Protein Coding	P52701	61	GC02P047695	10.3825	https://www.genecards.org/cgi-bin/carddisp.pl?gene=MSH6
ANXA5	Annexin A5	Protein Coding	P08758	60	GC04M121667	10.3783	https://www.genecards.org/cgi-bin/carddisp.pl?gene=ANXA5
HGSNAT	Heparan-Alpha-Glucosaminide N-Acetyltransferase	Protein Coding	Q68CP4	49	GC08P043140	10.3771	https://www.genecards.org/cgi-bin/carddisp.pl?gene=HGSNAT
WNT3A	Wnt Family Member 3A	Protein Coding	P56704	60	GC01P232715	10.3584	https://www.genecards.org/cgi-bin/carddisp.pl?gene=WNT3A
PEX13	Peroxisomal Biogenesis Factor 13	Protein Coding	Q92968	52	GC02P061017	10.353	https://www.genecards.org/cgi-bin/carddisp.pl?gene=PEX13
LRPPRC	Leucine Rich Pentatricopeptide Repeat Containing	Protein Coding	P42704	54	GC02M043886	10.3452	https://www.genecards.org/cgi-bin/carddisp.pl?gene=LRPPRC
CEBPB	CCAAT Enhancer Binding Protein Beta	Protein Coding	P17676	58	GC20P050190	10.3367	https://www.genecards.org/cgi-bin/carddisp.pl?gene=CEBPB
SELE	Selectin E	Protein Coding	P16581	57	GC01M169722	10.3361	https://www.genecards.org/cgi-bin/carddisp.pl?gene=SELE
MIR494	MicroRNA 494	RNA Gene		26	GC14P120247	10.3326	https://www.genecards.org/cgi-bin/carddisp.pl?gene=MIR494
VPS33B	VPS33B Late Endosome And Lysosome Associated	Protein Coding	Q9H267	54	GC15M090998	10.3196	https://www.genecards.org/cgi-bin/carddisp.pl?gene=VPS33B
TNXB	Tenascin XB	Protein Coding	P22105	56	GC06M103361	10.291	https://www.genecards.org/cgi-bin/carddisp.pl?gene=TNXB
LACTB	Lactamase Beta	Protein Coding	P83111	51	GC15P186086	10.2757	https://www.genecards.org/cgi-bin/carddisp.pl?gene=LACTB
MIAT	Myocardial Infarction Associated Transcript	RNA Gene		33	GC22P026646	10.2753	https://www.genecards.org/cgi-bin/carddisp.pl?gene=MIAT
BAX	BCL2 Associated X, Apoptosis Regulator	Protein Coding	Q07812	64	GC19P048954	10.2643	https://www.genecards.org/cgi-bin/carddisp.pl?gene=BAX
WDPCP	WD Repeat Containing Planar Cell Polarity Effector	Protein Coding	O95876	50	GC02M063121	10.2609	https://www.genecards.org/cgi-bin/carddisp.pl?gene=WDPCP
CRB2	Crumbs Cell Polarity Complex Component 2	Protein Coding	Q5IJ48	54	GC09P149418	10.2557	https://www.genecards.org/cgi-bin/carddisp.pl?gene=CRB2
PEX12	Peroxisomal Biogenesis Factor 12	Protein Coding	O00623	51	GC17M035574	10.2514	https://www.genecards.org/cgi-bin/carddisp.pl?gene=PEX12
CORO1A	Coronin 1A	Protein Coding	P31146	56	GC16P113132	10.2466	https://www.genecards.org/cgi-bin/carddisp.pl?gene=CORO1A
PWAR1	Prader Willi/Angelman Region RNA 1	RNA Gene		22	GC15P025135	10.2447	https://www.genecards.org/cgi-bin/carddisp.pl?gene=PWAR1
EYA1	EYA Transcriptional Coactivator And Phosphatase 1	Protein Coding	Q99502	57	GC08M071210	10.2422	https://www.genecards.org/cgi-bin/carddisp.pl?gene=EYA1
CMA1	Chymase 1	Protein Coding	P23946	56	GC14M028429	10.2406	https://www.genecards.org/cgi-bin/carddisp.pl?gene=CMA1
SPRED1	Sprouty Related EVH1 Domain Containing 1	Protein Coding	Q7Z699	54	GC15P038252	10.2174	https://www.genecards.org/cgi-bin/carddisp.pl?gene=SPRED1
PEX14	Peroxisomal Biogenesis Factor 14	Protein Coding	O75381	56	GC01P010472	10.2165	https://www.genecards.org/cgi-bin/carddisp.pl?gene=PEX14
HMGCL	3-Hydroxy-3-Methylglutaryl-CoA Lyase	Protein Coding	P35914	59	GC01M023801	10.2135	https://www.genecards.org/cgi-bin/carddisp.pl?gene=HMGCL
TP63	Tumor Protein P63	Protein Coding	Q9H3D4	59	GC03P189598	10.2126	https://www.genecards.org/cgi-bin/carddisp.pl?gene=TP63
TRPC6	Transient Receptor Potential Cation Channel Subfamily C Member 6	Protein Coding	Q9Y210	63	GC11M101451	10.2092	https://www.genecards.org/cgi-bin/carddisp.pl?gene=TRPC6
GATM	Glycine Amidinotransferase	Protein Coding	P50440	59	GC15M045361	10.2073	https://www.genecards.org/cgi-bin/carddisp.pl?gene=GATM
FOXM1	Forkhead Box M1	Protein Coding	Q08050	56	GC12M002857	10.2059	https://www.genecards.org/cgi-bin/carddisp.pl?gene=FOXM1
PXDN	Peroxidasin	Protein Coding	Q92626	57	GC02M001635	10.1944	https://www.genecards.org/cgi-bin/carddisp.pl?gene=PXDN
NEK9	NIMA Related Kinase 9	Protein Coding	Q8TD19	58	GC14M075079	10.1921	https://www.genecards.org/cgi-bin/carddisp.pl?gene=NEK9
TLR9	Toll Like Receptor 9	Protein Coding	Q9NR96	59	GC03M054638	10.1921	https://www.genecards.org/cgi-bin/carddisp.pl?gene=TLR9
LBR	Lamin B Receptor	Protein Coding	Q14739	59	GC01M225401	10.1894	https://www.genecards.org/cgi-bin/carddisp.pl?gene=LBR
CYP7B1	Cytochrome P450 Family 7 Subfamily B Member 1	Protein Coding	O75881	59	GC08M064587	10.1856	https://www.genecards.org/cgi-bin/carddisp.pl?gene=CYP7B1
CD247	CD247 Molecule	Protein Coding	P20963	62	GC01M167399	10.1838	https://www.genecards.org/cgi-bin/carddisp.pl?gene=CD247
SCO2	Synthesis Of Cytochrome C Oxidase 2	Protein Coding	O43819	58	GC22M050523	10.1729	https://www.genecards.org/cgi-bin/carddisp.pl?gene=SCO2
MTHFD1	Methylenetetrahydrofolate Dehydrogenase, Cyclohydrolase And Formyltetrahydrofolate Synthetase 1	Protein Coding	P11586	59	GC14P064388	10.1699	https://www.genecards.org/cgi-bin/carddisp.pl?gene=MTHFD1
SETBP1	SET Binding Protein 1	Protein Coding	Q9Y6X0	54	GC18P044680	10.1672	https://www.genecards.org/cgi-bin/carddisp.pl?gene=SETBP1
CLN3	CLN3 Lysosomal/Endosomal Transmembrane Protein, Battenin	Protein Coding	Q13286	56	GC16M028466	10.1638	https://www.genecards.org/cgi-bin/carddisp.pl?gene=CLN3
SP1	Sp1 Transcription Factor	Protein Coding	P08047	60	GC12P053380	10.1625	https://www.genecards.org/cgi-bin/carddisp.pl?gene=SP1
LPCAT1	Lysophosphatidylcholine Acyltransferase 1	Protein Coding	Q8NF37	49	GC05M001456	10.1505	https://www.genecards.org/cgi-bin/carddisp.pl?gene=LPCAT1
SST	Somatostatin	Protein Coding	P61278	54	GC03M187668	10.1422	https://www.genecards.org/cgi-bin/carddisp.pl?gene=SST
CST3	Cystatin C	Protein Coding	P01034	56	GC20M024169	10.1372	https://www.genecards.org/cgi-bin/carddisp.pl?gene=CST3
FUCA1	Alpha-L-Fucosidase 1	Protein Coding	P04066	61	GC01M023845	10.1369	https://www.genecards.org/cgi-bin/carddisp.pl?gene=FUCA1
ABL1	ABL Proto-Oncogene 1, Non-Receptor Tyrosine Kinase	Protein Coding	P00519	66	GC09P130713	10.1326	https://www.genecards.org/cgi-bin/carddisp.pl?gene=ABL1
PALB2	Partner And Localizer Of BRCA2	Protein Coding	Q86YC2	57	GC16M023603	10.1277	https://www.genecards.org/cgi-bin/carddisp.pl?gene=PALB2
PLA2G6	Phospholipase A2 Group VI	Protein Coding	O60733	61	GC22M085492	10.1082	https://www.genecards.org/cgi-bin/carddisp.pl?gene=PLA2G6
DMBT1	Deleted In Malignant Brain Tumors 1	Protein Coding	Q9UGM3	53	GC10P122560	10.0962	https://www.genecards.org/cgi-bin/carddisp.pl?gene=DMBT1
IL17F	Interleukin 17F	Protein Coding	Q96PD4	54	GC06M103655	10.0935	https://www.genecards.org/cgi-bin/carddisp.pl?gene=IL17F
CHGA	Chromogranin A	Protein Coding	P10645	56	GC14P094540	10.0833	https://www.genecards.org/cgi-bin/carddisp.pl?gene=CHGA
SGCA	Sarcoglycan Alpha	Protein Coding	Q16586	54	GC17P050164	10.0812	https://www.genecards.org/cgi-bin/carddisp.pl?gene=SGCA
LCN2	Lipocalin 2	Protein Coding	P80188	58	GC09P128149	10.075	https://www.genecards.org/cgi-bin/carddisp.pl?gene=LCN2
IARS1	Isoleucyl-TRNA Synthetase 1	Protein Coding	P41252	57	GC09M119817	10.074	https://www.genecards.org/cgi-bin/carddisp.pl?gene=IARS1
CASP8	Caspase 8	Protein Coding	Q14790	65	GC02P201233	10.0707	https://www.genecards.org/cgi-bin/carddisp.pl?gene=CASP8
IDH2	Isocitrate Dehydrogenase (NADP(+)) 2	Protein Coding	P48735	66	GC15M090083	10.0586	https://www.genecards.org/cgi-bin/carddisp.pl?gene=IDH2
CAPN3	Calpain 3	Protein Coding	P20807	61	GC15P042359	10.019	https://www.genecards.org/cgi-bin/carddisp.pl?gene=CAPN3
MUTYH	MutY DNA Glycosylase	Protein Coding	Q9UIF7	58	GC01M045329	10.0175	https://www.genecards.org/cgi-bin/carddisp.pl?gene=MUTYH
NOS1	Nitric Oxide Synthase 1	Protein Coding	P29475	63	GC12M117208	10.0143	https://www.genecards.org/cgi-bin/carddisp.pl?gene=NOS1
MCOLN1	Mucolipin TRP Cation Channel 1	Protein Coding	Q9GZU1	56	GC19P142070	10.0132	https://www.genecards.org/cgi-bin/carddisp.pl?gene=MCOLN1
RPGRIP1	RPGR Interacting Protein 1	Protein Coding	Q96KN7	53	GC14P054459	10.0099	https://www.genecards.org/cgi-bin/carddisp.pl?gene=RPGRIP1
POMT1	Protein O-Mannosyltransferase 1	Protein Coding	Q9Y6A1	58	GC09P131502	10.0018	https://www.genecards.org/cgi-bin/carddisp.pl?gene=POMT1
WHRN	Whirlin	Protein Coding	Q9P202	47	GC09M120438	9.98812	https://www.genecards.org/cgi-bin/carddisp.pl?gene=WHRN
TNC	Tenascin C	Protein Coding	P24821	63	GC09M115019	9.98644	https://www.genecards.org/cgi-bin/carddisp.pl?gene=TNC
ALDH1A2	Aldehyde Dehydrogenase 1 Family Member A2	Protein Coding	O94788	62	GC15M158963	9.97204	https://www.genecards.org/cgi-bin/carddisp.pl?gene=ALDH1A2
AXIN2	Axin 2	Protein Coding	Q9Y2T1	63	GC17M065528	9.9653	https://www.genecards.org/cgi-bin/carddisp.pl?gene=AXIN2
HMGA2	High Mobility Group AT-Hook 2	Protein Coding	P52926	58	GC12P065824	9.9567	https://www.genecards.org/cgi-bin/carddisp.pl?gene=HMGA2
FIP1L1	Factor Interacting With PAPOLA And CPSF1	Protein Coding	Q6UN15	51	GC04P053745	9.95617	https://www.genecards.org/cgi-bin/carddisp.pl?gene=FIP1L1
POMGNT1	Protein O-Linked Mannose N-Acetylglucosaminyltransferase 1 (Beta 1,2-)	Protein Coding	Q8WZA1	57	GC01M046188	9.95567	https://www.genecards.org/cgi-bin/carddisp.pl?gene=POMGNT1
ATF6	Activating Transcription Factor 6	Protein Coding	P18850	61	GC01P161766	9.95415	https://www.genecards.org/cgi-bin/carddisp.pl?gene=ATF6
FMR1	Fragile X Messenger Ribonucleoprotein 1	Protein Coding	Q06787	57	GC0XP148000	9.94079	https://www.genecards.org/cgi-bin/carddisp.pl?gene=FMR1
CDH23	Cadherin Related 23	Protein Coding	Q9H251	57	GC10P071396	9.93959	https://www.genecards.org/cgi-bin/carddisp.pl?gene=CDH23
JAK1	Janus Kinase 1	Protein Coding	P23458	66	GC01M064833	9.938	https://www.genecards.org/cgi-bin/carddisp.pl?gene=JAK1
TWIST1	Twist Family BHLH Transcription Factor 1	Protein Coding	Q15672	60	GC07M019020	9.92982	https://www.genecards.org/cgi-bin/carddisp.pl?gene=TWIST1
PSMA3	Proteasome 20S Subunit Alpha 3	Protein Coding	P25788	57	GC14P058244	9.92632	https://www.genecards.org/cgi-bin/carddisp.pl?gene=PSMA3
HSPA5	Heat Shock Protein Family A (Hsp70) Member 5	Protein Coding	P11021	61	GC09M125234	9.90956	https://www.genecards.org/cgi-bin/carddisp.pl?gene=HSPA5
CD40	CD40 Molecule	Protein Coding	P25942	63	GC20P046118	9.90814	https://www.genecards.org/cgi-bin/carddisp.pl?gene=CD40
KITLG	KIT Ligand	Protein Coding	P21583	60	GC12M088492	9.90195	https://www.genecards.org/cgi-bin/carddisp.pl?gene=KITLG
RSPO2	R-Spondin 2	Protein Coding	Q6UXX9	55	GC08M107899	9.88349	https://www.genecards.org/cgi-bin/carddisp.pl?gene=RSPO2
HOGA1	4-Hydroxy-2-Oxoglutarate Aldolase 1	Protein Coding	Q86XE5	52	GC10P120254	9.87785	https://www.genecards.org/cgi-bin/carddisp.pl?gene=HOGA1
CNGB1	Cyclic Nucleotide Gated Channel Subunit Beta 1	Protein Coding	Q14028	55	GC16M057884	9.84896	https://www.genecards.org/cgi-bin/carddisp.pl?gene=CNGB1
ROCK1	Rho Associated Coiled-Coil Containing Protein Kinase 1	Protein Coding	Q13464	62	GC18M037168	9.84695	https://www.genecards.org/cgi-bin/carddisp.pl?gene=ROCK1
TNFRSF11B	TNF Receptor Superfamily Member 11b	Protein Coding	O00300	60	GC08M118923	9.84662	https://www.genecards.org/cgi-bin/carddisp.pl?gene=TNFRSF11B
TPM2	Tropomyosin 2	Protein Coding	P07951	59	GC09M035689	9.8456	https://www.genecards.org/cgi-bin/carddisp.pl?gene=TPM2
MIR124-1	MicroRNA 124-1	RNA Gene		28	GC08M009903	9.84531	https://www.genecards.org/cgi-bin/carddisp.pl?gene=MIR124-1
FGF8	Fibroblast Growth Factor 8	Protein Coding	P55075	61	GC10M101770	9.84063	https://www.genecards.org/cgi-bin/carddisp.pl?gene=FGF8
G6PD	Glucose-6-Phosphate Dehydrogenase	Protein Coding	P11413	63	GC0XM154618	9.83868	https://www.genecards.org/cgi-bin/carddisp.pl?gene=G6PD
UPF1	UPF1 RNA Helicase And ATPase	Protein Coding	Q92900	54	GC19P018831	9.82999	https://www.genecards.org/cgi-bin/carddisp.pl?gene=UPF1
MCCC2	Methylcrotonyl-CoA Carboxylase Subunit 2	Protein Coding	Q9HCC0	56	GC05P081216	9.82868	https://www.genecards.org/cgi-bin/carddisp.pl?gene=MCCC2
TOP2A	DNA Topoisomerase II Alpha	Protein Coding	P11388	63	GC17M040388	9.82459	https://www.genecards.org/cgi-bin/carddisp.pl?gene=TOP2A
ACADM	Acyl-CoA Dehydrogenase Medium Chain	Protein Coding	P11310	59	GC01P075724	9.82135	https://www.genecards.org/cgi-bin/carddisp.pl?gene=ACADM
TMEM107	Transmembrane Protein 107	Protein Coding	Q6UX40	49	GC17M092472	9.82087	https://www.genecards.org/cgi-bin/carddisp.pl?gene=TMEM107
IFT43	Intraflagellar Transport 43	Protein Coding	Q96FT9	52	GC14P075902	9.82046	https://www.genecards.org/cgi-bin/carddisp.pl?gene=IFT43
PIK3CB	Phosphatidylinositol-4,5-Bisphosphate 3-Kinase Catalytic Subunit Beta	Protein Coding	P42338	62	GC03M138652	9.80392	https://www.genecards.org/cgi-bin/carddisp.pl?gene=PIK3CB
BTD	Biotinidase	Protein Coding	P43251	58	GC03P025710	9.76969	https://www.genecards.org/cgi-bin/carddisp.pl?gene=BTD
COL2A1	Collagen Type II Alpha 1 Chain	Protein Coding	P02458	63	GC12M047972	9.76339	https://www.genecards.org/cgi-bin/carddisp.pl?gene=COL2A1
HTR2A	5-Hydroxytryptamine Receptor 2A	Protein Coding	P28223	61	GC13M046831	9.75017	https://www.genecards.org/cgi-bin/carddisp.pl?gene=HTR2A
PRDX1	Peroxiredoxin 1	Protein Coding	Q06830	63	GC01M045861	9.74861	https://www.genecards.org/cgi-bin/carddisp.pl?gene=PRDX1
BSG	Basigin (Ok Blood Group)	Protein Coding	P35613	57	GC19P000571	9.7408	https://www.genecards.org/cgi-bin/carddisp.pl?gene=BSG
HEXA	Hexosaminidase Subunit Alpha	Protein Coding	P06865	60	GC15M072340	9.73208	https://www.genecards.org/cgi-bin/carddisp.pl?gene=HEXA
MIR144	MicroRNA 144	RNA Gene		26	GC17M092933	9.73081	https://www.genecards.org/cgi-bin/carddisp.pl?gene=MIR144
ARHGAP31	Rho GTPase Activating Protein 31	Protein Coding	Q2M1Z3	53	GC03P119294	9.73071	https://www.genecards.org/cgi-bin/carddisp.pl?gene=ARHGAP31
CDKN3	Cyclin Dependent Kinase Inhibitor 3	Protein Coding	Q16667	54	GC14P055603	9.72682	https://www.genecards.org/cgi-bin/carddisp.pl?gene=CDKN3
ABCC2	ATP Binding Cassette Subfamily C Member 2	Protein Coding	Q92887	61	GC10P099782	9.72542	https://www.genecards.org/cgi-bin/carddisp.pl?gene=ABCC2
RNASEH2B	Ribonuclease H2 Subunit B	Protein Coding	Q5TBB1	49	GC13P050909	9.72019	https://www.genecards.org/cgi-bin/carddisp.pl?gene=RNASEH2B
PRKAG2	Protein Kinase AMP-Activated Non-Catalytic Subunit Gamma 2	Protein Coding	Q9UGJ0	63	GC07M151556	9.71731	https://www.genecards.org/cgi-bin/carddisp.pl?gene=PRKAG2
SLC10A1	Solute Carrier Family 10 Member 1	Protein Coding	Q14973	55	GC14M069775	9.71026	https://www.genecards.org/cgi-bin/carddisp.pl?gene=SLC10A1
FGF16	Fibroblast Growth Factor 16	Protein Coding	O43320	52	GC0XP077447	9.70332	https://www.genecards.org/cgi-bin/carddisp.pl?gene=FGF16
GNS	Glucosamine (N-Acetyl)-6-Sulfatase	Protein Coding	P15586	57	GC12M064713	9.70212	https://www.genecards.org/cgi-bin/carddisp.pl?gene=GNS
XIAP	X-Linked Inhibitor Of Apoptosis	Protein Coding	P98170	64	GC0XP123859	9.70112	https://www.genecards.org/cgi-bin/carddisp.pl?gene=XIAP
SGCG	Sarcoglycan Gamma	Protein Coding	Q13326	55	GC13P023160	9.69653	https://www.genecards.org/cgi-bin/carddisp.pl?gene=SGCG
CTSG	Cathepsin G	Protein Coding	P08311	58	GC14M024573	9.68592	https://www.genecards.org/cgi-bin/carddisp.pl?gene=CTSG
UBA1	Ubiquitin Like Modifier Activating Enzyme 1	Protein Coding	P22314	61	GC0XP047190	9.67749	https://www.genecards.org/cgi-bin/carddisp.pl?gene=UBA1
ALG6	ALG6 Alpha-1,3-Glucosyltransferase	Protein Coding	Q9Y672	54	GC01P063367	9.676	https://www.genecards.org/cgi-bin/carddisp.pl?gene=ALG6
LDLR	Low Density Lipoprotein Receptor	Protein Coding	P01130	64	GC19P142248	9.67407	https://www.genecards.org/cgi-bin/carddisp.pl?gene=LDLR
BDNF-AS	BDNF Antisense RNA	RNA Gene		31	GC11P027466	9.67216	https://www.genecards.org/cgi-bin/carddisp.pl?gene=BDNF-AS
NFKBIA	NFKB Inhibitor Alpha	Protein Coding	P25963	64	GC14M035401	9.67185	https://www.genecards.org/cgi-bin/carddisp.pl?gene=NFKBIA
PRKCSH	PRKCSH Beta Subunit Of Glucosidase II	Protein Coding	P14314	57	GC19P011435	9.66346	https://www.genecards.org/cgi-bin/carddisp.pl?gene=PRKCSH
PSMC3	Proteasome 26S Subunit, ATPase 3	Protein Coding	P17980	57	GC11M136238	9.64815	https://www.genecards.org/cgi-bin/carddisp.pl?gene=PSMC3
BMP10	Bone Morphogenetic Protein 10	Protein Coding	O95393	50	GC02M068865	9.64776	https://www.genecards.org/cgi-bin/carddisp.pl?gene=BMP10
FGF18	Fibroblast Growth Factor 18	Protein Coding	O76093	55	GC05P171419	9.64614	https://www.genecards.org/cgi-bin/carddisp.pl?gene=FGF18
MASP2	MBL Associated Serine Protease 2	Protein Coding	O00187	60	GC01M020928	9.64397	https://www.genecards.org/cgi-bin/carddisp.pl?gene=MASP2
MIR99A	MicroRNA 99a	RNA Gene		29	GC21P016539	9.64051	https://www.genecards.org/cgi-bin/carddisp.pl?gene=MIR99A
MIR342	MicroRNA 342	RNA Gene		29	GC14P100109	9.63814	https://www.genecards.org/cgi-bin/carddisp.pl?gene=MIR342
CYP11B1	Cytochrome P450 Family 11 Subfamily B Member 1	Protein Coding	P15538	59	GC08M142872	9.63143	https://www.genecards.org/cgi-bin/carddisp.pl?gene=CYP11B1
STK4	Serine/Threonine Kinase 4	Protein Coding	Q13043	61	GC20P044966	9.63089	https://www.genecards.org/cgi-bin/carddisp.pl?gene=STK4
GPC3	Glypican 3	Protein Coding	P51654	59	GC0XM133535	9.62185	https://www.genecards.org/cgi-bin/carddisp.pl?gene=GPC3
TRIM21	Tripartite Motif Containing 21	Protein Coding	P19474	56	GC11M004384	9.61657	https://www.genecards.org/cgi-bin/carddisp.pl?gene=TRIM21
FAM161A	FAM161 Centrosomal Protein A	Protein Coding	Q3B820	46	GC02M061792	9.59926	https://www.genecards.org/cgi-bin/carddisp.pl?gene=FAM161A
IGF2	Insulin Like Growth Factor 2	Protein Coding	P01344	61	GC11M014033	9.58959	https://www.genecards.org/cgi-bin/carddisp.pl?gene=IGF2
TRAPPC11	Trafficking Protein Particle Complex Subunit 11	Protein Coding	Q7Z392	49	GC04P183659	9.58171	https://www.genecards.org/cgi-bin/carddisp.pl?gene=TRAPPC11
VPS45	Vacuolar Protein Sorting 45 Homolog	Protein Coding	Q9NRW7	52	GC01P173149	9.57528	https://www.genecards.org/cgi-bin/carddisp.pl?gene=VPS45
PRKACA	Protein Kinase CAMP-Activated Catalytic Subunit Alpha	Protein Coding	P17612	66	GC19M104483	9.5645	https://www.genecards.org/cgi-bin/carddisp.pl?gene=PRKACA
AARS1	Alanyl-TRNA Synthetase 1	Protein Coding	P49588	56	GC16M074187	9.56302	https://www.genecards.org/cgi-bin/carddisp.pl?gene=AARS1
SLC2A10	Solute Carrier Family 2 Member 10	Protein Coding	O95528	55	GC20P051509	9.55746	https://www.genecards.org/cgi-bin/carddisp.pl?gene=SLC2A10
LBP	Lipopolysaccharide Binding Protein	Protein Coding	P18428	56	GC20P038346	9.55633	https://www.genecards.org/cgi-bin/carddisp.pl?gene=LBP
IL2RG	Interleukin 2 Receptor Subunit Gamma	Protein Coding	P31785	61	GC0XM071118	9.53244	https://www.genecards.org/cgi-bin/carddisp.pl?gene=IL2RG
EPAS1	Endothelial PAS Domain Protein 1	Protein Coding	Q99814	64	GC02P046293	9.52809	https://www.genecards.org/cgi-bin/carddisp.pl?gene=EPAS1
PRKCA	Protein Kinase C Alpha	Protein Coding	P17252	64	GC17P066302	9.51824	https://www.genecards.org/cgi-bin/carddisp.pl?gene=PRKCA
SNORD15A	Small Nucleolar RNA, C/D Box 15A	RNA Gene		25	GC11P075400	9.4997	https://www.genecards.org/cgi-bin/carddisp.pl?gene=SNORD15A
NAGA	Alpha-N-Acetylgalactosaminidase	Protein Coding	P17050	58	GC22M042058	9.49584	https://www.genecards.org/cgi-bin/carddisp.pl?gene=NAGA
AFP	Alpha Fetoprotein	Protein Coding	P02771	60	GC04P073431	9.48893	https://www.genecards.org/cgi-bin/carddisp.pl?gene=AFP
STAR	Steroidogenic Acute Regulatory Protein	Protein Coding	P49675	58	GC08M038792	9.48155	https://www.genecards.org/cgi-bin/carddisp.pl?gene=STAR
EZR	Ezrin	Protein Coding	P15311	59	GC06M158765	9.48123	https://www.genecards.org/cgi-bin/carddisp.pl?gene=EZR
NDUFS4	NADH:Ubiquinone Oxidoreductase Subunit S4	Protein Coding	O43181	56	GC05P053560	9.47351	https://www.genecards.org/cgi-bin/carddisp.pl?gene=NDUFS4
DEFA1	Defensin Alpha 1	Protein Coding	P59665	49	GC08M006977	9.47204	https://www.genecards.org/cgi-bin/carddisp.pl?gene=DEFA1
DOCK6	Dedicator Of Cytokinesis 6	Protein Coding	Q96HP0	57	GC19M011199	9.46771	https://www.genecards.org/cgi-bin/carddisp.pl?gene=DOCK6
LAMA5	Laminin Subunit Alpha 5	Protein Coding	O15230	56	GC20M062307	9.467	https://www.genecards.org/cgi-bin/carddisp.pl?gene=LAMA5
MUC5B-AS1	MUC5B Antisense RNA 1	RNA Gene		16	GC11M001242	9.46609	https://www.genecards.org/cgi-bin/carddisp.pl?gene=MUC5B-AS1
ADGRV1	Adhesion G Protein-Coupled Receptor V1	Protein Coding	Q8WXG9	53	GC05P090529	9.46087	https://www.genecards.org/cgi-bin/carddisp.pl?gene=ADGRV1
RAPSN	Receptor Associated Protein Of The Synapse	Protein Coding	Q13702	54	GC11M136239	9.45687	https://www.genecards.org/cgi-bin/carddisp.pl?gene=RAPSN
TXNDC15	Thioredoxin Domain Containing 15	Protein Coding	Q96J42	50	GC05P134873	9.45653	https://www.genecards.org/cgi-bin/carddisp.pl?gene=TXNDC15
SOX2	SRY-Box Transcription Factor 2	Protein Coding	P48431	59	GC03P181711	9.45585	https://www.genecards.org/cgi-bin/carddisp.pl?gene=SOX2
BPI	Bactericidal Permeability Increasing Protein	Protein Coding	P17213	54	GC20P048982	9.45429	https://www.genecards.org/cgi-bin/carddisp.pl?gene=BPI
ERBB4	Erb-B2 Receptor Tyrosine Kinase 4	Protein Coding	Q15303	67	GC02M211375	9.45295	https://www.genecards.org/cgi-bin/carddisp.pl?gene=ERBB4
IGHE	Immunoglobulin Heavy Constant Epsilon	Protein Coding	P01854	42	GC14M123367	9.44639	https://www.genecards.org/cgi-bin/carddisp.pl?gene=IGHE
MIR200A	MicroRNA 200a	RNA Gene		29	GC01P067742	9.4409	https://www.genecards.org/cgi-bin/carddisp.pl?gene=MIR200A
HLA-DQA1	Major Histocompatibility Complex, Class II, DQ Alpha 1	Protein Coding	P01909	56	GC06P173108	9.43516	https://www.genecards.org/cgi-bin/carddisp.pl?gene=HLA-DQA1
CCR3	C-C Motif Chemokine Receptor 3	Protein Coding	P51677	59	GC03P063054	9.43196	https://www.genecards.org/cgi-bin/carddisp.pl?gene=CCR3
EXOC4	Exocyst Complex Component 4	Protein Coding	Q96A65	53	GC07P133253	9.42213	https://www.genecards.org/cgi-bin/carddisp.pl?gene=EXOC4
TLL1	Tolloid Like 1	Protein Coding	O43897	56	GC04P165873	9.41955	https://www.genecards.org/cgi-bin/carddisp.pl?gene=TLL1
CEP83	Centrosomal Protein 83	Protein Coding	Q9Y592	49	GC12M094265	9.41785	https://www.genecards.org/cgi-bin/carddisp.pl?gene=CEP83
FGF20	Fibroblast Growth Factor 20	Protein Coding	Q9NP95	51	GC08M016992	9.41137	https://www.genecards.org/cgi-bin/carddisp.pl?gene=FGF20
RECQL4	RecQ Like Helicase 4	Protein Coding	O94761	54	GC08M147210	9.40489	https://www.genecards.org/cgi-bin/carddisp.pl?gene=RECQL4
SELENON	Selenoprotein N	Protein Coding	Q9NZV5	51	GC01P025800	9.40448	https://www.genecards.org/cgi-bin/carddisp.pl?gene=SELENON
CHUK	Component Of Inhibitor Of Nuclear Factor Kappa B Kinase Complex	Protein Coding	O15111	63	GC10M100552	9.40188	https://www.genecards.org/cgi-bin/carddisp.pl?gene=CHUK
FOXH1	Forkhead Box H1	Protein Coding	O75593	52	GC08M144473	9.39614	https://www.genecards.org/cgi-bin/carddisp.pl?gene=FOXH1
MIR7-3HG	MIR7-3 Host Gene	RNA Gene	Q8N6C7	35	GC19P141972	9.38698	https://www.genecards.org/cgi-bin/carddisp.pl?gene=MIR7-3HG
GAPDH	Glyceraldehyde-3-Phosphate Dehydrogenase	Protein Coding	P04406	64	GC12P068260	9.38114	https://www.genecards.org/cgi-bin/carddisp.pl?gene=GAPDH
VIPAS39	VPS33B Interacting Protein, Apical-Basolateral Polarity Regulator, Spe-39 Homolog	Protein Coding	Q9H9C1	49	GC14M077426	9.3661	https://www.genecards.org/cgi-bin/carddisp.pl?gene=VIPAS39
CLDN1	Claudin 1	Protein Coding	O95832	60	GC03M190305	9.35728	https://www.genecards.org/cgi-bin/carddisp.pl?gene=CLDN1
DDR1	Discoidin Domain Receptor Tyrosine Kinase 1	Protein Coding	Q08345	59	GC06P173063	9.35653	https://www.genecards.org/cgi-bin/carddisp.pl?gene=DDR1
ADAR	Adenosine Deaminase RNA Specific	Protein Coding	P55265	59	GC01M166236	9.35091	https://www.genecards.org/cgi-bin/carddisp.pl?gene=ADAR
SLC24A5	Solute Carrier Family 24 Member 5	Protein Coding	Q71RS6	50	GC15P048120	9.34394	https://www.genecards.org/cgi-bin/carddisp.pl?gene=SLC24A5
APOA1	Apolipoprotein A1	Protein Coding	P02647	63	GC11M116835	9.34064	https://www.genecards.org/cgi-bin/carddisp.pl?gene=APOA1
MYL2	Myosin Light Chain 2	Protein Coding	P10916	61	GC12M111940	9.33969	https://www.genecards.org/cgi-bin/carddisp.pl?gene=MYL2
KRT19	Keratin 19	Protein Coding	P08727	57	GC17M041523	9.32565	https://www.genecards.org/cgi-bin/carddisp.pl?gene=KRT19
EP300	E1A Binding Protein P300	Protein Coding	Q09472	65	GC22P087011	9.32412	https://www.genecards.org/cgi-bin/carddisp.pl?gene=EP300
LOC130004578	ATAC-STARR-Seq Lymphoblastoid Silent Region 2738	Functional Element		8	GC10P123110	9.32039	https://www.genecards.org/cgi-bin/carddisp.pl?gene=LOC130004578
RARS1	Arginyl-TRNA Synthetase 1	Protein Coding	P54136	57	GC05P168487	9.3157	https://www.genecards.org/cgi-bin/carddisp.pl?gene=RARS1
PDCD1	Programmed Cell Death 1	Protein Coding	Q15116	60	GC02M241849	9.31229	https://www.genecards.org/cgi-bin/carddisp.pl?gene=PDCD1
LRP5	LDL Receptor Related Protein 5	Protein Coding	O75197	62	GC11P068298	9.3097	https://www.genecards.org/cgi-bin/carddisp.pl?gene=LRP5
MIR195	MicroRNA 195	RNA Gene		28	GC17M092401	9.3062	https://www.genecards.org/cgi-bin/carddisp.pl?gene=MIR195
ACVR1	Activin A Receptor Type 1	Protein Coding	Q04771	64	GC02M157736	9.30517	https://www.genecards.org/cgi-bin/carddisp.pl?gene=ACVR1
MIR200C	MicroRNA 200c	RNA Gene		30	GC12P068289	9.3035	https://www.genecards.org/cgi-bin/carddisp.pl?gene=MIR200C
F13A1	Coagulation Factor XIII A Chain	Protein Coding	P00488	60	GC06M006144	9.29787	https://www.genecards.org/cgi-bin/carddisp.pl?gene=F13A1
SLC51B	SLC51 Subunit Beta	Protein Coding	Q86UW2	45	GC15P184609	9.2866	https://www.genecards.org/cgi-bin/carddisp.pl?gene=SLC51B
RRAS	RAS Related	Protein Coding	P10301	54	GC19M049635	9.28248	https://www.genecards.org/cgi-bin/carddisp.pl?gene=RRAS
ALDOB	Aldolase, Fructose-Bisphosphate B	Protein Coding	P05062	60	GC09M101420	9.28225	https://www.genecards.org/cgi-bin/carddisp.pl?gene=ALDOB
SLC45A2	Solute Carrier Family 45 Member 2	Protein Coding	Q9UMX9	53	GC05M033944	9.27393	https://www.genecards.org/cgi-bin/carddisp.pl?gene=SLC45A2
GNPAT	Glyceronephosphate O-Acyltransferase	Protein Coding	O15228	58	GC01P231241	9.25677	https://www.genecards.org/cgi-bin/carddisp.pl?gene=GNPAT
CHRNE	Cholinergic Receptor Nicotinic Epsilon Subunit	Protein Coding	Q04844	58	GC17M004897	9.25383	https://www.genecards.org/cgi-bin/carddisp.pl?gene=CHRNE
PPT1	Palmitoyl-Protein Thioesterase 1	Protein Coding	P50897	60	GC01M040249	9.24134	https://www.genecards.org/cgi-bin/carddisp.pl?gene=PPT1
ABCA1	ATP Binding Cassette Subfamily A Member 1	Protein Coding	O95477	61	GC09M104781	9.24064	https://www.genecards.org/cgi-bin/carddisp.pl?gene=ABCA1
PPP1CB	Protein Phosphatase 1 Catalytic Subunit Beta	Protein Coding	P62140	59	GC02P029413	9.23635	https://www.genecards.org/cgi-bin/carddisp.pl?gene=PPP1CB
PLP1	Proteolipid Protein 1	Protein Coding	P60201	56	GC0XP103773	9.20293	https://www.genecards.org/cgi-bin/carddisp.pl?gene=PLP1
MAP2K2	Mitogen-Activated Protein Kinase Kinase 2	Protein Coding	P36507	67	GC19M004090	9.19864	https://www.genecards.org/cgi-bin/carddisp.pl?gene=MAP2K2
TRAF3IP1	TRAF3 Interacting Protein 1	Protein Coding	Q8TDR0	51	GC02P238320	9.18854	https://www.genecards.org/cgi-bin/carddisp.pl?gene=TRAF3IP1
DBR1	Debranching RNA Lariats 1	Protein Coding	Q9UK59	49	GC03M138160	9.18665	https://www.genecards.org/cgi-bin/carddisp.pl?gene=DBR1
TNFSF12	TNF Superfamily Member 12	Protein Coding	O43508	51	GC17P143370	9.17827	https://www.genecards.org/cgi-bin/carddisp.pl?gene=TNFSF12
KLF4	KLF Transcription Factor 4	Protein Coding	O43474	60	GC09M107484	9.17818	https://www.genecards.org/cgi-bin/carddisp.pl?gene=KLF4
SLC51A	Solute Carrier Family 51 Member A	Protein Coding	Q86UW1	49	GC03P196211	9.17728	https://www.genecards.org/cgi-bin/carddisp.pl?gene=SLC51A
ALDH3A2	Aldehyde Dehydrogenase 3 Family Member A2	Protein Coding	P51648	59	GC17P019648	9.16836	https://www.genecards.org/cgi-bin/carddisp.pl?gene=ALDH3A2
PF4	Platelet Factor 4	Protein Coding	P02776	53	GC04M073980	9.1645	https://www.genecards.org/cgi-bin/carddisp.pl?gene=PF4
SUFU	SUFU Negative Regulator Of Hedgehog Signaling	Protein Coding	Q9UMX1	55	GC10P120461	9.15609	https://www.genecards.org/cgi-bin/carddisp.pl?gene=SUFU
GPR143	G Protein-Coupled Receptor 143	Protein Coding	P51810	53	GC0XM009725	9.15166	https://www.genecards.org/cgi-bin/carddisp.pl?gene=GPR143
IL2RB	Interleukin 2 Receptor Subunit Beta	Protein Coding	P14784	63	GC22M083884	9.14914	https://www.genecards.org/cgi-bin/carddisp.pl?gene=IL2RB
PCCB	Propionyl-CoA Carboxylase Subunit Beta	Protein Coding	P05166	60	GC03P136250	9.14895	https://www.genecards.org/cgi-bin/carddisp.pl?gene=PCCB
ASCL1	Achaete-Scute Family BHLH Transcription Factor 1	Protein Coding	P50553	56	GC12P102957	9.14797	https://www.genecards.org/cgi-bin/carddisp.pl?gene=ASCL1
MIR31	MicroRNA 31	RNA Gene		29	GC09M022285	9.14562	https://www.genecards.org/cgi-bin/carddisp.pl?gene=MIR31
CWC27	CWC27 Spliceosome Associated Cyclophilin	Protein Coding	Q6UX04	51	GC05P064768	9.14354	https://www.genecards.org/cgi-bin/carddisp.pl?gene=CWC27
CD68	CD68 Molecule	Protein Coding	P34810	53	GC17P007579	9.1369	https://www.genecards.org/cgi-bin/carddisp.pl?gene=CD68
DEFB4A	Defensin Beta 4A	Protein Coding	O15263	48	GC08P010771	9.13424	https://www.genecards.org/cgi-bin/carddisp.pl?gene=DEFB4A
DPYD	Dihydropyrimidine Dehydrogenase	Protein Coding	Q12882	64	GC01M097015	9.13189	https://www.genecards.org/cgi-bin/carddisp.pl?gene=DPYD
MLPH	Melanophilin	Protein Coding	Q9BV36	54	GC02P237485	9.13172	https://www.genecards.org/cgi-bin/carddisp.pl?gene=MLPH
PCCA	Propionyl-CoA Carboxylase Subunit Alpha	Protein Coding	P05165	60	GC13P100089	9.1235	https://www.genecards.org/cgi-bin/carddisp.pl?gene=PCCA
SMO	Smoothened, Frizzled Class Receptor	Protein Coding	Q99835	64	GC07P163165	9.11553	https://www.genecards.org/cgi-bin/carddisp.pl?gene=SMO
USH1C	USH1 Protein Network Component Harmonin	Protein Coding	Q9Y6N9	54	GC11M018092	9.10686	https://www.genecards.org/cgi-bin/carddisp.pl?gene=USH1C
HOPX	HOP Homeobox	Protein Coding	Q9BPY8	48	GC04M056647	9.09692	https://www.genecards.org/cgi-bin/carddisp.pl?gene=HOPX
CTHRC1	Collagen Triple Helix Repeat Containing 1	Protein Coding	Q96CG8	52	GC08P103371	9.09214	https://www.genecards.org/cgi-bin/carddisp.pl?gene=CTHRC1
IL12A	Interleukin 12A	Protein Coding	P29459	57	GC03P159988	9.08916	https://www.genecards.org/cgi-bin/carddisp.pl?gene=IL12A
RASA2	RAS P21 Protein Activator 2	Protein Coding	Q15283	52	GC03P141487	9.08547	https://www.genecards.org/cgi-bin/carddisp.pl?gene=RASA2
IGFBP3	Insulin Like Growth Factor Binding Protein 3	Protein Coding	P17936	59	GC07M045912	9.07956	https://www.genecards.org/cgi-bin/carddisp.pl?gene=IGFBP3
SLC12A6	Solute Carrier Family 12 Member 6	Protein Coding	Q9UHW9	59	GC15M034229	9.07518	https://www.genecards.org/cgi-bin/carddisp.pl?gene=SLC12A6
LCK	LCK Proto-Oncogene, Src Family Tyrosine Kinase	Protein Coding	P06239	65	GC01P032251	9.07423	https://www.genecards.org/cgi-bin/carddisp.pl?gene=LCK
TMCO1	Transmembrane And Coiled-Coil Domains 1	Protein Coding	Q9UM00	50	GC01M165724	9.0706	https://www.genecards.org/cgi-bin/carddisp.pl?gene=TMCO1
MMUT	Methylmalonyl-CoA Mutase	Protein Coding	P22033	59	GC06M049430	9.06851	https://www.genecards.org/cgi-bin/carddisp.pl?gene=MMUT
DGUOK	Deoxyguanosine Kinase	Protein Coding	Q16854	56	GC02P073926	9.06461	https://www.genecards.org/cgi-bin/carddisp.pl?gene=DGUOK
ZMPSTE24	Zinc Metallopeptidase STE24	Protein Coding	O75844	54	GC01P040258	9.06401	https://www.genecards.org/cgi-bin/carddisp.pl?gene=ZMPSTE24
MUSK	Muscle Associated Receptor Tyrosine Kinase	Protein Coding	O15146	61	GC09P110668	9.05447	https://www.genecards.org/cgi-bin/carddisp.pl?gene=MUSK
PRSS2	Serine Protease 2	Protein Coding	P07478	54	GC07P163506	9.04073	https://www.genecards.org/cgi-bin/carddisp.pl?gene=PRSS2
MYH14	Myosin Heavy Chain 14	Protein Coding	Q7Z406	59	GC19P143344	9.03932	https://www.genecards.org/cgi-bin/carddisp.pl?gene=MYH14
MIR30B	MicroRNA 30b	RNA Gene		30	GC08M134800	9.02985	https://www.genecards.org/cgi-bin/carddisp.pl?gene=MIR30B
AGXT	Alanine--Glyoxylate Aminotransferase	Protein Coding	P21549	59	GC02P240868	9.0246	https://www.genecards.org/cgi-bin/carddisp.pl?gene=AGXT
ABCD1	ATP Binding Cassette Subfamily D Member 1	Protein Coding	P33897	59	GC0XP153724	9.02393	https://www.genecards.org/cgi-bin/carddisp.pl?gene=ABCD1
BAP1	BRCA1 Associated Deubiquitinase 1	Protein Coding	Q92560	60	GC03M052401	9.02125	https://www.genecards.org/cgi-bin/carddisp.pl?gene=BAP1
PROS1	Protein S	Protein Coding	P07225	61	GC03M093873	9.01703	https://www.genecards.org/cgi-bin/carddisp.pl?gene=PROS1
RARS2	Arginyl-TRNA Synthetase 2, Mitochondrial	Protein Coding	Q5T160	55	GC06M104065	9.00823	https://www.genecards.org/cgi-bin/carddisp.pl?gene=RARS2
ATP2A2	ATPase Sarcoplasmic/Endoplasmic Reticulum Ca2+ Transporting 2	Protein Coding	P16615	64	GC12P110280	8.99338	https://www.genecards.org/cgi-bin/carddisp.pl?gene=ATP2A2
SGK1	Serum/Glucocorticoid Regulated Kinase 1	Protein Coding	O00141	63	GC06M134169	8.989	https://www.genecards.org/cgi-bin/carddisp.pl?gene=SGK1
PNP	Purine Nucleoside Phosphorylase	Protein Coding	P00491	62	GC14P054161	8.98812	https://www.genecards.org/cgi-bin/carddisp.pl?gene=PNP
PDHX	Pyruvate Dehydrogenase Complex Component X	Protein Coding	O00330	59	GC11P034894	8.98412	https://www.genecards.org/cgi-bin/carddisp.pl?gene=PDHX
CKMT1B	Creatine Kinase, Mitochondrial 1B	Protein Coding	P12532	49	GC15P184191	8.98294	https://www.genecards.org/cgi-bin/carddisp.pl?gene=CKMT1B
RYR2	Ryanodine Receptor 2	Protein Coding	Q92736	60	GC01P237042	8.9816	https://www.genecards.org/cgi-bin/carddisp.pl?gene=RYR2
SLC26A2	Solute Carrier Family 26 Member 2	Protein Coding	P50443	56	GC05P157260	8.97946	https://www.genecards.org/cgi-bin/carddisp.pl?gene=SLC26A2
EYS	Eyes Shut Homolog	Protein Coding	Q5T1H1	46	GC06M063719	8.9792	https://www.genecards.org/cgi-bin/carddisp.pl?gene=EYS
DLD	Dihydrolipoamide Dehydrogenase	Protein Coding	P09622	63	GC07P109995	8.9761	https://www.genecards.org/cgi-bin/carddisp.pl?gene=DLD
PDHB	Pyruvate Dehydrogenase E1 Subunit Beta	Protein Coding	P11177	60	GC03M058475	8.96273	https://www.genecards.org/cgi-bin/carddisp.pl?gene=PDHB
PRG2	Proteoglycan 2, Pro Eosinophil Major Basic Protein	Protein Coding	P13727	53	GC11M057386	8.94419	https://www.genecards.org/cgi-bin/carddisp.pl?gene=PRG2
USH1G	USH1 Protein Network Component Sans	Protein Coding	Q495M9	50	GC17M074916	8.94269	https://www.genecards.org/cgi-bin/carddisp.pl?gene=USH1G
CLRN1	Clarin 1	Protein Coding	P58418	47	GC03M150926	8.94269	https://www.genecards.org/cgi-bin/carddisp.pl?gene=CLRN1
CTSF	Cathepsin F	Protein Coding	Q9UBX1	62	GC11M136630	8.93422	https://www.genecards.org/cgi-bin/carddisp.pl?gene=CTSF
TNFRSF1B	TNF Receptor Superfamily Member 1B	Protein Coding	P20333	61	GC01P068258	8.92266	https://www.genecards.org/cgi-bin/carddisp.pl?gene=TNFRSF1B
PCDH15	Protocadherin Related 15	Protein Coding	Q96QU1	54	GC10M053802	8.91855	https://www.genecards.org/cgi-bin/carddisp.pl?gene=PCDH15
ASPA	Aspartoacylase	Protein Coding	P45381	57	GC17P003472	8.91724	https://www.genecards.org/cgi-bin/carddisp.pl?gene=ASPA
CDC42	Cell Division Cycle 42	Protein Coding	P60953	63	GC01P022052	8.91223	https://www.genecards.org/cgi-bin/carddisp.pl?gene=CDC42
MIR29B2	MicroRNA 29b-2	RNA Gene		26	GC01M207839	8.91185	https://www.genecards.org/cgi-bin/carddisp.pl?gene=MIR29B2
CTRC	Chymotrypsin C	Protein Coding	Q99895	57	GC01P015438	8.91058	https://www.genecards.org/cgi-bin/carddisp.pl?gene=CTRC
MIR132	MicroRNA 132	RNA Gene		30	GC17M002049	8.8974	https://www.genecards.org/cgi-bin/carddisp.pl?gene=MIR132
ATR	ATR Serine/Threonine Kinase	Protein Coding	Q13535	67	GC03M142449	8.89518	https://www.genecards.org/cgi-bin/carddisp.pl?gene=ATR
IFT122	Intraflagellar Transport 122	Protein Coding	Q9HBG6	52	GC03P141961	8.88621	https://www.genecards.org/cgi-bin/carddisp.pl?gene=IFT122
F10	Coagulation Factor X	Protein Coding	P00742	63	GC13P113122	8.88052	https://www.genecards.org/cgi-bin/carddisp.pl?gene=F10
HLCS	Holocarboxylase Synthetase	Protein Coding	P50747	56	GC21M036750	8.88024	https://www.genecards.org/cgi-bin/carddisp.pl?gene=HLCS
RACK1	Receptor For Activated C Kinase 1	Protein Coding	P63244	56	GC05M183152	8.87872	https://www.genecards.org/cgi-bin/carddisp.pl?gene=RACK1
HSPA8	Heat Shock Protein Family A (Hsp70) Member 8	Protein Coding	P11142	62	GC11M123057	8.86061	https://www.genecards.org/cgi-bin/carddisp.pl?gene=HSPA8
PVT1	Pvt1 Oncogene	RNA Gene		33	GC08P128310	8.85474	https://www.genecards.org/cgi-bin/carddisp.pl?gene=PVT1
FOXC2	Forkhead Box C2	Protein Coding	Q99958	57	GC16P114787	8.84477	https://www.genecards.org/cgi-bin/carddisp.pl?gene=FOXC2
IREB2	Iron Responsive Element Binding Protein 2	Protein Coding	P48200	58	GC15P078437	8.8418	https://www.genecards.org/cgi-bin/carddisp.pl?gene=IREB2
EMD	Emerin	Protein Coding	P50402	58	GC0XP154379	8.83511	https://www.genecards.org/cgi-bin/carddisp.pl?gene=EMD
ZAP70	Zeta Chain Of T Cell Receptor Associated Protein Kinase 70	Protein Coding	P43403	64	GC02P099091	8.83149	https://www.genecards.org/cgi-bin/carddisp.pl?gene=ZAP70
CLCN5	Chloride Voltage-Gated Channel 5	Protein Coding	P51795	57	GC0XP049922	8.81357	https://www.genecards.org/cgi-bin/carddisp.pl?gene=CLCN5
SALL4	Spalt Like Transcription Factor 4	Protein Coding	Q9UJQ4	56	GC20M051784	8.80499	https://www.genecards.org/cgi-bin/carddisp.pl?gene=SALL4
UTP4	UTP4 Small Subunit Processome Component	Protein Coding	Q969X6	46	GC16P114110	8.79715	https://www.genecards.org/cgi-bin/carddisp.pl?gene=UTP4
ABCC1	ATP Binding Cassette Subfamily C Member 1 (ABCC1 Blood Group)	Protein Coding	P33527	61	GC16P015949	8.79262	https://www.genecards.org/cgi-bin/carddisp.pl?gene=ABCC1
SLC18A3	Solute Carrier Family 18 Member A3	Protein Coding	Q16572	56	GC10P049610	8.79147	https://www.genecards.org/cgi-bin/carddisp.pl?gene=SLC18A3
AGR2	Anterior Gradient 2, Protein Disulphide Isomerase Family Member	Protein Coding	O95994	52	GC07M017551	8.77834	https://www.genecards.org/cgi-bin/carddisp.pl?gene=AGR2
ODAD3	Outer Dynein Arm Docking Complex Subunit 3	Protein Coding	A5D8V7	47	GC19M104373	8.77765	https://www.genecards.org/cgi-bin/carddisp.pl?gene=ODAD3
BCKDHB	Branched Chain Keto Acid Dehydrogenase E1 Subunit Beta	Protein Coding	P21953	56	GC06P080106	8.77045	https://www.genecards.org/cgi-bin/carddisp.pl?gene=BCKDHB
AMT	Aminomethyltransferase	Protein Coding	P48728	56	GC03M054511	8.76919	https://www.genecards.org/cgi-bin/carddisp.pl?gene=AMT
ANO10	Anoctamin 10	Protein Coding	Q9NW15	51	GC03M043355	8.76446	https://www.genecards.org/cgi-bin/carddisp.pl?gene=ANO10
GRN	Granulin Precursor	Protein Coding	P28799	61	GC17P044345	8.75494	https://www.genecards.org/cgi-bin/carddisp.pl?gene=GRN
PPARA	Peroxisome Proliferator Activated Receptor Alpha	Protein Coding	Q07869	57	GC22P046150	8.73719	https://www.genecards.org/cgi-bin/carddisp.pl?gene=PPARA
NTRK2	Neurotrophic Receptor Tyrosine Kinase 2	Protein Coding	Q16620	66	GC09P084668	8.73609	https://www.genecards.org/cgi-bin/carddisp.pl?gene=NTRK2
BLOC1S5-TXNDC5	BLOC1S5-TXNDC5 Readthrough (NMD Candidate)	RNA Gene		26	GC06M007890	8.73546	https://www.genecards.org/cgi-bin/carddisp.pl?gene=BLOC1S5-TXNDC5
EEF1E1-BLOC1S5	EEF1E1-BLOC1S5 Readthrough (NMD Candidate)	RNA Gene		22	GC06M008019	8.73546	https://www.genecards.org/cgi-bin/carddisp.pl?gene=EEF1E1-BLOC1S5
PRCD	Photoreceptor Disc Component	Protein Coding	Q00LT1	40	GC17P076527	8.73367	https://www.genecards.org/cgi-bin/carddisp.pl?gene=PRCD
RAG2	Recombination Activating 2	Protein Coding	P55895	53	GC11M036575	8.73075	https://www.genecards.org/cgi-bin/carddisp.pl?gene=RAG2
CANX	Calnexin	Protein Coding	P27824	58	GC05P179678	8.72193	https://www.genecards.org/cgi-bin/carddisp.pl?gene=CANX
CNGA1	Cyclic Nucleotide Gated Channel Subunit Alpha 1	Protein Coding	P29973	57	GC04M047935	8.72177	https://www.genecards.org/cgi-bin/carddisp.pl?gene=CNGA1
APEX1	Apurinic/Apyrimidinic Endodeoxyribonuclease 1	Protein Coding	P27695	58	GC14P020455	8.72126	https://www.genecards.org/cgi-bin/carddisp.pl?gene=APEX1
COL5A1	Collagen Type V Alpha 1 Chain	Protein Coding	P20908	60	GC09P134641	8.72072	https://www.genecards.org/cgi-bin/carddisp.pl?gene=COL5A1
CFC1	Cryptic, EGF-CFC Family Member 1	Protein Coding	P0CG37	50	GC02M130592	8.72058	https://www.genecards.org/cgi-bin/carddisp.pl?gene=CFC1
ELP1	Elongator Acetyltransferase Complex Subunit 1	Protein Coding	O95163	56	GC09M120172	8.71916	https://www.genecards.org/cgi-bin/carddisp.pl?gene=ELP1
HBG2	Hemoglobin Subunit Gamma 2	Protein Coding	P69892	55	GC11M014145	8.71653	https://www.genecards.org/cgi-bin/carddisp.pl?gene=HBG2
ENPP1	Ectonucleotide Pyrophosphatase/Phosphodiesterase 1	Protein Coding	P22413	62	GC06P131808	8.71317	https://www.genecards.org/cgi-bin/carddisp.pl?gene=ENPP1
GLDC	Glycine Decarboxylase	Protein Coding	P23378	60	GC09M006522	8.70723	https://www.genecards.org/cgi-bin/carddisp.pl?gene=GLDC
CDH3	Cadherin 3	Protein Coding	P22223	59	GC16P114055	8.70453	https://www.genecards.org/cgi-bin/carddisp.pl?gene=CDH3
CLEC7A	C-Type Lectin Domain Containing 7A	Protein Coding	Q9BXN2	59	GC12M034543	8.70268	https://www.genecards.org/cgi-bin/carddisp.pl?gene=CLEC7A
NPM1	Nucleophosmin 1	Protein Coding	P06748	63	GC05P171387	8.70034	https://www.genecards.org/cgi-bin/carddisp.pl?gene=NPM1
PSMC4	Proteasome 26S Subunit, ATPase 4	Protein Coding	P43686	55	GC19P142936	8.69826	https://www.genecards.org/cgi-bin/carddisp.pl?gene=PSMC4
NDUFAF2	NADH:Ubiquinone Oxidoreductase Complex Assembly Factor 2	Protein Coding	Q8N183	54	GC05P060945	8.69784	https://www.genecards.org/cgi-bin/carddisp.pl?gene=NDUFAF2
SYNE4	Spectrin Repeat Containing Nuclear Envelope Family Member 4	Protein Coding	Q8N205	42	GC19M036003	8.69657	https://www.genecards.org/cgi-bin/carddisp.pl?gene=SYNE4
TFAP2B	Transcription Factor AP-2 Beta	Protein Coding	Q92481	57	GC06P173318	8.69551	https://www.genecards.org/cgi-bin/carddisp.pl?gene=TFAP2B
RAC1	Rac Family Small GTPase 1	Protein Coding	P63000	62	GC07P017475	8.69421	https://www.genecards.org/cgi-bin/carddisp.pl?gene=RAC1
CYS1	Cystin 1	Protein Coding	Q717R9	43	GC02M010056	8.69294	https://www.genecards.org/cgi-bin/carddisp.pl?gene=CYS1
TKT	Transketolase	Protein Coding	P29401	59	GC03M053224	8.69149	https://www.genecards.org/cgi-bin/carddisp.pl?gene=TKT
SLC26A3	Solute Carrier Family 26 Member 3	Protein Coding	P40879	58	GC07M107765	8.68968	https://www.genecards.org/cgi-bin/carddisp.pl?gene=SLC26A3
VTN	Vitronectin	Protein Coding	P04004	57	GC17M092926	8.68891	https://www.genecards.org/cgi-bin/carddisp.pl?gene=VTN
WRN	WRN RecQ Like Helicase	Protein Coding	Q14191	60	GC08P031033	8.68292	https://www.genecards.org/cgi-bin/carddisp.pl?gene=WRN
CYP21A2	Cytochrome P450 Family 21 Subfamily A Member 2	Protein Coding	P08686	56	GC06P173102	8.67895	https://www.genecards.org/cgi-bin/carddisp.pl?gene=CYP21A2
INPP4A	Inositol Polyphosphate-4-Phosphatase Type I A	Protein Coding	Q96PE3	54	GC02P099126	8.6769	https://www.genecards.org/cgi-bin/carddisp.pl?gene=INPP4A
MMAA	Metabolism Of Cobalamin Associated A	Protein Coding	Q8IVH4	52	GC04P145652	8.67539	https://www.genecards.org/cgi-bin/carddisp.pl?gene=MMAA
LOC126859690	MED14-Independent Group 3 Enhancer GRCh37_chr6:51888848-51890047	Functional Element		9	GC06P176986	8.67203	https://www.genecards.org/cgi-bin/carddisp.pl?gene=LOC126859690
TPP1	Tripeptidyl Peptidase 1	Protein Coding	O14773	59	GC11M014225	8.6668	https://www.genecards.org/cgi-bin/carddisp.pl?gene=TPP1
DCLRE1C	DNA Cross-Link Repair 1C	Protein Coding	Q96SD1	56	GC10M014897	8.66577	https://www.genecards.org/cgi-bin/carddisp.pl?gene=DCLRE1C
GATA3	GATA Binding Protein 3	Protein Coding	P23771	63	GC10P008045	8.6657	https://www.genecards.org/cgi-bin/carddisp.pl?gene=GATA3
FHL2	Four And A Half LIM Domains 2	Protein Coding	Q14192	58	GC02M105357	8.66051	https://www.genecards.org/cgi-bin/carddisp.pl?gene=FHL2
PGF	Placental Growth Factor	Protein Coding	P49763	56	GC14M074941	8.65797	https://www.genecards.org/cgi-bin/carddisp.pl?gene=PGF
DCLRE1B	DNA Cross-Link Repair 1B	Protein Coding	Q9H816	49	GC01P113905	8.6545	https://www.genecards.org/cgi-bin/carddisp.pl?gene=DCLRE1B
L1CAM	L1 Cell Adhesion Molecule	Protein Coding	P32004	60	GC0XM153864	8.64532	https://www.genecards.org/cgi-bin/carddisp.pl?gene=L1CAM
CNGB3	Cyclic Nucleotide Gated Channel Subunit Beta 3	Protein Coding	Q9NQW8	53	GC08M086553	8.64532	https://www.genecards.org/cgi-bin/carddisp.pl?gene=CNGB3
SERPINA3	Serpin Family A Member 3	Protein Coding	P01011	56	GC14P094612	8.64249	https://www.genecards.org/cgi-bin/carddisp.pl?gene=SERPINA3
DDIT3	DNA Damage Inducible Transcript 3	Protein Coding	P35638	59	GC12M057516	8.62082	https://www.genecards.org/cgi-bin/carddisp.pl?gene=DDIT3
XPNPEP3	X-Prolyl Aminopeptidase 3	Protein Coding	Q9NQH7	54	GC22P040857	8.62042	https://www.genecards.org/cgi-bin/carddisp.pl?gene=XPNPEP3
CDKN1B	Cyclin Dependent Kinase Inhibitor 1B	Protein Coding	P46527	61	GC12P068529	8.60954	https://www.genecards.org/cgi-bin/carddisp.pl?gene=CDKN1B
MIR196A1	MicroRNA 196a-1	RNA Gene		30	GC17M048632	8.60915	https://www.genecards.org/cgi-bin/carddisp.pl?gene=MIR196A1
MIR4685	MicroRNA 4685	RNA Gene		19	GC10M098431	8.60902	https://www.genecards.org/cgi-bin/carddisp.pl?gene=MIR4685
LMBRD1	LMBR1 Domain Containing 1	Protein Coding	Q9NUN5	52	GC06M103806	8.6062	https://www.genecards.org/cgi-bin/carddisp.pl?gene=LMBRD1
VDAC1	Voltage Dependent Anion Channel 1	Protein Coding	P21796	59	GC05M133975	8.59968	https://www.genecards.org/cgi-bin/carddisp.pl?gene=VDAC1
IL15	Interleukin 15	Protein Coding	P40933	55	GC04P141636	8.5987	https://www.genecards.org/cgi-bin/carddisp.pl?gene=IL15
CORIN	Corin, Serine Peptidase	Protein Coding	Q9Y5Q5	57	GC04M047596	8.59843	https://www.genecards.org/cgi-bin/carddisp.pl?gene=CORIN
LAMP2	Lysosomal Associated Membrane Protein 2	Protein Coding	P13473	57	GC0XM120426	8.58625	https://www.genecards.org/cgi-bin/carddisp.pl?gene=LAMP2
CYP2D6	Cytochrome P450 Family 2 Subfamily D Member 6 (Gene/Pseudogene)	Protein Coding	P10635	60	GC22M042126	8.57324	https://www.genecards.org/cgi-bin/carddisp.pl?gene=CYP2D6
CHRND	Cholinergic Receptor Nicotinic Delta Subunit	Protein Coding	Q07001	56	GC02P232525	8.572	https://www.genecards.org/cgi-bin/carddisp.pl?gene=CHRND
MIR27A	MicroRNA 27a	RNA Gene		32	GC19M104476	8.57127	https://www.genecards.org/cgi-bin/carddisp.pl?gene=MIR27A
AGA	Aspartylglucosaminidase	Protein Coding	P20933	59	GC04M177430	8.56641	https://www.genecards.org/cgi-bin/carddisp.pl?gene=AGA
TTPA	Alpha Tocopherol Transfer Protein	Protein Coding	P49638	55	GC08M063048	8.56413	https://www.genecards.org/cgi-bin/carddisp.pl?gene=TTPA
MED12	Mediator Complex Subunit 12	Protein Coding	Q93074	57	GC0XP071118	8.55787	https://www.genecards.org/cgi-bin/carddisp.pl?gene=MED12
DNMT1	DNA Methyltransferase 1	Protein Coding	P26358	66	GC19M010133	8.55403	https://www.genecards.org/cgi-bin/carddisp.pl?gene=DNMT1
BCKDHA	Branched Chain Keto Acid Dehydrogenase E1 Subunit Alpha	Protein Coding	P12694	56	GC19P143009	8.54859	https://www.genecards.org/cgi-bin/carddisp.pl?gene=BCKDHA
CYBA	Cytochrome B-245 Alpha Chain	Protein Coding	P13498	60	GC16M088643	8.54027	https://www.genecards.org/cgi-bin/carddisp.pl?gene=CYBA
POR	Cytochrome P450 Oxidoreductase	Protein Coding	P16435	61	GC07P075899	8.54005	https://www.genecards.org/cgi-bin/carddisp.pl?gene=POR
HULC	Hepatocellular Carcinoma Up-Regulated Long Non-Coding RNA	RNA Gene		29	GC06P009057	8.53698	https://www.genecards.org/cgi-bin/carddisp.pl?gene=HULC
DDR2	Discoidin Domain Receptor Tyrosine Kinase 2	Protein Coding	Q16832	64	GC01P174172	8.53432	https://www.genecards.org/cgi-bin/carddisp.pl?gene=DDR2
CYP1A2	Cytochrome P450 Family 1 Subfamily A Member 2	Protein Coding	P05177	59	GC15P074748	8.53268	https://www.genecards.org/cgi-bin/carddisp.pl?gene=CYP1A2
MYPN	Myopalladin	Protein Coding	Q86TC9	54	GC10P068106	8.53107	https://www.genecards.org/cgi-bin/carddisp.pl?gene=MYPN
DERL1	Derlin 1	Protein Coding	Q9BUN8	47	GC08M123013	8.52805	https://www.genecards.org/cgi-bin/carddisp.pl?gene=DERL1
CYP7A1	Cytochrome P450 Family 7 Subfamily A Member 1	Protein Coding	P22680	55	GC08M058490	8.52545	https://www.genecards.org/cgi-bin/carddisp.pl?gene=CYP7A1
CREB1	CAMP Responsive Element Binding Protein 1	Protein Coding	P16220	63	GC02P207529	8.50202	https://www.genecards.org/cgi-bin/carddisp.pl?gene=CREB1
CD27	CD27 Molecule	Protein Coding	P26842	60	GC12P068246	8.4988	https://www.genecards.org/cgi-bin/carddisp.pl?gene=CD27
HSD3B2	Hydroxy-Delta-5-Steroid Dehydrogenase, 3 Beta- And Steroid Delta-Isomerase 2	Protein Coding	P26439	58	GC01P119414	8.49572	https://www.genecards.org/cgi-bin/carddisp.pl?gene=HSD3B2
LTBP2	Latent Transforming Growth Factor Beta Binding Protein 2	Protein Coding	Q14767	56	GC14M074498	8.49293	https://www.genecards.org/cgi-bin/carddisp.pl?gene=LTBP2
MIR197	MicroRNA 197	RNA Gene		28	GC01P109598	8.47991	https://www.genecards.org/cgi-bin/carddisp.pl?gene=MIR197
MCCC1	Methylcrotonyl-CoA Carboxylase Subunit 1	Protein Coding	Q96RQ3	57	GC03M183015	8.47446	https://www.genecards.org/cgi-bin/carddisp.pl?gene=MCCC1
HEXB	Hexosaminidase Subunit Beta	Protein Coding	P07686	60	GC05P074640	8.47424	https://www.genecards.org/cgi-bin/carddisp.pl?gene=HEXB
MIRLET7E	MicroRNA Let-7e	RNA Gene		28	GC19P143412	8.47385	https://www.genecards.org/cgi-bin/carddisp.pl?gene=MIRLET7E
ETFA	Electron Transfer Flavoprotein Subunit Alpha	Protein Coding	P13804	59	GC15M159336	8.47229	https://www.genecards.org/cgi-bin/carddisp.pl?gene=ETFA
ERBB3	Erb-B2 Receptor Tyrosine Kinase 3	Protein Coding	P21860	67	GC12P069869	8.46342	https://www.genecards.org/cgi-bin/carddisp.pl?gene=ERBB3
LAMA2	Laminin Subunit Alpha 2	Protein Coding	P24043	57	GC06P174242	8.45217	https://www.genecards.org/cgi-bin/carddisp.pl?gene=LAMA2
MANBA	Mannosidase Beta	Protein Coding	O00462	55	GC04M102631	8.45052	https://www.genecards.org/cgi-bin/carddisp.pl?gene=MANBA
NR3C2	Nuclear Receptor Subfamily 3 Group C Member 2	Protein Coding	P08235	59	GC04M148078	8.43851	https://www.genecards.org/cgi-bin/carddisp.pl?gene=NR3C2
ANXA2	Annexin A2	Protein Coding	P07355	60	GC15M060347	8.43499	https://www.genecards.org/cgi-bin/carddisp.pl?gene=ANXA2
TAP2	Transporter 2, ATP Binding Cassette Subfamily B Member	Protein Coding	Q03519	57	GC06M032821	8.42649	https://www.genecards.org/cgi-bin/carddisp.pl?gene=TAP2
PDPN	Podoplanin	Protein Coding	Q86YL7	54	GC01P013583	8.42628	https://www.genecards.org/cgi-bin/carddisp.pl?gene=PDPN
UGT1A1	UDP Glucuronosyltransferase Family 1 Member A1	Protein Coding	P22309	64	GC02P233760	8.41992	https://www.genecards.org/cgi-bin/carddisp.pl?gene=UGT1A1
YAP1	Yes1 Associated Transcriptional Regulator	Protein Coding	P46937	61	GC11P102110	8.4179	https://www.genecards.org/cgi-bin/carddisp.pl?gene=YAP1
MYL3	Myosin Light Chain 3	Protein Coding	P08590	59	GC03M046836	8.41338	https://www.genecards.org/cgi-bin/carddisp.pl?gene=MYL3
MIR192	MicroRNA 192	RNA Gene		30	GC11M064891	8.41272	https://www.genecards.org/cgi-bin/carddisp.pl?gene=MIR192
SETD2	SET Domain Containing 2, Histone Lysine Methyltransferase	Protein Coding	Q9BYW2	60	GC03M047033	8.40494	https://www.genecards.org/cgi-bin/carddisp.pl?gene=SETD2
TRAF6	TNF Receptor Associated Factor 6	Protein Coding	Q9Y4K3	59	GC11M036467	8.40387	https://www.genecards.org/cgi-bin/carddisp.pl?gene=TRAF6
CLCN2	Chloride Voltage-Gated Channel 2	Protein Coding	P51788	57	GC03M184346	8.40339	https://www.genecards.org/cgi-bin/carddisp.pl?gene=CLCN2
VEGFC	Vascular Endothelial Growth Factor C	Protein Coding	P49767	60	GC04M176683	8.39825	https://www.genecards.org/cgi-bin/carddisp.pl?gene=VEGFC
SKIC3	SKI3 Subunit Of Superkiller Complex	Protein Coding	Q6PGP7	52	GC05M095461	8.39597	https://www.genecards.org/cgi-bin/carddisp.pl?gene=SKIC3
PSMA4	Proteasome 20S Subunit Alpha 4	Protein Coding	P25789	56	GC15P078540	8.39572	https://www.genecards.org/cgi-bin/carddisp.pl?gene=PSMA4
TXN	Thioredoxin	Protein Coding	P10599	59	GC09M110243	8.3955	https://www.genecards.org/cgi-bin/carddisp.pl?gene=TXN
SLC25A20	Solute Carrier Family 25 Member 20	Protein Coding	O43772	59	GC03M048969	8.37724	https://www.genecards.org/cgi-bin/carddisp.pl?gene=SLC25A20
ETHE1	ETHE1 Persulfide Dioxygenase	Protein Coding	O95571	56	GC19M043506	8.37714	https://www.genecards.org/cgi-bin/carddisp.pl?gene=ETHE1
CYP2C9	Cytochrome P450 Family 2 Subfamily C Member 9	Protein Coding	P11712	59	GC10P094938	8.36838	https://www.genecards.org/cgi-bin/carddisp.pl?gene=CYP2C9
ITGAV	Integrin Subunit Alpha V	Protein Coding	P06756	61	GC02P186589	8.3658	https://www.genecards.org/cgi-bin/carddisp.pl?gene=ITGAV
ITGAX	Integrin Subunit Alpha X	Protein Coding	P20702	59	GC16P113218	8.36092	https://www.genecards.org/cgi-bin/carddisp.pl?gene=ITGAX
SALL1	Spalt Like Transcription Factor 1	Protein Coding	Q9NSC2	57	GC16M051135	8.35736	https://www.genecards.org/cgi-bin/carddisp.pl?gene=SALL1
CLN8	CLN8 Transmembrane ER And ERGIC Protein	Protein Coding	Q9UBY8	53	GC08P001755	8.33968	https://www.genecards.org/cgi-bin/carddisp.pl?gene=CLN8
AMACR	Alpha-Methylacyl-CoA Racemase	Protein Coding	Q9UHK6	58	GC05M033986	8.33424	https://www.genecards.org/cgi-bin/carddisp.pl?gene=AMACR
NDUFS7	NADH:Ubiquinone Oxidoreductase Core Subunit S7	Protein Coding	O75251	59	GC19P141840	8.33303	https://www.genecards.org/cgi-bin/carddisp.pl?gene=NDUFS7
EPRS1	Glutamyl-Prolyl-TRNA Synthetase 1	Protein Coding	P07814	57	GC01M219969	8.3284	https://www.genecards.org/cgi-bin/carddisp.pl?gene=EPRS1
LRBA	LPS Responsive Beige-Like Anchor Protein	Protein Coding	P50851	52	GC04M150264	8.325	https://www.genecards.org/cgi-bin/carddisp.pl?gene=LRBA
MIR203A	MicroRNA 203a	RNA Gene		28	GC14P119277	8.32013	https://www.genecards.org/cgi-bin/carddisp.pl?gene=MIR203A
KCNQ1	Potassium Voltage-Gated Channel Subfamily Q Member 1	Protein Coding	P51787	63	GC11P002444	8.31932	https://www.genecards.org/cgi-bin/carddisp.pl?gene=KCNQ1
FBXL4	F-Box And Leucine Rich Repeat Protein 4	Protein Coding	Q9UKA2	51	GC06M098868	8.3184	https://www.genecards.org/cgi-bin/carddisp.pl?gene=FBXL4
SYP	Synaptophysin	Protein Coding	P08247	59	GC0XM049187	8.3173	https://www.genecards.org/cgi-bin/carddisp.pl?gene=SYP
MYCN	MYCN Proto-Oncogene, BHLH Transcription Factor	Protein Coding	P04198	59	GC02P015974	8.31362	https://www.genecards.org/cgi-bin/carddisp.pl?gene=MYCN
MUC2	Mucin 2, Oligomeric Mucus/Gel-Forming	Protein Coding	Q02817	52	GC11P001074	8.31314	https://www.genecards.org/cgi-bin/carddisp.pl?gene=MUC2
MIR125B2	MicroRNA 125b-2	RNA Gene		29	GC21P016590	8.30553	https://www.genecards.org/cgi-bin/carddisp.pl?gene=MIR125B2
MIR148A	MicroRNA 148a	RNA Gene		29	GC07M025950	8.30325	https://www.genecards.org/cgi-bin/carddisp.pl?gene=MIR148A
SRF	Serum Response Factor	Protein Coding	P11831	56	GC06P043171	8.29886	https://www.genecards.org/cgi-bin/carddisp.pl?gene=SRF
CALM3	Calmodulin 3	Protein Coding	P0DP25	55	GC19P046601	8.29692	https://www.genecards.org/cgi-bin/carddisp.pl?gene=CALM3
MCPH1	Microcephalin 1	Protein Coding	Q8NEM0	53	GC08P006406	8.2954	https://www.genecards.org/cgi-bin/carddisp.pl?gene=MCPH1
CA4	Carbonic Anhydrase 4	Protein Coding	P22748	59	GC17P060149	8.29521	https://www.genecards.org/cgi-bin/carddisp.pl?gene=CA4
MMADHC	Metabolism Of Cobalamin Associated D	Protein Coding	Q9H3L0	55	GC02M149569	8.29371	https://www.genecards.org/cgi-bin/carddisp.pl?gene=MMADHC
TMPRSS2	Transmembrane Serine Protease 2	Protein Coding	O15393	60	GC21M041464	8.292	https://www.genecards.org/cgi-bin/carddisp.pl?gene=TMPRSS2
CX3CR1	C-X3-C Motif Chemokine Receptor 1	Protein Coding	P49238	57	GC03M039279	8.28871	https://www.genecards.org/cgi-bin/carddisp.pl?gene=CX3CR1
TJP2	Tight Junction Protein 2	Protein Coding	Q9UDY2	57	GC09P069121	8.27924	https://www.genecards.org/cgi-bin/carddisp.pl?gene=TJP2
INSL6	Insulin Like 6	Protein Coding	Q9Y581	45	GC09M004991	8.25276	https://www.genecards.org/cgi-bin/carddisp.pl?gene=INSL6
TNFRSF6B	TNF Receptor Superfamily Member 6b	Protein Coding	O95407	54	GC20P063696	8.24351	https://www.genecards.org/cgi-bin/carddisp.pl?gene=TNFRSF6B
SACS	Sacsin Molecular Chaperone	Protein Coding	Q9NZJ4	50	GC13M023288	8.23205	https://www.genecards.org/cgi-bin/carddisp.pl?gene=SACS
CYLD	CYLD Lysine 63 Deubiquitinase	Protein Coding	Q9NQC7	60	GC16P050742	8.2318	https://www.genecards.org/cgi-bin/carddisp.pl?gene=CYLD
LMNB1	Lamin B1	Protein Coding	P20700	59	GC05P126776	8.22461	https://www.genecards.org/cgi-bin/carddisp.pl?gene=LMNB1
GZMB	Granzyme B	Protein Coding	P10144	60	GC14M024630	8.22273	https://www.genecards.org/cgi-bin/carddisp.pl?gene=GZMB
NDUFAF5	NADH:Ubiquinone Oxidoreductase Complex Assembly Factor 5	Protein Coding	Q5TEU4	49	GC20P014051	8.22167	https://www.genecards.org/cgi-bin/carddisp.pl?gene=NDUFAF5
LOC129999976	ATAC-STARR-Seq Lymphoblastoid Silent Region 18982	Functional Element		9	GC08P025884	8.22161	https://www.genecards.org/cgi-bin/carddisp.pl?gene=LOC129999976
CTNS	Cystinosin, Lysosomal Cystine Transporter	Protein Coding	O60931	57	GC17P003636	8.20769	https://www.genecards.org/cgi-bin/carddisp.pl?gene=CTNS
MSN	Moesin	Protein Coding	P26038	60	GC0XP065588	8.2076	https://www.genecards.org/cgi-bin/carddisp.pl?gene=MSN
LPAR2	Lysophosphatidic Acid Receptor 2	Protein Coding	Q9HBW0	54	GC19M104675	8.20453	https://www.genecards.org/cgi-bin/carddisp.pl?gene=LPAR2
LOC111674474	DNase I Hypersensitive Site In Intron 10c Of CFTR	Functional Element		8	GC07P117580	8.20196	https://www.genecards.org/cgi-bin/carddisp.pl?gene=LOC111674474
CLTC	Clathrin Heavy Chain	Protein Coding	Q00610	60	GC17P059619	8.19263	https://www.genecards.org/cgi-bin/carddisp.pl?gene=CLTC
GALT	Galactose-1-Phosphate Uridylyltransferase	Protein Coding	P07902	59	GC09P061647	8.18705	https://www.genecards.org/cgi-bin/carddisp.pl?gene=GALT
RAC2	Rac Family Small GTPase 2	Protein Coding	P15153	63	GC22M083885	8.1866	https://www.genecards.org/cgi-bin/carddisp.pl?gene=RAC2
BBIP1	BBSome Interacting Protein 1	Protein Coding	A8MTZ0	43	GC10M110898	8.17254	https://www.genecards.org/cgi-bin/carddisp.pl?gene=BBIP1
LMF1	Lipase Maturation Factor 1	Protein Coding	Q96S06	50	GC16M000853	8.16947	https://www.genecards.org/cgi-bin/carddisp.pl?gene=LMF1
TERF1	Telomeric Repeat Binding Factor 1	Protein Coding	P54274	56	GC08P073008	8.16712	https://www.genecards.org/cgi-bin/carddisp.pl?gene=TERF1
MMAB	Metabolism Of Cobalamin Associated B	Protein Coding	Q96EY8	56	GC12M109553	8.1623	https://www.genecards.org/cgi-bin/carddisp.pl?gene=MMAB
HLA-G	Major Histocompatibility Complex, Class I, G	Protein Coding	P17693	57	GC06P173032	8.15678	https://www.genecards.org/cgi-bin/carddisp.pl?gene=HLA-G
KEAP1	Kelch Like ECH Associated Protein 1	Protein Coding	Q14145	61	GC19M010486	8.15546	https://www.genecards.org/cgi-bin/carddisp.pl?gene=KEAP1
MT-ND1	Mitochondrially Encoded NADH:Ubiquinone Oxidoreductase Core Subunit 1	Protein Coding	P03886	46	GCMTP003309	8.15446	https://www.genecards.org/cgi-bin/carddisp.pl?gene=MT-ND1
XRCC2	X-Ray Repair Cross Complementing 2	Protein Coding	O43543	53	GC07M152644	8.15394	https://www.genecards.org/cgi-bin/carddisp.pl?gene=XRCC2
FPR1	Formyl Peptide Receptor 1	Protein Coding	P21462	59	GC19M051745	8.15002	https://www.genecards.org/cgi-bin/carddisp.pl?gene=FPR1
ALDOA	Aldolase, Fructose-Bisphosphate A	Protein Coding	P04075	62	GC16P030064	8.14104	https://www.genecards.org/cgi-bin/carddisp.pl?gene=ALDOA
PLEC	Plectin	Protein Coding	Q15149	56	GC08M147180	8.13552	https://www.genecards.org/cgi-bin/carddisp.pl?gene=PLEC
IFT74	Intraflagellar Transport 74	Protein Coding	Q96LB3	49	GC09P026947	8.13529	https://www.genecards.org/cgi-bin/carddisp.pl?gene=IFT74
IFT80	Intraflagellar Transport 80	Protein Coding	Q9P2H3	50	GC03M160256	8.13506	https://www.genecards.org/cgi-bin/carddisp.pl?gene=IFT80
TUBB	Tubulin Beta Class I	Protein Coding	P07437	63	GC06P173060	8.12994	https://www.genecards.org/cgi-bin/carddisp.pl?gene=TUBB
PIK3C3	Phosphatidylinositol 3-Kinase Catalytic Subunit Type 3	Protein Coding	Q8NEB9	61	GC18P041955	8.12267	https://www.genecards.org/cgi-bin/carddisp.pl?gene=PIK3C3
APOH	Apolipoprotein H	Protein Coding	P02749	58	GC17M066212	8.12139	https://www.genecards.org/cgi-bin/carddisp.pl?gene=APOH
LOC113219471	Greater CFTR Locus Negative Regulatory Element CR19	Functional Element		9	GC07P117537	8.11908	https://www.genecards.org/cgi-bin/carddisp.pl?gene=LOC113219471
GAMT	Guanidinoacetate N-Methyltransferase	Protein Coding	Q14353	60	GC19M001397	8.11321	https://www.genecards.org/cgi-bin/carddisp.pl?gene=GAMT
MIR320A	MicroRNA 320a	RNA Gene		30	GC08M022409	8.11117	https://www.genecards.org/cgi-bin/carddisp.pl?gene=MIR320A
P2RX7	Purinergic Receptor P2X 7	Protein Coding	Q99572	60	GC12P137493	8.10758	https://www.genecards.org/cgi-bin/carddisp.pl?gene=P2RX7
DNASE2	Deoxyribonuclease 2, Lysosomal	Protein Coding	O00115	53	GC19M012875	8.10654	https://www.genecards.org/cgi-bin/carddisp.pl?gene=DNASE2
LGALS3BP	Galectin 3 Binding Protein	Protein Coding	Q08380	54	GC17M078971	8.0988	https://www.genecards.org/cgi-bin/carddisp.pl?gene=LGALS3BP
IL6ST	Interleukin 6 Cytokine Family Signal Transducer	Protein Coding	P40189	63	GC05M055935	8.0981	https://www.genecards.org/cgi-bin/carddisp.pl?gene=IL6ST
GLDN	Gliomedin	Protein Coding	Q6ZMI3	52	GC15P051341	8.09529	https://www.genecards.org/cgi-bin/carddisp.pl?gene=GLDN
GLI2	GLI Family Zinc Finger 2	Protein Coding	P10070	61	GC02P120735	8.08796	https://www.genecards.org/cgi-bin/carddisp.pl?gene=GLI2
EGR1	Early Growth Response 1	Protein Coding	P18146	57	GC05P138465	8.07303	https://www.genecards.org/cgi-bin/carddisp.pl?gene=EGR1
TYRP1	Tyrosinase Related Protein 1	Protein Coding	P17643	59	GC09P012683	8.06925	https://www.genecards.org/cgi-bin/carddisp.pl?gene=TYRP1
GNAQ	G Protein Subunit Alpha Q	Protein Coding	P50148	61	GC09M077716	8.06069	https://www.genecards.org/cgi-bin/carddisp.pl?gene=GNAQ
BGN	Biglycan	Protein Coding	P21810	57	GC0XP153494	8.05923	https://www.genecards.org/cgi-bin/carddisp.pl?gene=BGN
A2M	Alpha-2-Macroglobulin	Protein Coding	P01023	59	GC12M009067	8.05535	https://www.genecards.org/cgi-bin/carddisp.pl?gene=A2M
MIR499A	MicroRNA 499a	RNA Gene		30	GC20P034990	8.04817	https://www.genecards.org/cgi-bin/carddisp.pl?gene=MIR499A
AARS2	Alanyl-TRNA Synthetase 2, Mitochondrial	Protein Coding	Q5JTZ9	57	GC06M103592	8.04746	https://www.genecards.org/cgi-bin/carddisp.pl?gene=AARS2
USB1	U6 SnRNA Biogenesis Phosphodiesterase 1	Protein Coding	Q9BQ65	46	GC16P057999	8.0362	https://www.genecards.org/cgi-bin/carddisp.pl?gene=USB1
NTRK3	Neurotrophic Receptor Tyrosine Kinase 3	Protein Coding	Q16288	66	GC15M087859	8.02048	https://www.genecards.org/cgi-bin/carddisp.pl?gene=NTRK3
CLCN3	Chloride Voltage-Gated Channel 3	Protein Coding	P51790	58	GC04P169612	8.02035	https://www.genecards.org/cgi-bin/carddisp.pl?gene=CLCN3
NSD1	Nuclear Receptor Binding SET Domain Protein 1	Protein Coding	Q96L73	57	GC05P189455	8.01671	https://www.genecards.org/cgi-bin/carddisp.pl?gene=NSD1
ATP4A	ATPase H+/K+ Transporting Subunit Alpha	Protein Coding	P20648	54	GC19M105677	7.99695	https://www.genecards.org/cgi-bin/carddisp.pl?gene=ATP4A
TNFSF11	TNF Superfamily Member 11	Protein Coding	O14788	62	GC13P042562	7.98864	https://www.genecards.org/cgi-bin/carddisp.pl?gene=TNFSF11
MUC4	Mucin 4, Cell Surface Associated	Protein Coding	Q99102	52	GC03M195746	7.98133	https://www.genecards.org/cgi-bin/carddisp.pl?gene=MUC4
FADD	Fas Associated Via Death Domain	Protein Coding	Q13158	60	GC11P070203	7.97556	https://www.genecards.org/cgi-bin/carddisp.pl?gene=FADD
DBT	Dihydrolipoamide Branched Chain Transacylase E2	Protein Coding	P11182	55	GC01M100186	7.97553	https://www.genecards.org/cgi-bin/carddisp.pl?gene=DBT
ABCC4	ATP Binding Cassette Subfamily C Member 4 (PEL Blood Group)	Protein Coding	O15439	59	GC13M095019	7.96946	https://www.genecards.org/cgi-bin/carddisp.pl?gene=ABCC4
CERKL	CERK Like Autophagy Regulator	Protein Coding	Q49MI3	51	GC02M181536	7.9694	https://www.genecards.org/cgi-bin/carddisp.pl?gene=CERKL
CACNA1C	Calcium Voltage-Gated Channel Subunit Alpha1 C	Protein Coding	Q13936	62	GC12P001970	7.96714	https://www.genecards.org/cgi-bin/carddisp.pl?gene=CACNA1C
PSMD12	Proteasome 26S Subunit, Non-ATPase 12	Protein Coding	O00232	54	GC17M067337	7.96321	https://www.genecards.org/cgi-bin/carddisp.pl?gene=PSMD12
ADORA2B	Adenosine A2b Receptor	Protein Coding	P29275	60	GC17P143561	7.96216	https://www.genecards.org/cgi-bin/carddisp.pl?gene=ADORA2B
LPAR6	Lysophosphatidic Acid Receptor 6	Protein Coding	P43657	56	GC13M048389	7.96172	https://www.genecards.org/cgi-bin/carddisp.pl?gene=LPAR6
CTSA	Cathepsin A	Protein Coding	P10619	60	GC20P045890	7.95734	https://www.genecards.org/cgi-bin/carddisp.pl?gene=CTSA
GLO1	Glyoxalase I	Protein Coding	Q04760	57	GC06M103484	7.95492	https://www.genecards.org/cgi-bin/carddisp.pl?gene=GLO1
XRCC1	X-Ray Repair Cross Complementing 1	Protein Coding	P18887	58	GC19M043543	7.95222	https://www.genecards.org/cgi-bin/carddisp.pl?gene=XRCC1
ANXA1	Annexin A1	Protein Coding	P04083	60	GC09P073151	7.95101	https://www.genecards.org/cgi-bin/carddisp.pl?gene=ANXA1
NR0B1	Nuclear Receptor Subfamily 0 Group B Member 1	Protein Coding	P51843	59	GC0XM030304	7.94041	https://www.genecards.org/cgi-bin/carddisp.pl?gene=NR0B1
SLC19A3	Solute Carrier Family 19 Member 3	Protein Coding	Q9BZV2	59	GC02M227685	7.93743	https://www.genecards.org/cgi-bin/carddisp.pl?gene=SLC19A3
PRDX6	Peroxiredoxin 6	Protein Coding	P30041	59	GC01P173477	7.93341	https://www.genecards.org/cgi-bin/carddisp.pl?gene=PRDX6
SH2B3	SH2B Adaptor Protein 3	Protein Coding	Q9UQQ2	59	GC12P111405	7.93329	https://www.genecards.org/cgi-bin/carddisp.pl?gene=SH2B3
CTSS	Cathepsin S	Protein Coding	P25774	59	GC01M150730	7.92929	https://www.genecards.org/cgi-bin/carddisp.pl?gene=CTSS
NHERF2	NHERF Family PDZ Scaffold Protein 2	Protein Coding	Q15599	49	GC16P119604	7.92612	https://www.genecards.org/cgi-bin/carddisp.pl?gene=NHERF2
MIR212	MicroRNA 212	RNA Gene		29	GC17M002050	7.91924	https://www.genecards.org/cgi-bin/carddisp.pl?gene=MIR212
DHDDS	Dehydrodolichyl Diphosphate Synthase Subunit	Protein Coding	Q86SQ9	54	GC01P026432	7.90772	https://www.genecards.org/cgi-bin/carddisp.pl?gene=DHDDS
LIMK1	LIM Domain Kinase 1	Protein Coding	P53667	62	GC07P074082	7.9072	https://www.genecards.org/cgi-bin/carddisp.pl?gene=LIMK1
FGF4	Fibroblast Growth Factor 4	Protein Coding	P08620	57	GC11M136735	7.89922	https://www.genecards.org/cgi-bin/carddisp.pl?gene=FGF4
NME1	NME/NM23 Nucleoside Diphosphate Kinase 1	Protein Coding	P15531	60	GC17P144771	7.89627	https://www.genecards.org/cgi-bin/carddisp.pl?gene=NME1
FGF22	Fibroblast Growth Factor 22	Protein Coding	Q9HCT0	49	GC19P000639	7.89028	https://www.genecards.org/cgi-bin/carddisp.pl?gene=FGF22
FGF3	Fibroblast Growth Factor 3	Protein Coding	P11487	57	GC11M136736	7.8885	https://www.genecards.org/cgi-bin/carddisp.pl?gene=FGF3
CHRM3	Cholinergic Receptor Muscarinic 3	Protein Coding	P20309	61	GC01P239386	7.88833	https://www.genecards.org/cgi-bin/carddisp.pl?gene=CHRM3
MLC1	Modulator Of VRAC Current 1	Protein Coding	Q15049	53	GC22M050059	7.88775	https://www.genecards.org/cgi-bin/carddisp.pl?gene=MLC1
DNAJB6	DnaJ Heat Shock Protein Family (Hsp40) Member B6	Protein Coding	O75190	53	GC07P157335	7.88675	https://www.genecards.org/cgi-bin/carddisp.pl?gene=DNAJB6
PDE4D	Phosphodiesterase 4D	Protein Coding	Q08499	62	GC05M058969	7.88542	https://www.genecards.org/cgi-bin/carddisp.pl?gene=PDE4D
SLC6A8	Solute Carrier Family 6 Member 8	Protein Coding	P48029	60	GC0XP153774	7.88256	https://www.genecards.org/cgi-bin/carddisp.pl?gene=SLC6A8
TYMP	Thymidine Phosphorylase	Protein Coding	P19971	60	GC22M050525	7.88233	https://www.genecards.org/cgi-bin/carddisp.pl?gene=TYMP
IDH1	Isocitrate Dehydrogenase (NADP(+)) 1	Protein Coding	O75874	66	GC02M208236	7.88174	https://www.genecards.org/cgi-bin/carddisp.pl?gene=IDH1
UTS2	Urotensin 2	Protein Coding	O95399	51	GC01M007843	7.88104	https://www.genecards.org/cgi-bin/carddisp.pl?gene=UTS2
TFRC	Transferrin Receptor	Protein Coding	P02786	64	GC03M196646	7.87863	https://www.genecards.org/cgi-bin/carddisp.pl?gene=TFRC
VPS33A	VPS33A Core Subunit Of CORVET And HOPS Complexes	Protein Coding	Q96AX1	53	GC12M122229	7.87683	https://www.genecards.org/cgi-bin/carddisp.pl?gene=VPS33A
TMSB4X	Thymosin Beta 4 X-Linked	Protein Coding	P62328	54	GC0XP012975	7.87012	https://www.genecards.org/cgi-bin/carddisp.pl?gene=TMSB4X
MAK	Male Germ Cell Associated Kinase	Protein Coding	P20794	55	GC06M010762	7.86308	https://www.genecards.org/cgi-bin/carddisp.pl?gene=MAK
KRT17	Keratin 17	Protein Coding	Q04695	59	GC17M041619	7.86168	https://www.genecards.org/cgi-bin/carddisp.pl?gene=KRT17
RELA	RELA Proto-Oncogene, NF-KB Subunit	Protein Coding	Q04206	64	GC11M065653	7.85769	https://www.genecards.org/cgi-bin/carddisp.pl?gene=RELA
SLC38A8	Solute Carrier Family 38 Member 8	Protein Coding	A6NNN8	46	GC16M084009	7.85626	https://www.genecards.org/cgi-bin/carddisp.pl?gene=SLC38A8
SDHC	Succinate Dehydrogenase Complex Subunit C	Protein Coding	Q99643	56	GC01P161314	7.85393	https://www.genecards.org/cgi-bin/carddisp.pl?gene=SDHC
SLX4	SLX4 Structure-Specific Endonuclease Subunit	Protein Coding	Q8IY92	50	GC16M003581	7.84749	https://www.genecards.org/cgi-bin/carddisp.pl?gene=SLX4
LOC113633876	CFTR Intron 18b DNase I Hypersensitive Site	Functional Element		9	GC07P117623	7.84235	https://www.genecards.org/cgi-bin/carddisp.pl?gene=LOC113633876
LOC113664107	CFTR Intron 3 DNase I Hypersensitive Site	Functional Element		8	GC07P117509	7.83923	https://www.genecards.org/cgi-bin/carddisp.pl?gene=LOC113664107
STUB1	STIP1 Homology And U-Box Containing Protein 1	Protein Coding	Q9UNE7	57	GC16P112233	7.83564	https://www.genecards.org/cgi-bin/carddisp.pl?gene=STUB1
DOK7	Docking Protein 7	Protein Coding	Q18PE1	50	GC04P009442	7.82334	https://www.genecards.org/cgi-bin/carddisp.pl?gene=DOK7
NTS	Neurotensin	Protein Coding	P30990	53	GC12P085876	7.82249	https://www.genecards.org/cgi-bin/carddisp.pl?gene=NTS
FMO3	Flavin Containing Dimethylaniline Monoxygenase 3	Protein Coding	P31513	59	GC01P171090	7.80536	https://www.genecards.org/cgi-bin/carddisp.pl?gene=FMO3
MIR455	MicroRNA 455	RNA Gene		29	GC09P114209	7.80466	https://www.genecards.org/cgi-bin/carddisp.pl?gene=MIR455
FLNB	Filamin B	Protein Coding	O75369	60	GC03P058008	7.79985	https://www.genecards.org/cgi-bin/carddisp.pl?gene=FLNB
CD79A	CD79a Molecule	Protein Coding	P11912	61	GC19P041877	7.79919	https://www.genecards.org/cgi-bin/carddisp.pl?gene=CD79A
RB1	RB Transcriptional Corepressor 1	Protein Coding	P06400	61	GC13P048303	7.78907	https://www.genecards.org/cgi-bin/carddisp.pl?gene=RB1
AKAP13	A-Kinase Anchoring Protein 13	Protein Coding	Q12802	56	GC15P185088	7.78774	https://www.genecards.org/cgi-bin/carddisp.pl?gene=AKAP13
ARX	Aristaless Related Homeobox	Protein Coding	Q96QS3	56	GC0XM025003	7.78568	https://www.genecards.org/cgi-bin/carddisp.pl?gene=ARX
NALCN	Sodium Leak Channel, Non-Selective	Protein Coding	Q8IZF0	54	GC13M101053	7.78564	https://www.genecards.org/cgi-bin/carddisp.pl?gene=NALCN
KIF14	Kinesin Family Member 14	Protein Coding	Q15058	53	GC01M200551	7.78455	https://www.genecards.org/cgi-bin/carddisp.pl?gene=KIF14
MIR125B1	MicroRNA 125b-1	RNA Gene		30	GC11M137507	7.77857	https://www.genecards.org/cgi-bin/carddisp.pl?gene=MIR125B1
TGIF1	TGFB Induced Factor Homeobox 1	Protein Coding	Q15583	58	GC18P003411	7.77629	https://www.genecards.org/cgi-bin/carddisp.pl?gene=TGIF1
HABP2	Hyaluronan Binding Protein 2	Protein Coding	Q14520	59	GC10P113550	7.77497	https://www.genecards.org/cgi-bin/carddisp.pl?gene=HABP2
ALDH5A1	Aldehyde Dehydrogenase 5 Family Member A1	Protein Coding	P51649	60	GC06P024494	7.77145	https://www.genecards.org/cgi-bin/carddisp.pl?gene=ALDH5A1
MFSD8	Major Facilitator Superfamily Domain Containing 8	Protein Coding	Q8NHS3	49	GC04M127917	7.77062	https://www.genecards.org/cgi-bin/carddisp.pl?gene=MFSD8
LAMP1	Lysosomal Associated Membrane Protein 1	Protein Coding	P11279	57	GC13P113297	7.76541	https://www.genecards.org/cgi-bin/carddisp.pl?gene=LAMP1
ASCC1	Activating Signal Cointegrator 1 Complex Subunit 1	Protein Coding	Q8N9N2	52	GC10M072096	7.76113	https://www.genecards.org/cgi-bin/carddisp.pl?gene=ASCC1
IRF1	Interferon Regulatory Factor 1	Protein Coding	P10914	60	GC05M132440	7.76113	https://www.genecards.org/cgi-bin/carddisp.pl?gene=IRF1
GPX4	Glutathione Peroxidase 4	Protein Coding	P36969	60	GC19P001103	7.75896	https://www.genecards.org/cgi-bin/carddisp.pl?gene=GPX4
PROC	Protein C, Inactivator Of Coagulation Factors Va And VIIIa	Protein Coding	P04070	65	GC02P127418	7.75565	https://www.genecards.org/cgi-bin/carddisp.pl?gene=PROC
PGM1	Phosphoglucomutase 1	Protein Coding	P36871	60	GC01P063593	7.75415	https://www.genecards.org/cgi-bin/carddisp.pl?gene=PGM1
MPV17	Mitochondrial Inner Membrane Protein MPV17	Protein Coding	P39210	53	GC02M027309	7.74939	https://www.genecards.org/cgi-bin/carddisp.pl?gene=MPV17
MYLK	Myosin Light Chain Kinase	Protein Coding	Q15746	65	GC03M123610	7.74816	https://www.genecards.org/cgi-bin/carddisp.pl?gene=MYLK
TLR1	Toll Like Receptor 1	Protein Coding	Q15399	61	GC04M038793	7.74099	https://www.genecards.org/cgi-bin/carddisp.pl?gene=TLR1
MIR93	MicroRNA 93	RNA Gene		30	GC07M106402	7.74023	https://www.genecards.org/cgi-bin/carddisp.pl?gene=MIR93
TM6SF2	Transmembrane 6 Superfamily Member 2	Protein Coding	Q9BZW4	41	GC19M019264	7.73795	https://www.genecards.org/cgi-bin/carddisp.pl?gene=TM6SF2
TBX3	T-Box Transcription Factor 3	Protein Coding	O15119	57	GC12M114670	7.73366	https://www.genecards.org/cgi-bin/carddisp.pl?gene=TBX3
ACAT1	Acetyl-CoA Acetyltransferase 1	Protein Coding	P24752	63	GC11P108121	7.72562	https://www.genecards.org/cgi-bin/carddisp.pl?gene=ACAT1
POU3F4	POU Class 3 Homeobox 4	Protein Coding	P49335	50	GC0XP083508	7.72011	https://www.genecards.org/cgi-bin/carddisp.pl?gene=POU3F4
MECP2	Methyl-CpG Binding Protein 2	Protein Coding	P51608	60	GC0XM154021	7.71262	https://www.genecards.org/cgi-bin/carddisp.pl?gene=MECP2
LOC111674464	CFTR Intron 1 Enhancer	Functional Element		8	GC07P117489	7.70792	https://www.genecards.org/cgi-bin/carddisp.pl?gene=LOC111674464
SQSTM1	Sequestosome 1	Protein Coding	Q13501	62	GC05P179806	7.70282	https://www.genecards.org/cgi-bin/carddisp.pl?gene=SQSTM1
GALE	UDP-Galactose-4-Epimerase	Protein Coding	Q14376	56	GC01M023795	7.69898	https://www.genecards.org/cgi-bin/carddisp.pl?gene=GALE
FASN	Fatty Acid Synthase	Protein Coding	P49327	61	GC17M082078	7.69848	https://www.genecards.org/cgi-bin/carddisp.pl?gene=FASN
KIF12	Kinesin Family Member 12	Protein Coding	Q96FN5	47	GC09M114086	7.6938	https://www.genecards.org/cgi-bin/carddisp.pl?gene=KIF12
CHEK2	Checkpoint Kinase 2	Protein Coding	O96017	67	GC22M028687	7.69216	https://www.genecards.org/cgi-bin/carddisp.pl?gene=CHEK2
LGI4	Leucine Rich Repeat LGI Family Member 4	Protein Coding	Q8N135	52	GC19M035124	7.69132	https://www.genecards.org/cgi-bin/carddisp.pl?gene=LGI4
BDNF	Brain Derived Neurotrophic Factor	Protein Coding	P23560	63	GC11M027654	7.6879	https://www.genecards.org/cgi-bin/carddisp.pl?gene=BDNF
ADCY10	Adenylate Cyclase 10	Protein Coding	Q96PN6	56	GC01M167809	7.68713	https://www.genecards.org/cgi-bin/carddisp.pl?gene=ADCY10
ENO1	Enolase 1	Protein Coding	P06733	61	GC01M008861	7.68659	https://www.genecards.org/cgi-bin/carddisp.pl?gene=ENO1
RUNX2	RUNX Family Transcription Factor 2	Protein Coding	Q13950	60	GC06P173274	7.68542	https://www.genecards.org/cgi-bin/carddisp.pl?gene=RUNX2
P4HB	Prolyl 4-Hydroxylase Subunit Beta	Protein Coding	P07237	63	GC17M081843	7.68499	https://www.genecards.org/cgi-bin/carddisp.pl?gene=P4HB
XRCC5	X-Ray Repair Cross Complementing 5	Protein Coding	P13010	57	GC02P216107	7.68317	https://www.genecards.org/cgi-bin/carddisp.pl?gene=XRCC5
TIMP3	TIMP Metallopeptidase Inhibitor 3	Protein Coding	P35625	57	GC22P086768	7.67925	https://www.genecards.org/cgi-bin/carddisp.pl?gene=TIMP3
YWHAE	Tyrosine 3-Monooxygenase/Tryptophan 5-Monooxygenase Activation Protein Epsilon	Protein Coding	P62258	62	GC17M092123	7.67478	https://www.genecards.org/cgi-bin/carddisp.pl?gene=YWHAE
CHRNG	Cholinergic Receptor Nicotinic Gamma Subunit	Protein Coding	P07510	55	GC02P232539	7.67451	https://www.genecards.org/cgi-bin/carddisp.pl?gene=CHRNG
ACTG1	Actin Gamma 1	Protein Coding	P63261	60	GC17M081509	7.67165	https://www.genecards.org/cgi-bin/carddisp.pl?gene=ACTG1
PSMD3	Proteasome 26S Subunit, Non-ATPase 3	Protein Coding	O43242	54	GC17P039980	7.66732	https://www.genecards.org/cgi-bin/carddisp.pl?gene=PSMD3
PTPN22	Protein Tyrosine Phosphatase Non-Receptor Type 22	Protein Coding	Q9Y2R2	60	GC01M113813	7.66206	https://www.genecards.org/cgi-bin/carddisp.pl?gene=PTPN22
PRKD1	Protein Kinase D1	Protein Coding	Q15139	62	GC14M029576	7.66054	https://www.genecards.org/cgi-bin/carddisp.pl?gene=PRKD1
SELL	Selectin L	Protein Coding	P14151	56	GC01M169690	7.6596	https://www.genecards.org/cgi-bin/carddisp.pl?gene=SELL
ILK	Integrin Linked Kinase	Protein Coding	Q13418	59	GC11P016030	7.65617	https://www.genecards.org/cgi-bin/carddisp.pl?gene=ILK
TAC1	Tachykinin Precursor 1	Protein Coding	P20366	54	GC07P097734	7.65558	https://www.genecards.org/cgi-bin/carddisp.pl?gene=TAC1
CLN5	CLN5 Intracellular Trafficking Protein	Protein Coding	O75503	53	GC13P076990	7.65485	https://www.genecards.org/cgi-bin/carddisp.pl?gene=CLN5
AMFR	Autocrine Motility Factor Receptor	Protein Coding	Q9UKV5	57	GC16M056361	7.65287	https://www.genecards.org/cgi-bin/carddisp.pl?gene=AMFR
SEC24C	SEC24 Homolog C, COPII Coat Complex Component	Protein Coding	P53992	57	GC10P073744	7.64417	https://www.genecards.org/cgi-bin/carddisp.pl?gene=SEC24C
PARK7	Parkinsonism Associated Deglycase	Protein Coding	Q99497	60	GC01P068004	7.63565	https://www.genecards.org/cgi-bin/carddisp.pl?gene=PARK7
KLF2	KLF Transcription Factor 2	Protein Coding	Q9Y5W3	53	GC19P142497	7.63527	https://www.genecards.org/cgi-bin/carddisp.pl?gene=KLF2
FLII	FLII Actin Remodeling Protein	Protein Coding	Q13045	55	GC17M018244	7.63181	https://www.genecards.org/cgi-bin/carddisp.pl?gene=FLII
CYP1B1	Cytochrome P450 Family 1 Subfamily B Member 1	Protein Coding	Q16678	61	GC02M038066	7.62956	https://www.genecards.org/cgi-bin/carddisp.pl?gene=CYP1B1
APLN	Apelin	Protein Coding	Q9ULZ1	49	GC0XM129645	7.62833	https://www.genecards.org/cgi-bin/carddisp.pl?gene=APLN
NTRK1	Neurotrophic Receptor Tyrosine Kinase 1	Protein Coding	P04629	63	GC01P156815	7.62557	https://www.genecards.org/cgi-bin/carddisp.pl?gene=NTRK1
HCFC1	Host Cell Factor C1	Protein Coding	P51610	59	GC0XM153947	7.61952	https://www.genecards.org/cgi-bin/carddisp.pl?gene=HCFC1
SOCS1	Suppressor Of Cytokine Signaling 1	Protein Coding	O15524	59	GC16M047513	7.61829	https://www.genecards.org/cgi-bin/carddisp.pl?gene=SOCS1
FAN1	FANCD2 And FANCI Associated Nuclease 1	Protein Coding	Q9Y2M0	51	GC15P183809	7.61331	https://www.genecards.org/cgi-bin/carddisp.pl?gene=FAN1
NUP88	Nucleoporin 88	Protein Coding	Q99567	52	GC17M092354	7.61078	https://www.genecards.org/cgi-bin/carddisp.pl?gene=NUP88
COX5A	Cytochrome C Oxidase Subunit 5A	Protein Coding	P20674	57	GC15M074919	7.6072	https://www.genecards.org/cgi-bin/carddisp.pl?gene=COX5A
PIK3C2A	Phosphatidylinositol-4-Phosphate 3-Kinase Catalytic Subunit Type 2 Alpha	Protein Coding	O00443	60	GC11M018080	7.60584	https://www.genecards.org/cgi-bin/carddisp.pl?gene=PIK3C2A
LIG1	DNA Ligase 1	Protein Coding	P18858	60	GC19M048115	7.59889	https://www.genecards.org/cgi-bin/carddisp.pl?gene=LIG1
FSCN1	Fascin Actin-Bundling Protein 1	Protein Coding	Q16658	57	GC07P005592	7.59469	https://www.genecards.org/cgi-bin/carddisp.pl?gene=FSCN1
RNF5	Ring Finger Protein 5	Protein Coding	Q99942	51	GC06P173105	7.5928	https://www.genecards.org/cgi-bin/carddisp.pl?gene=RNF5
PI3	Peptidase Inhibitor 3	Protein Coding	P19957	50	GC20P045174	7.58985	https://www.genecards.org/cgi-bin/carddisp.pl?gene=PI3
CYP19A1	Cytochrome P450 Family 19 Subfamily A Member 1	Protein Coding	P11511	61	GC15M051208	7.58935	https://www.genecards.org/cgi-bin/carddisp.pl?gene=CYP19A1
LDHA	Lactate Dehydrogenase A	Protein Coding	P00338	64	GC11P018394	7.58231	https://www.genecards.org/cgi-bin/carddisp.pl?gene=LDHA
FANCM	FA Complementation Group M	Protein Coding	Q8IYD8	55	GC14P045135	7.57822	https://www.genecards.org/cgi-bin/carddisp.pl?gene=FANCM
NCF1	Neutrophil Cytosolic Factor 1	Protein Coding	P14598	60	GC07P092996	7.57556	https://www.genecards.org/cgi-bin/carddisp.pl?gene=NCF1
FGF17	Fibroblast Growth Factor 17	Protein Coding	O60258	58	GC08P025440	7.57072	https://www.genecards.org/cgi-bin/carddisp.pl?gene=FGF17
BICC1	BicC Family RNA Binding Protein 1	Protein Coding	Q9H694	47	GC10P058513	7.57029	https://www.genecards.org/cgi-bin/carddisp.pl?gene=BICC1
MIR25	MicroRNA 25	RNA Gene		29	GC07M100093	7.54237	https://www.genecards.org/cgi-bin/carddisp.pl?gene=MIR25
AGPS	Alkylglycerone Phosphate Synthase	Protein Coding	O00116	56	GC02P177392	7.53306	https://www.genecards.org/cgi-bin/carddisp.pl?gene=AGPS
EARS2	Glutamyl-TRNA Synthetase 2, Mitochondrial	Protein Coding	Q5JPH6	55	GC16M048066	7.53229	https://www.genecards.org/cgi-bin/carddisp.pl?gene=EARS2
GRHPR	Glyoxylate And Hydroxypyruvate Reductase	Protein Coding	Q9UBQ7	58	GC09P061841	7.53013	https://www.genecards.org/cgi-bin/carddisp.pl?gene=GRHPR
MED13L	Mediator Complex Subunit 13L	Protein Coding	Q71F56	51	GC12M115953	7.52219	https://www.genecards.org/cgi-bin/carddisp.pl?gene=MED13L
ENO2	Enolase 2	Protein Coding	P09104	60	GC12P006913	7.51566	https://www.genecards.org/cgi-bin/carddisp.pl?gene=ENO2
CAPN2	Calpain 2	Protein Coding	P17655	60	GC01P223701	7.51433	https://www.genecards.org/cgi-bin/carddisp.pl?gene=CAPN2
ANO1	Anoctamin 1	Protein Coding	Q5XXA6	58	GC11P103586	7.51396	https://www.genecards.org/cgi-bin/carddisp.pl?gene=ANO1
TAP1	Transporter 1, ATP Binding Cassette Subfamily B Member	Protein Coding	Q03518	61	GC06M103402	7.50853	https://www.genecards.org/cgi-bin/carddisp.pl?gene=TAP1
EOGT	EGF Domain Specific O-Linked N-Acetylglucosamine Transferase	Protein Coding	Q5NDL2	51	GC03M068975	7.49423	https://www.genecards.org/cgi-bin/carddisp.pl?gene=EOGT
PRKN	Parkin RBR E3 Ubiquitin Protein Ligase	Protein Coding	O60260	62	GC06M161348	7.49344	https://www.genecards.org/cgi-bin/carddisp.pl?gene=PRKN
SLC29A3	Solute Carrier Family 29 Member 3	Protein Coding	Q9BZD2	56	GC10P073492	7.49197	https://www.genecards.org/cgi-bin/carddisp.pl?gene=SLC29A3
CEP120	Centrosomal Protein 120	Protein Coding	Q8N960	52	GC05M123344	7.48617	https://www.genecards.org/cgi-bin/carddisp.pl?gene=CEP120
P2RY2	Purinergic Receptor P2Y2	Protein Coding	P41231	57	GC11P103692	7.47812	https://www.genecards.org/cgi-bin/carddisp.pl?gene=P2RY2
USP53	Ubiquitin Specific Peptidase 53	Protein Coding	Q70EK8	49	GC04P119212	7.4729	https://www.genecards.org/cgi-bin/carddisp.pl?gene=USP53
MT-ND5	Mitochondrially Encoded NADH:Ubiquinone Oxidoreductase Core Subunit 5	Protein Coding	P03915	45	GCMTP012339	7.4725	https://www.genecards.org/cgi-bin/carddisp.pl?gene=MT-ND5
IFNA2	Interferon Alpha 2	Protein Coding	P01563	56	GC09M021384	7.47208	https://www.genecards.org/cgi-bin/carddisp.pl?gene=IFNA2
MIR378A	MicroRNA 378a	RNA Gene		30	GC05P149732	7.47083	https://www.genecards.org/cgi-bin/carddisp.pl?gene=MIR378A
SLC2A1	Solute Carrier Family 2 Member 1	Protein Coding	P11166	66	GC01M042925	7.46518	https://www.genecards.org/cgi-bin/carddisp.pl?gene=SLC2A1
ALG5	ALG5 Dolichyl-Phosphate Beta-Glucosyltransferase	Protein Coding	Q9Y673	51	GC13M036949	7.45731	https://www.genecards.org/cgi-bin/carddisp.pl?gene=ALG5
PLOD1	Procollagen-Lysine,2-Oxoglutarate 5-Dioxygenase 1	Protein Coding	Q02809	59	GC01P011934	7.44684	https://www.genecards.org/cgi-bin/carddisp.pl?gene=PLOD1
LEPR	Leptin Receptor	Protein Coding	P48357	63	GC01P070891	7.44075	https://www.genecards.org/cgi-bin/carddisp.pl?gene=LEPR
CHRNA3	Cholinergic Receptor Nicotinic Alpha 3 Subunit	Protein Coding	P32297	59	GC15M159388	7.44037	https://www.genecards.org/cgi-bin/carddisp.pl?gene=CHRNA3
HLA-DPA1	Major Histocompatibility Complex, Class II, DP Alpha 1	Protein Coding	P20036	53	GC06M033064	7.43441	https://www.genecards.org/cgi-bin/carddisp.pl?gene=HLA-DPA1
MIR183	MicroRNA 183	RNA Gene		27	GC07M129897	7.42994	https://www.genecards.org/cgi-bin/carddisp.pl?gene=MIR183
MIR410	MicroRNA 410	RNA Gene		26	GC14P120239	7.42842	https://www.genecards.org/cgi-bin/carddisp.pl?gene=MIR410
LOC111674466	DNase I Hypersensitive Site -20.9 Kb Upstream Of CFTR	Functional Element		8	GC07P117459	7.42654	https://www.genecards.org/cgi-bin/carddisp.pl?gene=LOC111674466
FGF5	Fibroblast Growth Factor 5	Protein Coding	P12034	57	GC04P080266	7.42582	https://www.genecards.org/cgi-bin/carddisp.pl?gene=FGF5
ENTPD1	Ectonucleoside Triphosphate Diphosphohydrolase 1	Protein Coding	P49961	63	GC10P120203	7.42567	https://www.genecards.org/cgi-bin/carddisp.pl?gene=ENTPD1
SLC4A4	Solute Carrier Family 4 Member 4	Protein Coding	Q9Y6R1	60	GC04P071063	7.42535	https://www.genecards.org/cgi-bin/carddisp.pl?gene=SLC4A4
MCEE	Methylmalonyl-CoA Epimerase	Protein Coding	Q96PE7	52	GC02M071110	7.42344	https://www.genecards.org/cgi-bin/carddisp.pl?gene=MCEE
FOXC1	Forkhead Box C1	Protein Coding	Q12948	56	GC06P001857	7.42134	https://www.genecards.org/cgi-bin/carddisp.pl?gene=FOXC1
TREX1	Three Prime Repair Exonuclease 1	Protein Coding	Q9NSU2	55	GC03P063183	7.4191	https://www.genecards.org/cgi-bin/carddisp.pl?gene=TREX1
HNF1A-AS1	HNF1A Antisense RNA 1	RNA Gene		28	GC12M124478	7.41472	https://www.genecards.org/cgi-bin/carddisp.pl?gene=HNF1A-AS1
HDAC4	Histone Deacetylase 4	Protein Coding	P56524	65	GC02M239048	7.40596	https://www.genecards.org/cgi-bin/carddisp.pl?gene=HDAC4
GPI	Glucose-6-Phosphate Isomerase	Protein Coding	P06744	60	GC19P034359	7.40206	https://www.genecards.org/cgi-bin/carddisp.pl?gene=GPI
FOXO1	Forkhead Box O1	Protein Coding	Q12778	64	GC13M040555	7.38993	https://www.genecards.org/cgi-bin/carddisp.pl?gene=FOXO1
ENOSF1	Enolase Superfamily Member 1	Protein Coding	Q7L5Y1	47	GC18M001225	7.38859	https://www.genecards.org/cgi-bin/carddisp.pl?gene=ENOSF1
TARDBP	TAR DNA Binding Protein	Protein Coding	Q13148	60	GC01P068175	7.38421	https://www.genecards.org/cgi-bin/carddisp.pl?gene=TARDBP
SLC34A1	Solute Carrier Family 34 Member 1	Protein Coding	Q06495	57	GC05P189468	7.38236	https://www.genecards.org/cgi-bin/carddisp.pl?gene=SLC34A1
CD209	CD209 Molecule	Protein Coding	Q9NNX6	56	GC19M007739	7.3735	https://www.genecards.org/cgi-bin/carddisp.pl?gene=CD209
SCT	Secretin	Protein Coding	P09683	46	GC11M000626	7.36434	https://www.genecards.org/cgi-bin/carddisp.pl?gene=SCT
CYSLTR1	Cysteinyl Leukotriene Receptor 1	Protein Coding	Q9Y271	56	GC0XM078271	7.3501	https://www.genecards.org/cgi-bin/carddisp.pl?gene=CYSLTR1
ACP5	Acid Phosphatase 5, Tartrate Resistant	Protein Coding	P13686	59	GC19M011574	7.34744	https://www.genecards.org/cgi-bin/carddisp.pl?gene=ACP5
GNA11	G Protein Subunit Alpha 11	Protein Coding	P29992	60	GC19P003094	7.34455	https://www.genecards.org/cgi-bin/carddisp.pl?gene=GNA11
PEPD	Peptidase D	Protein Coding	P12955	58	GC19M033386	7.33599	https://www.genecards.org/cgi-bin/carddisp.pl?gene=PEPD
FURIN	Furin, Paired Basic Amino Acid Cleaving Enzyme	Protein Coding	P09958	61	GC15P090868	7.33389	https://www.genecards.org/cgi-bin/carddisp.pl?gene=FURIN
ARL3	ARF Like GTPase 3	Protein Coding	P36405	56	GC10M102673	7.3336	https://www.genecards.org/cgi-bin/carddisp.pl?gene=ARL3
PPARGC1A	PPARG Coactivator 1 Alpha	Protein Coding	Q9UBK2	60	GC04M023755	7.33039	https://www.genecards.org/cgi-bin/carddisp.pl?gene=PPARGC1A
CFAP418	Cilia And Flagella Associated Protein 418	Protein Coding	Q96NL8	45	GC08M095245	7.32652	https://www.genecards.org/cgi-bin/carddisp.pl?gene=CFAP418
DNAJC5	DnaJ Heat Shock Protein Family (Hsp40) Member C5	Protein Coding	Q9H3Z4	54	GC20P063895	7.32222	https://www.genecards.org/cgi-bin/carddisp.pl?gene=DNAJC5
MME	Membrane Metalloendopeptidase	Protein Coding	P08473	63	GC03P155024	7.3184	https://www.genecards.org/cgi-bin/carddisp.pl?gene=MME
MX1	MX Dynamin Like GTPase 1	Protein Coding	P20591	53	GC21P041420	7.31363	https://www.genecards.org/cgi-bin/carddisp.pl?gene=MX1
LOC111674470	DNase I Hypersensitive Region 15.6 Kb Downstream Of CFTR	Functional Element		8	GC07P117682	7.29681	https://www.genecards.org/cgi-bin/carddisp.pl?gene=LOC111674470
ADCYAP1	Adenylate Cyclase Activating Polypeptide 1	Protein Coding	P18509	55	GC18P000895	7.29557	https://www.genecards.org/cgi-bin/carddisp.pl?gene=ADCYAP1
ADORA2A	Adenosine A2a Receptor	Protein Coding	P29274	60	GC22P024417	7.29283	https://www.genecards.org/cgi-bin/carddisp.pl?gene=ADORA2A
CADM1	Cell Adhesion Molecule 1	Protein Coding	Q9BY67	57	GC11M115169	7.29023	https://www.genecards.org/cgi-bin/carddisp.pl?gene=CADM1
TAGLN	Transgelin	Protein Coding	Q01995	57	GC11P117199	7.28586	https://www.genecards.org/cgi-bin/carddisp.pl?gene=TAGLN
OTOF	Otoferlin	Protein Coding	Q9HC10	53	GC02M026659	7.27528	https://www.genecards.org/cgi-bin/carddisp.pl?gene=OTOF
CIB2	Calcium And Integrin Binding Family Member 2	Protein Coding	O75838	52	GC15M078104	7.27528	https://www.genecards.org/cgi-bin/carddisp.pl?gene=CIB2
LOXHD1	Lipoxygenase Homology PLAT Domains 1	Protein Coding	Q8IVV2	46	GC18M046476	7.27528	https://www.genecards.org/cgi-bin/carddisp.pl?gene=LOXHD1
CALM2	Calmodulin 2	Protein Coding	P0DP24	56	GC02M047160	7.27466	https://www.genecards.org/cgi-bin/carddisp.pl?gene=CALM2
TRA-TGC7-1	TRNA-Ala (Anticodon TGC) 7-1	RNA Gene		16	GC06M103186	7.27446	https://www.genecards.org/cgi-bin/carddisp.pl?gene=TRA-TGC7-1
PRKCD	Protein Kinase C Delta	Protein Coding	Q05655	66	GC03P053156	7.27394	https://www.genecards.org/cgi-bin/carddisp.pl?gene=PRKCD
MB	Myoglobin	Protein Coding	P02144	58	GC22M035606	7.26107	https://www.genecards.org/cgi-bin/carddisp.pl?gene=MB
MIR208B	MicroRNA 208b	RNA Gene		30	GC14M023417	7.25863	https://www.genecards.org/cgi-bin/carddisp.pl?gene=MIR208B
DLK1	Delta Like Non-Canonical Notch Ligand 1	Protein Coding	P80370	59	GC14P119322	7.2564	https://www.genecards.org/cgi-bin/carddisp.pl?gene=DLK1
CALML3	Calmodulin Like 3	Protein Coding	P27482	52	GC10P005524	7.25633	https://www.genecards.org/cgi-bin/carddisp.pl?gene=CALML3
FOXP1	Forkhead Box P1	Protein Coding	Q9H334	57	GC03M070954	7.25352	https://www.genecards.org/cgi-bin/carddisp.pl?gene=FOXP1
PLA2G4A	Phospholipase A2 Group IVA	Protein Coding	P47712	62	GC01P186798	7.25348	https://www.genecards.org/cgi-bin/carddisp.pl?gene=PLA2G4A
TREM1	Triggering Receptor Expressed On Myeloid Cells 1	Protein Coding	Q9NP99	55	GC06M041267	7.25289	https://www.genecards.org/cgi-bin/carddisp.pl?gene=TREM1
OGG1	8-Oxoguanine DNA Glycosylase	Protein Coding	O15527	60	GC03P025530	7.25029	https://www.genecards.org/cgi-bin/carddisp.pl?gene=OGG1
LOC113633875	CFTR Intron 18a DNase I Hypersensitive Site	Functional Element		9	GC07P117616	7.24819	https://www.genecards.org/cgi-bin/carddisp.pl?gene=LOC113633875
NPHP3-ACAD11	NPHP3-ACAD11 Readthrough (NMD Candidate)	RNA Gene		24	GC03M132558	7.24756	https://www.genecards.org/cgi-bin/carddisp.pl?gene=NPHP3-ACAD11
RBM20	RNA Binding Motif Protein 20	Protein Coding	Q5T481	49	GC10P120700	7.23023	https://www.genecards.org/cgi-bin/carddisp.pl?gene=RBM20
CD28	CD28 Molecule	Protein Coding	P10747	60	GC02P203706	7.21127	https://www.genecards.org/cgi-bin/carddisp.pl?gene=CD28
GSS	Glutathione Synthetase	Protein Coding	P48637	59	GC20M034928	7.20736	https://www.genecards.org/cgi-bin/carddisp.pl?gene=GSS
RDX	Radixin	Protein Coding	P35241	61	GC11M109864	7.19923	https://www.genecards.org/cgi-bin/carddisp.pl?gene=RDX
ITCH	Itchy E3 Ubiquitin Protein Ligase	Protein Coding	Q96J02	60	GC20P034363	7.19795	https://www.genecards.org/cgi-bin/carddisp.pl?gene=ITCH
FGF6	Fibroblast Growth Factor 6	Protein Coding	P10767	53	GC12M034340	7.19441	https://www.genecards.org/cgi-bin/carddisp.pl?gene=FGF6
PCSK9	Proprotein Convertase Subtilisin/Kexin Type 9	Protein Coding	Q8NBP7	63	GC01P055039	7.19223	https://www.genecards.org/cgi-bin/carddisp.pl?gene=PCSK9
SIX5	SIX Homeobox 5	Protein Coding	Q8N196	51	GC19M045764	7.16998	https://www.genecards.org/cgi-bin/carddisp.pl?gene=SIX5
FGF23	Fibroblast Growth Factor 23	Protein Coding	Q9GZV9	58	GC12M004368	7.16852	https://www.genecards.org/cgi-bin/carddisp.pl?gene=FGF23
TAFAZZIN	Tafazzin, Phospholipid-Lysophospholipid Transacylase	Protein Coding	Q16635	54	GC0XP155056	7.16543	https://www.genecards.org/cgi-bin/carddisp.pl?gene=TAFAZZIN
RS1	Retinoschisin 1	Protein Coding	O15537	53	GC0XM018639	7.16293	https://www.genecards.org/cgi-bin/carddisp.pl?gene=RS1
SCTR	Secretin Receptor	Protein Coding	P47872	52	GC02M119439	7.14324	https://www.genecards.org/cgi-bin/carddisp.pl?gene=SCTR
PIGN	Phosphatidylinositol Glycan Anchor Biosynthesis Class N	Protein Coding	O95427	53	GC18M061905	7.14298	https://www.genecards.org/cgi-bin/carddisp.pl?gene=PIGN
PTGER2	Prostaglandin E Receptor 2	Protein Coding	P43116	61	GC14P052314	7.14249	https://www.genecards.org/cgi-bin/carddisp.pl?gene=PTGER2
AHCY	Adenosylhomocysteinase	Protein Coding	P23526	61	GC20M036643	7.13151	https://www.genecards.org/cgi-bin/carddisp.pl?gene=AHCY
TAB2	TGF-Beta Activated Kinase 1 (MAP3K7) Binding Protein 2	Protein Coding	Q9NYJ8	61	GC06P174728	7.12363	https://www.genecards.org/cgi-bin/carddisp.pl?gene=TAB2
MIR497	MicroRNA 497	RNA Gene		27	GC17M092402	7.11706	https://www.genecards.org/cgi-bin/carddisp.pl?gene=MIR497
TALDO1	Transaldolase 1	Protein Coding	P37837	59	GC11P015745	7.11323	https://www.genecards.org/cgi-bin/carddisp.pl?gene=TALDO1
CREBBP	CREB Binding Protein	Protein Coding	Q92793	67	GC16M046544	7.10825	https://www.genecards.org/cgi-bin/carddisp.pl?gene=CREBBP
LRRC56	Leucine Rich Repeat Containing 56	Protein Coding	Q8IYG6	47	GC11P015712	7.10789	https://www.genecards.org/cgi-bin/carddisp.pl?gene=LRRC56
ABCC9	ATP Binding Cassette Subfamily C Member 9	Protein Coding	O60706	57	GC12M021797	7.10781	https://www.genecards.org/cgi-bin/carddisp.pl?gene=ABCC9
LPAR3	Lysophosphatidic Acid Receptor 3	Protein Coding	Q9UBY5	56	GC01M084811	7.10717	https://www.genecards.org/cgi-bin/carddisp.pl?gene=LPAR3
PTGS1	Prostaglandin-Endoperoxide Synthase 1	Protein Coding	P23219	60	GC09P122370	7.10634	https://www.genecards.org/cgi-bin/carddisp.pl?gene=PTGS1
IL12RB2	Interleukin 12 Receptor Subunit Beta 2	Protein Coding	Q99665	57	GC01P067307	7.10543	https://www.genecards.org/cgi-bin/carddisp.pl?gene=IL12RB2
COL18A1	Collagen Type XVIII Alpha 1 Chain	Protein Coding	P39060	59	GC21P045405	7.10454	https://www.genecards.org/cgi-bin/carddisp.pl?gene=COL18A1
LOC111674471	DNase I Hypersensitive Region 5.4 To 7.4 Kb Downstream Of CFTR	Functional Element		8	GC07P117672	7.10188	https://www.genecards.org/cgi-bin/carddisp.pl?gene=LOC111674471
IFT81	Intraflagellar Transport 81	Protein Coding	Q8WYA0	53	GC12P110124	7.09226	https://www.genecards.org/cgi-bin/carddisp.pl?gene=IFT81
FGF1	Fibroblast Growth Factor 1	Protein Coding	P05230	60	GC05M142555	7.07298	https://www.genecards.org/cgi-bin/carddisp.pl?gene=FGF1
PXDNL	Peroxidasin Like	Protein Coding	A1KZ92	46	GC08M051319	7.07243	https://www.genecards.org/cgi-bin/carddisp.pl?gene=PXDNL
NPPC	Natriuretic Peptide C	Protein Coding	P23582	54	GC02M231921	7.07025	https://www.genecards.org/cgi-bin/carddisp.pl?gene=NPPC
MYH3	Myosin Heavy Chain 3	Protein Coding	P11055	57	GC17M010628	7.06741	https://www.genecards.org/cgi-bin/carddisp.pl?gene=MYH3
ADGRG6	Adhesion G Protein-Coupled Receptor G6	Protein Coding	Q86SQ4	54	GC06P142301	7.06394	https://www.genecards.org/cgi-bin/carddisp.pl?gene=ADGRG6
FGF13	Fibroblast Growth Factor 13	Protein Coding	Q92913	56	GC0XM138615	7.06357	https://www.genecards.org/cgi-bin/carddisp.pl?gene=FGF13
CCL7	C-C Motif Chemokine Ligand 7	Protein Coding	P80098	56	GC17P034270	7.05642	https://www.genecards.org/cgi-bin/carddisp.pl?gene=CCL7
ROCK2	Rho Associated Coiled-Coil Containing Protein Kinase 2	Protein Coding	O75116	58	GC02M011572	7.05441	https://www.genecards.org/cgi-bin/carddisp.pl?gene=ROCK2
IFNB1	Interferon Beta 1	Protein Coding	P01574	56	GC09M021077	7.0531	https://www.genecards.org/cgi-bin/carddisp.pl?gene=IFNB1
ITGA2	Integrin Subunit Alpha 2	Protein Coding	P17301	59	GC05P052989	7.0499	https://www.genecards.org/cgi-bin/carddisp.pl?gene=ITGA2
ALDH2	Aldehyde Dehydrogenase 2 Family Member	Protein Coding	P05091	64	GC12P111766	7.04801	https://www.genecards.org/cgi-bin/carddisp.pl?gene=ALDH2
HSP90B1	Heat Shock Protein 90 Beta Family Member 1	Protein Coding	P14625	60	GC12P103930	7.04757	https://www.genecards.org/cgi-bin/carddisp.pl?gene=HSP90B1
F2RL1	F2R Like Trypsin Receptor 1	Protein Coding	P55085	57	GC05P076818	7.04211	https://www.genecards.org/cgi-bin/carddisp.pl?gene=F2RL1
MAP3K7	Mitogen-Activated Protein Kinase Kinase Kinase 7	Protein Coding	O43318	63	GC06M090513	7.03635	https://www.genecards.org/cgi-bin/carddisp.pl?gene=MAP3K7
HSPH1	Heat Shock Protein Family H (Hsp110) Member 1	Protein Coding	Q92598	54	GC13M031134	7.03305	https://www.genecards.org/cgi-bin/carddisp.pl?gene=HSPH1
NR3C1	Nuclear Receptor Subfamily 3 Group C Member 1	Protein Coding	P04150	62	GC05M143277	7.03133	https://www.genecards.org/cgi-bin/carddisp.pl?gene=NR3C1
HAX1	HCLS1 Associated Protein X-1	Protein Coding	O00165	55	GC01P173375	7.02459	https://www.genecards.org/cgi-bin/carddisp.pl?gene=HAX1
GOPC	Golgi Associated PDZ And Coiled-Coil Motif Containing	Protein Coding	Q9HD26	52	GC06M117560	7.02174	https://www.genecards.org/cgi-bin/carddisp.pl?gene=GOPC
AKT2	AKT Serine/Threonine Kinase 2	Protein Coding	P31751	67	GC19M040230	7.02123	https://www.genecards.org/cgi-bin/carddisp.pl?gene=AKT2
HSPA1L	Heat Shock Protein Family A (Hsp70) Member 1 Like	Protein Coding	P34931	57	GC06M031809	7.02085	https://www.genecards.org/cgi-bin/carddisp.pl?gene=HSPA1L
IFNAR1	Interferon Alpha And Beta Receptor Subunit 1	Protein Coding	P17181	61	GC21P033324	7.01998	https://www.genecards.org/cgi-bin/carddisp.pl?gene=IFNAR1
SCN8A	Sodium Voltage-Gated Channel Alpha Subunit 8	Protein Coding	Q9UQD0	63	GC12P051590	7.01968	https://www.genecards.org/cgi-bin/carddisp.pl?gene=SCN8A
GDPD3	Glycerophosphodiester Phosphodiesterase Domain Containing 3	Protein Coding	Q7L5L3	48	GC16M048458	7.01669	https://www.genecards.org/cgi-bin/carddisp.pl?gene=GDPD3
FBXW7	F-Box And WD Repeat Domain Containing 7	Protein Coding	Q969H0	59	GC04M152321	7.01311	https://www.genecards.org/cgi-bin/carddisp.pl?gene=FBXW7
DDAH1	Dimethylarginine Dimethylaminohydrolase 1	Protein Coding	O94760	54	GC01M085318	7.00862	https://www.genecards.org/cgi-bin/carddisp.pl?gene=DDAH1
IFRD1	Interferon Related Developmental Regulator 1	Protein Coding	O00458	52	GC07P112422	7.0039	https://www.genecards.org/cgi-bin/carddisp.pl?gene=IFRD1
FHL1	Four And A Half LIM Domains 1	Protein Coding	Q13642	59	GC0XP136146	6.99375	https://www.genecards.org/cgi-bin/carddisp.pl?gene=FHL1
BLTP1	Bridge-Like Lipid Transfer Protein Family Member 1	Protein Coding	Q2LD37	45	GC04P122303	6.9919	https://www.genecards.org/cgi-bin/carddisp.pl?gene=BLTP1
MUC16	Mucin 16, Cell Surface Associated	Protein Coding	Q8WXI7	51	GC19M008848	6.98794	https://www.genecards.org/cgi-bin/carddisp.pl?gene=MUC16
ADSS1	Adenylosuccinate Synthase 1	Protein Coding	Q8N142	53	GC14P119291	6.9873	https://www.genecards.org/cgi-bin/carddisp.pl?gene=ADSS1
XPO1	Exportin 1	Protein Coding	O14980	61	GC02M061445	6.98128	https://www.genecards.org/cgi-bin/carddisp.pl?gene=XPO1
FTL	Ferritin Light Chain	Protein Coding	P02792	59	GC19P048965	6.97585	https://www.genecards.org/cgi-bin/carddisp.pl?gene=FTL
PSMC6	Proteasome 26S Subunit, ATPase 6	Protein Coding	P62333	53	GC14P052707	6.97144	https://www.genecards.org/cgi-bin/carddisp.pl?gene=PSMC6
POMC	Proopiomelanocortin	Protein Coding	P01189	61	GC02M025160	6.97118	https://www.genecards.org/cgi-bin/carddisp.pl?gene=POMC
PHKG2	Phosphorylase Kinase Catalytic Subunit Gamma 2	Protein Coding	P15735	58	GC16P113182	6.97071	https://www.genecards.org/cgi-bin/carddisp.pl?gene=PHKG2
AGK	Acylglycerol Kinase	Protein Coding	Q53H12	53	GC07P141551	6.95469	https://www.genecards.org/cgi-bin/carddisp.pl?gene=AGK
ERCC8	ERCC Excision Repair 8, CSA Ubiquitin Ligase Complex Subunit	Protein Coding	Q13216	56	GC05M060919	6.94738	https://www.genecards.org/cgi-bin/carddisp.pl?gene=ERCC8
FTH1	Ferritin Heavy Chain 1	Protein Coding	P02794	63	GC11M061959	6.94612	https://www.genecards.org/cgi-bin/carddisp.pl?gene=FTH1
AXL	AXL Receptor Tyrosine Kinase	Protein Coding	P30530	64	GC19P041219	6.94518	https://www.genecards.org/cgi-bin/carddisp.pl?gene=AXL
PON1	Paraoxonase 1	Protein Coding	P27169	60	GC07M095297	6.94102	https://www.genecards.org/cgi-bin/carddisp.pl?gene=PON1
PLCB3	Phospholipase C Beta 3	Protein Coding	Q01970	60	GC11P064251	6.93795	https://www.genecards.org/cgi-bin/carddisp.pl?gene=PLCB3
HTR1B	5-Hydroxytryptamine Receptor 1B	Protein Coding	P28222	56	GC06M103924	6.93448	https://www.genecards.org/cgi-bin/carddisp.pl?gene=HTR1B
PTGES	Prostaglandin E Synthase	Protein Coding	O14684	54	GC09M129738	6.93063	https://www.genecards.org/cgi-bin/carddisp.pl?gene=PTGES
XBP1	X-Box Binding Protein 1	Protein Coding	P17861	59	GC22M028794	6.93055	https://www.genecards.org/cgi-bin/carddisp.pl?gene=XBP1
MMP19	Matrix Metallopeptidase 19	Protein Coding	Q99542	60	GC12M055835	6.92813	https://www.genecards.org/cgi-bin/carddisp.pl?gene=MMP19
EXOSC3	Exosome Component 3	Protein Coding	Q9NQT5	55	GC09M037772	6.92419	https://www.genecards.org/cgi-bin/carddisp.pl?gene=EXOSC3
MIR9-1	MicroRNA 9-1	RNA Gene		29	GC01M156420	6.92374	https://www.genecards.org/cgi-bin/carddisp.pl?gene=MIR9-1
CNTNAP1	Contactin Associated Protein 1	Protein Coding	P78357	56	GC17P042682	6.92063	https://www.genecards.org/cgi-bin/carddisp.pl?gene=CNTNAP1
BTNL2	Butyrophilin Like 2	Protein Coding	Q9UIR0	52	GC06M032393	6.91906	https://www.genecards.org/cgi-bin/carddisp.pl?gene=BTNL2
BGLAP	Bone Gamma-Carboxyglutamate Protein	Protein Coding	P02818	53	GC01P156242	6.91648	https://www.genecards.org/cgi-bin/carddisp.pl?gene=BGLAP
PFN1	Profilin 1	Protein Coding	P07737	59	GC17M004945	6.91471	https://www.genecards.org/cgi-bin/carddisp.pl?gene=PFN1
TFAM	Transcription Factor A, Mitochondrial	Protein Coding	Q00059	57	GC10P058385	6.91309	https://www.genecards.org/cgi-bin/carddisp.pl?gene=TFAM
RPS6KB1	Ribosomal Protein S6 Kinase B1	Protein Coding	P23443	63	GC17P059893	6.91297	https://www.genecards.org/cgi-bin/carddisp.pl?gene=RPS6KB1
AVP	Arginine Vasopressin	Protein Coding	P01185	58	GC20M003082	6.91128	https://www.genecards.org/cgi-bin/carddisp.pl?gene=AVP
MIR128-2	MicroRNA 128-2	RNA Gene		28	GC03P035754	6.90907	https://www.genecards.org/cgi-bin/carddisp.pl?gene=MIR128-2
DCTN1	Dynactin Subunit 1	Protein Coding	Q14203	60	GC02M074361	6.90751	https://www.genecards.org/cgi-bin/carddisp.pl?gene=DCTN1
AKR1D1	Aldo-Keto Reductase Family 1 Member D1	Protein Coding	P51857	56	GC07P163295	6.90558	https://www.genecards.org/cgi-bin/carddisp.pl?gene=AKR1D1
MIR33A	MicroRNA 33a	RNA Gene		28	GC22P041900	6.90547	https://www.genecards.org/cgi-bin/carddisp.pl?gene=MIR33A
KL	Klotho	Protein Coding	Q9UEF7	61	GC13P033016	6.89948	https://www.genecards.org/cgi-bin/carddisp.pl?gene=KL
HSD3B7	Hydroxy-Delta-5-Steroid Dehydrogenase, 3 Beta- And Steroid Delta-Isomerase 7	Protein Coding	Q9H2F3	53	GC16P030985	6.89927	https://www.genecards.org/cgi-bin/carddisp.pl?gene=HSD3B7
AOC1	Amine Oxidase Copper Containing 1	Protein Coding	P19801	54	GC07P150824	6.89594	https://www.genecards.org/cgi-bin/carddisp.pl?gene=AOC1
ITGB4	Integrin Subunit Beta 4	Protein Coding	P16144	61	GC17P075721	6.89509	https://www.genecards.org/cgi-bin/carddisp.pl?gene=ITGB4
APOA5	Apolipoprotein A5	Protein Coding	Q6Q788	56	GC11M116789	6.87312	https://www.genecards.org/cgi-bin/carddisp.pl?gene=APOA5
SOCS3	Suppressor Of Cytokine Signaling 3	Protein Coding	O14543	57	GC17M078356	6.86998	https://www.genecards.org/cgi-bin/carddisp.pl?gene=SOCS3
ADA2	Adenosine Deaminase 2	Protein Coding	Q9NZK5	54	GC22M017961	6.86687	https://www.genecards.org/cgi-bin/carddisp.pl?gene=ADA2
TNPO3	Transportin 3	Protein Coding	Q9Y5L0	53	GC07M128954	6.86686	https://www.genecards.org/cgi-bin/carddisp.pl?gene=TNPO3
KCNH2	Potassium Voltage-Gated Channel Subfamily H Member 2	Protein Coding	Q12809	63	GC07M150944	6.86603	https://www.genecards.org/cgi-bin/carddisp.pl?gene=KCNH2
SMARCB1	SWI/SNF Related BAF Chromatin Remodeling Complex Subunit B1	Protein Coding	Q12824	59	GC22P023786	6.85198	https://www.genecards.org/cgi-bin/carddisp.pl?gene=SMARCB1
MIR205	MicroRNA 205	RNA Gene		28	GC01P209432	6.82911	https://www.genecards.org/cgi-bin/carddisp.pl?gene=MIR205
TRE-TTC3-1	TRNA-Glu (Anticodon TTC) 3-1	RNA Gene		16	GC01P068562	6.82239	https://www.genecards.org/cgi-bin/carddisp.pl?gene=TRE-TTC3-1
SMARCAL1	SNF2 Related Chromatin Remodeling Annealing Helicase 1	Protein Coding	Q9NZC9	58	GC02P216412	6.81497	https://www.genecards.org/cgi-bin/carddisp.pl?gene=SMARCAL1
PARP1	Poly(ADP-Ribose) Polymerase 1	Protein Coding	P09874	64	GC01M226360	6.81378	https://www.genecards.org/cgi-bin/carddisp.pl?gene=PARP1
CX3CL1	C-X3-C Motif Chemokine Ligand 1	Protein Coding	P78423	57	GC16P057372	6.81258	https://www.genecards.org/cgi-bin/carddisp.pl?gene=CX3CL1
SH2D1A	SH2 Domain Containing 1A	Protein Coding	O60880	60	GC0XP124227	6.80505	https://www.genecards.org/cgi-bin/carddisp.pl?gene=SH2D1A
LOC111674473	DNase I Hypersensitive Sites In Intron 10ab Of CFTR	Functional Element		8	GC07P117572	6.80081	https://www.genecards.org/cgi-bin/carddisp.pl?gene=LOC111674473
TRPC1	Transient Receptor Potential Cation Channel Subfamily C Member 1	Protein Coding	P48995	53	GC03P142724	6.79873	https://www.genecards.org/cgi-bin/carddisp.pl?gene=TRPC1
PTHLH	Parathyroid Hormone Like Hormone	Protein Coding	P12272	59	GC12M034778	6.79855	https://www.genecards.org/cgi-bin/carddisp.pl?gene=PTHLH
PSMA5	Proteasome 20S Subunit Alpha 5	Protein Coding	P28066	55	GC01M109399	6.79715	https://www.genecards.org/cgi-bin/carddisp.pl?gene=PSMA5
NKX2-1-AS1	NKX2-1 Antisense RNA 1	RNA Gene		22	GC14P036519	6.78802	https://www.genecards.org/cgi-bin/carddisp.pl?gene=NKX2-1-AS1
MFAP5	Microfibril Associated Protein 5	Protein Coding	Q13361	56	GC12M008637	6.78662	https://www.genecards.org/cgi-bin/carddisp.pl?gene=MFAP5
TMEM260	Transmembrane Protein 260	Protein Coding	Q9NX78	44	GC14P056488	6.78567	https://www.genecards.org/cgi-bin/carddisp.pl?gene=TMEM260
DNM2	Dynamin 2	Protein Coding	P50570	63	GC19P010718	6.78508	https://www.genecards.org/cgi-bin/carddisp.pl?gene=DNM2
PPP1R12A	Protein Phosphatase 1 Regulatory Subunit 12A	Protein Coding	O14974	57	GC12M079773	6.78326	https://www.genecards.org/cgi-bin/carddisp.pl?gene=PPP1R12A
PSMD8	Proteasome 26S Subunit, Non-ATPase 8	Protein Coding	P48556	53	GC19P038374	6.77494	https://www.genecards.org/cgi-bin/carddisp.pl?gene=PSMD8
PKP2	Plakophilin 2	Protein Coding	Q99959	56	GC12M032790	6.7728	https://www.genecards.org/cgi-bin/carddisp.pl?gene=PKP2
CLIP2	CAP-Gly Domain Containing Linker Protein 2	Protein Coding	Q9UDT6	52	GC07P074289	6.76965	https://www.genecards.org/cgi-bin/carddisp.pl?gene=CLIP2
ACTN2	Actinin Alpha 2	Protein Coding	P35609	60	GC01P236686	6.76527	https://www.genecards.org/cgi-bin/carddisp.pl?gene=ACTN2
PSMB8	Proteasome 20S Subunit Beta 8	Protein Coding	P28062	63	GC06M032840	6.75993	https://www.genecards.org/cgi-bin/carddisp.pl?gene=PSMB8
NOG	Noggin	Protein Coding	Q13253	60	GC17P056593	6.75283	https://www.genecards.org/cgi-bin/carddisp.pl?gene=NOG
IL17RA	Interleukin 17 Receptor A	Protein Coding	Q96F46	60	GC22P086205	6.74351	https://www.genecards.org/cgi-bin/carddisp.pl?gene=IL17RA
F8	Coagulation Factor VIII	Protein Coding	P00451	61	GC0XM154835	6.74339	https://www.genecards.org/cgi-bin/carddisp.pl?gene=F8
MIR141	MicroRNA 141	RNA Gene		30	GC12P068291	6.74309	https://www.genecards.org/cgi-bin/carddisp.pl?gene=MIR141
INSR	Insulin Receptor	Protein Coding	P06213	67	GC19M007112	6.73915	https://www.genecards.org/cgi-bin/carddisp.pl?gene=INSR
CCK	Cholecystokinin	Protein Coding	P06307	56	GC03M042274	6.72644	https://www.genecards.org/cgi-bin/carddisp.pl?gene=CCK
MSRA	Methionine Sulfoxide Reductase A	Protein Coding	Q9UJ68	54	GC08P010054	6.72321	https://www.genecards.org/cgi-bin/carddisp.pl?gene=MSRA
WNT3	Wnt Family Member 3	Protein Coding	P56703	60	GC17M046762	6.7211	https://www.genecards.org/cgi-bin/carddisp.pl?gene=WNT3
HNF4A	Hepatocyte Nuclear Factor 4 Alpha	Protein Coding	P41235	63	GC20P044355	6.72008	https://www.genecards.org/cgi-bin/carddisp.pl?gene=HNF4A
FOS	Fos Proto-Oncogene, AP-1 Transcription Factor Subunit	Protein Coding	P01100	64	GC14P075278	6.72005	https://www.genecards.org/cgi-bin/carddisp.pl?gene=FOS
TLR5	Toll Like Receptor 5	Protein Coding	O60602	60	GC01M223109	6.71584	https://www.genecards.org/cgi-bin/carddisp.pl?gene=TLR5
PNPLA6	Patatin Like Phospholipase Domain Containing 6	Protein Coding	Q8IY17	57	GC19P007534	6.70313	https://www.genecards.org/cgi-bin/carddisp.pl?gene=PNPLA6
IFNL3	Interferon Lambda 3	Protein Coding	Q8IZI9	47	GC19M039243	6.70171	https://www.genecards.org/cgi-bin/carddisp.pl?gene=IFNL3
NEK1	NIMA Related Kinase 1	Protein Coding	Q96PY6	56	GC04M169393	6.69967	https://www.genecards.org/cgi-bin/carddisp.pl?gene=NEK1
POLD1	DNA Polymerase Delta 1, Catalytic Subunit	Protein Coding	P28340	60	GC19P143352	6.69929	https://www.genecards.org/cgi-bin/carddisp.pl?gene=POLD1
ABCG5	ATP Binding Cassette Subfamily G Member 5	Protein Coding	Q9H222	58	GC02M043806	6.69327	https://www.genecards.org/cgi-bin/carddisp.pl?gene=ABCG5
RAD21	RAD21 Cohesin Complex Component	Protein Coding	O60216	57	GC08M116846	6.68807	https://www.genecards.org/cgi-bin/carddisp.pl?gene=RAD21
MKI67	Marker Of Proliferation Ki-67	Protein Coding	P46013	57	GC10M128096	6.68707	https://www.genecards.org/cgi-bin/carddisp.pl?gene=MKI67
ACHE	Acetylcholinesterase (Yt Blood Group)	Protein Coding	P22303	61	GC07M100889	6.68695	https://www.genecards.org/cgi-bin/carddisp.pl?gene=ACHE
PYGL	Glycogen Phosphorylase L	Protein Coding	P06737	59	GC14M050857	6.68095	https://www.genecards.org/cgi-bin/carddisp.pl?gene=PYGL
MIR18A	MicroRNA 18a	RNA Gene		28	GC13P091736	6.68065	https://www.genecards.org/cgi-bin/carddisp.pl?gene=MIR18A
CEP55	Centrosomal Protein 55	Protein Coding	Q53EZ4	54	GC10P093496	6.68031	https://www.genecards.org/cgi-bin/carddisp.pl?gene=CEP55
PSMD11	Proteasome 26S Subunit, Non-ATPase 11	Protein Coding	O00231	52	GC17P032444	6.6792	https://www.genecards.org/cgi-bin/carddisp.pl?gene=PSMD11
LOC111674476	CFTR -35 Kb Upstream Enhancer	Functional Element		8	GC07P117444	6.67772	https://www.genecards.org/cgi-bin/carddisp.pl?gene=LOC111674476
SLC27A5	Solute Carrier Family 27 Member 5	Protein Coding	Q9Y2P5	52	GC19M058479	6.6737	https://www.genecards.org/cgi-bin/carddisp.pl?gene=SLC27A5
ATP7A	ATPase Copper Transporting Alpha	Protein Coding	Q04656	59	GC0XP078240	6.67047	https://www.genecards.org/cgi-bin/carddisp.pl?gene=ATP7A
DPP4	Dipeptidyl Peptidase 4	Protein Coding	P27487	63	GC02M161992	6.66916	https://www.genecards.org/cgi-bin/carddisp.pl?gene=DPP4
C5AR1	Complement C5a Receptor 1	Protein Coding	P21730	59	GC19P047290	6.65953	https://www.genecards.org/cgi-bin/carddisp.pl?gene=C5AR1
ATP2B3	ATPase Plasma Membrane Ca2+ Transporting 3	Protein Coding	Q16720	59	GC0XP153517	6.65919	https://www.genecards.org/cgi-bin/carddisp.pl?gene=ATP2B3
CPOX	Coproporphyrinogen Oxidase	Protein Coding	P36551	58	GC03M098576	6.65849	https://www.genecards.org/cgi-bin/carddisp.pl?gene=CPOX
PTMA	Prothymosin Alpha	Protein Coding	P06454	53	GC02P234107	6.65819	https://www.genecards.org/cgi-bin/carddisp.pl?gene=PTMA
IL6R	Interleukin 6 Receptor	Protein Coding	P08887	63	GC01P154405	6.65523	https://www.genecards.org/cgi-bin/carddisp.pl?gene=IL6R
SSR4	Signal Sequence Receptor Subunit 4	Protein Coding	P51571	54	GC0XP153793	6.65331	https://www.genecards.org/cgi-bin/carddisp.pl?gene=SSR4
HTR2B	5-Hydroxytryptamine Receptor 2B	Protein Coding	P41595	54	GC02M231108	6.64826	https://www.genecards.org/cgi-bin/carddisp.pl?gene=HTR2B
RAD51C	RAD51 Paralog C	Protein Coding	O43502	56	GC17P058692	6.64318	https://www.genecards.org/cgi-bin/carddisp.pl?gene=RAD51C
TCF4	Transcription Factor 4	Protein Coding	P15884	60	GC18M055222	6.64175	https://www.genecards.org/cgi-bin/carddisp.pl?gene=TCF4
IFNGR2	Interferon Gamma Receptor 2	Protein Coding	P38484	56	GC21P033402	6.64052	https://www.genecards.org/cgi-bin/carddisp.pl?gene=IFNGR2
KCNJ2	Potassium Inwardly Rectifying Channel Subfamily J Member 2	Protein Coding	P63252	61	GC17P070168	6.63948	https://www.genecards.org/cgi-bin/carddisp.pl?gene=KCNJ2
AIF1	Allograft Inflammatory Factor 1	Protein Coding	P55008	52	GC06P173079	6.63907	https://www.genecards.org/cgi-bin/carddisp.pl?gene=AIF1
LOC111674478	CFTR -44 Kb Upstream Enhancer	Functional Element		8	GC07P117434	6.63827	https://www.genecards.org/cgi-bin/carddisp.pl?gene=LOC111674478
PKM	Pyruvate Kinase M1/2	Protein Coding	P14618	63	GC15M072199	6.63822	https://www.genecards.org/cgi-bin/carddisp.pl?gene=PKM
FNIP1	Folliculin Interacting Protein 1	Protein Coding	Q8TF40	50	GC05M131641	6.63418	https://www.genecards.org/cgi-bin/carddisp.pl?gene=FNIP1
SCARB2	Scavenger Receptor Class B Member 2	Protein Coding	Q14108	58	GC04M076158	6.6303	https://www.genecards.org/cgi-bin/carddisp.pl?gene=SCARB2
RAB5A	RAB5A, Member RAS Oncogene Family	Protein Coding	P20339	59	GC03P025871	6.62957	https://www.genecards.org/cgi-bin/carddisp.pl?gene=RAB5A
RHBDF2	Rhomboid 5 Homolog 2	Protein Coding	Q6PJF5	53	GC17M076470	6.62789	https://www.genecards.org/cgi-bin/carddisp.pl?gene=RHBDF2
SOX10	SRY-Box Transcription Factor 10	Protein Coding	P56693	59	GC22M085515	6.62759	https://www.genecards.org/cgi-bin/carddisp.pl?gene=SOX10
SERPINF2	Serpin Family F Member 2	Protein Coding	P08697	57	GC17P001742	6.61634	https://www.genecards.org/cgi-bin/carddisp.pl?gene=SERPINF2
PRKAA2	Protein Kinase AMP-Activated Catalytic Subunit Alpha 2	Protein Coding	P54646	62	GC01P056645	6.61363	https://www.genecards.org/cgi-bin/carddisp.pl?gene=PRKAA2
CHRNA5	Cholinergic Receptor Nicotinic Alpha 5 Subunit	Protein Coding	P30532	57	GC15P078565	6.61227	https://www.genecards.org/cgi-bin/carddisp.pl?gene=CHRNA5
CLTCL1	Clathrin Heavy Chain Like 1	Protein Coding	P53675	53	GC22M083334	6.60628	https://www.genecards.org/cgi-bin/carddisp.pl?gene=CLTCL1
SPHK1	Sphingosine Kinase 1	Protein Coding	Q9NYA1	59	GC17P076376	6.60452	https://www.genecards.org/cgi-bin/carddisp.pl?gene=SPHK1
CALU	Calumenin	Protein Coding	O43852	55	GC07P128739	6.59684	https://www.genecards.org/cgi-bin/carddisp.pl?gene=CALU
QARS1	Glutaminyl-TRNA Synthetase 1	Protein Coding	P47897	47	GC03M054494	6.58988	https://www.genecards.org/cgi-bin/carddisp.pl?gene=QARS1
DYNLT1	Dynein Light Chain Tctex-Type 1	Protein Coding	P63172	52	GC06M158636	6.5861	https://www.genecards.org/cgi-bin/carddisp.pl?gene=DYNLT1
DSG2	Desmoglein 2	Protein Coding	Q14126	57	GC18P031498	6.58161	https://www.genecards.org/cgi-bin/carddisp.pl?gene=DSG2
RARA	Retinoic Acid Receptor Alpha	Protein Coding	P10276	63	GC17P040309	6.58113	https://www.genecards.org/cgi-bin/carddisp.pl?gene=RARA
ADAMTS17	ADAM Metallopeptidase With Thrombospondin Type 1 Motif 17	Protein Coding	Q8TE56	51	GC15M099971	6.57892	https://www.genecards.org/cgi-bin/carddisp.pl?gene=ADAMTS17
SOX11	SRY-Box Transcription Factor 11	Protein Coding	P35716	53	GC02P005707	6.57693	https://www.genecards.org/cgi-bin/carddisp.pl?gene=SOX11
LOC107133510	Origin Of Replication At HBB	Functional Element		11	GC11P005222	6.57526	https://www.genecards.org/cgi-bin/carddisp.pl?gene=LOC107133510
SPINT2	Serine Peptidase Inhibitor, Kunitz Type 2	Protein Coding	O43291	55	GC19P038244	6.57481	https://www.genecards.org/cgi-bin/carddisp.pl?gene=SPINT2
SLIT2	Slit Guidance Ligand 2	Protein Coding	O94813	58	GC04P028459	6.57377	https://www.genecards.org/cgi-bin/carddisp.pl?gene=SLIT2
KRT20	Keratin 20	Protein Coding	P35900	53	GC17M040875	6.55896	https://www.genecards.org/cgi-bin/carddisp.pl?gene=KRT20
PABPC1	Poly(A) Binding Protein Cytoplasmic 1	Protein Coding	P11940	56	GC08M100685	6.55792	https://www.genecards.org/cgi-bin/carddisp.pl?gene=PABPC1
ASPM	Assembly Factor For Spindle Microtubules	Protein Coding	Q8IZT6	50	GC01M197084	6.55606	https://www.genecards.org/cgi-bin/carddisp.pl?gene=ASPM
GDPD1	Glycerophosphodiester Phosphodiesterase Domain Containing 1	Protein Coding	Q8N9F7	47	GC17P059220	6.55045	https://www.genecards.org/cgi-bin/carddisp.pl?gene=GDPD1
LPO	Lactoperoxidase	Protein Coding	P22079	54	GC17P058218	6.54997	https://www.genecards.org/cgi-bin/carddisp.pl?gene=LPO
SFN	Stratifin	Protein Coding	P31947	57	GC01P069098	6.54092	https://www.genecards.org/cgi-bin/carddisp.pl?gene=SFN
CAST	Calpastatin	Protein Coding	P20810	60	GC05P095975	6.53879	https://www.genecards.org/cgi-bin/carddisp.pl?gene=CAST
BLMH	Bleomycin Hydrolase	Protein Coding	Q13867	57	GC17M030248	6.53105	https://www.genecards.org/cgi-bin/carddisp.pl?gene=BLMH
IL5RA	Interleukin 5 Receptor Subunit Alpha	Protein Coding	Q01344	59	GC03M003066	6.52915	https://www.genecards.org/cgi-bin/carddisp.pl?gene=IL5RA
C4A	Complement C4A (Chido/Rodgers Blood Group)	Protein Coding	P0C0L4	57	GC06P173101	6.52644	https://www.genecards.org/cgi-bin/carddisp.pl?gene=C4A
PSMA1	Proteasome 20S Subunit Alpha 1	Protein Coding	P25786	55	GC11M014511	6.52595	https://www.genecards.org/cgi-bin/carddisp.pl?gene=PSMA1
VAPA	VAMP Associated Protein A	Protein Coding	Q9P0L0	55	GC18P009938	6.52238	https://www.genecards.org/cgi-bin/carddisp.pl?gene=VAPA
CYP3A4	Cytochrome P450 Family 3 Subfamily A Member 4	Protein Coding	P08684	61	GC07M106386	6.52048	https://www.genecards.org/cgi-bin/carddisp.pl?gene=CYP3A4
ADCY6	Adenylate Cyclase 6	Protein Coding	O43306	60	GC12M048766	6.51747	https://www.genecards.org/cgi-bin/carddisp.pl?gene=ADCY6
PGR	Progesterone Receptor	Protein Coding	P06401	63	GC11M137169	6.51676	https://www.genecards.org/cgi-bin/carddisp.pl?gene=PGR
GHRL	Ghrelin And Obestatin Prepropeptide	Protein Coding	Q9UBU3	54	GC03M010285	6.5077	https://www.genecards.org/cgi-bin/carddisp.pl?gene=GHRL
CYP2A6	Cytochrome P450 Family 2 Subfamily A Member 6	Protein Coding	P11509	59	GC19M040843	6.50453	https://www.genecards.org/cgi-bin/carddisp.pl?gene=CYP2A6
VCAN	Versican	Protein Coding	P13611	60	GC05P083471	6.50392	https://www.genecards.org/cgi-bin/carddisp.pl?gene=VCAN
PRL	Prolactin	Protein Coding	P01236	56	GC06M022287	6.5018	https://www.genecards.org/cgi-bin/carddisp.pl?gene=PRL
GPD1	Glycerol-3-Phosphate Dehydrogenase 1	Protein Coding	P21695	56	GC12P069535	6.49091	https://www.genecards.org/cgi-bin/carddisp.pl?gene=GPD1
ABCB7	ATP Binding Cassette Subfamily B Member 7	Protein Coding	O75027	57	GC0XM075053	6.48328	https://www.genecards.org/cgi-bin/carddisp.pl?gene=ABCB7
NES	Nestin	Protein Coding	P48681	53	GC01M156668	6.48238	https://www.genecards.org/cgi-bin/carddisp.pl?gene=NES
DAW1	Dynein Assembly Factor With WD Repeats 1	Protein Coding	Q8N136	42	GC02P227871	6.48204	https://www.genecards.org/cgi-bin/carddisp.pl?gene=DAW1
PPA1	Inorganic Pyrophosphatase 1	Protein Coding	Q15181	53	GC10M070202	6.48187	https://www.genecards.org/cgi-bin/carddisp.pl?gene=PPA1
PGK1	Phosphoglycerate Kinase 1	Protein Coding	P00558	62	GC0XP078241	6.47981	https://www.genecards.org/cgi-bin/carddisp.pl?gene=PGK1
FGF21	Fibroblast Growth Factor 21	Protein Coding	Q9NSA1	52	GC19P143268	6.47591	https://www.genecards.org/cgi-bin/carddisp.pl?gene=FGF21
SLC12A2	Solute Carrier Family 12 Member 2	Protein Coding	P55011	62	GC05P128083	6.47543	https://www.genecards.org/cgi-bin/carddisp.pl?gene=SLC12A2
PDIA3	Protein Disulfide Isomerase Family A Member 3	Protein Coding	P30101	57	GC15P043746	6.47207	https://www.genecards.org/cgi-bin/carddisp.pl?gene=PDIA3
MIR191	MicroRNA 191	RNA Gene		30	GC03M054490	6.47182	https://www.genecards.org/cgi-bin/carddisp.pl?gene=MIR191
ITK	IL2 Inducible T Cell Kinase	Protein Coding	Q08881	64	GC05P158003	6.4668	https://www.genecards.org/cgi-bin/carddisp.pl?gene=ITK
IKZF1	IKAROS Family Zinc Finger 1	Protein Coding	Q13422	61	GC07P050303	6.46608	https://www.genecards.org/cgi-bin/carddisp.pl?gene=IKZF1
LOC111674465	DNase I Hypersensitive Site -80 Kb Upstream Of CFTR	Functional Element		8	GC07P117399	6.46297	https://www.genecards.org/cgi-bin/carddisp.pl?gene=LOC111674465
MT-ND4	Mitochondrially Encoded NADH:Ubiquinone Oxidoreductase Core Subunit 4	Protein Coding	P03905	43	GCMTP010762	6.4612	https://www.genecards.org/cgi-bin/carddisp.pl?gene=MT-ND4
LNX1	Ligand Of Numb-Protein X 1	Protein Coding	Q8TBB1	54	GC04M053459	6.45656	https://www.genecards.org/cgi-bin/carddisp.pl?gene=LNX1
LOC111674479	CFTR +36.6 Kb Downstream Enhancer	Functional Element		8	GC07P117702	6.45154	https://www.genecards.org/cgi-bin/carddisp.pl?gene=LOC111674479
HCN4	Hyperpolarization Activated Cyclic Nucleotide Gated Potassium Channel 4	Protein Coding	Q9Y3Q4	61	GC15M073319	6.44658	https://www.genecards.org/cgi-bin/carddisp.pl?gene=HCN4
MIRLET7A1	MicroRNA Let-7a-1	RNA Gene		30	GC09P094175	6.44408	https://www.genecards.org/cgi-bin/carddisp.pl?gene=MIRLET7A1
AKT3	AKT Serine/Threonine Kinase 3	Protein Coding	Q9Y243	68	GC01M243488	6.43851	https://www.genecards.org/cgi-bin/carddisp.pl?gene=AKT3
TNFSF13B	TNF Superfamily Member 13b	Protein Coding	Q9Y275	58	GC13P108251	6.43503	https://www.genecards.org/cgi-bin/carddisp.pl?gene=TNFSF13B
LMAN1	Lectin, Mannose Binding 1	Protein Coding	P49257	58	GC18M059327	6.4304	https://www.genecards.org/cgi-bin/carddisp.pl?gene=LMAN1
DNMT3B	DNA Methyltransferase 3 Beta	Protein Coding	Q9UBC3	64	GC20P032762	6.4276	https://www.genecards.org/cgi-bin/carddisp.pl?gene=DNMT3B
LOC106099062	HBB Recombination Region	Functional Element		11	GC11P015945	6.41934	https://www.genecards.org/cgi-bin/carddisp.pl?gene=LOC106099062
CRYAB	Crystallin Alpha B	Protein Coding	P02511	59	GC11M111908	6.41618	https://www.genecards.org/cgi-bin/carddisp.pl?gene=CRYAB
NRG1	Neuregulin 1	Protein Coding	Q02297	61	GC08P031639	6.411	https://www.genecards.org/cgi-bin/carddisp.pl?gene=NRG1
LONP1	Lon Peptidase 1, Mitochondrial	Protein Coding	P36776	59	GC19M005691	6.40828	https://www.genecards.org/cgi-bin/carddisp.pl?gene=LONP1
GRHL2	Grainyhead Like Transcription Factor 2	Protein Coding	Q6ISB3	52	GC08P101492	6.40763	https://www.genecards.org/cgi-bin/carddisp.pl?gene=GRHL2
IKBKG	Inhibitor Of Nuclear Factor Kappa B Kinase Regulatory Subunit Gamma	Protein Coding	Q9Y6K9	61	GC0XP154541	6.40728	https://www.genecards.org/cgi-bin/carddisp.pl?gene=IKBKG
DNMT3A	DNA Methyltransferase 3 Alpha	Protein Coding	Q9Y6K1	65	GC02M025228	6.40609	https://www.genecards.org/cgi-bin/carddisp.pl?gene=DNMT3A
TMEM70	Transmembrane Protein 70	Protein Coding	Q9BUB7	51	GC08P073972	6.40514	https://www.genecards.org/cgi-bin/carddisp.pl?gene=TMEM70
LTBR	Lymphotoxin Beta Receptor	Protein Coding	P36941	54	GC12P006375	6.39964	https://www.genecards.org/cgi-bin/carddisp.pl?gene=LTBR
CTSB	Cathepsin B	Protein Coding	P07858	64	GC08M011842	6.39692	https://www.genecards.org/cgi-bin/carddisp.pl?gene=CTSB
INTU	Inturned Planar Cell Polarity Protein	Protein Coding	Q9ULD6	51	GC04P127623	6.39281	https://www.genecards.org/cgi-bin/carddisp.pl?gene=INTU
PSMA7	Proteasome 20S Subunit Alpha 7	Protein Coding	O14818	57	GC20M062136	6.39099	https://www.genecards.org/cgi-bin/carddisp.pl?gene=PSMA7
FGB	Fibrinogen Beta Chain	Protein Coding	P02675	60	GC04P154711	6.38361	https://www.genecards.org/cgi-bin/carddisp.pl?gene=FGB
MLXIPL	MLX Interacting Protein Like	Protein Coding	Q9NP71	55	GC07M073593	6.38187	https://www.genecards.org/cgi-bin/carddisp.pl?gene=MLXIPL
ADRB1	Adrenoceptor Beta 1	Protein Coding	P08588	61	GC10P120791	6.37517	https://www.genecards.org/cgi-bin/carddisp.pl?gene=ADRB1
PKD1L1	Polycystin 1 Like 1, Transient Receptor Potential Channel Interacting	Protein Coding	Q8TDX9	46	GC07M047740	6.36419	https://www.genecards.org/cgi-bin/carddisp.pl?gene=PKD1L1
GYPA	Glycophorin A (MNS Blood Group)	Protein Coding	P02724	56	GC04M144109	6.3639	https://www.genecards.org/cgi-bin/carddisp.pl?gene=GYPA
TNFSF10	TNF Superfamily Member 10	Protein Coding	P50591	58	GC03M172505	6.36061	https://www.genecards.org/cgi-bin/carddisp.pl?gene=TNFSF10
SPI1	Spi-1 Proto-Oncogene	Protein Coding	P17947	56	GC11M136237	6.35385	https://www.genecards.org/cgi-bin/carddisp.pl?gene=SPI1
TRB	T Cell Receptor Beta Locus	Protein Coding	P0DSE2	29	GC07P165441	6.35364	https://www.genecards.org/cgi-bin/carddisp.pl?gene=TRB
IRF3	Interferon Regulatory Factor 3	Protein Coding	Q14653	59	GC19M049659	6.35266	https://www.genecards.org/cgi-bin/carddisp.pl?gene=IRF3
ZFYVE19	Zinc Finger FYVE-Type Containing 19	Protein Coding	Q96K21	45	GC15P184091	6.34907	https://www.genecards.org/cgi-bin/carddisp.pl?gene=ZFYVE19
MIR30C1	MicroRNA 30c-1	RNA Gene		29	GC01P040757	6.34364	https://www.genecards.org/cgi-bin/carddisp.pl?gene=MIR30C1
MIR216A	MicroRNA 216a	RNA Gene		28	GC02M055988	6.33783	https://www.genecards.org/cgi-bin/carddisp.pl?gene=MIR216A
LOC113523647	CFTR +21.5 Kb DNase I Hypersensitive Site	Functional Element		8	GC07P117688	6.33586	https://www.genecards.org/cgi-bin/carddisp.pl?gene=LOC113523647
HEY1	Hes Related Family BHLH Transcription Factor With YRPW Motif 1	Protein Coding	Q9Y5J3	56	GC08M079764	6.32946	https://www.genecards.org/cgi-bin/carddisp.pl?gene=HEY1
ROBO4	Roundabout Guidance Receptor 4	Protein Coding	Q8WZ75	55	GC11M124883	6.32245	https://www.genecards.org/cgi-bin/carddisp.pl?gene=ROBO4
HPRT1	Hypoxanthine Phosphoribosyltransferase 1	Protein Coding	P00492	61	GC0XP134460	6.31816	https://www.genecards.org/cgi-bin/carddisp.pl?gene=HPRT1
LOC108491823	CTTNBP2 Intron Enhancer-Blocking Element 7-1-1	Functional Element		8	GC07P117716	6.3178	https://www.genecards.org/cgi-bin/carddisp.pl?gene=LOC108491823
TOP2B	DNA Topoisomerase II Beta	Protein Coding	Q02880	58	GC03M028261	6.3005	https://www.genecards.org/cgi-bin/carddisp.pl?gene=TOP2B
FCN2	Ficolin 2	Protein Coding	Q15485	57	GC09P134864	6.2937	https://www.genecards.org/cgi-bin/carddisp.pl?gene=FCN2
PSMA6	Proteasome 20S Subunit Alpha 6	Protein Coding	P60900	59	GC14P035278	6.28913	https://www.genecards.org/cgi-bin/carddisp.pl?gene=PSMA6
MIR101-1	MicroRNA 101-1	RNA Gene		28	GC01M065058	6.28793	https://www.genecards.org/cgi-bin/carddisp.pl?gene=MIR101-1
ACVR2A	Activin A Receptor Type 2A	Protein Coding	P27037	59	GC02P147844	6.28757	https://www.genecards.org/cgi-bin/carddisp.pl?gene=ACVR2A
TPO	Thyroid Peroxidase	Protein Coding	P07202	61	GC02P001374	6.28727	https://www.genecards.org/cgi-bin/carddisp.pl?gene=TPO
ATP2A1	ATPase Sarcoplasmic/Endoplasmic Reticulum Ca2+ Transporting 1	Protein Coding	O14983	62	GC16P113023	6.28716	https://www.genecards.org/cgi-bin/carddisp.pl?gene=ATP2A1
CLIC1	Chloride Intracellular Channel 1	Protein Coding	O00299	54	GC06M103350	6.28589	https://www.genecards.org/cgi-bin/carddisp.pl?gene=CLIC1
CYCS	Cytochrome C, Somatic	Protein Coding	P99999	61	GC07M025118	6.27683	https://www.genecards.org/cgi-bin/carddisp.pl?gene=CYCS
VAPB	VAMP Associated Protein B And C	Protein Coding	O95292	57	GC20P058389	6.27648	https://www.genecards.org/cgi-bin/carddisp.pl?gene=VAPB
SKIC2	SKI2 Subunit Of Superkiller Complex	Protein Coding	Q15477	54	GC06P181637	6.27448	https://www.genecards.org/cgi-bin/carddisp.pl?gene=SKIC2
BOLA3	BolA Family Member 3	Protein Coding	Q53S33	50	GC02M074136	6.27187	https://www.genecards.org/cgi-bin/carddisp.pl?gene=BOLA3
DNAJB1	DnaJ Heat Shock Protein Family (Hsp40) Member B1	Protein Coding	P25685	57	GC19M104494	6.27185	https://www.genecards.org/cgi-bin/carddisp.pl?gene=DNAJB1
MUC6	Mucin 6, Oligomeric Mucus/Gel-Forming (Gene/Pseudogene)	Protein Coding	Q6W4X9	52	GC11M001012	6.27179	https://www.genecards.org/cgi-bin/carddisp.pl?gene=MUC6
MIR324	MicroRNA 324	RNA Gene		29	GC17M007223	6.26506	https://www.genecards.org/cgi-bin/carddisp.pl?gene=MIR324
FABP3	Fatty Acid Binding Protein 3	Protein Coding	P05413	57	GC01M034349	6.26503	https://www.genecards.org/cgi-bin/carddisp.pl?gene=FABP3
TP53BP1	Tumor Protein P53 Binding Protein 1	Protein Coding	Q12888	56	GC15M043403	6.26381	https://www.genecards.org/cgi-bin/carddisp.pl?gene=TP53BP1
UROD	Uroporphyrinogen Decarboxylase	Protein Coding	P06132	57	GC01P070108	6.26365	https://www.genecards.org/cgi-bin/carddisp.pl?gene=UROD
SNRPA	Small Nuclear Ribonucleoprotein Polypeptide A	Protein Coding	P09012	53	GC19P040750	6.26271	https://www.genecards.org/cgi-bin/carddisp.pl?gene=SNRPA
ERLIN1	ER Lipid Raft Associated 1	Protein Coding	O75477	54	GC10M100150	6.26149	https://www.genecards.org/cgi-bin/carddisp.pl?gene=ERLIN1
PAX3	Paired Box 3	Protein Coding	P23760	58	GC02M222199	6.26099	https://www.genecards.org/cgi-bin/carddisp.pl?gene=PAX3
LARS2	Leucyl-TRNA Synthetase 2, Mitochondrial	Protein Coding	Q15031	58	GC03P063037	6.25524	https://www.genecards.org/cgi-bin/carddisp.pl?gene=LARS2
WAS	WASP Actin Nucleation Promoting Factor	Protein Coding	P42768	61	GC0XP048676	6.25166	https://www.genecards.org/cgi-bin/carddisp.pl?gene=WAS
PSMD14	Proteasome 26S Subunit, Non-ATPase 14	Protein Coding	O00487	56	GC02P161308	6.25064	https://www.genecards.org/cgi-bin/carddisp.pl?gene=PSMD14
MIR328	MicroRNA 328	RNA Gene		29	GC16M067744	6.24895	https://www.genecards.org/cgi-bin/carddisp.pl?gene=MIR328
SMC1A	Structural Maintenance Of Chromosomes 1A	Protein Coding	Q14683	61	GC0XM053374	6.23994	https://www.genecards.org/cgi-bin/carddisp.pl?gene=SMC1A
ADCY3	Adenylate Cyclase 3	Protein Coding	O60266	60	GC02M024819	6.23775	https://www.genecards.org/cgi-bin/carddisp.pl?gene=ADCY3
PLN	Phospholamban	Protein Coding	P26678	57	GC06P118548	6.23769	https://www.genecards.org/cgi-bin/carddisp.pl?gene=PLN
CFH	Complement Factor H	Protein Coding	P08603	60	GC01P196621	6.23746	https://www.genecards.org/cgi-bin/carddisp.pl?gene=CFH
CBR1	Carbonyl Reductase 1	Protein Coding	P16152	56	GC21P036069	6.23652	https://www.genecards.org/cgi-bin/carddisp.pl?gene=CBR1
IFT27	Intraflagellar Transport 27	Protein Coding	Q9BW83	50	GC22M083873	6.2347	https://www.genecards.org/cgi-bin/carddisp.pl?gene=IFT27
BCL6	BCL6 Transcription Repressor	Protein Coding	P41182	59	GC03M187721	6.2323	https://www.genecards.org/cgi-bin/carddisp.pl?gene=BCL6
TPI1	Triosephosphate Isomerase 1	Protein Coding	P60174	60	GC12P006867	6.23031	https://www.genecards.org/cgi-bin/carddisp.pl?gene=TPI1
GLI1	GLI Family Zinc Finger 1	Protein Coding	P08151	60	GC12P069946	6.22622	https://www.genecards.org/cgi-bin/carddisp.pl?gene=GLI1
CCN1	Cellular Communication Network Factor 1	Protein Coding	O00622	52	GC01P085585	6.22506	https://www.genecards.org/cgi-bin/carddisp.pl?gene=CCN1
MAGT1	Magnesium Transporter 1	Protein Coding	Q9H0U3	53	GC0XM078304	6.22505	https://www.genecards.org/cgi-bin/carddisp.pl?gene=MAGT1
ITGB3	Integrin Subunit Beta 3	Protein Coding	P05106	65	GC17P144661	6.22065	https://www.genecards.org/cgi-bin/carddisp.pl?gene=ITGB3
DNAJB11	DnaJ Heat Shock Protein Family (Hsp40) Member B11	Protein Coding	Q9UBS4	52	GC03P186567	6.21441	https://www.genecards.org/cgi-bin/carddisp.pl?gene=DNAJB11
LOC110806262	Solute Carrier Family 6 Member 4 Gene Promoter	Functional Element		9	GC17P030235	6.20916	https://www.genecards.org/cgi-bin/carddisp.pl?gene=LOC110806262
KCNJ11	Potassium Inwardly Rectifying Channel Subfamily J Member 11	Protein Coding	Q14654	59	GC11M018064	6.20431	https://www.genecards.org/cgi-bin/carddisp.pl?gene=KCNJ11
SNHG7	Small Nucleolar RNA Host Gene 7	RNA Gene		30	GC09M139126	6.20149	https://www.genecards.org/cgi-bin/carddisp.pl?gene=SNHG7
PCAT1	Prostate Cancer Associated Transcript 1	RNA Gene		26	GC08P126553	6.20036	https://www.genecards.org/cgi-bin/carddisp.pl?gene=PCAT1
SLC1A5	Solute Carrier Family 1 Member 5	Protein Coding	Q15758	57	GC19M105179	6.20027	https://www.genecards.org/cgi-bin/carddisp.pl?gene=SLC1A5
RUNX1	RUNX Family Transcription Factor 1	Protein Coding	Q01196	62	GC21M034787	6.1996	https://www.genecards.org/cgi-bin/carddisp.pl?gene=RUNX1
FAT4	FAT Atypical Cadherin 4	Protein Coding	Q6V0I7	51	GC04P125315	6.19454	https://www.genecards.org/cgi-bin/carddisp.pl?gene=FAT4
MIR124-3	MicroRNA 124-3	RNA Gene		25	GC20P068654	6.19431	https://www.genecards.org/cgi-bin/carddisp.pl?gene=MIR124-3
ADAMTS13	ADAM Metallopeptidase With Thrombospondin Type 1 Motif 13	Protein Coding	Q76LX8	61	GC09P133414	6.19137	https://www.genecards.org/cgi-bin/carddisp.pl?gene=ADAMTS13
MIR339	MicroRNA 339	RNA Gene		29	GC07M001022	6.18975	https://www.genecards.org/cgi-bin/carddisp.pl?gene=MIR339
MIR222	MicroRNA 222	RNA Gene		29	GC0XM045747	6.1872	https://www.genecards.org/cgi-bin/carddisp.pl?gene=MIR222
SCYL1	SCY1 Like Pseudokinase 1	Protein Coding	Q96KG9	53	GC11P065525	6.1846	https://www.genecards.org/cgi-bin/carddisp.pl?gene=SCYL1
WFDC2	WAP Four-Disulfide Core Domain 2	Protein Coding	Q14508	50	GC20P045469	6.18324	https://www.genecards.org/cgi-bin/carddisp.pl?gene=WFDC2
WNT4	Wnt Family Member 4	Protein Coding	P56705	60	GC01M022190	6.18297	https://www.genecards.org/cgi-bin/carddisp.pl?gene=WNT4
NCOA1	Nuclear Receptor Coactivator 1	Protein Coding	Q15788	58	GC02P024523	6.17746	https://www.genecards.org/cgi-bin/carddisp.pl?gene=NCOA1
RHO	Rhodopsin	Protein Coding	P08100	60	GC03P141962	6.17227	https://www.genecards.org/cgi-bin/carddisp.pl?gene=RHO
MYOCD	Myocardin	Protein Coding	Q8IZQ8	56	GC17P012665	6.16899	https://www.genecards.org/cgi-bin/carddisp.pl?gene=MYOCD
PHKA2	Phosphorylase Kinase Regulatory Subunit Alpha 2	Protein Coding	P46019	56	GC0XM018892	6.16709	https://www.genecards.org/cgi-bin/carddisp.pl?gene=PHKA2
NPR3	Natriuretic Peptide Receptor 3	Protein Coding	P17342	57	GC05P032689	6.16178	https://www.genecards.org/cgi-bin/carddisp.pl?gene=NPR3
NUTM1	NUT Midline Carcinoma Family Member 1	Protein Coding	Q86Y26	46	GC15P034343	6.16069	https://www.genecards.org/cgi-bin/carddisp.pl?gene=NUTM1
NEAT1	Nuclear Paraspeckle Assembly Transcript 1	RNA Gene		33	GC11P103328	6.15723	https://www.genecards.org/cgi-bin/carddisp.pl?gene=NEAT1
ACTG2	Actin Gamma 2, Smooth Muscle	Protein Coding	P63267	56	GC02P073892	6.15697	https://www.genecards.org/cgi-bin/carddisp.pl?gene=ACTG2
NPY	Neuropeptide Y	Protein Coding	P01303	57	GC07P024647	6.15412	https://www.genecards.org/cgi-bin/carddisp.pl?gene=NPY
PSMB3	Proteasome 20S Subunit Beta 3	Protein Coding	P49720	52	GC17P038752	6.14964	https://www.genecards.org/cgi-bin/carddisp.pl?gene=PSMB3
MSR1	Macrophage Scavenger Receptor 1	Protein Coding	P21757	58	GC08M016107	6.14957	https://www.genecards.org/cgi-bin/carddisp.pl?gene=MSR1
CD63	CD63 Molecule	Protein Coding	P08962	56	GC12M060092	6.14936	https://www.genecards.org/cgi-bin/carddisp.pl?gene=CD63
EIF2AK3	Eukaryotic Translation Initiation Factor 2 Alpha Kinase 3	Protein Coding	Q9NZJ5	63	GC02M088556	6.14424	https://www.genecards.org/cgi-bin/carddisp.pl?gene=EIF2AK3
COL5A2	Collagen Type V Alpha 2 Chain	Protein Coding	P05997	57	GC02M189031	6.12985	https://www.genecards.org/cgi-bin/carddisp.pl?gene=COL5A2
TNFRSF10A	TNF Receptor Superfamily Member 10a	Protein Coding	O00220	57	GC08M023190	6.12968	https://www.genecards.org/cgi-bin/carddisp.pl?gene=TNFRSF10A
SKI	SKI Proto-Oncogene	Protein Coding	P12755	57	GC01P067794	6.12648	https://www.genecards.org/cgi-bin/carddisp.pl?gene=SKI
CYP11B2	Cytochrome P450 Family 11 Subfamily B Member 2	Protein Coding	P19099	59	GC08M142910	6.12597	https://www.genecards.org/cgi-bin/carddisp.pl?gene=CYP11B2
RAPGEF3	Rap Guanine Nucleotide Exchange Factor 3	Protein Coding	O95398	57	GC12M047736	6.12335	https://www.genecards.org/cgi-bin/carddisp.pl?gene=RAPGEF3
WNT9B	Wnt Family Member 9B	Protein Coding	O14905	54	GC17P046833	6.12308	https://www.genecards.org/cgi-bin/carddisp.pl?gene=WNT9B
TGFBR3	Transforming Growth Factor Beta Receptor 3	Protein Coding	Q03167	60	GC01M091680	6.11942	https://www.genecards.org/cgi-bin/carddisp.pl?gene=TGFBR3
BPIFA1	BPI Fold Containing Family A Member 1	Protein Coding	Q9NP55	48	GC20P033235	6.11827	https://www.genecards.org/cgi-bin/carddisp.pl?gene=BPIFA1
ATP5F1A	ATP Synthase F1 Subunit Alpha	Protein Coding	P25705	59	GC18M046081	6.1163	https://www.genecards.org/cgi-bin/carddisp.pl?gene=ATP5F1A
IL16	Interleukin 16	Protein Coding	Q14005	54	GC15P081159	6.11518	https://www.genecards.org/cgi-bin/carddisp.pl?gene=IL16
NQO1	NAD(P)H Quinone Dehydrogenase 1	Protein Coding	P15559	61	GC16M069706	6.11481	https://www.genecards.org/cgi-bin/carddisp.pl?gene=NQO1
TP73	Tumor Protein P73	Protein Coding	O15350	58	GC01P003652	6.11431	https://www.genecards.org/cgi-bin/carddisp.pl?gene=TP73
ITGA8	Integrin Subunit Alpha 8	Protein Coding	P53708	57	GC10M015513	6.11428	https://www.genecards.org/cgi-bin/carddisp.pl?gene=ITGA8
SURF4	Surfeit 4	Protein Coding	O15260	50	GC09M133361	6.10214	https://www.genecards.org/cgi-bin/carddisp.pl?gene=SURF4
PDPK1	3-Phosphoinositide Dependent Protein Kinase 1	Protein Coding	O15530	61	GC16P002537	6.10065	https://www.genecards.org/cgi-bin/carddisp.pl?gene=PDPK1
DPM1	Dolichyl-Phosphate Mannosyltransferase Subunit 1, Catalytic	Protein Coding	O60762	56	GC20M050934	6.09854	https://www.genecards.org/cgi-bin/carddisp.pl?gene=DPM1
PSMD1	Proteasome 26S Subunit, Non-ATPase 1	Protein Coding	Q99460	53	GC02P231056	6.09829	https://www.genecards.org/cgi-bin/carddisp.pl?gene=PSMD1
JUP	Junction Plakoglobin	Protein Coding	P14923	61	GC17M041754	6.09305	https://www.genecards.org/cgi-bin/carddisp.pl?gene=JUP
PAPPA	Pappalysin 1	Protein Coding	Q13219	56	GC09P149287	6.08761	https://www.genecards.org/cgi-bin/carddisp.pl?gene=PAPPA
HDAC8	Histone Deacetylase 8	Protein Coding	Q9BY41	61	GC0XM072329	6.08576	https://www.genecards.org/cgi-bin/carddisp.pl?gene=HDAC8
MAT2A	Methionine Adenosyltransferase 2A	Protein Coding	P31153	59	GC02P087165	6.08556	https://www.genecards.org/cgi-bin/carddisp.pl?gene=MAT2A
IGFBP2	Insulin Like Growth Factor Binding Protein 2	Protein Coding	P18065	56	GC02P216632	6.0781	https://www.genecards.org/cgi-bin/carddisp.pl?gene=IGFBP2
NOTCH4	Notch Receptor 4	Protein Coding	Q99466	60	GC06M103368	6.07544	https://www.genecards.org/cgi-bin/carddisp.pl?gene=NOTCH4
MIR96	MicroRNA 96	RNA Gene		30	GC07M129774	6.07089	https://www.genecards.org/cgi-bin/carddisp.pl?gene=MIR96
KIAA0319L	KIAA0319 Like	Protein Coding	Q8IZA0	49	GC01M035393	6.0708	https://www.genecards.org/cgi-bin/carddisp.pl?gene=KIAA0319L
BID	BH3 Interacting Domain Death Agonist	Protein Coding	P55957	58	GC22M017734	6.06888	https://www.genecards.org/cgi-bin/carddisp.pl?gene=BID
XRCC3	X-Ray Repair Cross Complementing 3	Protein Coding	O43542	56	GC14M103697	6.06578	https://www.genecards.org/cgi-bin/carddisp.pl?gene=XRCC3
FKBP5	FKBP Prolyl Isomerase 5	Protein Coding	Q13451	62	GC06M103467	6.0647	https://www.genecards.org/cgi-bin/carddisp.pl?gene=FKBP5
SKP1	S-Phase Kinase Associated Protein 1	Protein Coding	P63208	57	GC05M134148	6.05928	https://www.genecards.org/cgi-bin/carddisp.pl?gene=SKP1
PSMC5	Proteasome 26S Subunit, ATPase 5	Protein Coding	P62195	54	GC17P063827	6.05362	https://www.genecards.org/cgi-bin/carddisp.pl?gene=PSMC5
ABCC3	ATP Binding Cassette Subfamily C Member 3	Protein Coding	O15438	58	GC17P050634	6.05179	https://www.genecards.org/cgi-bin/carddisp.pl?gene=ABCC3
DYNC2I2	Dynein 2 Intermediate Chain 2	Protein Coding	Q96EX3	48	GC09M131283	6.05147	https://www.genecards.org/cgi-bin/carddisp.pl?gene=DYNC2I2
PAX6	Paired Box 6	Protein Coding	P26367	61	GC11M031784	6.04855	https://www.genecards.org/cgi-bin/carddisp.pl?gene=PAX6
MDH2	Malate Dehydrogenase 2	Protein Coding	P40926	60	GC07P076048	6.04407	https://www.genecards.org/cgi-bin/carddisp.pl?gene=MDH2
PSMB4	Proteasome 20S Subunit Beta 4	Protein Coding	P28070	59	GC01P151399	6.0414	https://www.genecards.org/cgi-bin/carddisp.pl?gene=PSMB4
EIF2B4	Eukaryotic Translation Initiation Factor 2B Subunit Delta	Protein Coding	Q9UI10	57	GC02M027364	6.03914	https://www.genecards.org/cgi-bin/carddisp.pl?gene=EIF2B4
TRMU	TRNA Mitochondrial 2-Thiouridylase	Protein Coding	O75648	52	GC22P046330	6.03417	https://www.genecards.org/cgi-bin/carddisp.pl?gene=TRMU
JMJD6	Jumonji Domain Containing 6, Arginine Demethylase And Lysine Hydroxylase	Protein Coding	Q6NYC1	54	GC17M094321	6.03004	https://www.genecards.org/cgi-bin/carddisp.pl?gene=JMJD6
TNNC1	Troponin C1, Slow Skeletal And Cardiac Type	Protein Coding	P63316	54	GC03M054648	6.02865	https://www.genecards.org/cgi-bin/carddisp.pl?gene=TNNC1
TOR1AIP1	Torsin 1A Interacting Protein 1	Protein Coding	Q5JTV8	52	GC01P179882	6.02837	https://www.genecards.org/cgi-bin/carddisp.pl?gene=TOR1AIP1
CCR1	C-C Motif Chemokine Receptor 1	Protein Coding	P32246	57	GC03M046218	6.02623	https://www.genecards.org/cgi-bin/carddisp.pl?gene=CCR1
LOC125177481	Sharpr-MPRA Regulatory Region 245	Functional Element		8	GC17P146467	6.01818	https://www.genecards.org/cgi-bin/carddisp.pl?gene=LOC125177481
NDUFS2	NADH:Ubiquinone Oxidoreductase Core Subunit S2	Protein Coding	O75306	57	GC01P161197	6.00936	https://www.genecards.org/cgi-bin/carddisp.pl?gene=NDUFS2
PRDX2	Peroxiredoxin 2	Protein Coding	P32119	59	GC19M012796	6.00325	https://www.genecards.org/cgi-bin/carddisp.pl?gene=PRDX2
LDB3	LIM Domain Binding 3	Protein Coding	O75112	54	GC10P086666	6.0017	https://www.genecards.org/cgi-bin/carddisp.pl?gene=LDB3
IHH	Indian Hedgehog Signaling Molecule	Protein Coding	Q14623	59	GC02M219054	5.99837	https://www.genecards.org/cgi-bin/carddisp.pl?gene=IHH
BCR	BCR Activator Of RhoGEF And GTPase	Protein Coding	P11274	65	GC22P023179	5.99037	https://www.genecards.org/cgi-bin/carddisp.pl?gene=BCR
RCN3	Reticulocalbin 3	Protein Coding	Q96D15	46	GC19P143300	5.98366	https://www.genecards.org/cgi-bin/carddisp.pl?gene=RCN3
DGCR5	DiGeorge Syndrome Critical Region Gene 5	RNA Gene		28	GC22P086271	5.98315	https://www.genecards.org/cgi-bin/carddisp.pl?gene=DGCR5
TAGLN2	Transgelin 2	Protein Coding	P37802	53	GC01M159918	5.9817	https://www.genecards.org/cgi-bin/carddisp.pl?gene=TAGLN2
MIR296	MicroRNA 296	RNA Gene		25	GC20M058817	5.97748	https://www.genecards.org/cgi-bin/carddisp.pl?gene=MIR296
GLE1	GLE1 RNA Export Mediator	Protein Coding	Q53GS7	53	GC09P128504	5.9708	https://www.genecards.org/cgi-bin/carddisp.pl?gene=GLE1
MYO1A	Myosin IA	Protein Coding	Q9UBC5	53	GC12M057028	5.97	https://www.genecards.org/cgi-bin/carddisp.pl?gene=MYO1A
FMO2	Flavin Containing Dimethylaniline Monoxygenase 2	Protein Coding	Q99518	49	GC01P171185	5.9612	https://www.genecards.org/cgi-bin/carddisp.pl?gene=FMO2
ANXA11	Annexin A11	Protein Coding	P50995	56	GC10M080150	5.96082	https://www.genecards.org/cgi-bin/carddisp.pl?gene=ANXA11
ERF	ETS2 Repressor Factor	Protein Coding	P50548	53	GC19M042247	5.9601	https://www.genecards.org/cgi-bin/carddisp.pl?gene=ERF
ATP2B4	ATPase Plasma Membrane Ca2+ Transporting 4	Protein Coding	P23634	58	GC01P203626	5.95843	https://www.genecards.org/cgi-bin/carddisp.pl?gene=ATP2B4
PYCR1	Pyrroline-5-Carboxylate Reductase 1	Protein Coding	P32322	57	GC17M081932	5.95747	https://www.genecards.org/cgi-bin/carddisp.pl?gene=PYCR1
VAMP3	Vesicle Associated Membrane Protein 3	Protein Coding	Q15836	53	GC01P067990	5.95612	https://www.genecards.org/cgi-bin/carddisp.pl?gene=VAMP3
CD69	CD69 Molecule	Protein Coding	Q07108	54	GC12M034538	5.95534	https://www.genecards.org/cgi-bin/carddisp.pl?gene=CD69
AIMP1	Aminoacyl TRNA Synthetase Complex Interacting Multifunctional Protein 1	Protein Coding	Q12904	58	GC04P106315	5.9537	https://www.genecards.org/cgi-bin/carddisp.pl?gene=AIMP1
IGFBP1	Insulin Like Growth Factor Binding Protein 1	Protein Coding	P08833	56	GC07P050731	5.95077	https://www.genecards.org/cgi-bin/carddisp.pl?gene=IGFBP1
AIFM1	Apoptosis Inducing Factor Mitochondria Associated 1	Protein Coding	O95831	63	GC0XM130129	5.94738	https://www.genecards.org/cgi-bin/carddisp.pl?gene=AIFM1
TMEM43	Transmembrane Protein 43	Protein Coding	Q9BTV4	55	GC03P025644	5.94517	https://www.genecards.org/cgi-bin/carddisp.pl?gene=TMEM43
RAD51	RAD51 Recombinase	Protein Coding	Q06609	64	GC15P040694	5.94113	https://www.genecards.org/cgi-bin/carddisp.pl?gene=RAD51
PRKG2	Protein Kinase CGMP-Dependent 2	Protein Coding	Q13237	59	GC04M081087	5.94034	https://www.genecards.org/cgi-bin/carddisp.pl?gene=PRKG2
CALB2	Calbindin 2	Protein Coding	P22676	52	GC16P071358	5.9395	https://www.genecards.org/cgi-bin/carddisp.pl?gene=CALB2
LTBP3	Latent Transforming Growth Factor Beta Binding Protein 3	Protein Coding	Q9NS15	56	GC11M065538	5.93944	https://www.genecards.org/cgi-bin/carddisp.pl?gene=LTBP3
[truncated: 6,296 more rows]

## Sheet: DisGeNET
Table S5 D: PF target genes derived from DisGeNET
numCTs	unitProt	numVariantsGDA	HPOClass	type	evidenceIndexGDA	numDiseasesAssociatedToGene	geneNcbiID	numPMIDs	evidenceLevelGDA	geneEnsemblIDs	geneNcbiType	geneDSI	geneFullName	genePLI	diseaseUMLSCUI	disease	gene	numVariantsAssociatedToGene	numberPmidsWithChemsIncludedInEvidence	lastRef	numberChemsIncludedInEvidence	pathwayNames	geneDPI	pathwayIDs	numVariantsDisease	proteinClass	DOClass	diseaseClass	semanticType	numGenesDisease	firstRef	scoreGDA
3	A0A499FJK2,P01137	3	Abnormality of the respiratory system (02086)	disease	0.9660377358490566	2690	7040	265		ENSG00000105329	protein-coding	0.26	transforming growth factor beta 1	0.025965	C0034069	Pulmonary Fibrosis	TGFB1	59	89	2024	36	Hemostasis,Developmental Biology,Extracellular matrix organization,Signal Transduction,Disease,Immune System,Metabolism of proteins,Gene expression (Transcription)	0.91	R-HSA-109582,R-HSA-1266738,R-HSA-1474244,R-HSA-162582,R-HSA-1643685,R-HSA-168256,R-HSA-392499,R-HSA-74160	71	Signaling	disease of anatomical entity (7)	Respiratory Tract Diseases,Pathological Conditions, Signs and Symptoms	Disease or Syndrome (T047)	1304	1991	1.0
5	Q5STB3,P01375	0	Abnormality of the respiratory system (02086)	disease	0.9722222222222222	4015	7124	36		ENSG00000232810	protein-coding	0.23	tumor necrosis factor	0.85687	C0034069	Pulmonary Fibrosis	TNF	21	8	2023	13	Developmental Biology,Signal Transduction,Immune System	0.96	R-HSA-1266738,R-HSA-162582,R-HSA-168256	71	Signaling	disease of anatomical entity (7)	Respiratory Tract Diseases,Pathological Conditions, Signs and Symptoms	Disease or Syndrome (T047)	1304	1990	0.95
1	P11686,E5RI64,A0A0S2Z4Q0	2	Abnormality of the respiratory system (02086)	disease	0.9	231	6440	30		ENSG00000168484	protein-coding	0.52	surfactant protein C	0.0031023	C0034069	Pulmonary Fibrosis	SFTPC	39	1	2024	1	Disease,Metabolism of proteins	0.87	R-HSA-1643685,R-HSA-392499	71		disease of anatomical entity (7)	Respiratory Tract Diseases,Pathological Conditions, Signs and Symptoms	Disease or Syndrome (T047)	1304	1996	0.95
10	B4DNQ5,P05231,B4DVM1,Q75MH2,B5MC21	0	Abnormality of the respiratory system (02086)	disease	1.0	3805	3569	24		ENSG00000136244	protein-coding	0.23	interleukin 6	0.19935	C0034069	Pulmonary Fibrosis	IL6	33	11	2022	6	Signal Transduction,Disease,Immune System,Metabolism of proteins,Gene expression (Transcription),Cellular responses to stimuli	0.96	R-HSA-162582,R-HSA-1643685,R-HSA-168256,R-HSA-392499,R-HSA-74160,R-HSA-8953897	71		disease of anatomical entity (7)	Respiratory Tract Diseases,Pathological Conditions, Signs and Symptoms	Disease or Syndrome (T047)	1304	1995	0.9
1	P13500	0	Abnormality of the respiratory system (02086)	disease	0.9565217391304348	1691	6347	23		ENSG00000108691	protein-coding	0.31	C-C motif chemokine ligand 2	0.098507	C0034069	Pulmonary Fibrosis	CCL2	7	3	2023	2	Signal Transduction,Immune System,Cellular responses to stimuli	0.96	R-HSA-162582,R-HSA-168256,R-HSA-8953897	71	Signaling	disease of anatomical entity (7)	Respiratory Tract Diseases,Pathological Conditions, Signs and Symptoms	Disease or Syndrome (T047)	1304	1994	0.9
5	P01584	0	Abnormality of the respiratory system (02086)	disease	1.0	2641	3553	17		ENSG00000125538	protein-coding	0.27	interleukin 1 beta	0.48761	C0034069	Pulmonary Fibrosis	IL1B	24	4	2024	5	Disease,Immune System,Programmed Cell Death	0.96	R-HSA-1643685,R-HSA-168256,R-HSA-5357801	71		disease of anatomical entity (7)	Respiratory Tract Diseases,Pathological Conditions, Signs and Symptoms	Disease or Syndrome (T047)	1304	1993	0.9
3	P05112,D4HNR6,Q5FC01	0	Abnormality of the respiratory system (02086)	disease	1.0	1537	3565	14		ENSG00000113520	protein-coding	0.32	interleukin 4	0.33956	C0034069	Pulmonary Fibrosis	IL4	17	5	2022	3	Immune System	1.0	R-HSA-168256	71		disease of anatomical entity (7)	Respiratory Tract Diseases,Pathological Conditions, Signs and Symptoms	Disease or Syndrome (T047)	1304	2003	0.9
0	Q7Z4F3,Q2TNI1,Q03135,Q59E85,A9XTE5	0	Abnormality of the respiratory system (02086)	disease	1.0	901	857	17		ENSG00000105974	protein-coding	0.38	caveolin 1	0.01393	C0034069	Pulmonary Fibrosis	CAV1	46	5	2022	2	Hemostasis,Metabolism,Signal Transduction,Disease,Gene expression (Transcription)	0.91	R-HSA-109582,R-HSA-1430728,R-HSA-162582,R-HSA-1643685,R-HSA-74160	71	Enzyme modulator	disease of anatomical entity (7)	Respiratory Tract Diseases,Pathological Conditions, Signs and Symptoms	Disease or Syndrome (T047)	1304	2006	0.85
1	B4DNP6,Q8IWL2	0	Abnormality of the respiratory system (02086)	disease	1.0	190	653509	7		ENSG00000122852	protein-coding	0.53	surfactant protein A1	6.8382E-4	C0034069	Pulmonary Fibrosis	SFTPA1	13	0	2019	0	Cell-Cell communication,Disease,Immune System,Metabolism of proteins	0.83	R-HSA-1500931,R-HSA-1643685,R-HSA-168256,R-HSA-392499	71	Surfactant	disease of anatomical entity (7)	Respiratory Tract Diseases,Pathological Conditions, Signs and Symptoms	Disease or Syndrome (T047)	1304	1999	0.85
0	P29279,Q5M8T4	1	Abnormality of the respiratory system (02086)	disease	0.9393939393939394	667	1490	33		ENSG00000118523	protein-coding	0.4	cellular communication network factor 2	2.6587E-6	C0034069	Pulmonary Fibrosis	CCN2	3	12	2024	8	Gene expression (Transcription)	0.91	R-HSA-74160	71	Signaling	disease of anatomical entity (7)	Respiratory Tract Diseases,Pathological Conditions, Signs and Symptoms	Disease or Syndrome (T047)	1304	1998	0.8
0	O14746	4	Abnormality of the respiratory system (02086)	disease	0.9333333333333333	1228	7015	30		ENSG00000164362	protein-coding	0.35	telomerase reverse transcriptase	0.0018566	C0034069	Pulmonary Fibrosis	TERT	912	0	2023	0	Developmental Biology,Signal Transduction,Cell Cycle	0.96	R-HSA-1266738,R-HSA-162582,R-HSA-1640170	71	Enzyme	disease of anatomical entity (7)	Respiratory Tract Diseases,Pathological Conditions, Signs and Symptoms	Disease or Syndrome (T047)	1304	2007	0.8
0	Q16236,A0A8V8TPA8,A0A8V8TN14	0	Abnormality of the respiratory system (02086)	disease	0.9615384615384616	1097	4780	26		ENSG00000116044	protein-coding	0.35	NFE2 like bZIP transcription factor 2	0.49709	C0034069	Pulmonary Fibrosis	NFE2L2	31	13	2024	7	Disease,Metabolism of proteins,Cellular responses to stimuli	0.91	R-HSA-1643685,R-HSA-392499,R-HSA-8953897	71	Enzyme	disease of anatomical entity (7)	Respiratory Tract Diseases,Pathological Conditions, Signs and Symptoms	Disease or Syndrome (T047)	1304	2004	0.8
0	P05121	0	Abnormality of the respiratory system (02086)	disease	1.0	1206	5054	23		ENSG00000106366	protein-coding	0.34	serpin family E member 1	0.03418	C0034069	Pulmonary Fibrosis	SERPINE1	68	6	2024	3	Hemostasis,Extracellular matrix organization,Signal Transduction,Circadian Clock,Gene expression (Transcription)	0.96	R-HSA-109582,R-HSA-1474244,R-HSA-162582,R-HSA-400253,R-HSA-74160	71	Enzyme modulator	disease of anatomical entity (7)	Respiratory Tract Diseases,Pathological Conditions, Signs and Symptoms	Disease or Syndrome (T047)	1304	2004	0.8
0	P14210	0	Abnormality of the respiratory system (02086)	disease	0.9047619047619048	1072	3082	21		ENSG00000019991	protein-coding	0.35	hepatocyte growth factor	0.99616	C0034069	Pulmonary Fibrosis	HGF	22	7	2021	3	Hemostasis,Signal Transduction,Disease,Immune System	0.91	R-HSA-109582,R-HSA-162582,R-HSA-1643685,R-HSA-168256	71	Enzyme	disease of anatomical entity (7)	Respiratory Tract Diseases,Pathological Conditions, Signs and Symptoms	Disease or Syndrome (T047)	1304	1996	0.8
0	P01127,A0A384NYY3	0	Abnormality of the respiratory system (02086)	disease	0.9523809523809523	1267	5155	21		ENSG00000100311	protein-coding	0.34	platelet derived growth factor subunit B	0.98832	C0034069	Pulmonary Fibrosis	PDGFB	20	4	2024	5	Hemostasis,Extracellular matrix organization,Signal Transduction,Disease	0.96	R-HSA-109582,R-HSA-1474244,R-HSA-162582,R-HSA-1643685	71	Signaling	disease of anatomical entity (7)	Respiratory Tract Diseases,Pathological Conditions, Signs and Symptoms	Disease or Syndrome (T047)	1304	1991	0.8
0	Q6FH53,P05305	0	Abnormality of the respiratory system (02086)	disease	0.9411764705882353	1176	1906	17		ENSG00000078401	protein-coding	0.35	endothelin 1	0.0044888	C0034069	Pulmonary Fibrosis	EDN1	24	2	2024	2	Developmental Biology,Signal Transduction	0.96	R-HSA-1266738,R-HSA-162582	71	Signaling	disease of anatomical entity (7)	Respiratory Tract Diseases,Pathological Conditions, Signs and Symptoms	Disease or Syndrome (T047)	1304	1993	0.8
0	Q9BYF1	0	Abnormality of the respiratory system (02086)	disease	0.9411764705882353	613	59272	17		ENSG00000130234	protein-coding	0.41	angiotensin converting enzyme 2		C0034069	Pulmonary Fibrosis	ACE2	37	2	2024	1	Disease,Metabolism of proteins	0.96	R-HSA-1643685,R-HSA-392499	71	Enzyme	disease of anatomical entity (7)	Respiratory Tract Diseases,Pathological Conditions, Signs and Symptoms	Disease or Syndrome (T047)	1304	2009	0.8
0	P40763,A0A7I2V395	0	Abnormality of the respiratory system (02086)	disease	1.0	1636	6774	16		ENSG00000168610	protein-coding	0.31	signal transducer and activator of transcription 3	1.0	C0034069	Pulmonary Fibrosis	STAT3	235	5	2023	4	Developmental Biology,Signal Transduction,Disease,Immune System,Metabolism of proteins,Programmed Cell Death,Cellular responses to stimuli	0.91	R-HSA-1266738,R-HSA-162582,R-HSA-1643685,R-HSA-168256,R-HSA-392499,R-HSA-5357801,R-HSA-8953897	71	Nucleic acid binding	disease of anatomical entity (7)	Respiratory Tract Diseases,Pathological Conditions, Signs and Symptoms	Disease or Syndrome (T047)	1304	2012	0.8
0	P12821,B4DKH4	0	Abnormality of the respiratory system (02086)	disease	1.0	1764	1636	13		ENSG00000159640	protein-coding	0.31	angiotensin I converting enzyme	5.7955E-32	C0034069	Pulmonary Fibrosis	ACE	198	2	2020	3	Metabolism of proteins	0.96	R-HSA-392499	71	Enzyme	disease of anatomical entity (7)	Respiratory Tract Diseases,Pathological Conditions, Signs and Symptoms	Disease or Syndrome (T047)	1304	1999	0.8
0	P35354	1	Abnormality of the respiratory system (02086)	disease	0.9090909090909091	1383	5743	11		ENSG00000073756	protein-coding	0.32	prostaglandin-endoperoxide synthase 2	1.0	C0034069	Pulmonary Fibrosis	PTGS2	24	5	2021	5	Metabolism,Immune System	0.96	R-HSA-1430728,R-HSA-168256	71	Enzyme	disease of anatomical entity (7)	Respiratory Tract Diseases,Pathological Conditions, Signs and Symptoms	Disease or Syndrome (T047)	1304	2001	0.8
0	P18510	0	Abnormality of the respiratory system (02086)	disease	1.0	1072	3557	5		ENSG00000136689	protein-coding	0.35	interleukin 1 receptor antagonist	0.0055013	C0034069	Pulmonary Fibrosis	IL1RN	122	2	2021	2	Immune System	0.96	R-HSA-168256	71		disease of anatomical entity (7)	Respiratory Tract Diseases,Pathological Conditions, Signs and Symptoms	Disease or Syndrome (T047)	1304	1995	0.8
2	B7Z351,P10451,Q3LGB0	0	Abnormality of the respiratory system (02086)	disease	1.0	1405	6696	11		ENSG00000118785	protein-coding	0.33	secreted phosphoprotein 1	1.7258E-7	C0034069	Pulmonary Fibrosis	SPP1	18	3	2024	2	Extracellular matrix organization,Signal Transduction,Metabolism of proteins,Gene expression (Transcription)	0.91	R-HSA-1474244,R-HSA-162582,R-HSA-392499,R-HSA-74160	71		disease of anatomical entity (7)	Respiratory Tract Diseases,Pathological Conditions, Signs and Symptoms	Disease or Syndrome (T047)	1304	2005	0.8
1	P14780	1	Abnormality of the respiratory system (02086)	disease	0.9	1942	4318	10		ENSG00000100985	protein-coding	0.29	matrix metallopeptidase 9	3.7082E-25	C0034069	Pulmonary Fibrosis	MMP9	62	5	2022	4	Developmental Biology,Extracellular matrix organization,Signal Transduction,Immune System	0.96	R-HSA-1266738,R-HSA-1474244,R-HSA-162582,R-HSA-168256	71	Enzyme	disease of anatomical entity (7)	Respiratory Tract Diseases,Pathological Conditions, Signs and Symptoms	Disease or Syndrome (T047)	1304	2006	0.8
1	P35225	0	Abnormality of the respiratory system (02086)	disease	0.9	907	3596	10		ENSG00000169194	protein-coding	0.37	interleukin 13	0.0044125	C0034069	Pulmonary Fibrosis	IL13	19	2	2022	1	Immune System	0.96	R-HSA-168256	71		disease of anatomical entity (7)	Respiratory Tract Diseases,Pathological Conditions, Signs and Symptoms	Disease or Syndrome (T047)	1304	1998	0.8
1	P29460	0	Abnormality of the respiratory system (02086)	disease	1.0	1551	3593	8		ENSG00000113302	protein-coding	0.32	interleukin 12B	4.3903E-7	C0034069	Pulmonary Fibrosis	IL12B	108	2	2022	3	Immune System	0.96	R-HSA-168256	71	Signaling	disease of anatomical entity (7)	Respiratory Tract Diseases,Pathological Conditions, Signs and Symptoms	Disease or Syndrome (T047)	1304	1999	0.8
2	P05113	0	Abnormality of the respiratory system (02086)	disease	1.0	702	3567	6		ENSG00000113525	protein-coding	0.39	interleukin 5	0.021217	C0034069	Pulmonary Fibrosis	IL5	81	1	2022	1	Signal Transduction,Immune System	0.96	R-HSA-162582,R-HSA-168256	71		disease of anatomical entity (7)	Respiratory Tract Diseases,Pathological Conditions, Signs and Symptoms	Disease or Syndrome (T047)	1304	2004	0.8
3	P01583	0	Abnormality of the respiratory system (02086)	disease	1.0	1441	3552	5		ENSG00000115008	protein-coding	0.32	interleukin 1 alpha	0.060574	C0034069	Pulmonary Fibrosis	IL1A	24	1	2022	1	Disease,Immune System,Programmed Cell Death,Cellular responses to stimuli	0.96	R-HSA-1643685,R-HSA-168256,R-HSA-5357801,R-HSA-8953897	71		disease of anatomical entity (7)	Respiratory Tract Diseases,Pathological Conditions, Signs and Symptoms	Disease or Syndrome (T047)	1304	1996	0.8
1	P04141	0	Abnormality of the respiratory system (02086)	disease	1.0	1842	1437	4		ENSG00000164400	protein-coding	0.3	colony stimulating factor 2	0.8531	C0034069	Pulmonary Fibrosis	CSF2	2	2	2007	2	Signal Transduction,Immune System,Gene expression (Transcription)	0.96	R-HSA-162582,R-HSA-168256,R-HSA-74160	71	Signaling	disease of anatomical entity (7)	Respiratory Tract Diseases,Pathological Conditions, Signs and Symptoms	Disease or Syndrome (T047)	1304	1998	0.8
1	B4DKX6,Q4LE79,P15924	0	Abnormality of the respiratory system (02086)	disease	1.0	402	1832	3		ENSG00000096696	protein-coding	0.46	desmoplakin	0.9999	C0034069	Pulmonary Fibrosis	DSP	1797	0	2018	0	Developmental Biology,Signal Transduction,Immune System,Programmed Cell Death	0.91	R-HSA-1266738,R-HSA-162582,R-HSA-168256,R-HSA-5357801	71	Cellular structure	disease of anatomical entity (7)	Respiratory Tract Diseases,Pathological Conditions, Signs and Symptoms	Disease or Syndrome (T047)	1304	2017	0.8
0	A0A8V8TQ52,P42345	0	Abnormality of the respiratory system (02086)	disease	1.0	2064	2475	17		ENSG00000198793	protein-coding	0.29	mechanistic target of rapamycin kinase	1.0	C0034069	Pulmonary Fibrosis	MTOR	109	4	2023	4	Signal Transduction,Disease,Immune System,Gene expression (Transcription),Cellular responses to stimuli,Autophagy	0.96	R-HSA-162582,R-HSA-1643685,R-HSA-168256,R-HSA-74160,R-HSA-8953897,R-HSA-9612973	71	Kinase	disease of anatomical entity (7)	Respiratory Tract Diseases,Pathological Conditions, Signs and Symptoms	Disease or Syndrome (T047)	1304	2009	0.75

## Sheet: CTD Disease
Table S5 E: PF target genes derived from CTD Disease
# Input	DiseaseName	DiseaseID	GeneSymbol	GeneID	DiseaseCategories	DirectEvidence	InferenceChemicalName	InferenceScore	OmimIDs	PubMedIDs
pulmonary fibrosis	Pulmonary Fibrosis	MESH:D011658	1700001K19RIKL	299330	Pathology (process)|Respiratory tract disease		bisphenol A	17.56		28285737|38027817
pulmonary fibrosis	Pulmonary Fibrosis	MESH:D011658	1700001K19RIKL	299330	Pathology (process)|Respiratory tract disease		nickel monoxide	17.56		33547861|33895847|34608745|36066426
pulmonary fibrosis	Pulmonary Fibrosis	MESH:D011658	1700001K19RIKL	299330	Pathology (process)|Respiratory tract disease		Oxygen	17.56		17459420|26780485
pulmonary fibrosis	Pulmonary Fibrosis	MESH:D011658	1700001K19RIKL	299330	Pathology (process)|Respiratory tract disease		Particulate Matter	17.56		12475806|24330719|29078374|29540228|31279222|34416640|34735003|37782690|37839514
pulmonary fibrosis	Pulmonary Fibrosis	MESH:D011658	1700012B07RKL	287783	Pathology (process)|Respiratory tract disease		bisphenol A	2.22		28285737|38027817
pulmonary fibrosis	Pulmonary Fibrosis	MESH:D011658	1700040F17RIKL	501587	Pathology (process)|Respiratory tract disease		nickel monoxide	4.02		33547861|33895847|34608745|36066426
pulmonary fibrosis	Pulmonary Fibrosis	MESH:D011658	18SRRNA-PSI:CR41602	5740420	Pathology (process)|Respiratory tract disease		bisphenol A	3.31		28285737|38027817
pulmonary fibrosis	Pulmonary Fibrosis	MESH:D011658	18W	37277	Pathology (process)|Respiratory tract disease		Cadmium	3.6		30998937
pulmonary fibrosis	Pulmonary Fibrosis	MESH:D011658	1-SF	100049428	Pathology (process)|Respiratory tract disease		bisphenol A	1.89		28285737|38027817
pulmonary fibrosis	Pulmonary Fibrosis	MESH:D011658	2610318N02RIKL	287935	Pathology (process)|Respiratory tract disease		bisphenol A	2.34		28285737|38027817
pulmonary fibrosis	Pulmonary Fibrosis	MESH:D011658	28SRRNA-PSI:CR40596	5740740	Pathology (process)|Respiratory tract disease		bisphenol A	3.31		28285737|38027817
pulmonary fibrosis	Pulmonary Fibrosis	MESH:D011658	28SRRNA-PSI:CR41609	5740375	Pathology (process)|Respiratory tract disease		bisphenol A	3.31		28285737|38027817
pulmonary fibrosis	Pulmonary Fibrosis	MESH:D011658	28SRRNA-PSI:CR45848	26067176	Pathology (process)|Respiratory tract disease		bisphenol A	3.31		28285737|38027817
pulmonary fibrosis	Pulmonary Fibrosis	MESH:D011658	28SRRNA-PSI:CR45851	26067179	Pathology (process)|Respiratory tract disease		bisphenol A	3.31		28285737|38027817
pulmonary fibrosis	Pulmonary Fibrosis	MESH:D011658	28SRRNA-PSI:CR45855	26067183	Pathology (process)|Respiratory tract disease		bisphenol A	3.31		28285737|38027817
pulmonary fibrosis	Pulmonary Fibrosis	MESH:D011658	28SRRNA-PSI:CR45859	26067187	Pathology (process)|Respiratory tract disease		bisphenol A	3.31		28285737|38027817
pulmonary fibrosis	Pulmonary Fibrosis	MESH:D011658	28SRRNA-PSI:CR45860	26067188	Pathology (process)|Respiratory tract disease		bisphenol A	3.31		28285737|38027817
pulmonary fibrosis	Pulmonary Fibrosis	MESH:D011658	3830403N18RIKL	363507	Pathology (process)|Respiratory tract disease		bisphenol A	2.96		28285737|38027817
pulmonary fibrosis	Pulmonary Fibrosis	MESH:D011658	3BHSD	100860869	Pathology (process)|Respiratory tract disease		bisphenol A	2.96		28285737|38027817
pulmonary fibrosis	Pulmonary Fibrosis	MESH:D011658	4930519F16RIKL	100361639	Pathology (process)|Respiratory tract disease		bisphenol A	3.31		28285737|38027817
pulmonary fibrosis	Pulmonary Fibrosis	MESH:D011658	4933416E14RIKL	302536	Pathology (process)|Respiratory tract disease		bisphenol A	2.96		28285737|38027817
pulmonary fibrosis	Pulmonary Fibrosis	MESH:D011658	4933427D14RIKL	360560	Pathology (process)|Respiratory tract disease		bisphenol A	2.51		28285737|38027817
pulmonary fibrosis	Pulmonary Fibrosis	MESH:D011658	5-HT7	43669	Pathology (process)|Respiratory tract disease		bisphenol A	2.96		28285737|38027817
pulmonary fibrosis	Pulmonary Fibrosis	MESH:D011658	6430548M08RIKL	307907	Pathology (process)|Respiratory tract disease		bisphenol A	1.89		28285737|38027817
pulmonary fibrosis	Pulmonary Fibrosis	MESH:D011658	7SLRNA:CR42652	10178925	Pathology (process)|Respiratory tract disease		bisphenol A	3.31		28285737|38027817
pulmonary fibrosis	Pulmonary Fibrosis	MESH:D011658	9530082P21RIKL	360487	Pathology (process)|Respiratory tract disease		bisphenol A	11.72		28285737|38027817
pulmonary fibrosis	Pulmonary Fibrosis	MESH:D011658	9530082P21RIKL	360487	Pathology (process)|Respiratory tract disease		Oxygen	11.72		17459420|26780485
pulmonary fibrosis	Pulmonary Fibrosis	MESH:D011658	9530082P21RIKL	360487	Pathology (process)|Respiratory tract disease		Particulate Matter	11.72		12475806|24330719|29078374|29540228|31279222|34416640|34735003|37782690|37839514
pulmonary fibrosis	Pulmonary Fibrosis	MESH:D011658	9930111J21RIK2	245240	Pathology (process)|Respiratory tract disease		sodium arsenite	3.48		34673086
pulmonary fibrosis	Pulmonary Fibrosis	MESH:D011658	A	50518	Pathology (process)|Respiratory tract disease		Air Pollutants	26.03		34416640
pulmonary fibrosis	Pulmonary Fibrosis	MESH:D011658	A	50518	Pathology (process)|Respiratory tract disease		bisphenol A	26.03		28285737|38027817
pulmonary fibrosis	Pulmonary Fibrosis	MESH:D011658	A	50518	Pathology (process)|Respiratory tract disease		diisononyl phthalate	26.03		29758289
pulmonary fibrosis	Pulmonary Fibrosis	MESH:D011658	A	50518	Pathology (process)|Respiratory tract disease		morroniside	26.03		35279615
pulmonary fibrosis	Pulmonary Fibrosis	MESH:D011658	A	50518	Pathology (process)|Respiratory tract disease		Ozone	26.03		27240593
pulmonary fibrosis	Pulmonary Fibrosis	MESH:D011658	A	50518	Pathology (process)|Respiratory tract disease		Sodium Fluoride	26.03		29758312
pulmonary fibrosis	Pulmonary Fibrosis	MESH:D011658	A	50518	Pathology (process)|Respiratory tract disease		titanium dioxide	26.03		27760801|8063194
pulmonary fibrosis	Pulmonary Fibrosis	MESH:D011658	A	50518	Pathology (process)|Respiratory tract disease		Vehicle Emissions	26.03		24330719|29078374|30692026
pulmonary fibrosis	Pulmonary Fibrosis	MESH:D011658	A10	39906	Pathology (process)|Respiratory tract disease		Paraquat	4.04		16324872|17235729|17997886|18198484|20035857|20498031|21040696|21468558|21619834|21921364|22210019|22289031|22581813|22678742|23433149|23590892|24161914|24535699|24818613|24893116|25233898|25304964|25815693|25945502|26099602|26345256|26758514|26824344|27375216|27682480|28116923|28624451|28696894|28921394|28936961|29273418|30036685|30419666|30726711|30744607|30797787|31348582|32462952|34364922|353…
pulmonary fibrosis	Pulmonary Fibrosis	MESH:D011658	A1BG	1	Pathology (process)|Respiratory tract disease		Acetylcysteine	31.08		23900960|38488660|38513841
pulmonary fibrosis	Pulmonary Fibrosis	MESH:D011658	A1BG	1	Pathology (process)|Respiratory tract disease		bisphenol A	31.08		28285737|38027817
pulmonary fibrosis	Pulmonary Fibrosis	MESH:D011658	A1BG	1	Pathology (process)|Respiratory tract disease		Cadmium	31.08		30998937
pulmonary fibrosis	Pulmonary Fibrosis	MESH:D011658	A1BG	1	Pathology (process)|Respiratory tract disease		Copper Sulfate	31.08		33744278
pulmonary fibrosis	Pulmonary Fibrosis	MESH:D011658	A1BG	1	Pathology (process)|Respiratory tract disease		Nanotubes, Carbon	31.08		19857541|21135415|24213921|25216247|26839332|29112861
pulmonary fibrosis	Pulmonary Fibrosis	MESH:D011658	A1BG	1	Pathology (process)|Respiratory tract disease		Nickel	31.08		11504688|38488660
pulmonary fibrosis	Pulmonary Fibrosis	MESH:D011658	A1BG	1	Pathology (process)|Respiratory tract disease		Ozone	31.08		27240593
pulmonary fibrosis	Pulmonary Fibrosis	MESH:D011658	A1BG	1	Pathology (process)|Respiratory tract disease		Smoke	31.08		24257033
pulmonary fibrosis	Pulmonary Fibrosis	MESH:D011658	A1BG	1	Pathology (process)|Respiratory tract disease		sodium arsenite	31.08		34673086
pulmonary fibrosis	Pulmonary Fibrosis	MESH:D011658	A1BG	1	Pathology (process)|Respiratory tract disease		Vehicle Emissions	31.08		24330719|29078374|30692026
pulmonary fibrosis	Pulmonary Fibrosis	MESH:D011658	A1BG-AS1	503538	Pathology (process)|Respiratory tract disease		(+)-JQ1 compound	7.58		23759512
pulmonary fibrosis	Pulmonary Fibrosis	MESH:D011658	A1BG-AS1	503538	Pathology (process)|Respiratory tract disease		Smoke	7.58		24257033
pulmonary fibrosis	Pulmonary Fibrosis	MESH:D011658	A1CF	29974	Pathology (process)|Respiratory tract disease		Air Pollutants	16.48		34416640
pulmonary fibrosis	Pulmonary Fibrosis	MESH:D011658	A1CF	29974	Pathology (process)|Respiratory tract disease		bisphenol A	16.48		28285737|38027817
pulmonary fibrosis	Pulmonary Fibrosis	MESH:D011658	A1CF	29974	Pathology (process)|Respiratory tract disease		Copper Sulfate	16.48		33744278
pulmonary fibrosis	Pulmonary Fibrosis	MESH:D011658	A1CF	29974	Pathology (process)|Respiratory tract disease		Silicon Dioxide	16.48		12193738|14975940|17365031|18403674|20490462|21414392|21868503|22861000|23640035|23973437|25733726|26163174|26345256|26368622|27616297|29113749|29216763|29341224|30658076|30978436|31028789|31181250|31284023|32017981|32097614|32721576|33007385|33428986|33482250|33720480|34481903|34843873|35271943|36223831|36403901|38523403|8063194
pulmonary fibrosis	Pulmonary Fibrosis	MESH:D011658	A1CF	29974	Pathology (process)|Respiratory tract disease		sodium arsenite	16.48		34673086
pulmonary fibrosis	Pulmonary Fibrosis	MESH:D011658	A1CF	29974	Pathology (process)|Respiratory tract disease		Vehicle Emissions	16.48		24330719|29078374|30692026
pulmonary fibrosis	Pulmonary Fibrosis	MESH:D011658	A2M	2	Pathology (process)|Respiratory tract disease		Air Pollutants	55.44		34416640
pulmonary fibrosis	Pulmonary Fibrosis	MESH:D011658	A2M	2	Pathology (process)|Respiratory tract disease		Ascorbic Acid	55.44		18759078
pulmonary fibrosis	Pulmonary Fibrosis	MESH:D011658	A2M	2	Pathology (process)|Respiratory tract disease		bisphenol A	55.44		28285737|38027817
pulmonary fibrosis	Pulmonary Fibrosis	MESH:D011658	A2M	2	Pathology (process)|Respiratory tract disease		Cadmium	55.44		30998937
pulmonary fibrosis	Pulmonary Fibrosis	MESH:D011658	A2M	2	Pathology (process)|Respiratory tract disease		Copper Sulfate	55.44		33744278
pulmonary fibrosis	Pulmonary Fibrosis	MESH:D011658	A2M	2	Pathology (process)|Respiratory tract disease		cypermethrin	55.44		23900960
pulmonary fibrosis	Pulmonary Fibrosis	MESH:D011658	A2M	2	Pathology (process)|Respiratory tract disease		Dexamethasone	55.44		14982598|22776411|28694203|35143883
pulmonary fibrosis	Pulmonary Fibrosis	MESH:D011658	A2M	2	Pathology (process)|Respiratory tract disease		Nanotubes, Carbon	55.44		19857541|21135415|24213921|25216247|26839332|29112861
pulmonary fibrosis	Pulmonary Fibrosis	MESH:D011658	A2M	2	Pathology (process)|Respiratory tract disease		Nickel	55.44		11504688|38488660
pulmonary fibrosis	Pulmonary Fibrosis	MESH:D011658	A2M	2	Pathology (process)|Respiratory tract disease		Oxygen	55.44		17459420|26780485
pulmonary fibrosis	Pulmonary Fibrosis	MESH:D011658	A2M	2	Pathology (process)|Respiratory tract disease		Ozone	55.44		27240593
pulmonary fibrosis	Pulmonary Fibrosis	MESH:D011658	A2M	2	Pathology (process)|Respiratory tract disease		Particulate Matter	55.44		12475806|24330719|29078374|29540228|31279222|34416640|34735003|37782690|37839514
pulmonary fibrosis	Pulmonary Fibrosis	MESH:D011658	A2M	2	Pathology (process)|Respiratory tract disease		polyhexamethyleneguanidine	55.44		24583197|25716161|29175452|31348943|32080758|34460027|38969276
pulmonary fibrosis	Pulmonary Fibrosis	MESH:D011658	A2M	2	Pathology (process)|Respiratory tract disease		Prednisone	55.44		29408570|7213447
pulmonary fibrosis	Pulmonary Fibrosis	MESH:D011658	A2M	2	Pathology (process)|Respiratory tract disease		Silicon Dioxide	55.44		12193738|14975940|17365031|18403674|20490462|21414392|21868503|22861000|23640035|23973437|25733726|26163174|26345256|26368622|27616297|29113749|29216763|29341224|30658076|30978436|31028789|31181250|31284023|32017981|32097614|32721576|33007385|33428986|33482250|33720480|34481903|34843873|35271943|36223831|36403901|38523403|8063194
pulmonary fibrosis	Pulmonary Fibrosis	MESH:D011658	A2M	2	Pathology (process)|Respiratory tract disease		Simvastatin	55.44		19080365|24593216
pulmonary fibrosis	Pulmonary Fibrosis	MESH:D011658	A2M	2	Pathology (process)|Respiratory tract disease		Sirolimus	55.44		28624451
pulmonary fibrosis	Pulmonary Fibrosis	MESH:D011658	A2M	2	Pathology (process)|Respiratory tract disease		sodium arsenite	55.44		34673086
pulmonary fibrosis	Pulmonary Fibrosis	MESH:D011658	A2M	2	Pathology (process)|Respiratory tract disease		sodium bichromate	55.44		18759078
pulmonary fibrosis	Pulmonary Fibrosis	MESH:D011658	A2M	2	Pathology (process)|Respiratory tract disease		Soot	55.44		21135415|31302203|33792148
pulmonary fibrosis	Pulmonary Fibrosis	MESH:D011658	A2M	2	Pathology (process)|Respiratory tract disease		Tobacco Smoke Pollution	55.44		28960804|30572104|33345606|33516805
pulmonary fibrosis	Pulmonary Fibrosis	MESH:D011658	A2M	2	Pathology (process)|Respiratory tract disease		Vehicle Emissions	55.44		24330719|29078374|30692026
pulmonary fibrosis	Pulmonary Fibrosis	MESH:D011658	A2ML	100006972	Pathology (process)|Respiratory tract disease		bisphenol A	28.38		28285737|38027817
pulmonary fibrosis	Pulmonary Fibrosis	MESH:D011658	A2ML	100006972	Pathology (process)|Respiratory tract disease		Dexamethasone	28.38		14982598|22776411|28694203|35143883
pulmonary fibrosis	Pulmonary Fibrosis	MESH:D011658	A2ML	100006972	Pathology (process)|Respiratory tract disease		Particulate Matter	28.38		12475806|24330719|29078374|29540228|31279222|34416640|34735003|37782690|37839514
pulmonary fibrosis	Pulmonary Fibrosis	MESH:D011658	A2ML	100006972	Pathology (process)|Respiratory tract disease		sodium arsenite	28.38		34673086
pulmonary fibrosis	Pulmonary Fibrosis	MESH:D011658	A2ML	100006972	Pathology (process)|Respiratory tract disease		sodium bichromate	28.38		18759078
pulmonary fibrosis	Pulmonary Fibrosis	MESH:D011658	A2ML	100006972	Pathology (process)|Respiratory tract disease		Vehicle Emissions	28.38		24330719|29078374|30692026
pulmonary fibrosis	Pulmonary Fibrosis	MESH:D011658	A2ML	100006972	Pathology (process)|Respiratory tract disease		Warfarin	28.38		26780485
pulmonary fibrosis	Pulmonary Fibrosis	MESH:D011658	A2ML1	144568	Pathology (process)|Respiratory tract disease		bisphenol A	21.33		28285737|38027817
pulmonary fibrosis	Pulmonary Fibrosis	MESH:D011658	A2ML1	144568	Pathology (process)|Respiratory tract disease		Nickel	21.33		11504688|38488660
pulmonary fibrosis	Pulmonary Fibrosis	MESH:D011658	A2ML1	144568	Pathology (process)|Respiratory tract disease		Oxygen	21.33		17459420|26780485
pulmonary fibrosis	Pulmonary Fibrosis	MESH:D011658	A2ML1	144568	Pathology (process)|Respiratory tract disease		sodium arsenite	21.33		34673086
pulmonary fibrosis	Pulmonary Fibrosis	MESH:D011658	A2ML1	144568	Pathology (process)|Respiratory tract disease		sodium bichromate	21.33		18759078
pulmonary fibrosis	Pulmonary Fibrosis	MESH:D011658	A2ML1	144568	Pathology (process)|Respiratory tract disease		titanium dioxide	21.33		27760801|8063194
pulmonary fibrosis	Pulmonary Fibrosis	MESH:D011658	A2ML1	144568	Pathology (process)|Respiratory tract disease		Tobacco Smoke Pollution	21.33		28960804|30572104|33345606|33516805
pulmonary fibrosis	Pulmonary Fibrosis	MESH:D011658	A2ML3	100006947	Pathology (process)|Respiratory tract disease		bisphenol A	3.31		28285737|38027817
pulmonary fibrosis	Pulmonary Fibrosis	MESH:D011658	A2MP1	3	Pathology (process)|Respiratory tract disease		sodium arsenite	8.87		34673086
pulmonary fibrosis	Pulmonary Fibrosis	MESH:D011658	A2MP1	3	Pathology (process)|Respiratory tract disease		Tobacco Smoke Pollution	8.87		28960804|30572104|33345606|33516805
pulmonary fibrosis	Pulmonary Fibrosis	MESH:D011658	A3GALT2	127550	Pathology (process)|Respiratory tract disease		Air Pollutants	35.91		34416640
pulmonary fibrosis	Pulmonary Fibrosis	MESH:D011658	A3GALT2	127550	Pathology (process)|Respiratory tract disease		bisphenol A	35.91		28285737|38027817
pulmonary fibrosis	Pulmonary Fibrosis	MESH:D011658	A3GALT2	127550	Pathology (process)|Respiratory tract disease		cobaltous chloride	35.91		25820916
pulmonary fibrosis	Pulmonary Fibrosis	MESH:D011658	A3GALT2	127550	Pathology (process)|Respiratory tract disease		nickel monoxide	35.91		33547861|33895847|34608745|36066426
pulmonary fibrosis	Pulmonary Fibrosis	MESH:D011658	A3GALT2	127550	Pathology (process)|Respiratory tract disease		Ozone	35.91		27240593
pulmonary fibrosis	Pulmonary Fibrosis	MESH:D011658	A3GALT2	127550	Pathology (process)|Respiratory tract disease		Particulate Matter	35.91		12475806|24330719|29078374|29540228|31279222|34416640|34735003|37782690|37839514
pulmonary fibrosis	Pulmonary Fibrosis	MESH:D011658	A3GALT2	127550	Pathology (process)|Respiratory tract disease		Plant Extracts	35.91		24257033
pulmonary fibrosis	Pulmonary Fibrosis	MESH:D011658	A3GALT2	127550	Pathology (process)|Respiratory tract disease		Resveratrol	35.91		17035056
pulmonary fibrosis	Pulmonary Fibrosis	MESH:D011658	A3GALT2	127550	Pathology (process)|Respiratory tract disease		Smoke	35.91		24257033
pulmonary fibrosis	Pulmonary Fibrosis	MESH:D011658	A3GALT2	127550	Pathology (process)|Respiratory tract disease		Troglitazone	35.91		18162602
pulmonary fibrosis	Pulmonary Fibrosis	MESH:D011658	A4GALT	53947	Pathology (process)|Respiratory tract disease		Air Pollutants	47.36		34416640
pulmonary fibrosis	Pulmonary Fibrosis	MESH:D011658	A4GALT	53947	Pathology (process)|Respiratory tract disease		Asbestos, Crocidolite	47.36		15814490|16574944|17322281|17365031|17849262|17975199|19446018|21135415|24918270|26839332|8025751
pulmonary fibrosis	Pulmonary Fibrosis	MESH:D011658	A4GALT	53947	Pathology (process)|Respiratory tract disease		bisphenol A	47.36		28285737|38027817
pulmonary fibrosis	Pulmonary Fibrosis	MESH:D011658	A4GALT	53947	Pathology (process)|Respiratory tract disease		diisononyl phthalate	47.36		29758289
pulmonary fibrosis	Pulmonary Fibrosis	MESH:D011658	A4GALT	53947	Pathology (process)|Respiratory tract disease		Formaldehyde	47.36		29758289
pulmonary fibrosis	Pulmonary Fibrosis	MESH:D011658	A4GALT	53947	Pathology (process)|Respiratory tract disease		Oxygen	47.36		17459420|26780485
pulmonary fibrosis	Pulmonary Fibrosis	MESH:D011658	A4GALT	53947	Pathology (process)|Respiratory tract disease		Particulate Matter	47.36		12475806|24330719|29078374|29540228|31279222|34416640|34735003|37782690|37839514
pulmonary fibrosis	Pulmonary Fibrosis	MESH:D011658	A4GALT	53947	Pathology (process)|Respiratory tract disease		Plant Extracts	47.36		24257033
pulmonary fibrosis	Pulmonary Fibrosis	MESH:D011658	A4GALT	53947	Pathology (process)|Respiratory tract disease		Resveratrol	47.36		17035056
pulmonary fibrosis	Pulmonary Fibrosis	MESH:D011658	A4GALT	53947	Pathology (process)|Respiratory tract disease		Smoke	47.36		24257033
pulmonary fibrosis	Pulmonary Fibrosis	MESH:D011658	A4GALT	53947	Pathology (process)|Respiratory tract disease		sodium arsenite	47.36		34673086
pulmonary fibrosis	Pulmonary Fibrosis	MESH:D011658	A4GALT	53947	Pathology (process)|Respiratory tract disease		titanium dioxide	47.36		27760801|8063194
pulmonary fibrosis	Pulmonary Fibrosis	MESH:D011658	A4GALT	53947	Pathology (process)|Respiratory tract disease		Tobacco Smoke Pollution	47.36		28960804|30572104|33345606|33516805
pulmonary fibrosis	Pulmonary Fibrosis	MESH:D011658	A4GALT	53947	Pathology (process)|Respiratory tract disease		Vehicle Emissions	47.36		24330719|29078374|30692026
pulmonary fibrosis	Pulmonary Fibrosis	MESH:D011658	A4GNT	51146	Pathology (process)|Respiratory tract disease		Soot	2.91		21135415|31302203|33792148
pulmonary fibrosis	Pulmonary Fibrosis	MESH:D011658	AAA1	100329167	Pathology (process)|Respiratory tract disease		Cadmium	3.39		30998937
pulmonary fibrosis	Pulmonary Fibrosis	MESH:D011658	AAAS	8086	Pathology (process)|Respiratory tract disease		Air Pollutants	34.89		34416640
pulmonary fibrosis	Pulmonary Fibrosis	MESH:D011658	AAAS	8086	Pathology (process)|Respiratory tract disease		bisphenol A	34.89		28285737|38027817
pulmonary fibrosis	Pulmonary Fibrosis	MESH:D011658	AAAS	8086	Pathology (process)|Respiratory tract disease		chrysene	34.89		33345606
pulmonary fibrosis	Pulmonary Fibrosis	MESH:D011658	AAAS	8086	Pathology (process)|Respiratory tract disease		cobaltous chloride	34.89		25820916
pulmonary fibrosis	Pulmonary Fibrosis	MESH:D011658	AAAS	8086	Pathology (process)|Respiratory tract disease		Nanotubes, Carbon	34.89		19857541|21135415|24213921|25216247|26839332|29112861
pulmonary fibrosis	Pulmonary Fibrosis	MESH:D011658	AAAS	8086	Pathology (process)|Respiratory tract disease		nickel monoxide	34.89		33547861|33895847|34608745|36066426
pulmonary fibrosis	Pulmonary Fibrosis	MESH:D011658	AAAS	8086	Pathology (process)|Respiratory tract disease		Oxygen	34.89		17459420|26780485
pulmonary fibrosis	Pulmonary Fibrosis	MESH:D011658	AAAS	8086	Pathology (process)|Respiratory tract disease		Ozone	34.89		27240593
pulmonary fibrosis	Pulmonary Fibrosis	MESH:D011658	AAAS	8086	Pathology (process)|Respiratory tract disease		Paraquat	34.89		16324872|17235729|17997886|18198484|20035857|20498031|21040696|21468558|21619834|21921364|22210019|22289031|22581813|22678742|23433149|23590892|24161914|24535699|24818613|24893116|25233898|25304964|25815693|25945502|26099602|26345256|26758514|26824344|27375216|27682480|28116923|28624451|28696894|28921394|28936961|29273418|30036685|30419666|30726711|30744607|30797787|31348582|32462952|34364922|353…
pulmonary fibrosis	Pulmonary Fibrosis	MESH:D011658	AAAS	8086	Pathology (process)|Respiratory tract disease		Smoke	34.89		24257033
pulmonary fibrosis	Pulmonary Fibrosis	MESH:D011658	AAAS	8086	Pathology (process)|Respiratory tract disease		sodium arsenite	34.89		34673086
pulmonary fibrosis	Pulmonary Fibrosis	MESH:D011658	AAAS	8086	Pathology (process)|Respiratory tract disease		Soot	34.89		21135415|31302203|33792148
pulmonary fibrosis	Pulmonary Fibrosis	MESH:D011658	AACS	65985	Pathology (process)|Respiratory tract disease		Air Pollutants	53.49		34416640
pulmonary fibrosis	Pulmonary Fibrosis	MESH:D011658	AACS	65985	Pathology (process)|Respiratory tract disease		Amiodarone	53.49		11597910|12490602|12747577|12832656|23707191|25163675|26781185|2935440|32909452|34590760|6194402|6291368
pulmonary fibrosis	Pulmonary Fibrosis	MESH:D011658	AACS	65985	Pathology (process)|Respiratory tract disease		bisphenol A	53.49		28285737|38027817
pulmonary fibrosis	Pulmonary Fibrosis	MESH:D011658	AACS	65985	Pathology (process)|Respiratory tract disease		Cadmium	53.49		30998937
pulmonary fibrosis	Pulmonary Fibrosis	MESH:D011658	AACS	65985	Pathology (process)|Respiratory tract disease		chromium hexavalent ion	53.49		18759078
pulmonary fibrosis	Pulmonary Fibrosis	MESH:D011658	AACS	65985	Pathology (process)|Respiratory tract disease		Dexamethasone	53.49		14982598|22776411|28694203|35143883
pulmonary fibrosis	Pulmonary Fibrosis	MESH:D011658	AACS	65985	Pathology (process)|Respiratory tract disease		Metformin	53.49		3091170
pulmonary fibrosis	Pulmonary Fibrosis	MESH:D011658	AACS	65985	Pathology (process)|Respiratory tract disease		Nanotubes, Carbon	53.49		19857541|21135415|24213921|25216247|26839332|29112861
pulmonary fibrosis	Pulmonary Fibrosis	MESH:D011658	AACS	65985	Pathology (process)|Respiratory tract disease		Nickel	53.49		11504688|38488660
pulmonary fibrosis	Pulmonary Fibrosis	MESH:D011658	AACS	65985	Pathology (process)|Respiratory tract disease		Nicotine	53.49		22691361
pulmonary fibrosis	Pulmonary Fibrosis	MESH:D011658	AACS	65985	Pathology (process)|Respiratory tract disease		Oxygen	53.49		17459420|26780485
pulmonary fibrosis	Pulmonary Fibrosis	MESH:D011658	AACS	65985	Pathology (process)|Respiratory tract disease		Paraquat	53.49		16324872|17235729|17997886|18198484|20035857|20498031|21040696|21468558|21619834|21921364|22210019|22289031|22581813|22678742|23433149|23590892|24161914|24535699|24818613|24893116|25233898|25304964|25815693|25945502|26099602|26345256|26758514|26824344|27375216|27682480|28116923|28624451|28696894|28921394|28936961|29273418|30036685|30419666|30726711|30744607|30797787|31348582|32462952|34364922|353…
pulmonary fibrosis	Pulmonary Fibrosis	MESH:D011658	AACS	65985	Pathology (process)|Respiratory tract disease		Particulate Matter	53.49		12475806|24330719|29078374|29540228|31279222|34416640|34735003|37782690|37839514
pulmonary fibrosis	Pulmonary Fibrosis	MESH:D011658	AACS	65985	Pathology (process)|Respiratory tract disease		Resveratrol	53.49		17035056
pulmonary fibrosis	Pulmonary Fibrosis	MESH:D011658	AACS	65985	Pathology (process)|Respiratory tract disease		Smoke	53.49		24257033
pulmonary fibrosis	Pulmonary Fibrosis	MESH:D011658	AACS	65985	Pathology (process)|Respiratory tract disease		sodium arsenite	53.49		34673086
pulmonary fibrosis	Pulmonary Fibrosis	MESH:D011658	AACS	65985	Pathology (process)|Respiratory tract disease		Sodium Fluoride	53.49		29758312
pulmonary fibrosis	Pulmonary Fibrosis	MESH:D011658	AACS	65985	Pathology (process)|Respiratory tract disease		titanium dioxide	53.49		27760801|8063194
pulmonary fibrosis	Pulmonary Fibrosis	MESH:D011658	AACSP1	729522	Pathology (process)|Respiratory tract disease		Nickel	7.34		11504688|38488660
pulmonary fibrosis	Pulmonary Fibrosis	MESH:D011658	AACSP1	729522	Pathology (process)|Respiratory tract disease		Smoke	7.34		24257033
pulmonary fibrosis	Pulmonary Fibrosis	MESH:D011658	AADAC	13	Pathology (process)|Respiratory tract disease		Air Pollutants	38.93		34416640
pulmonary fibrosis	Pulmonary Fibrosis	MESH:D011658	AADAC	13	Pathology (process)|Respiratory tract disease		allyl sulfide	38.93		23656969
pulmonary fibrosis	Pulmonary Fibrosis	MESH:D011658	AADAC	13	Pathology (process)|Respiratory tract disease		bisphenol A	38.93		28285737|38027817
pulmonary fibrosis	Pulmonary Fibrosis	MESH:D011658	AADAC	13	Pathology (process)|Respiratory tract disease		Cadmium	38.93		30998937
pulmonary fibrosis	Pulmonary Fibrosis	MESH:D011658	AADAC	13	Pathology (process)|Respiratory tract disease		Dexamethasone	38.93		14982598|22776411|28694203|35143883
pulmonary fibrosis	Pulmonary Fibrosis	MESH:D011658	AADAC	13	Pathology (process)|Respiratory tract disease		Nanotubes, Carbon	38.93		19857541|21135415|24213921|25216247|26839332|29112861
pulmonary fibrosis	Pulmonary Fibrosis	MESH:D011658	AADAC	13	Pathology (process)|Respiratory tract disease		Ozone	38.93		27240593
pulmonary fibrosis	Pulmonary Fibrosis	MESH:D011658	AADAC	13	Pathology (process)|Respiratory tract disease		Rosiglitazone	38.93		30797787
pulmonary fibrosis	Pulmonary Fibrosis	MESH:D011658	AADAC	13	Pathology (process)|Respiratory tract disease		Silicon Dioxide	38.93		12193738|14975940|17365031|18403674|20490462|21414392|21868503|22861000|23640035|23973437|25733726|26163174|26345256|26368622|27616297|29113749|29216763|29341224|30658076|30978436|31028789|31181250|31284023|32017981|32097614|32721576|33007385|33428986|33482250|33720480|34481903|34843873|35271943|36223831|36403901|38523403|8063194
pulmonary fibrosis	Pulmonary Fibrosis	MESH:D011658	AADAC	13	Pathology (process)|Respiratory tract disease		sodium arsenite	38.93		34673086
pulmonary fibrosis	Pulmonary Fibrosis	MESH:D011658	AADAC	13	Pathology (process)|Respiratory tract disease		sodium bichromate	38.93		18759078
pulmonary fibrosis	Pulmonary Fibrosis	MESH:D011658	AADAC	13	Pathology (process)|Respiratory tract disease		Sodium Fluoride	38.93		29758312
pulmonary fibrosis	Pulmonary Fibrosis	MESH:D011658	AADAC	13	Pathology (process)|Respiratory tract disease		Troglitazone	38.93		18162602
pulmonary fibrosis	Pulmonary Fibrosis	MESH:D011658	AADACL2	344752	Pathology (process)|Respiratory tract disease		bisphenol A	5.94		28285737|38027817
pulmonary fibrosis	Pulmonary Fibrosis	MESH:D011658	AADACL2	344752	Pathology (process)|Respiratory tract disease		Tobacco Smoke Pollution	5.94		28960804|30572104|33345606|33516805
pulmonary fibrosis	Pulmonary Fibrosis	MESH:D011658	AADACL2FM1	229333	Pathology (process)|Respiratory tract disease		titanium dioxide	3.61		27760801|8063194
pulmonary fibrosis	Pulmonary Fibrosis	MESH:D011658	AADACL2FM2	433597	Pathology (process)|Respiratory tract disease		titanium dioxide	3.07		27760801|8063194
pulmonary fibrosis	Pulmonary Fibrosis	MESH:D011658	AADACL3	126767	Pathology (process)|Respiratory tract disease		Air Pollutants	14.92		34416640
pulmonary fibrosis	Pulmonary Fibrosis	MESH:D011658	AADACL3	126767	Pathology (process)|Respiratory tract disease		bisphenol A	14.92		28285737|38027817
pulmonary fibrosis	Pulmonary Fibrosis	MESH:D011658	AADACL3	126767	Pathology (process)|Respiratory tract disease		Particulate Matter	14.92		12475806|24330719|29078374|29540228|31279222|34416640|34735003|37782690|37839514
pulmonary fibrosis	Pulmonary Fibrosis	MESH:D011658	AADACL3	126767	Pathology (process)|Respiratory tract disease		titanium dioxide	14.92		27760801|8063194
pulmonary fibrosis	Pulmonary Fibrosis	MESH:D011658	AADACL4	343066	Pathology (process)|Respiratory tract disease		bisphenol A	2.28		28285737|38027817
pulmonary fibrosis	Pulmonary Fibrosis	MESH:D011658	AADACL4FM1	381572	Pathology (process)|Respiratory tract disease		nickel monoxide	4.36		33547861|33895847|34608745|36066426
pulmonary fibrosis	Pulmonary Fibrosis	MESH:D011658	AADACL4FM2	627085	Pathology (process)|Respiratory tract disease		bisphenol A	2.62		28285737|38027817
pulmonary fibrosis	Pulmonary Fibrosis	MESH:D011658	AADACL4FM3	546849	Pathology (process)|Respiratory tract disease		sodium arsenite	2.52		34673086
pulmonary fibrosis	Pulmonary Fibrosis	MESH:D011658	AADACL4FM4	230890	Pathology (process)|Respiratory tract disease		titanium dioxide	3.27		27760801|8063194
pulmonary fibrosis	Pulmonary Fibrosis	MESH:D011658	AADACL4FM5	329993	Pathology (process)|Respiratory tract disease		sodium arsenite	3.48		34673086
pulmonary fibrosis	Pulmonary Fibrosis	MESH:D011658	AADACP1	201651	Pathology (process)|Respiratory tract disease		bisphenol A	15.83		28285737|38027817
pulmonary fibrosis	Pulmonary Fibrosis	MESH:D011658	AADACP1	201651	Pathology (process)|Respiratory tract disease		(+)-JQ1 compound	15.83		23759512
pulmonary fibrosis	Pulmonary Fibrosis	MESH:D011658	AADACP1	201651	Pathology (process)|Respiratory tract disease		sodium arsenite	15.83		34673086
pulmonary fibrosis	Pulmonary Fibrosis	MESH:D011658	AADACP1	201651	Pathology (process)|Respiratory tract disease		Tobacco Smoke Pollution	15.83		28960804|30572104|33345606|33516805
pulmonary fibrosis	Pulmonary Fibrosis	MESH:D011658	AADAT	51166	Pathology (process)|Respiratory tract disease		Air Pollutants	22.47		34416640
pulmonary fibrosis	Pulmonary Fibrosis	MESH:D011658	AADAT	51166	Pathology (process)|Respiratory tract disease		Amiodarone	22.47		11597910|12490602|12747577|12832656|23707191|25163675|26781185|2935440|32909452|34590760|6194402|6291368
pulmonary fibrosis	Pulmonary Fibrosis	MESH:D011658	AADAT	51166	Pathology (process)|Respiratory tract disease		bisphenol A	22.47		28285737|38027817
pulmonary fibrosis	Pulmonary Fibrosis	MESH:D011658	AADAT	51166	Pathology (process)|Respiratory tract disease		Dexamethasone	22.47		14982598|22776411|28694203|35143883
pulmonary fibrosis	Pulmonary Fibrosis	MESH:D011658	AADAT	51166	Pathology (process)|Respiratory tract disease		(+)-JQ1 compound	22.47		23759512
pulmonary fibrosis	Pulmonary Fibrosis	MESH:D011658	AADAT	51166	Pathology (process)|Respiratory tract disease		Particulate Matter	22.47		12475806|24330719|29078374|29540228|31279222|34416640|34735003|37782690|37839514
pulmonary fibrosis	Pulmonary Fibrosis	MESH:D011658	AADAT	51166	Pathology (process)|Respiratory tract disease		sodium arsenite	22.47		34673086
pulmonary fibrosis	Pulmonary Fibrosis	MESH:D011658	AADAT	51166	Pathology (process)|Respiratory tract disease		Sulfasalazine	22.47		16512452
pulmonary fibrosis	Pulmonary Fibrosis	MESH:D011658	AADAT	51166	Pathology (process)|Respiratory tract disease		Tobacco Smoke Pollution	22.47		28960804|30572104|33345606|33516805
pulmonary fibrosis	Pulmonary Fibrosis	MESH:D011658	AAED1	427472	Pathology (process)|Respiratory tract disease		bisphenol A	2.28		28285737|38027817
pulmonary fibrosis	Pulmonary Fibrosis	MESH:D011658	AAGAB	79719	Pathology (process)|Respiratory tract disease		arsenite	33.51		38703806
pulmonary fibrosis	Pulmonary Fibrosis	MESH:D011658	AAGAB	79719	Pathology (process)|Respiratory tract disease		bisphenol A	33.51		28285737|38027817
pulmonary fibrosis	Pulmonary Fibrosis	MESH:D011658	AAGAB	79719	Pathology (process)|Respiratory tract disease		Cadmium	33.51		30998937
pulmonary fibrosis	Pulmonary Fibrosis	MESH:D011658	AAGAB	79719	Pathology (process)|Respiratory tract disease		Nanotubes, Carbon	33.51		19857541|21135415|24213921|25216247|26839332|29112861
pulmonary fibrosis	Pulmonary Fibrosis	MESH:D011658	AAGAB	79719	Pathology (process)|Respiratory tract disease		Particulate Matter	33.51		12475806|24330719|29078374|29540228|31279222|34416640|34735003|37782690|37839514
pulmonary fibrosis	Pulmonary Fibrosis	MESH:D011658	AAGAB	79719	Pathology (process)|Respiratory tract disease		Plant Extracts	33.51		24257033
pulmonary fibrosis	Pulmonary Fibrosis	MESH:D011658	AAGAB	79719	Pathology (process)|Respiratory tract disease		Resveratrol	33.51		17035056
pulmonary fibrosis	Pulmonary Fibrosis	MESH:D011658	AAGAB	79719	Pathology (process)|Respiratory tract disease		Smoke	33.51		24257033
pulmonary fibrosis	Pulmonary Fibrosis	MESH:D011658	AAGAB	79719	Pathology (process)|Respiratory tract disease		titanium dioxide	33.51		27760801|8063194
pulmonary fibrosis	Pulmonary Fibrosis	MESH:D011658	AAGAB	79719	Pathology (process)|Respiratory tract disease		Vehicle Emissions	33.51		24330719|29078374|30692026
pulmonary fibrosis	Pulmonary Fibrosis	MESH:D011658	AAK1	22848	Pathology (process)|Respiratory tract disease		Air Pollutants	39.23		34416640
pulmonary fibrosis	Pulmonary Fibrosis	MESH:D011658	AAK1	22848	Pathology (process)|Respiratory tract disease		arsenite	39.23		38703806
pulmonary fibrosis	Pulmonary Fibrosis	MESH:D011658	AAK1	22848	Pathology (process)|Respiratory tract disease		bisphenol A	39.23		28285737|38027817
pulmonary fibrosis	Pulmonary Fibrosis	MESH:D011658	AAK1	22848	Pathology (process)|Respiratory tract disease		Cadmium	39.23		30998937
pulmonary fibrosis	Pulmonary Fibrosis	MESH:D011658	AAK1	22848	Pathology (process)|Respiratory tract disease		Copper Sulfate	39.23		33744278
pulmonary fibrosis	Pulmonary Fibrosis	MESH:D011658	AAK1	22848	Pathology (process)|Respiratory tract disease		Dexamethasone	39.23		14982598|22776411|28694203|35143883
pulmonary fibrosis	Pulmonary Fibrosis	MESH:D011658	AAK1	22848	Pathology (process)|Respiratory tract disease		Formaldehyde	39.23		29758289
pulmonary fibrosis	Pulmonary Fibrosis	MESH:D011658	AAK1	22848	Pathology (process)|Respiratory tract disease		lipopolysaccharide, E coli O55-B5	39.23		28511573|38454815
pulmonary fibrosis	Pulmonary Fibrosis	MESH:D011658	AAK1	22848	Pathology (process)|Respiratory tract disease		Mustard Gas	39.23		10334151|17266442|17620002|17720292|17894541|21129433|29569912|33002157
pulmonary fibrosis	Pulmonary Fibrosis	MESH:D011658	AAK1	22848	Pathology (process)|Respiratory tract disease		Paraquat	39.23		16324872|17235729|17997886|18198484|20035857|20498031|21040696|21468558|21619834|21921364|22210019|22289031|22581813|22678742|23433149|23590892|24161914|24535699|24818613|24893116|25233898|25304964|25815693|25945502|26099602|26345256|26758514|26824344|27375216|27682480|28116923|28624451|28696894|28921394|28936961|29273418|30036685|30419666|30726711|30744607|30797787|31348582|32462952|34364922|353…
pulmonary fibrosis	Pulmonary Fibrosis	MESH:D011658	AAK1	22848	Pathology (process)|Respiratory tract disease		Particulate Matter	39.23		12475806|24330719|29078374|29540228|31279222|34416640|34735003|37782690|37839514
pulmonary fibrosis	Pulmonary Fibrosis	MESH:D011658	AAK1	22848	Pathology (process)|Respiratory tract disease		Rosiglitazone	39.23		30797787
pulmonary fibrosis	Pulmonary Fibrosis	MESH:D011658	AAK1	22848	Pathology (process)|Respiratory tract disease		sodium arsenite	39.23		34673086
pulmonary fibrosis	Pulmonary Fibrosis	MESH:D011658	AAK1A	568999	Pathology (process)|Respiratory tract disease		bisphenol A	8.75		28285737|38027817
pulmonary fibrosis	Pulmonary Fibrosis	MESH:D011658	AAK1A	568999	Pathology (process)|Respiratory tract disease		sodium arsenite	8.75		34673086
pulmonary fibrosis	Pulmonary Fibrosis	MESH:D011658	AAKG-2	181736	Pathology (process)|Respiratory tract disease		Paraquat	4.04		16324872|17235729|17997886|18198484|20035857|20498031|21040696|21468558|21619834|21921364|22210019|22289031|22581813|22678742|23433149|23590892|24161914|24535699|24818613|24893116|25233898|25304964|25815693|25945502|26099602|26345256|26758514|26824344|27375216|27682480|28116923|28624451|28696894|28921394|28936961|29273418|30036685|30419666|30726711|30744607|30797787|31348582|32462952|34364922|353…
pulmonary fibrosis	Pulmonary Fibrosis	MESH:D011658	AAKG-4	187928	Pathology (process)|Respiratory tract disease		Silicon Dioxide	3.77		12193738|14975940|17365031|18403674|20490462|21414392|21868503|22861000|23640035|23973437|25733726|26163174|26345256|26368622|27616297|29113749|29216763|29341224|30658076|30978436|31028789|31181250|31284023|32017981|32097614|32721576|33007385|33428986|33482250|33720480|34481903|34843873|35271943|36223831|36403901|38523403|8063194
pulmonary fibrosis	Pulmonary Fibrosis	MESH:D011658	AAMDC	28971	Pathology (process)|Respiratory tract disease		Air Pollutants	64.13		34416640
pulmonary fibrosis	Pulmonary Fibrosis	MESH:D011658	AAMDC	28971	Pathology (process)|Respiratory tract disease		arsenite	64.13		38703806
pulmonary fibrosis	Pulmonary Fibrosis	MESH:D011658	AAMDC	28971	Pathology (process)|Respiratory tract disease		bisphenol A	64.13		28285737|38027817
pulmonary fibrosis	Pulmonary Fibrosis	MESH:D011658	AAMDC	28971	Pathology (process)|Respiratory tract disease		chromium hexavalent ion	64.13		18759078
pulmonary fibrosis	Pulmonary Fibrosis	MESH:D011658	AAMDC	28971	Pathology (process)|Respiratory tract disease		Dexamethasone	64.13		14982598|22776411|28694203|35143883
pulmonary fibrosis	Pulmonary Fibrosis	MESH:D011658	AAMDC	28971	Pathology (process)|Respiratory tract disease		epigallocatechin gallate	64.13		19497426
pulmonary fibrosis	Pulmonary Fibrosis	MESH:D011658	AAMDC	28971	Pathology (process)|Respiratory tract disease		Formaldehyde	64.13		29758289
pulmonary fibrosis	Pulmonary Fibrosis	MESH:D011658	AAMDC	28971	Pathology (process)|Respiratory tract disease		(+)-JQ1 compound	64.13		23759512
pulmonary fibrosis	Pulmonary Fibrosis	MESH:D011658	AAMDC	28971	Pathology (process)|Respiratory tract disease		Nanotubes, Carbon	64.13		19857541|21135415|24213921|25216247|26839332|29112861
pulmonary fibrosis	Pulmonary Fibrosis	MESH:D011658	AAMDC	28971	Pathology (process)|Respiratory tract disease		Nickel	64.13		11504688|38488660
pulmonary fibrosis	Pulmonary Fibrosis	MESH:D011658	AAMDC	28971	Pathology (process)|Respiratory tract disease		nickel monoxide	64.13		33547861|33895847|34608745|36066426
pulmonary fibrosis	Pulmonary Fibrosis	MESH:D011658	AAMDC	28971	Pathology (process)|Respiratory tract disease		Oxygen	64.13		17459420|26780485
pulmonary fibrosis	Pulmonary Fibrosis	MESH:D011658	AAMDC	28971	Pathology (process)|Respiratory tract disease		Particulate Matter	64.13		12475806|24330719|29078374|29540228|31279222|34416640|34735003|37782690|37839514
pulmonary fibrosis	Pulmonary Fibrosis	MESH:D011658	AAMDC	28971	Pathology (process)|Respiratory tract disease		Plant Extracts	64.13		24257033
pulmonary fibrosis	Pulmonary Fibrosis	MESH:D011658	AAMDC	28971	Pathology (process)|Respiratory tract disease		Resveratrol	64.13		17035056
pulmonary fibrosis	Pulmonary Fibrosis	MESH:D011658	AAMDC	28971	Pathology (process)|Respiratory tract disease		Silicon Dioxide	64.13		12193738|14975940|17365031|18403674|20490462|21414392|21868503|22861000|23640035|23973437|25733726|26163174|26345256|26368622|27616297|29113749|29216763|29341224|30658076|30978436|31028789|31181250|31284023|32017981|32097614|32721576|33007385|33428986|33482250|33720480|34481903|34843873|35271943|36223831|36403901|38523403|8063194
pulmonary fibrosis	Pulmonary Fibrosis	MESH:D011658	AAMDC	28971	Pathology (process)|Respiratory tract disease		sodium arsenite	64.13		34673086
pulmonary fibrosis	Pulmonary Fibrosis	MESH:D011658	AAMDC	28971	Pathology (process)|Respiratory tract disease		Vehicle Emissions	64.13		24330719|29078374|30692026
pulmonary fibrosis	Pulmonary Fibrosis	MESH:D011658	AAMP	14	Pathology (process)|Respiratory tract disease		Air Pollutants	41.63		34416640
pulmonary fibrosis	Pulmonary Fibrosis	MESH:D011658	AAMP	14	Pathology (process)|Respiratory tract disease		bisphenol A	41.63		28285737|38027817
pulmonary fibrosis	Pulmonary Fibrosis	MESH:D011658	AAMP	14	Pathology (process)|Respiratory tract disease		Cadmium	41.63		30998937
pulmonary fibrosis	Pulmonary Fibrosis	MESH:D011658	AAMP	14	Pathology (process)|Respiratory tract disease		Dexamethasone	41.63		14982598|22776411|28694203|35143883
pulmonary fibrosis	Pulmonary Fibrosis	MESH:D011658	AAMP	14	Pathology (process)|Respiratory tract disease		Nickel	41.63		11504688|38488660
pulmonary fibrosis	Pulmonary Fibrosis	MESH:D011658	AAMP	14	Pathology (process)|Respiratory tract disease		Ozone	41.63		27240593
pulmonary fibrosis	Pulmonary Fibrosis	MESH:D011658	AAMP	14	Pathology (process)|Respiratory tract disease		Plant Extracts	41.63		24257033
pulmonary fibrosis	Pulmonary Fibrosis	MESH:D011658	AAMP	14	Pathology (process)|Respiratory tract disease		Resveratrol	41.63		17035056
pulmonary fibrosis	Pulmonary Fibrosis	MESH:D011658	AAMP	14	Pathology (process)|Respiratory tract disease		Smoke	41.63		24257033
pulmonary fibrosis	Pulmonary Fibrosis	MESH:D011658	AAMP	14	Pathology (process)|Respiratory tract disease		titanium dioxide	41.63		27760801|8063194
pulmonary fibrosis	Pulmonary Fibrosis	MESH:D011658	AAMP	14	Pathology (process)|Respiratory tract disease		Tobacco Smoke Pollution	41.63		28960804|30572104|33345606|33516805
pulmonary fibrosis	Pulmonary Fibrosis	MESH:D011658	AAMP	14	Pathology (process)|Respiratory tract disease		Vehicle Emissions	41.63		24330719|29078374|30692026
pulmonary fibrosis	Pulmonary Fibrosis	MESH:D011658	AAMP	14	Pathology (process)|Respiratory tract disease		Vitamin E	41.63		18759078
pulmonary fibrosis	Pulmonary Fibrosis	MESH:D011658	AANAT	15	Pathology (process)|Respiratory tract disease		Air Pollutants	15.77		34416640
pulmonary fibrosis	Pulmonary Fibrosis	MESH:D011658	AANAT	15	Pathology (process)|Respiratory tract disease		bisphenol A	15.77		28285737|38027817
pulmonary fibrosis	Pulmonary Fibrosis	MESH:D011658	AANAT	15	Pathology (process)|Respiratory tract disease		Dexamethasone	15.77		14982598|22776411|28694203|35143883
pulmonary fibrosis	Pulmonary Fibrosis	MESH:D011658	AANAT	15	Pathology (process)|Respiratory tract disease		Particulate Matter	15.77		12475806|24330719|29078374|29540228|31279222|34416640|34735003|37782690|37839514
pulmonary fibrosis	Pulmonary Fibrosis	MESH:D011658	AANAT	15	Pathology (process)|Respiratory tract disease		sodium arsenite	15.77		34673086
pulmonary fibrosis	Pulmonary Fibrosis	MESH:D011658	AANAT1	393677	Pathology (process)|Respiratory tract disease		bisphenol A	7.51		28285737|38027817
pulmonary fibrosis	Pulmonary Fibrosis	MESH:D011658	AANAT1	393677	Pathology (process)|Respiratory tract disease		Particulate Matter	7.51		12475806|24330719|29078374|29540228|31279222|34416640|34735003|37782690|37839514
pulmonary fibrosis	Pulmonary Fibrosis	MESH:D011658	AANAT2	30685	Pathology (process)|Respiratory tract disease		bisphenol A	15.51		28285737|38027817
pulmonary fibrosis	Pulmonary Fibrosis	MESH:D011658	AANAT2	30685	Pathology (process)|Respiratory tract disease		Dexamethasone	15.51		14982598|22776411|28694203|35143883
pulmonary fibrosis	Pulmonary Fibrosis	MESH:D011658	AANAT2	30685	Pathology (process)|Respiratory tract disease		Particulate Matter	15.51		12475806|24330719|29078374|29540228|31279222|34416640|34735003|37782690|37839514
pulmonary fibrosis	Pulmonary Fibrosis	MESH:D011658	AANAT2	30685	Pathology (process)|Respiratory tract disease		Vehicle Emissions	15.51		24330719|29078374|30692026
pulmonary fibrosis	Pulmonary Fibrosis	MESH:D011658	AAR2	25980	Pathology (process)|Respiratory tract disease		bisphenol A	26.61		28285737|38027817
pulmonary fibrosis	Pulmonary Fibrosis	MESH:D011658	AAR2	25980	Pathology (process)|Respiratory tract disease		cobaltous chloride	26.61		25820916
pulmonary fibrosis	Pulmonary Fibrosis	MESH:D011658	AAR2	25980	Pathology (process)|Respiratory tract disease		Dexamethasone	26.61		14982598|22776411|28694203|35143883
pulmonary fibrosis	Pulmonary Fibrosis	MESH:D011658	AAR2	25980	Pathology (process)|Respiratory tract disease		epigallocatechin gallate	26.61		19497426
pulmonary fibrosis	Pulmonary Fibrosis	MESH:D011658	AAR2	25980	Pathology (process)|Respiratory tract disease		Leflunomide	26.61		26699812
pulmonary fibrosis	Pulmonary Fibrosis	MESH:D011658	AAR2	25980	Pathology (process)|Respiratory tract disease		Smoke	26.61		24257033
pulmonary fibrosis	Pulmonary Fibrosis	MESH:D011658	AAR2	25980	Pathology (process)|Respiratory tract disease		Tobacco Smoke Pollution	26.61		28960804|30572104|33345606|33516805
pulmonary fibrosis	Pulmonary Fibrosis	MESH:D011658	AAR2	25980	Pathology (process)|Respiratory tract disease		Vehicle Emissions	26.61		24330719|29078374|30692026
pulmonary fibrosis	Pulmonary Fibrosis	MESH:D011658	AARD	441376	Pathology (process)|Respiratory tract disease		Air Pollutants	30.26		34416640
pulmonary fibrosis	Pulmonary Fibrosis	MESH:D011658	AARD	441376	Pathology (process)|Respiratory tract disease		bisphenol A	30.26		28285737|38027817
pulmonary fibrosis	Pulmonary Fibrosis	MESH:D011658	AARD	441376	Pathology (process)|Respiratory tract disease		(+)-JQ1 compound	30.26		23759512
pulmonary fibrosis	Pulmonary Fibrosis	MESH:D011658	AARD	441376	Pathology (process)|Respiratory tract disease		Nanotubes, Carbon	30.26		19857541|21135415|24213921|25216247|26839332|29112861
pulmonary fibrosis	Pulmonary Fibrosis	MESH:D011658	AARD	441376	Pathology (process)|Respiratory tract disease		Ozone	30.26		27240593
pulmonary fibrosis	Pulmonary Fibrosis	MESH:D011658	AARD	441376	Pathology (process)|Respiratory tract disease		Silicon Dioxide	30.26		12193738|14975940|17365031|18403674|20490462|21414392|21868503|22861000|23640035|23973437|25733726|26163174|26345256|26368622|27616297|29113749|29216763|29341224|30658076|30978436|31028789|31181250|31284023|32017981|32097614|32721576|33007385|33428986|33482250|33720480|34481903|34843873|35271943|36223831|36403901|38523403|8063194
pulmonary fibrosis	Pulmonary Fibrosis	MESH:D011658	AARD	441376	Pathology (process)|Respiratory tract disease		sodium arsenite	30.26		34673086
pulmonary fibrosis	Pulmonary Fibrosis	MESH:D011658	AARD	441376	Pathology (process)|Respiratory tract disease		Soot	30.26		21135415|31302203|33792148
pulmonary fibrosis	Pulmonary Fibrosis	MESH:D011658	AARD	441376	Pathology (process)|Respiratory tract disease		titanium dioxide	30.26		27760801|8063194
pulmonary fibrosis	Pulmonary Fibrosis	MESH:D011658	AARS	109433773	Pathology (process)|Respiratory tract disease		Paraquat	3.24		16324872|17235729|17997886|18198484|20035857|20498031|21040696|21468558|21619834|21921364|22210019|22289031|22581813|22678742|23433149|23590892|24161914|24535699|24818613|24893116|25233898|25304964|25815693|25945502|26099602|26345256|26758514|26824344|27375216|27682480|28116923|28624451|28696894|28921394|28936961|29273418|30036685|30419666|30726711|30744607|30797787|31348582|32462952|34364922|353…
pulmonary fibrosis	Pulmonary Fibrosis	MESH:D011658	AARS1	16	Pathology (process)|Respiratory tract disease		Air Pollutants	62.16		34416640
pulmonary fibrosis	Pulmonary Fibrosis	MESH:D011658	AARS1	16	Pathology (process)|Respiratory tract disease		arsenite	62.16		38703806
pulmonary fibrosis	Pulmonary Fibrosis	MESH:D011658	AARS1	16	Pathology (process)|Respiratory tract disease		Ascorbic Acid	62.16		18759078
pulmonary fibrosis	Pulmonary Fibrosis	MESH:D011658	AARS1	16	Pathology (process)|Respiratory tract disease		bisphenol A	62.16		28285737|38027817
pulmonary fibrosis	Pulmonary Fibrosis	MESH:D011658	AARS1	16	Pathology (process)|Respiratory tract disease		Cadmium	62.16		30998937
pulmonary fibrosis	Pulmonary Fibrosis	MESH:D011658	AARS1	16	Pathology (process)|Respiratory tract disease		cobaltous chloride	62.16		25820916
pulmonary fibrosis	Pulmonary Fibrosis	MESH:D011658	AARS1	16	Pathology (process)|Respiratory tract disease		Dexamethasone	62.16		14982598|22776411|28694203|35143883
pulmonary fibrosis	Pulmonary Fibrosis	MESH:D011658	AARS1	16	Pathology (process)|Respiratory tract disease		Drugs, Chinese Herbal	62.16		16987627
pulmonary fibrosis	Pulmonary Fibrosis	MESH:D011658	AARS1	16	Pathology (process)|Respiratory tract disease		Metformin	62.16		3091170
pulmonary fibrosis	Pulmonary Fibrosis	MESH:D011658	AARS1	16	Pathology (process)|Respiratory tract disease		Nanotubes, Carbon	62.16		19857541|21135415|24213921|25216247|26839332|29112861
pulmonary fibrosis	Pulmonary Fibrosis	MESH:D011658	AARS1	16	Pathology (process)|Respiratory tract disease		Nickel	62.16		11504688|38488660
pulmonary fibrosis	Pulmonary Fibrosis	MESH:D011658	AARS1	16	Pathology (process)|Respiratory tract disease		nickel monoxide	62.16		33547861|33895847|34608745|36066426
pulmonary fibrosis	Pulmonary Fibrosis	MESH:D011658	AARS1	16	Pathology (process)|Respiratory tract disease		Oxygen	62.16		17459420|26780485
pulmonary fibrosis	Pulmonary Fibrosis	MESH:D011658	AARS1	16	Pathology (process)|Respiratory tract disease		Paraquat	62.16		16324872|17235729|17997886|18198484|20035857|20498031|21040696|21468558|21619834|21921364|22210019|22289031|22581813|22678742|23433149|23590892|24161914|24535699|24818613|24893116|25233898|25304964|25815693|25945502|26099602|26345256|26758514|26824344|27375216|27682480|28116923|28624451|28696894|28921394|28936961|29273418|30036685|30419666|30726711|30744607|30797787|31348582|32462952|34364922|353…
pulmonary fibrosis	Pulmonary Fibrosis	MESH:D011658	AARS1	16	Pathology (process)|Respiratory tract disease		Particulate Matter	62.16		12475806|24330719|29078374|29540228|31279222|34416640|34735003|37782690|37839514
pulmonary fibrosis	Pulmonary Fibrosis	MESH:D011658	AARS1	16	Pathology (process)|Respiratory tract disease		Smoke	62.16		24257033
pulmonary fibrosis	Pulmonary Fibrosis	MESH:D011658	AARS1	16	Pathology (process)|Respiratory tract disease		sodium arsenite	62.16		34673086
pulmonary fibrosis	Pulmonary Fibrosis	MESH:D011658	AARS1	16	Pathology (process)|Respiratory tract disease		titanium dioxide	62.16		27760801|8063194
pulmonary fibrosis	Pulmonary Fibrosis	MESH:D011658	AARS1	16	Pathology (process)|Respiratory tract disease		Tobacco Smoke Pollution	62.16		28960804|30572104|33345606|33516805
pulmonary fibrosis	Pulmonary Fibrosis	MESH:D011658	AARS1	16	Pathology (process)|Respiratory tract disease		Vehicle Emissions	62.16		24330719|29078374|30692026
pulmonary fibrosis	Pulmonary Fibrosis	MESH:D011658	AARS1	16	Pathology (process)|Respiratory tract disease		Warfarin	62.16		26780485
pulmonary fibrosis	Pulmonary Fibrosis	MESH:D011658	AARS2	57505	Pathology (process)|Respiratory tract disease		bisphenol A	35.38		28285737|38027817
pulmonary fibrosis	Pulmonary Fibrosis	MESH:D011658	AARS2	57505	Pathology (process)|Respiratory tract disease		Dexamethasone	35.38		14982598|22776411|28694203|35143883
pulmonary fibrosis	Pulmonary Fibrosis	MESH:D011658	AARS2	57505	Pathology (process)|Respiratory tract disease		N-(1,3-dimethylbutyl)-N'-phenyl-p-phenylenediamine quinone	35.38		38412880
pulmonary fibrosis	Pulmonary Fibrosis	MESH:D011658	AARS2	57505	Pathology (process)|Respiratory tract disease		Nanotubes, Carbon	35.38		19857541|21135415|24213921|25216247|26839332|29112861
pulmonary fibrosis	Pulmonary Fibrosis	MESH:D011658	AARS2	57505	Pathology (process)|Respiratory tract disease		nickel monoxide	35.38		33547861|33895847|34608745|36066426
pulmonary fibrosis	Pulmonary Fibrosis	MESH:D011658	AARS2	57505	Pathology (process)|Respiratory tract disease		Smoke	35.38		24257033
pulmonary fibrosis	Pulmonary Fibrosis	MESH:D011658	AARS2	57505	Pathology (process)|Respiratory tract disease		Sodium Fluoride	35.38		29758312
pulmonary fibrosis	Pulmonary Fibrosis	MESH:D011658	AARS2	57505	Pathology (process)|Respiratory tract disease		titanium dioxide	35.38		27760801|8063194
pulmonary fibrosis	Pulmonary Fibrosis	MESH:D011658	AARS2	57505	Pathology (process)|Respiratory tract disease		Tobacco Smoke Pollution	35.38		28960804|30572104|33345606|33516805
pulmonary fibrosis	Pulmonary Fibrosis	MESH:D011658	AARS2	57505	Pathology (process)|Respiratory tract disease		Vehicle Emissions	35.38		24330719|29078374|30692026
pulmonary fibrosis	Pulmonary Fibrosis	MESH:D011658	AARSD1	80755	Pathology (process)|Respiratory tract disease		arsenite	24.19		38703806
pulmonary fibrosis	Pulmonary Fibrosis	MESH:D011658	AARSD1	80755	Pathology (process)|Respiratory tract disease		bisphenol A	24.19		28285737|38027817
pulmonary fibrosis	Pulmonary Fibrosis	MESH:D011658	AARSD1	80755	Pathology (process)|Respiratory tract disease		lipopolysaccharide, E coli O55-B5	24.19		28511573|38454815
pulmonary fibrosis	Pulmonary Fibrosis	MESH:D011658	AARSD1	80755	Pathology (process)|Respiratory tract disease		Smoke	24.19		24257033
pulmonary fibrosis	Pulmonary Fibrosis	MESH:D011658	AARSD1	80755	Pathology (process)|Respiratory tract disease		sodium arsenite	24.19		34673086
pulmonary fibrosis	Pulmonary Fibrosis	MESH:D011658	AARSD1	80755	Pathology (process)|Respiratory tract disease		titanium dioxide	24.19		27760801|8063194
pulmonary fibrosis	Pulmonary Fibrosis	MESH:D011658	AARSD1	80755	Pathology (process)|Respiratory tract disease		Tobacco Smoke Pollution	24.19		28960804|30572104|33345606|33516805
pulmonary fibrosis	Pulmonary Fibrosis	MESH:D011658	AASDH	132949	Pathology (process)|Respiratory tract disease		Air Pollutants	32.89		34416640
pulmonary fibrosis	Pulmonary Fibrosis	MESH:D011658	AASDH	132949	Pathology (process)|Respiratory tract disease		bisphenol A	32.89		28285737|38027817
pulmonary fibrosis	Pulmonary Fibrosis	MESH:D011658	AASDH	132949	Pathology (process)|Respiratory tract disease		Cadmium	32.89		30998937
pulmonary fibrosis	Pulmonary Fibrosis	MESH:D011658	AASDH	132949	Pathology (process)|Respiratory tract disease		epigallocatechin gallate	32.89		19497426
pulmonary fibrosis	Pulmonary Fibrosis	MESH:D011658	AASDH	132949	Pathology (process)|Respiratory tract disease		(+)-JQ1 compound	32.89		23759512
pulmonary fibrosis	Pulmonary Fibrosis	MESH:D011658	AASDH	132949	Pathology (process)|Respiratory tract disease		Nanotubes, Carbon	32.89		19857541|21135415|24213921|25216247|26839332|29112861
pulmonary fibrosis	Pulmonary Fibrosis	MESH:D011658	AASDH	132949	Pathology (process)|Respiratory tract disease		Ozone	32.89		27240593
pulmonary fibrosis	Pulmonary Fibrosis	MESH:D011658	AASDH	132949	Pathology (process)|Respiratory tract disease		Tobacco Smoke Pollution	32.89		28960804|30572104|33345606|33516805
pulmonary fibrosis	Pulmonary Fibrosis	MESH:D011658	AASDH	132949	Pathology (process)|Respiratory tract disease		Troglitazone	32.89		18162602
pulmonary fibrosis	Pulmonary Fibrosis	MESH:D011658	AASDH	132949	Pathology (process)|Respiratory tract disease		Vehicle Emissions	32.89		24330719|29078374|30692026
pulmonary fibrosis	Pulmonary Fibrosis	MESH:D011658	AASDHPPT	60496	Pathology (process)|Respiratory tract disease		arsenite	28.2		38703806
pulmonary fibrosis	Pulmonary Fibrosis	MESH:D011658	AASDHPPT	60496	Pathology (process)|Respiratory tract disease		Asbestos, Crocidolite	28.2		15814490|16574944|17322281|17365031|17849262|17975199|19446018|21135415|24918270|26839332|8025751
pulmonary fibrosis	Pulmonary Fibrosis	MESH:D011658	AASDHPPT	60496	Pathology (process)|Respiratory tract disease		bisphenol A	28.2		28285737|38027817
pulmonary fibrosis	Pulmonary Fibrosis	MESH:D011658	AASDHPPT	60496	Pathology (process)|Respiratory tract disease		Cadmium	28.2		30998937
pulmonary fibrosis	Pulmonary Fibrosis	MESH:D011658	AASDHPPT	60496	Pathology (process)|Respiratory tract disease		Nanotubes, Carbon	28.2		19857541|21135415|24213921|25216247|26839332|29112861
pulmonary fibrosis	Pulmonary Fibrosis	MESH:D011658	AASDHPPT	60496	Pathology (process)|Respiratory tract disease		sodium arsenite	28.2		34673086
pulmonary fibrosis	Pulmonary Fibrosis	MESH:D011658	AASDHPPT	60496	Pathology (process)|Respiratory tract disease		titanium dioxide	28.2		27760801|8063194
pulmonary fibrosis	Pulmonary Fibrosis	MESH:D011658	AASDHPPT	60496	Pathology (process)|Respiratory tract disease		Tobacco Smoke Pollution	28.2		28960804|30572104|33345606|33516805
pulmonary fibrosis	Pulmonary Fibrosis	MESH:D011658	AASDHPPT	60496	Pathology (process)|Respiratory tract disease		Vehicle Emissions	28.2		24330719|29078374|30692026
pulmonary fibrosis	Pulmonary Fibrosis	MESH:D011658	AASS	10157	Pathology (process)|Respiratory tract disease		Air Pollutants	58.31		34416640
pulmonary fibrosis	Pulmonary Fibrosis	MESH:D011658	AASS	10157	Pathology (process)|Respiratory tract disease		bisphenol A	58.31		28285737|38027817
pulmonary fibrosis	Pulmonary Fibrosis	MESH:D011658	AASS	10157	Pathology (process)|Respiratory tract disease		cobaltous chloride	58.31		25820916
pulmonary fibrosis	Pulmonary Fibrosis	MESH:D011658	AASS	10157	Pathology (process)|Respiratory tract disease		cypermethrin	58.31		23900960
pulmonary fibrosis	Pulmonary Fibrosis	MESH:D011658	AASS	10157	Pathology (process)|Respiratory tract disease		(+)-JQ1 compound	58.31		23759512
pulmonary fibrosis	Pulmonary Fibrosis	MESH:D011658	AASS	10157	Pathology (process)|Respiratory tract disease		Leflunomide	58.31		26699812
pulmonary fibrosis	Pulmonary Fibrosis	MESH:D011658	AASS	10157	Pathology (process)|Respiratory tract disease		Nanotubes, Carbon	58.31		19857541|21135415|24213921|25216247|26839332|29112861
pulmonary fibrosis	Pulmonary Fibrosis	MESH:D011658	AASS	10157	Pathology (process)|Respiratory tract disease		Oxygen	58.31		17459420|26780485
pulmonary fibrosis	Pulmonary Fibrosis	MESH:D011658	AASS	10157	Pathology (process)|Respiratory tract disease		Ozone	58.31		27240593
pulmonary fibrosis	Pulmonary Fibrosis	MESH:D011658	AASS	10157	Pathology (process)|Respiratory tract disease		Paraquat	58.31		16324872|17235729|17997886|18198484|20035857|20498031|21040696|21468558|21619834|21921364|22210019|22289031|22581813|22678742|23433149|23590892|24161914|24535699|24818613|24893116|25233898|25304964|25815693|25945502|26099602|26345256|26758514|26824344|27375216|27682480|28116923|28624451|28696894|28921394|28936961|29273418|30036685|30419666|30726711|30744607|30797787|31348582|32462952|34364922|353…
pulmonary fibrosis	Pulmonary Fibrosis	MESH:D011658	AASS	10157	Pathology (process)|Respiratory tract disease		Particulate Matter	58.31		12475806|24330719|29078374|29540228|31279222|34416640|34735003|37782690|37839514
pulmonary fibrosis	Pulmonary Fibrosis	MESH:D011658	AASS	10157	Pathology (process)|Respiratory tract disease		Rosiglitazone	58.31		30797787
pulmonary fibrosis	Pulmonary Fibrosis	MESH:D011658	AASS	10157	Pathology (process)|Respiratory tract disease		Silicon Dioxide	58.31		12193738|14975940|17365031|18403674|20490462|21414392|21868503|22861000|23640035|23973437|25733726|26163174|26345256|26368622|27616297|29113749|29216763|29341224|30658076|30978436|31028789|31181250|31284023|32017981|32097614|32721576|33007385|33428986|33482250|33720480|34481903|34843873|35271943|36223831|36403901|38523403|8063194
pulmonary fibrosis	Pulmonary Fibrosis	MESH:D011658	AASS	10157	Pathology (process)|Respiratory tract disease		sodium arsenite	58.31		34673086
pulmonary fibrosis	Pulmonary Fibrosis	MESH:D011658	AASS	10157	Pathology (process)|Respiratory tract disease		Soot	58.31		21135415|31302203|33792148
pulmonary fibrosis	Pulmonary Fibrosis	MESH:D011658	AASS	10157	Pathology (process)|Respiratory tract disease		titanium dioxide	58.31		27760801|8063194
pulmonary fibrosis	Pulmonary Fibrosis	MESH:D011658	AASS	10157	Pathology (process)|Respiratory tract disease		Tobacco Smoke Pollution	58.31		28960804|30572104|33345606|33516805
pulmonary fibrosis	Pulmonary Fibrosis	MESH:D011658	AASS	10157	Pathology (process)|Respiratory tract disease		Vehicle Emissions	58.31		24330719|29078374|30692026
pulmonary fibrosis	Pulmonary Fibrosis	MESH:D011658	AASS	10157	Pathology (process)|Respiratory tract disease		Vitamin E	58.31		18759078
pulmonary fibrosis	Pulmonary Fibrosis	MESH:D011658	AAT-3	180557	Pathology (process)|Respiratory tract disease		Silicon Dioxide	3.43		12193738|14975940|17365031|18403674|20490462|21414392|21868503|22861000|23640035|23973437|25733726|26163174|26345256|26368622|27616297|29113749|29216763|29341224|30658076|30978436|31028789|31181250|31284023|32017981|32097614|32721576|33007385|33428986|33482250|33720480|34481903|34843873|35271943|36223831|36403901|38523403|8063194
pulmonary fibrosis	Pulmonary Fibrosis	MESH:D011658	AAT-8	185079	Pathology (process)|Respiratory tract disease		Paraquat	4.04		16324872|17235729|17997886|18198484|20035857|20498031|21040696|21468558|21619834|21921364|22210019|22289031|22581813|22678742|23433149|23590892|24161914|24535699|24818613|24893116|25233898|25304964|25815693|25945502|26099602|26345256|26758514|26824344|27375216|27682480|28116923|28624451|28696894|28921394|28936961|29273418|30036685|30419666|30726711|30744607|30797787|31348582|32462952|34364922|353…
pulmonary fibrosis	Pulmonary Fibrosis	MESH:D011658	AATBC	284837	Pathology (process)|Respiratory tract disease		Nickel	10.72		11504688|38488660
pulmonary fibrosis	Pulmonary Fibrosis	MESH:D011658	AATBC	284837	Pathology (process)|Respiratory tract disease		sodium arsenite	10.72		34673086
pulmonary fibrosis	Pulmonary Fibrosis	MESH:D011658	AATBC	284837	Pathology (process)|Respiratory tract disease		Tobacco Smoke Pollution	10.72		28960804|30572104|33345606|33516805
pulmonary fibrosis	Pulmonary Fibrosis	MESH:D011658	AATF	26574	Pathology (process)|Respiratory tract disease		Air Pollutants	33.63		34416640
pulmonary fibrosis	Pulmonary Fibrosis	MESH:D011658	AATF	26574	Pathology (process)|Respiratory tract disease		bisphenol A	33.63		28285737|38027817
pulmonary fibrosis	Pulmonary Fibrosis	MESH:D011658	AATF	26574	Pathology (process)|Respiratory tract disease		Cadmium	33.63		30998937
pulmonary fibrosis	Pulmonary Fibrosis	MESH:D011658	AATF	26574	Pathology (process)|Respiratory tract disease		Ozone	33.63		27240593
pulmonary fibrosis	Pulmonary Fibrosis	MESH:D011658	AATF	26574	Pathology (process)|Respiratory tract disease		Paraquat	33.63		16324872|17235729|17997886|18198484|20035857|20498031|21040696|21468558|21619834|21921364|22210019|22289031|22581813|22678742|23433149|23590892|24161914|24535699|24818613|24893116|25233898|25304964|25815693|25945502|26099602|26345256|26758514|26824344|27375216|27682480|28116923|28624451|28696894|28921394|28936961|29273418|30036685|30419666|30726711|30744607|30797787|31348582|32462952|34364922|353…
pulmonary fibrosis	Pulmonary Fibrosis	MESH:D011658	AATF	26574	Pathology (process)|Respiratory tract disease		Particulate Matter	33.63		12475806|24330719|29078374|29540228|31279222|34416640|34735003|37782690|37839514
pulmonary fibrosis	Pulmonary Fibrosis	MESH:D011658	AATF	26574	Pathology (process)|Respiratory tract disease		Resveratrol	33.63		17035056
pulmonary fibrosis	Pulmonary Fibrosis	MESH:D011658	AATF	26574	Pathology (process)|Respiratory tract disease		sodium arsenite	33.63		34673086
pulmonary fibrosis	Pulmonary Fibrosis	MESH:D011658	AATF	26574	Pathology (process)|Respiratory tract disease		sodium bichromate	33.63		18759078
pulmonary fibrosis	Pulmonary Fibrosis	MESH:D011658	AATF	26574	Pathology (process)|Respiratory tract disease		titanium dioxide	33.63		27760801|8063194
pulmonary fibrosis	Pulmonary Fibrosis	MESH:D011658	AATF	26574	Pathology (process)|Respiratory tract disease		Vehicle Emissions	33.63		24330719|29078374|30692026
pulmonary fibrosis	Pulmonary Fibrosis	MESH:D011658	AATK	9625	Pathology (process)|Respiratory tract disease		Air Pollutants	66.01		34416640
pulmonary fibrosis	Pulmonary Fibrosis	MESH:D011658	AATK	9625	Pathology (process)|Respiratory tract disease		Asbestos, Amosite	66.01		12475806|22251266|27083413|29112861
pulmonary fibrosis	Pulmonary Fibrosis	MESH:D011658	AATK	9625	Pathology (process)|Respiratory tract disease		Asbestos, Crocidolite	66.01		15814490|16574944|17322281|17365031|17849262|17975199|19446018|21135415|24918270|26839332|8025751
pulmonary fibrosis	Pulmonary Fibrosis	MESH:D011658	AATK	9625	Pathology (process)|Respiratory tract disease		Asbestos, Serpentine	66.01		15511213|18569384|19105532|19684199|22903825|26699812|26818398|7677184|8454952
pulmonary fibrosis	Pulmonary Fibrosis	MESH:D011658	AATK	9625	Pathology (process)|Respiratory tract disease		bisphenol A	66.01		28285737|38027817
pulmonary fibrosis	Pulmonary Fibrosis	MESH:D011658	AATK	9625	Pathology (process)|Respiratory tract disease		Dexamethasone	66.01		14982598|22776411|28694203|35143883
pulmonary fibrosis	Pulmonary Fibrosis	MESH:D011658	AATK	9625	Pathology (process)|Respiratory tract disease		(+)-JQ1 compound	66.01		23759512
pulmonary fibrosis	Pulmonary Fibrosis	MESH:D011658	AATK	9625	Pathology (process)|Respiratory tract disease		Nicotine	66.01		22691361
pulmonary fibrosis	Pulmonary Fibrosis	MESH:D011658	AATK	9625	Pathology (process)|Respiratory tract disease		Ozone	66.01		27240593
pulmonary fibrosis	Pulmonary Fibrosis	MESH:D011658	AATK	9625	Pathology (process)|Respiratory tract disease		Particulate Matter	66.01		12475806|24330719|29078374|29540228|31279222|34416640|34735003|37782690|37839514
pulmonary fibrosis	Pulmonary Fibrosis	MESH:D011658	AATK	9625	Pathology (process)|Respiratory tract disease		Plant Extracts	66.01		24257033
pulmonary fibrosis	Pulmonary Fibrosis	MESH:D011658	AATK	9625	Pathology (process)|Respiratory tract disease		Resveratrol	66.01		17035056
pulmonary fibrosis	Pulmonary Fibrosis	MESH:D011658	AATK	9625	Pathology (process)|Respiratory tract disease		Silicon Dioxide	66.01		12193738|14975940|17365031|18403674|20490462|21414392|21868503|22861000|23640035|23973437|25733726|26163174|26345256|26368622|27616297|29113749|29216763|29341224|30658076|30978436|31028789|31181250|31284023|32017981|32097614|32721576|33007385|33428986|33482250|33720480|34481903|34843873|35271943|36223831|36403901|38523403|8063194
pulmonary fibrosis	Pulmonary Fibrosis	MESH:D011658	AATK	9625	Pathology (process)|Respiratory tract disease		Smoke	66.01		24257033
pulmonary fibrosis	Pulmonary Fibrosis	MESH:D011658	AATK	9625	Pathology (process)|Respiratory tract disease		sodium arsenite	66.01		34673086
pulmonary fibrosis	Pulmonary Fibrosis	MESH:D011658	AATK	9625	Pathology (process)|Respiratory tract disease		Soot	66.01		21135415|31302203|33792148
pulmonary fibrosis	Pulmonary Fibrosis	MESH:D011658	AATK	9625	Pathology (process)|Respiratory tract disease		titanium dioxide	66.01		27760801|8063194
pulmonary fibrosis	Pulmonary Fibrosis	MESH:D011658	AATK	9625	Pathology (process)|Respiratory tract disease		Tobacco Smoke Pollution	66.01		28960804|30572104|33345606|33516805
pulmonary fibrosis	Pulmonary Fibrosis	MESH:D011658	AATK	9625	Pathology (process)|Respiratory tract disease		Troglitazone	66.01		18162602
pulmonary fibrosis	Pulmonary Fibrosis	MESH:D011658	AATKB	555739	Pathology (process)|Respiratory tract disease		Dexamethasone	3.13		14982598|22776411|28694203|35143883
pulmonary fibrosis	Pulmonary Fibrosis	MESH:D011658	AAY	39085	Pathology (process)|Respiratory tract disease		bisphenol A	7.14		28285737|38027817
pulmonary fibrosis	Pulmonary Fibrosis	MESH:D011658	AAY	39085	Pathology (process)|Respiratory tract disease		Paraquat	7.14		16324872|17235729|17997886|18198484|20035857|20498031|21040696|21468558|21619834|21921364|22210019|22289031|22581813|22678742|23433149|23590892|24161914|24535699|24818613|24893116|25233898|25304964|25815693|25945502|26099602|26345256|26758514|26824344|27375216|27682480|28116923|28624451|28696894|28921394|28936961|29273418|30036685|30419666|30726711|30744607|30797787|31348582|32462952|34364922|353…
pulmonary fibrosis	Pulmonary Fibrosis	MESH:D011658	AB124611	382062	Pathology (process)|Respiratory tract disease		Air Pollutants	24.11		34416640
pulmonary fibrosis	Pulmonary Fibrosis	MESH:D011658	AB124611	382062	Pathology (process)|Respiratory tract disease		bisphenol A	24.11		28285737|38027817
pulmonary fibrosis	Pulmonary Fibrosis	MESH:D011658	AB124611	382062	Pathology (process)|Respiratory tract disease		Particulate Matter	24.11		12475806|24330719|29078374|29540228|31279222|34416640|34735003|37782690|37839514
pulmonary fibrosis	Pulmonary Fibrosis	MESH:D011658	AB124611	382062	Pathology (process)|Respiratory tract disease		sodium arsenite	24.11		34673086
pulmonary fibrosis	Pulmonary Fibrosis	MESH:D011658	AB124611	382062	Pathology (process)|Respiratory tract disease		Soot	24.11		21135415|31302203|33792148
pulmonary fibrosis	Pulmonary Fibrosis	MESH:D011658	AB124611	382062	Pathology (process)|Respiratory tract disease		titanium dioxide	24.11		27760801|8063194
pulmonary fibrosis	Pulmonary Fibrosis	MESH:D011658	ABALON	103021294	Pathology (process)|Respiratory tract disease		Smoke	8.93		24257033
pulmonary fibrosis	Pulmonary Fibrosis	MESH:D011658	ABALON	103021294	Pathology (process)|Respiratory tract disease		sodium arsenite	8.93		34673086
pulmonary fibrosis	Pulmonary Fibrosis	MESH:D011658	ABAT	18	Pathology (process)|Respiratory tract disease		Air Pollutants	53.63		34416640
pulmonary fibrosis	Pulmonary Fibrosis	MESH:D011658	ABAT	18	Pathology (process)|Respiratory tract disease		bisphenol A	53.63		28285737|38027817
pulmonary fibrosis	Pulmonary Fibrosis	MESH:D011658	ABAT	18	Pathology (process)|Respiratory tract disease		Cadmium	53.63		30998937
pulmonary fibrosis	Pulmonary Fibrosis	MESH:D011658	ABAT	18	Pathology (process)|Respiratory tract disease		Copper Sulfate	53.63		33744278
pulmonary fibrosis	Pulmonary Fibrosis	MESH:D011658	ABAT	18	Pathology (process)|Respiratory tract disease		cypermethrin	53.63		23900960
pulmonary fibrosis	Pulmonary Fibrosis	MESH:D011658	ABAT	18	Pathology (process)|Respiratory tract disease		Dexamethasone	53.63		14982598|22776411|28694203|35143883
pulmonary fibrosis	Pulmonary Fibrosis	MESH:D011658	ABAT	18	Pathology (process)|Respiratory tract disease		Leflunomide	53.63		26699812
pulmonary fibrosis	Pulmonary Fibrosis	MESH:D011658	ABAT	18	Pathology (process)|Respiratory tract disease		N-(1,3-dimethylbutyl)-N'-phenyl-p-phenylenediamine quinone	53.63		38412880
pulmonary fibrosis	Pulmonary Fibrosis	MESH:D011658	ABAT	18	Pathology (process)|Respiratory tract disease		Nanotubes, Carbon	53.63		19857541|21135415|24213921|25216247|26839332|29112861
pulmonary fibrosis	Pulmonary Fibrosis	MESH:D011658	ABAT	18	Pathology (process)|Respiratory tract disease		Ozone	53.63		27240593
pulmonary fibrosis	Pulmonary Fibrosis	MESH:D011658	ABAT	18	Pathology (process)|Respiratory tract disease		Paraquat	53.63		16324872|17235729|17997886|18198484|20035857|20498031|21040696|21468558|21619834|21921364|22210019|22289031|22581813|22678742|23433149|23590892|24161914|24535699|24818613|24893116|25233898|25304964|25815693|25945502|26099602|26345256|26758514|26824344|27375216|27682480|28116923|28624451|28696894|28921394|28936961|29273418|30036685|30419666|30726711|30744607|30797787|31348582|32462952|34364922|353…
pulmonary fibrosis	Pulmonary Fibrosis	MESH:D011658	ABAT	18	Pathology (process)|Respiratory tract disease		Particulate Matter	53.63		12475806|24330719|29078374|29540228|31279222|34416640|34735003|37782690|37839514
pulmonary fibrosis	Pulmonary Fibrosis	MESH:D011658	ABAT	18	Pathology (process)|Respiratory tract disease		Pioglitazone	53.63		24161914
pulmonary fibrosis	Pulmonary Fibrosis	MESH:D011658	ABAT	18	Pathology (process)|Respiratory tract disease		Rosiglitazone	53.63		30797787
pulmonary fibrosis	Pulmonary Fibrosis	MESH:D011658	ABAT	18	Pathology (process)|Respiratory tract disease		sodium arsenite	53.63		34673086
pulmonary fibrosis	Pulmonary Fibrosis	MESH:D011658	ABAT	18	Pathology (process)|Respiratory tract disease		sodium bichromate	53.63		18759078
pulmonary fibrosis	Pulmonary Fibrosis	MESH:D011658	ABAT	18	Pathology (process)|Respiratory tract disease		Soot	53.63		21135415|31302203|33792148
pulmonary fibrosis	Pulmonary Fibrosis	MESH:D011658	ABAT	18	Pathology (process)|Respiratory tract disease		titanium dioxide	53.63		27760801|8063194
pulmonary fibrosis	Pulmonary Fibrosis	MESH:D011658	ABAT	18	Pathology (process)|Respiratory tract disease		Troglitazone	53.63		18162602
pulmonary fibrosis	Pulmonary Fibrosis	MESH:D011658	ABAT	18	Pathology (process)|Respiratory tract disease		Vehicle Emissions	53.63		24330719|29078374|30692026
pulmonary fibrosis	Pulmonary Fibrosis	MESH:D011658	ABCA1	19	Pathology (process)|Respiratory tract disease		Acetylcysteine	115.2		23900960|38488660|38513841
pulmonary fibrosis	Pulmonary Fibrosis	MESH:D011658	ABCA1	19	Pathology (process)|Respiratory tract disease		Air Pollutants	115.2		34416640
pulmonary fibrosis	Pulmonary Fibrosis	MESH:D011658	ABCA1	19	Pathology (process)|Respiratory tract disease		Amiodarone	115.2		11597910|12490602|12747577|12832656|23707191|25163675|26781185|2935440|32909452|34590760|6194402|6291368
pulmonary fibrosis	Pulmonary Fibrosis	MESH:D011658	ABCA1	19	Pathology (process)|Respiratory tract disease		Ascorbic Acid	115.2		18759078
pulmonary fibrosis	Pulmonary Fibrosis	MESH:D011658	ABCA1	19	Pathology (process)|Respiratory tract disease		Aspirin	115.2		31348582
pulmonary fibrosis	Pulmonary Fibrosis	MESH:D011658	ABCA1	19	Pathology (process)|Respiratory tract disease		Atorvastatin	115.2		24161914
pulmonary fibrosis	Pulmonary Fibrosis	MESH:D011658	ABCA1	19	Pathology (process)|Respiratory tract disease		bisphenol A	115.2		28285737|38027817
pulmonary fibrosis	Pulmonary Fibrosis	MESH:D011658	ABCA1	19	Pathology (process)|Respiratory tract disease		Cadmium	115.2		30998937
pulmonary fibrosis	Pulmonary Fibrosis	MESH:D011658	ABCA1	19	Pathology (process)|Respiratory tract disease		chromium hexavalent ion	115.2		18759078
pulmonary fibrosis	Pulmonary Fibrosis	MESH:D011658	ABCA1	19	Pathology (process)|Respiratory tract disease		Copper Sulfate	115.2		33744278
pulmonary fibrosis	Pulmonary Fibrosis	MESH:D011658	ABCA1	19	Pathology (process)|Respiratory tract disease		Dexamethasone	115.2		14982598|22776411|28694203|35143883
pulmonary fibrosis	Pulmonary Fibrosis	MESH:D011658	ABCA1	19	Pathology (process)|Respiratory tract disease		diisononyl phthalate	115.2		29758289
pulmonary fibrosis	Pulmonary Fibrosis	MESH:D011658	ABCA1	19	Pathology (process)|Respiratory tract disease		Docosahexaenoic Acids	115.2		23590892
pulmonary fibrosis	Pulmonary Fibrosis	MESH:D011658	ABCA1	19	Pathology (process)|Respiratory tract disease		epigallocatechin gallate	115.2		19497426
pulmonary fibrosis	Pulmonary Fibrosis	MESH:D011658	ABCA1	19	Pathology (process)|Respiratory tract disease		Fingolimod Hydrochloride	115.2		24893116
pulmonary fibrosis	Pulmonary Fibrosis	MESH:D011658	ABCA1	19	Pathology (process)|Respiratory tract disease		Glutathione	115.2		38703806
pulmonary fibrosis	Pulmonary Fibrosis	MESH:D011658	ABCA1	19	Pathology (process)|Respiratory tract disease		(+)-JQ1 compound	115.2		23759512
pulmonary fibrosis	Pulmonary Fibrosis	MESH:D011658	ABCA1	19	Pathology (process)|Respiratory tract disease		lipopolysaccharide, Escherichia coli O111 B4	115.2		25234611
pulmonary fibrosis	Pulmonary Fibrosis	MESH:D011658	ABCA1	19	Pathology (process)|Respiratory tract disease		morroniside	115.2		35279615
pulmonary fibrosis	Pulmonary Fibrosis	MESH:D011658	ABCA1	19	Pathology (process)|Respiratory tract disease		N-(1,3-dimethylbutyl)-N'-phenyl-p-phenylenediamine quinone	115.2		38412880
pulmonary fibrosis	Pulmonary Fibrosis	MESH:D011658	ABCA1	19	Pathology (process)|Respiratory tract disease		Nanotubes, Carbon	115.2		19857541|21135415|24213921|25216247|26839332|29112861
pulmonary fibrosis	Pulmonary Fibrosis	MESH:D011658	ABCA1	19	Pathology (process)|Respiratory tract disease		nickel monoxide	115.2		33547861|33895847|34608745|36066426
pulmonary fibrosis	Pulmonary Fibrosis	MESH:D011658	ABCA1	19	Pathology (process)|Respiratory tract disease		Nicotine	115.2		22691361
pulmonary fibrosis	Pulmonary Fibrosis	MESH:D011658	ABCA1	19	Pathology (process)|Respiratory tract disease		Oxygen	115.2		17459420|26780485
pulmonary fibrosis	Pulmonary Fibrosis	MESH:D011658	ABCA1	19	Pathology (process)|Respiratory tract disease		Ozone	115.2		27240593
pulmonary fibrosis	Pulmonary Fibrosis	MESH:D011658	ABCA1	19	Pathology (process)|Respiratory tract disease		Paraquat	115.2		16324872|17235729|17997886|18198484|20035857|20498031|21040696|21468558|21619834|21921364|22210019|22289031|22581813|22678742|23433149|23590892|24161914|24535699|24818613|24893116|25233898|25304964|25815693|25945502|26099602|26345256|26758514|26824344|27375216|27682480|28116923|28624451|28696894|28921394|28936961|29273418|30036685|30419666|30726711|30744607|30797787|31348582|32462952|34364922|353…
pulmonary fibrosis	Pulmonary Fibrosis	MESH:D011658	ABCA1	19	Pathology (process)|Respiratory tract disease		Particulate Matter	115.2		12475806|24330719|29078374|29540228|31279222|34416640|34735003|37782690|37839514
pulmonary fibrosis	Pulmonary Fibrosis	MESH:D011658	ABCA1	19	Pathology (process)|Respiratory tract disease		Pioglitazone	115.2		24161914
pulmonary fibrosis	Pulmonary Fibrosis	MESH:D011658	ABCA1	19	Pathology (process)|Respiratory tract disease		polyhexamethyleneguanidine	115.2		24583197|25716161|29175452|31348943|32080758|34460027|38969276
pulmonary fibrosis	Pulmonary Fibrosis	MESH:D011658	ABCA1	19	Pathology (process)|Respiratory tract disease		Resveratrol	115.2		17035056
pulmonary fibrosis	Pulmonary Fibrosis	MESH:D011658	ABCA1	19	Pathology (process)|Respiratory tract disease		Rosiglitazone	115.2		30797787
pulmonary fibrosis	Pulmonary Fibrosis	MESH:D011658	ABCA1	19	Pathology (process)|Respiratory tract disease		Silicon Dioxide	115.2		12193738|14975940|17365031|18403674|20490462|21414392|21868503|22861000|23640035|23973437|25733726|26163174|26345256|26368622|27616297|29113749|29216763|29341224|30658076|30978436|31028789|31181250|31284023|32017981|32097614|32721576|33007385|33428986|33482250|33720480|34481903|34843873|35271943|36223831|36403901|38523403|8063194
pulmonary fibrosis	Pulmonary Fibrosis	MESH:D011658	ABCA1	19	Pathology (process)|Respiratory tract disease		Simvastatin	115.2		19080365|24593216
pulmonary fibrosis	Pulmonary Fibrosis	MESH:D011658	ABCA1	19	Pathology (process)|Respiratory tract disease		Sirolimus	115.2		28624451
pulmonary fibrosis	Pulmonary Fibrosis	MESH:D011658	ABCA1	19	Pathology (process)|Respiratory tract disease		Smoke	115.2		24257033
pulmonary fibrosis	Pulmonary Fibrosis	MESH:D011658	ABCA1	19	Pathology (process)|Respiratory tract disease		sodium arsenite	115.2		34673086
pulmonary fibrosis	Pulmonary Fibrosis	MESH:D011658	ABCA1	19	Pathology (process)|Respiratory tract disease		Sodium Selenite	115.2		28285737
pulmonary fibrosis	Pulmonary Fibrosis	MESH:D011658	ABCA1	19	Pathology (process)|Respiratory tract disease		Soot	115.2		21135415|31302203|33792148
pulmonary fibrosis	Pulmonary Fibrosis	MESH:D011658	ABCA1	19	Pathology (process)|Respiratory tract disease		tetramethylpyrazine	115.2		30744607
pulmonary fibrosis	Pulmonary Fibrosis	MESH:D011658	ABCA1	19	Pathology (process)|Respiratory tract disease		titanium dioxide	115.2		27760801|8063194
pulmonary fibrosis	Pulmonary Fibrosis	MESH:D011658	ABCA1	19	Pathology (process)|Respiratory tract disease		Tobacco Smoke Pollution	115.2		28960804|30572104|33345606|33516805
pulmonary fibrosis	Pulmonary Fibrosis	MESH:D011658	ABCA1	19	Pathology (process)|Respiratory tract disease		Troglitazone	115.2		18162602
pulmonary fibrosis	Pulmonary Fibrosis	MESH:D011658	ABCA1	19	Pathology (process)|Respiratory tract disease		Vehicle Emissions	115.2		24330719|29078374|30692026
pulmonary fibrosis	Pulmonary Fibrosis	MESH:D011658	ABCA10	10349	Pathology (process)|Respiratory tract disease		bisphenol A	19.49		28285737|38027817
pulmonary fibrosis	Pulmonary Fibrosis	MESH:D011658	ABCA10	10349	Pathology (process)|Respiratory tract disease		(+)-JQ1 compound	19.49		23759512
pulmonary fibrosis	Pulmonary Fibrosis	MESH:D011658	ABCA10	10349	Pathology (process)|Respiratory tract disease		Oxygen	19.49		17459420|26780485
pulmonary fibrosis	Pulmonary Fibrosis	MESH:D011658	ABCA10	10349	Pathology (process)|Respiratory tract disease		sodium arsenite	19.49		34673086
pulmonary fibrosis	Pulmonary Fibrosis	MESH:D011658	ABCA10	10349	Pathology (process)|Respiratory tract disease		Tobacco Smoke Pollution	19.49		28960804|30572104|33345606|33516805
pulmonary fibrosis	Pulmonary Fibrosis	MESH:D011658	ABCA11P	79963	Pathology (process)|Respiratory tract disease		bisphenol A	19.17		28285737|38027817
pulmonary fibrosis	Pulmonary Fibrosis	MESH:D011658	ABCA11P	79963	Pathology (process)|Respiratory tract disease		Dexamethasone	19.17		14982598|22776411|28694203|35143883
pulmonary fibrosis	Pulmonary Fibrosis	MESH:D011658	ABCA11P	79963	Pathology (process)|Respiratory tract disease		Formaldehyde	19.17		29758289
pulmonary fibrosis	Pulmonary Fibrosis	MESH:D011658	ABCA11P	79963	Pathology (process)|Respiratory tract disease		sodium arsenite	19.17		34673086
pulmonary fibrosis	Pulmonary Fibrosis	MESH:D011658	ABCA11P	79963	Pathology (process)|Respiratory tract disease		Tobacco Smoke Pollution	19.17		28960804|30572104|33345606|33516805
pulmonary fibrosis	Pulmonary Fibrosis	MESH:D011658	ABCA12	26154	Pathology (process)|Respiratory tract disease		Air Pollutants	18.92		34416640
pulmonary fibrosis	Pulmonary Fibrosis	MESH:D011658	ABCA12	26154	Pathology (process)|Respiratory tract disease		arsenite	18.92		38703806
pulmonary fibrosis	Pulmonary Fibrosis	MESH:D011658	ABCA12	26154	Pathology (process)|Respiratory tract disease		bisphenol A	18.92		28285737|38027817
pulmonary fibrosis	Pulmonary Fibrosis	MESH:D011658	ABCA12	26154	Pathology (process)|Respiratory tract disease		Dexamethasone	18.92		14982598|22776411|28694203|35143883
pulmonary fibrosis	Pulmonary Fibrosis	MESH:D011658	ABCA12	26154	Pathology (process)|Respiratory tract disease		Formaldehyde	18.92		29758289
pulmonary fibrosis	Pulmonary Fibrosis	MESH:D011658	ABCA12	26154	Pathology (process)|Respiratory tract disease		sodium arsenite	18.92		34673086
pulmonary fibrosis	Pulmonary Fibrosis	MESH:D011658	ABCA12	26154	Pathology (process)|Respiratory tract disease		Tobacco Smoke Pollution	18.92		28960804|30572104|33345606|33516805
[truncated: 267,604+ more rows]
