# Supplementary material for: Integrative Metabolomic, Network Pharmacology, and Experimental Evidence for Lepidium sativum Seed Extract as a Natural Modulator of Pulmonary Fibrosis via the ncNRFR/Let-7d Regulatory Pathway
Source: Pharmaceuticals (Basel). 2025 Nov 28;18(12):1820. doi: 10.3390/ph18121820 (PMC13134761; doi:10.3390/ph18121820)
Supplement: Supplementary file 1 [file pharmaceuticals-18-01820-s001.zip › Table S6.xlsx]

## Sheet: Complete String Network
Table S6 A: Table showing complete PPI network derived from STRING database
#node1	node2	node1_string_id	node2_string_id	neighborhood_on_chromosome	gene_fusion	phylogenetic_cooccurrence	homology	coexpression	experimentally_determined_interaction	database_annotated	automated_textmining	combined_score
ABAT	ALDH2	9606.ENSP00000379845	9606.ENSP00000261733	0.055	0	0	0	0.156	0.099	0.918	0.208	0.945
ABCB1	CYP2C9	9606.ENSP00000478255	9606.ENSP00000260682	0	0	0	0	0.067	0.069	0	0.727	0.742
ABCB1	STAT3	9606.ENSP00000478255	9606.ENSP00000264657	0	0	0	0	0	0	0	0.8	0.8
ABCB1	P2RY12	9606.ENSP00000478255	9606.ENSP00000307259	0	0	0	0	0.072	0	0	0.696	0.705
ABCB1	NR1I2	9606.ENSP00000478255	9606.ENSP00000336528	0	0	0	0	0.094	0	0	0.832	0.842
ABCB1	CYP2C19	9606.ENSP00000478255	9606.ENSP00000360372	0	0	0	0	0.067	0.069	0	0.85	0.858
ABCB1	CYP2D6	9606.ENSP00000478255	9606.ENSP00000496150	0	0	0	0	0.067	0.069	0	0.766	0.779
ABCB1	CYP3A4	9606.ENSP00000478255	9606.ENSP00000498939	0	0	0	0	0.11	0.05	0	0.876	0.886
ABCB11	SLC10A2	9606.ENSP00000497931	9606.ENSP00000245312	0	0	0	0	0.117	0	0	0.801	0.817
ABCB11	NR0B2	9606.ENSP00000497931	9606.ENSP00000254227	0	0	0	0	0.113	0.292	0	0.924	0.948
ABCB11	NR1I2	9606.ENSP00000497931	9606.ENSP00000336528	0	0	0	0	0.142	0	0	0.82	0.839
ABCB11	NR1H4	9606.ENSP00000497931	9606.ENSP00000447149	0	0	0	0	0.168	0.292	0	0.944	0.964
ABCC1	ABCG2	9606.ENSP00000382342	9606.ENSP00000498246	0	0	0	0	0.057	0.1	0	0.968	0.971
ABCC9	SCN5A	9606.ENSP00000261200	9606.ENSP00000328968	0	0	0	0	0	0.045	0	0.76	0.761
ABCC9	KCNJ11	9606.ENSP00000261200	9606.ENSP00000345708	0	0.024	0	0	0.106	0.868	0.9	0.977	0.999
ABCG2	CFTR	9606.ENSP00000498246	9606.ENSP00000003084	0	0	0	0	0.057	0.1	0	0.711	0.733
ABCG2	ERBB2	9606.ENSP00000498246	9606.ENSP00000269571	0	0	0	0	0.063	0	0	0.734	0.74
ABCG2	SLC47A1	9606.ENSP00000498246	9606.ENSP00000270570	0.042	0	0	0	0.165	0	0	0.715	0.752
ABCG2	ALB	9606.ENSP00000498246	9606.ENSP00000295897	0	0	0	0	0.049	0	0	0.806	0.807
ABCG2	ALDH1A1	9606.ENSP00000498246	9606.ENSP00000297785	0	0	0	0	0.077	0	0	0.728	0.738
ABCG2	NR1I2	9606.ENSP00000498246	9606.ENSP00000336528	0	0	0	0	0.057	0.053	0	0.75	0.758
ABCG2	SLC22A12	9606.ENSP00000498246	9606.ENSP00000366797	0	0	0	0	0.047	0.094	0	0.86	0.869
ABCG2	ABCC1	9606.ENSP00000498246	9606.ENSP00000382342	0	0	0	0	0.057	0.1	0	0.968	0.971
ABCG2	CYP3A4	9606.ENSP00000498246	9606.ENSP00000498939	0	0	0	0	0.081	0.066	0	0.778	0.793
ABL1	EPHA8	9606.ENSP00000361423	9606.ENSP00000166244	0	0	0	0.605	0.074	0	0.9	0.409	0.94
ABL1	MAPK1	9606.ENSP00000361423	9606.ENSP00000215832	0	0	0	0.588	0.064	0.11	0	0.695	0.724
ABL1	CCND1	9606.ENSP00000361423	9606.ENSP00000227507	0	0	0	0	0.067	0	0.4	0.577	0.742
ABL1	RARA	9606.ENSP00000361423	9606.ENSP00000254066	0	0	0	0	0.063	0.097	0	0.695	0.719
ABL1	CDK4	9606.ENSP00000361423	9606.ENSP00000257904	0	0	0	0.607	0.097	0.098	0.4	0.511	0.729
ABL1	MDM2	9606.ENSP00000361423	9606.ENSP00000258149	0	0	0	0	0	0.628	0	0.732	0.896
ABL1	CCND2	9606.ENSP00000361423	9606.ENSP00000261254	0	0	0	0	0	0.292	0.4	0.373	0.71
ABL1	PIK3CA	9606.ENSP00000361423	9606.ENSP00000263967	0	0	0	0	0.049	0.069	0	0.754	0.763
ABL1	TP53	9606.ENSP00000361423	9606.ENSP00000269305	0	0	0	0	0.056	0.292	0	0.875	0.909
ABL1	ERBB2	9606.ENSP00000361423	9606.ENSP00000269571	0	0	0	0.591	0.049	0.615	0	0.325	0.731
ABL1	EGFR	9606.ENSP00000361423	9606.ENSP00000275493	0	0	0	0.591	0.067	0.79	0	0.347	0.861
ABL1	EPHA1	9606.ENSP00000361423	9606.ENSP00000275815	0	0	0	0.614	0.101	0	0.9	0.441	0.945
ABL1	EPHA4	9606.ENSP00000361423	9606.ENSP00000281821	0	0	0	0.614	0.074	0	0.9	0.454	0.945
ABL1	PRKDC	9606.ENSP00000361423	9606.ENSP00000313420	0	0	0	0	0.048	0.315	0	0.721	0.802
ABL1	EPHB3	9606.ENSP00000361423	9606.ENSP00000332118	0	0	0	0.615	0.074	0.043	0.9	0.434	0.943
ABL1	HSP90AA1	9606.ENSP00000361423	9606.ENSP00000335153	0	0	0	0	0.08	0.788	0	0.922	0.983
ABL1	EPHA3	9606.ENSP00000361423	9606.ENSP00000337451	0	0	0	0.616	0.074	0.292	0.9	0.441	0.958
ABL1	FYN	9606.ENSP00000361423	9606.ENSP00000346671	0	0	0.075	0.876	0.083	0.136	0.9	0.422	0.949
ABL1	EPHB4	9606.ENSP00000361423	9606.ENSP00000350896	0	0	0	0.618	0.099	0.043	0.9	0.457	0.947
ABL1	EPHA2	9606.ENSP00000361423	9606.ENSP00000351209	0	0	0	0.619	0.125	0	0.9	0.487	0.951
ABL1	PARP1	9606.ENSP00000361423	9606.ENSP00000355759	0	0	0	0	0.047	0.292	0	0.713	0.789
ABL1	MCL1	9606.ENSP00000361423	9606.ENSP00000358022	0	0	0	0	0.086	0	0	0.741	0.753
ABL1	EPHA7	9606.ENSP00000361423	9606.ENSP00000358309	0	0	0	0.607	0.074	0	0.9	0.336	0.933
ABL1	JUN	9606.ENSP00000361423	9606.ENSP00000360266	0	0	0	0	0.049	0.532	0	0.554	0.784
ABL1	HSP90AB1	9606.ENSP00000361423	9606.ENSP00000360609	0	0	0	0	0.091	0.224	0	0.909	0.93
ABL1	BCL2L1	9606.ENSP00000361423	9606.ENSP00000365230	0	0	0	0	0.055	0.292	0	0.618	0.722
ABL1	VAV1	9606.ENSP00000361423	9606.ENSP00000472929	0	0	0	0.554	0.134	0.51	0	0.493	0.766
ABL1	CDC42	9606.ENSP00000361423	9606.ENSP00000497733	0	0	0	0	0.074	0.11	0.5	0.532	0.781
ABL1	SNCA	9606.ENSP00000361423	9606.ENSP00000500990	0	0	0	0	0.073	0.603	0	0.558	0.823
ABL1	PIK3R1	9606.ENSP00000361423	9606.ENSP00000428056	0	0	0	0.551	0.062	0.793	0	0.203	0.832
ABL1	CDK5	9606.ENSP00000361423	9606.ENSP00000419782	0	0	0	0.655	0	0.045	0.8	0.519	0.9
ABL1	EPHB6	9606.ENSP00000361423	9606.ENSP00000481994	0	0	0	0.584	0.074	0	0.9	0.08	0.907
ABL1	RAD51	9606.ENSP00000361423	9606.ENSP00000493712	0	0	0	0	0	0.642	0	0.772	0.915
ABL1	EPHA6	9606.ENSP00000361423	9606.ENSP00000374323	0	0	0	0.586	0.074	0	0.9	0.273	0.926
ABL1	EPHB1	9606.ENSP00000361423	9606.ENSP00000381097	0	0	0	0.626	0.074	0.043	0.9	0.412	0.94
ABL1	CTNNB1	9606.ENSP00000361423	9606.ENSP00000495360	0	0	0	0	0.095	0.539	0.5	0.785	0.949
ABL1	EPHB2	9606.ENSP00000361423	9606.ENSP00000383053	0	0	0	0.612	0.075	0.293	0.9	0.437	0.958
ABL1	NTRK1	9606.ENSP00000361423	9606.ENSP00000431418	0	0	0	0.642	0	0.51	0.9	0.212	0.958
ABL1	EPHA5	9606.ENSP00000361423	9606.ENSP00000480763	0	0	0	0.61	0.074	0	0.9	0.633	0.963
ACACA	ALOX12	9606.ENSP00000483300	9606.ENSP00000251535	0	0	0	0	0.059	0	0	0.722	0.727
ACACA	PPARG	9606.ENSP00000483300	9606.ENSP00000287820	0	0	0	0	0.044	0	0	0.702	0.703
ACACA	HMGCR	9606.ENSP00000483300	9606.ENSP00000287936	0	0	0	0	0.134	0	0	0.762	0.785
ACACA	PRKAG1	9606.ENSP00000483300	9606.ENSP00000323867	0.041	0	0	0	0.042	0.308	0.9	0.385	0.953
ACACA	ACACB	9606.ENSP00000483300	9606.ENSP00000341044	0	0	0.052	0.977	0.049	0.459	0.9	0.424	0.966
ACACA	PRKAA1	9606.ENSP00000483300	9606.ENSP00000346148	0	0	0	0	0.042	0.473	0.9	0.675	0.981
ACACA	SREBF2	9606.ENSP00000483300	9606.ENSP00000354476	0	0	0	0	0.074	0.073	0	0.704	0.724
ACACA	SCD	9606.ENSP00000483300	9606.ENSP00000359380	0	0	0	0	0.444	0	0	0.892	0.937
ACACA	PRKAA2	9606.ENSP00000483300	9606.ENSP00000360290	0	0	0	0	0.058	0.218	0.9	0.476	0.956
ACACA	GART	9606.ENSP00000483300	9606.ENSP00000371253	0.235	0	0	0	0.157	0	0.846	0.054	0.893
ACACA	HLCS	9606.ENSP00000483300	9606.ENSP00000382071	0.12	0	0	0	0.129	0	0.75	0.82	0.961
ACACA	PPARA	9606.ENSP00000483300	9606.ENSP00000385523	0	0	0	0	0	0	0	0.721	0.721
ACACA	PRKAB1	9606.ENSP00000483300	9606.ENSP00000441369	0	0	0	0	0.042	0.292	0.9	0.435	0.956
ACACA	ACLY	9606.ENSP00000483300	9606.ENSP00000466259	0	0	0	0	0.374	0	0.8	0.9	0.986
ACACA	DGAT1	9606.ENSP00000483300	9606.ENSP00000482264	0	0	0	0	0.044	0.069	0	0.738	0.746
ACACB	SCARB1	9606.ENSP00000341044	9606.ENSP00000261693	0	0	0	0	0.088	0	0	0.703	0.718
ACACB	PRKAG1	9606.ENSP00000341044	9606.ENSP00000323867	0.041	0	0	0	0	0.063	0.9	0.264	0.925
ACACB	SCD	9606.ENSP00000341044	9606.ENSP00000359380	0	0	0	0	0.299	0	0	0.664	0.754
ACACB	GART	9606.ENSP00000341044	9606.ENSP00000371253	0.235	0	0	0	0.139	0	0.846	0.308	0.92
ACACB	HLCS	9606.ENSP00000341044	9606.ENSP00000382071	0.12	0	0	0	0.126	0.362	0.75	0.496	0.927
ACACB	PRKAB1	9606.ENSP00000341044	9606.ENSP00000441369	0	0	0	0	0.049	0	0.9	0.318	0.929
ACACB	PRKAA2	9606.ENSP00000341044	9606.ENSP00000360290	0	0	0	0	0	0.128	0.9	0.362	0.939
ACACB	PRKAA1	9606.ENSP00000341044	9606.ENSP00000346148	0	0	0	0	0.049	0.238	0.9	0.308	0.943
ACACB	ACACA	9606.ENSP00000341044	9606.ENSP00000483300	0	0	0.052	0.977	0.049	0.459	0.9	0.424	0.966
ACACB	ACLY	9606.ENSP00000341044	9606.ENSP00000466259	0	0	0	0	0.205	0	0.8	0.828	0.97
ACE	ATP12A	9606.ENSP00000290866	9606.ENSP00000218548	0	0	0	0	0	0	0	0.771	0.771
ACE	SERPINE1	9606.ENSP00000290866	9606.ENSP00000223095	0	0	0	0	0	0.046	0	0.708	0.71
ACE	CMA1	9606.ENSP00000290866	9606.ENSP00000250378	0	0	0	0	0.064	0	0	0.842	0.846
ACE	REN	9606.ENSP00000290866	9606.ENSP00000272190	0	0	0	0	0.044	0	0	0.987	0.987
ACE	HMGCR	9606.ENSP00000290866	9606.ENSP00000287936	0	0	0	0	0	0	0	0.806	0.806
ACE	TNF	9606.ENSP00000290866	9606.ENSP00000398698	0	0	0	0	0.044	0	0	0.72	0.72
ACE	XDH	9606.ENSP00000290866	9606.ENSP00000368727	0	0	0	0	0	0	0	0.724	0.724
ACE	NOS3	9606.ENSP00000290866	9606.ENSP00000297494	0	0	0	0	0.066	0	0	0.724	0.731
ACE	MMP9	9606.ENSP00000290866	9606.ENSP00000361405	0	0	0	0	0.061	0	0	0.727	0.733
ACE	ACHE	9606.ENSP00000290866	9606.ENSP00000303211	0	0	0	0	0.063	0	0	0.727	0.733
ACE	SELE	9606.ENSP00000290866	9606.ENSP00000331736	0	0	0	0	0.042	0	0	0.774	0.774
ACE	SLC5A2	9606.ENSP00000290866	9606.ENSP00000327943	0	0	0	0	0.07	0	0	0.773	0.78
ACE	ANPEP	9606.ENSP00000290866	9606.ENSP00000300060	0	0	0	0	0.134	0	0	0.796	0.816
ACE	ADAM17	9606.ENSP00000290866	9606.ENSP00000309968	0	0	0	0	0.087	0	0	0.814	0.823
ACE	CYP11B2	9606.ENSP00000290866	9606.ENSP00000325822	0	0	0	0	0.061	0	0	0.864	0.867
ACE	DPP4	9606.ENSP00000290866	9606.ENSP00000353731	0	0	0	0	0.055	0	0	0.872	0.874
ACE	MME	9606.ENSP00000290866	9606.ENSP00000418525	0	0	0	0	0	0	0	0.882	0.882
ACE	NR3C2	9606.ENSP00000290866	9606.ENSP00000350815	0	0	0	0	0	0	0	0.891	0.891
ACE	ALB	9606.ENSP00000290866	9606.ENSP00000295897	0	0	0	0	0	0	0	0.912	0.912
ACE	AGTR1	9606.ENSP00000290866	9606.ENSP00000398832	0	0	0	0	0.042	0	0	0.974	0.974
ACHE	SI	9606.ENSP00000303211	9606.ENSP00000264382	0	0	0	0	0.06	0	0	0.786	0.79
ACHE	CHKA	9606.ENSP00000303211	9606.ENSP00000265689	0	0	0	0	0	0	0.9	0.158	0.912
ACHE	APP	9606.ENSP00000303211	9606.ENSP00000284981	0	0	0	0	0.067	0.735	0	0.769	0.937
ACHE	ACE	9606.ENSP00000303211	9606.ENSP00000290866	0	0	0	0	0.063	0	0	0.727	0.733
ACHE	XDH	9606.ENSP00000303211	9606.ENSP00000368727	0	0	0	0	0.042	0	0	0.738	0.739
ACHE	PSEN1	9606.ENSP00000303211	9606.ENSP00000326366	0	0	0	0	0	0	0	0.751	0.751
ACHE	MAOA	9606.ENSP00000303211	9606.ENSP00000340684	0	0	0	0	0.103	0	0	0.744	0.761
ACHE	MGAM	9606.ENSP00000303211	9606.ENSP00000447378	0	0	0	0	0.06	0	0	0.785	0.789
ACHE	MAPT	9606.ENSP00000303211	9606.ENSP00000340820	0	0	0	0	0.074	0	0	0.81	0.817
ACHE	BACE1	9606.ENSP00000303211	9606.ENSP00000318585	0	0	0	0	0	0	0	0.831	0.831
ACHE	SLC18A3	9606.ENSP00000303211	9606.ENSP00000363229	0	0	0	0	0.06	0	0	0.843	0.846
ACHE	MAOB	9606.ENSP00000303211	9606.ENSP00000367309	0	0	0	0	0.115	0	0	0.902	0.91
ACHE	CHAT	9606.ENSP00000303211	9606.ENSP00000337103	0	0	0	0	0	0	0	0.933	0.933
ACLY	SIRT2	9606.ENSP00000466259	9606.ENSP00000249396	0	0	0	0	0	0.292	0	0.636	0.731
ACLY	PGD	9606.ENSP00000466259	9606.ENSP00000270776	0	0	0	0	0.179	0	0	0.669	0.717
ACLY	HMGCR	9606.ENSP00000466259	9606.ENSP00000287936	0.043	0	0	0	0.203	0	0	0.652	0.711
ACLY	ACACB	9606.ENSP00000466259	9606.ENSP00000341044	0	0	0	0	0.205	0	0.8	0.828	0.97
ACLY	SCD	9606.ENSP00000466259	9606.ENSP00000359380	0	0	0	0	0.337	0	0	0.728	0.812
ACLY	GART	9606.ENSP00000466259	9606.ENSP00000371253	0.257	0	0	0	0.135	0	0	0.586	0.711
ACLY	G6PD	9606.ENSP00000466259	9606.ENSP00000377192	0	0	0	0	0.076	0	0	0.777	0.785
ACLY	GAPDH	9606.ENSP00000466259	9606.ENSP00000380070	0	0	0	0	0.191	0	0	0.715	0.76
ACLY	IDH1	9606.ENSP00000466259	9606.ENSP00000390265	0.102	0	0	0	0.63	0	0	0.82	0.935
ACLY	LDHA	9606.ENSP00000466259	9606.ENSP00000445175	0.058	0	0	0	0.326	0.071	0.275	0.632	0.814
ACLY	AKT1	9606.ENSP00000466259	9606.ENSP00000451828	0	0	0	0	0.075	0	0	0.701	0.711
ACLY	ACACA	9606.ENSP00000466259	9606.ENSP00000483300	0	0	0	0	0.374	0	0.8	0.9	0.986
ACP1	EPHA2	9606.ENSP00000272067	9606.ENSP00000351209	0	0	0	0	0.049	0.292	0	0.672	0.759
ACP1	TKT	9606.ENSP00000272067	9606.ENSP00000391481	0.113	0	0	0	0.088	0.181	0.673	0.066	0.76
ACP1	CTNNB1	9606.ENSP00000272067	9606.ENSP00000495360	0.06	0	0	0	0.103	0.28	0.151	0.609	0.762
ACP1	G6PD	9606.ENSP00000272067	9606.ENSP00000377192	0.056	0	0	0	0.076	0	0	0.771	0.783
ACVR1B	ALK	9606.ENSP00000442656	9606.ENSP00000373700	0	0	0	0	0.043	0.092	0	0.929	0.932
ACVR1B	FKBP1A	9606.ENSP00000442656	9606.ENSP00000383003	0	0	0	0	0.053	0.476	0	0.727	0.853
ACVR1B	TGFBR1	9606.ENSP00000442656	9606.ENSP00000447297	0	0	0.055	0.968	0.049	0	0.54	0.975	0.988
ADA	AHCY	9606.ENSP00000361965	9606.ENSP00000217426	0.045	0	0	0	0.087	0	0	0.805	0.815
ADA	DCK	9606.ENSP00000361965	9606.ENSP00000286648	0	0	0	0	0.044	0	0.9	0.522	0.95
ADA	HPRT1	9606.ENSP00000361965	9606.ENSP00000298556	0	0	0	0	0.067	0	0.352	0.554	0.706
ADA	DPP4	9606.ENSP00000361965	9606.ENSP00000353731	0	0	0	0	0.067	0.972	0	0.997	0.999
ADA	PNP	9606.ENSP00000361965	9606.ENSP00000354532	0.079	0	0	0	0.105	0	0.932	0.98	0.998
ADA	ADORA1	9606.ENSP00000361965	9606.ENSP00000356205	0	0	0	0	0	0.226	0	0.791	0.831
ADA	SLC29A1	9606.ENSP00000361965	9606.ENSP00000498610	0	0	0	0	0.048	0	0	0.734	0.736
ADA	XDH	9606.ENSP00000361965	9606.ENSP00000368727	0.077	0	0	0	0	0	0	0.752	0.761
ADA	EPHX2	9606.ENSP00000361965	9606.ENSP00000430269	0.057	0	0	0	0.067	0	0.806	0.225	0.85
ADA	ADORA2A	9606.ENSP00000361965	9606.ENSP00000480012	0	0	0	0	0.112	0.292	0	0.864	0.907
ADA	AMPD2	9606.ENSP00000361965	9606.ENSP00000499465	0	0	0	0	0.081	0.079	0	0.9	0.908
ADA	AMPD3	9606.ENSP00000361965	9606.ENSP00000379802	0	0	0	0	0.074	0.079	0	0.91	0.916
ADA	NT5M	9606.ENSP00000361965	9606.ENSP00000373674	0	0	0	0	0.044	0	0.932	0.201	0.943
ADA	ADK	9606.ENSP00000361965	9606.ENSP00000443965	0	0	0	0	0.059	0.25	0.925	0.875	0.992
ADAM17	MAPK14	9606.ENSP00000309968	9606.ENSP00000229795	0	0	0	0	0.049	0	0.75	0.307	0.82
ADAM17	APP	9606.ENSP00000309968	9606.ENSP00000284981	0	0	0	0	0.042	0.311	0	0.627	0.733
ADAM17	ACE	9606.ENSP00000309968	9606.ENSP00000290866	0	0	0	0	0.087	0	0	0.814	0.823
ADAM17	PSEN1	9606.ENSP00000309968	9606.ENSP00000326366	0	0	0	0	0.072	0	0	0.703	0.712
ADAM17	SELL	9606.ENSP00000309968	9606.ENSP00000498227	0	0	0	0	0	0	0	0.853	0.853
ADAM17	TNF	9606.ENSP00000309968	9606.ENSP00000398698	0	0	0	0	0.044	0	0.75	0.811	0.95
ADAMTS4	MMP13	9606.ENSP00000356975	9606.ENSP00000260302	0	0	0	0	0.052	0.053	0	0.9	0.902
ADAMTS4	MMP3	9606.ENSP00000356975	9606.ENSP00000299855	0	0	0	0	0.059	0.053	0	0.858	0.863
ADCY1	PRKCG	9606.ENSP00000297323	9606.ENSP00000263431	0	0	0	0	0.148	0	0.65	0.186	0.736
ADCY1	PDE3B	9606.ENSP00000297323	9606.ENSP00000282096	0	0	0	0	0.056	0.126	0.67	0.265	0.773
ADCY1	CAMK4	9606.ENSP00000297323	9606.ENSP00000282356	0	0	0	0	0.061	0	0.65	0.227	0.724
ADCY1	PDE9A	9606.ENSP00000297323	9606.ENSP00000291539	0	0	0	0	0.055	0.126	0.67	0.115	0.727
ADCY1	AKT1	9606.ENSP00000297323	9606.ENSP00000451828	0	0	0	0	0	0.061	0.65	0.199	0.714
ADCY1	PRKCB	9606.ENSP00000297323	9606.ENSP00000496129	0	0	0	0	0.061	0	0.65	0.203	0.715
ADCY1	PDE7A	9606.ENSP00000297323	9606.ENSP00000385632	0	0	0	0	0.055	0.126	0.67	0.091	0.719
ADCY1	PDE1C	9606.ENSP00000297323	9606.ENSP00000379496	0	0	0	0	0.062	0	0.65	0.233	0.726
ADCY1	CALM1	9606.ENSP00000297323	9606.ENSP00000499717	0	0	0	0	0	0.046	0.7	0.142	0.733
ADCY1	PDE5A	9606.ENSP00000297323	9606.ENSP00000347046	0	0	0	0	0.055	0.126	0.67	0.164	0.742
ADCY1	PDE1A	9606.ENSP00000297323	9606.ENSP00000410309	0	0	0	0	0.084	0	0.65	0.296	0.754
ADCY1	PDE7B	9606.ENSP00000297323	9606.ENSP00000310661	0	0	0	0	0.055	0.126	0.67	0.21	0.756
ADCY1	CAMK2A	9606.ENSP00000297323	9606.ENSP00000500386	0	0	0	0	0.105	0.063	0.65	0.293	0.764
ADCY1	PDE10A	9606.ENSP00000297323	9606.ENSP00000355847	0	0	0	0	0.076	0.126	0.67	0.231	0.768
ADCY1	PDE2A	9606.ENSP00000297323	9606.ENSP00000334910	0	0	0	0	0.08	0.126	0.67	0.226	0.768
ADCY1	CAMK2B	9606.ENSP00000297323	9606.ENSP00000379098	0	0	0	0	0.201	0.063	0.65	0.229	0.77
ADCY1	PDE3A	9606.ENSP00000297323	9606.ENSP00000351957	0	0	0	0	0.057	0.126	0.67	0.281	0.779
ADCY1	PDE4D	9606.ENSP00000297323	9606.ENSP00000345502	0	0	0	0	0.055	0.126	0.67	0.29	0.781
ADCY1	PDE4B	9606.ENSP00000297323	9606.ENSP00000342637	0	0	0	0	0.055	0.126	0.67	0.313	0.788
ADCY1	PDE4A	9606.ENSP00000297323	9606.ENSP00000370078	0	0	0	0	0.06	0.126	0.67	0.341	0.798
ADCY1	PRKCA	9606.ENSP00000297323	9606.ENSP00000408695	0	0	0	0	0.071	0	0.65	0.437	0.801
ADCY1	CNR1	9606.ENSP00000297323	9606.ENSP00000358513	0	0	0	0	0.083	0	0.9	0.125	0.912
ADCY1	PRKCD	9606.ENSP00000297323	9606.ENSP00000331602	0	0	0	0	0.057	0	0.9	0.172	0.915
ADCY1	PRKACA	9606.ENSP00000297323	9606.ENSP00000309591	0	0	0	0	0	0.096	0.9	0.478	0.948
ADCY10	PRKACA	9606.ENSP00000356825	9606.ENSP00000309591	0	0	0	0	0	0.094	0.65	0.789	0.927
ADCY10	PDE2A	9606.ENSP00000356825	9606.ENSP00000334910	0	0	0	0	0	0.048	0.65	0.296	0.744
ADCY10	PDE4B	9606.ENSP00000356825	9606.ENSP00000342637	0	0	0	0	0	0.048	0.65	0.201	0.71
ADCY10	PDE4D	9606.ENSP00000356825	9606.ENSP00000345502	0	0	0	0	0	0.048	0.65	0.232	0.721
ADCY10	PDE5A	9606.ENSP00000356825	9606.ENSP00000347046	0	0	0	0	0	0.048	0.65	0.201	0.71
ADCY10	PDE1C	9606.ENSP00000356825	9606.ENSP00000379496	0	0	0	0	0	0	0.65	0.224	0.716
ADCY10	PDE1A	9606.ENSP00000356825	9606.ENSP00000410309	0	0	0	0	0	0	0.65	0.235	0.721
ADCY10	PDE7A	9606.ENSP00000356825	9606.ENSP00000385632	0	0	0	0	0	0.048	0.65	0.235	0.722
ADCY10	PDE4A	9606.ENSP00000356825	9606.ENSP00000370078	0	0	0	0	0	0.048	0.65	0.357	0.767
ADCY10	ENPP1	9606.ENSP00000356825	9606.ENSP00000498074	0	0	0	0	0	0	0.65	0.416	0.786
ADCY10	CNR1	9606.ENSP00000356825	9606.ENSP00000358513	0	0	0	0	0	0	0.9	0.155	0.911
ADH1A	GSTM2	9606.ENSP00000209668	9606.ENSP00000241337	0	0	0	0	0.072	0.07	0.65	0.167	0.714
ADH1A	GSTP1	9606.ENSP00000209668	9606.ENSP00000381607	0	0	0	0	0.064	0.096	0.65	0.517	0.837
ADH1A	HPGDS	9606.ENSP00000209668	9606.ENSP00000295256	0	0	0	0	0.133	0.079	0.65	0.51	0.844
ADH1A	COMT	9606.ENSP00000209668	9606.ENSP00000354511	0	0	0	0	0	0	0.9	0.174	0.913
ADH1A	DGAT1	9606.ENSP00000209668	9606.ENSP00000482264	0	0	0	0	0.067	0	0.9	0.202	0.919
ADH1A	MAOB	9606.ENSP00000209668	9606.ENSP00000367309	0	0	0	0	0.138	0	0.908	0.168	0.928
ADH1A	MAOA	9606.ENSP00000209668	9606.ENSP00000340684	0	0	0	0	0.147	0	0.908	0.215	0.933
ADH1A	CYP26A1	9606.ENSP00000209668	9606.ENSP00000224356	0.042	0	0	0	0.067	0	0.9	0.382	0.937
ADH1A	ALDH1A1	9606.ENSP00000209668	9606.ENSP00000297785	0.048	0.001	0	0	0.127	0	0.706	0.853	0.959
ADH1A	ALDH2	9606.ENSP00000209668	9606.ENSP00000261733	0.048	0.001	0	0	0.17	0	0.706	0.906	0.975
ADK	AHCY	9606.ENSP00000443965	9606.ENSP00000217426	0.079	0	0	0	0.13	0.115	0	0.712	0.769
ADK	PDE8B	9606.ENSP00000443965	9606.ENSP00000264917	0	0	0	0	0	0	0.9	0.113	0.907
ADK	PDE3B	9606.ENSP00000443965	9606.ENSP00000282096	0	0	0	0	0	0	0.9	0.278	0.924
ADK	HPRT1	9606.ENSP00000443965	9606.ENSP00000298556	0	0	0	0	0.08	0	0	0.766	0.775
ADK	PDE7B	9606.ENSP00000443965	9606.ENSP00000310661	0	0	0	0	0	0	0.9	0.399	0.937
ADK	PDE2A	9606.ENSP00000443965	9606.ENSP00000334910	0	0	0	0	0	0	0.9	0.218	0.918
ADK	PDE4B	9606.ENSP00000443965	9606.ENSP00000342637	0	0	0	0	0	0	0.9	0.237	0.92
ADK	PDE4D	9606.ENSP00000443965	9606.ENSP00000345502	0	0	0	0	0	0	0.9	0.269	0.923
ADK	PDE3A	9606.ENSP00000443965	9606.ENSP00000351957	0	0	0	0	0	0	0.9	0.28	0.924
ADK	PNP	9606.ENSP00000443965	9606.ENSP00000354532	0.095	0	0	0	0.047	0.051	0.938	0.77	0.986
ADK	PDE10A	9606.ENSP00000443965	9606.ENSP00000355847	0	0	0	0	0	0	0.9	0.185	0.915
ADK	ADA	9606.ENSP00000443965	9606.ENSP00000361965	0	0	0	0	0.059	0.25	0.925	0.875	0.992
ADK	PDE4A	9606.ENSP00000443965	9606.ENSP00000370078	0	0	0	0	0	0	0.9	0.236	0.92
ADK	NT5M	9606.ENSP00000443965	9606.ENSP00000373674	0	0	0	0	0.055	0	0.9	0.131	0.91
ADK	PDE1C	9606.ENSP00000443965	9606.ENSP00000379496	0	0	0	0	0	0	0.9	0.129	0.909
ADK	AMPD3	9606.ENSP00000443965	9606.ENSP00000379802	0	0	0	0	0.049	0.099	0.925	0.729	0.98
ADK	PDE7A	9606.ENSP00000443965	9606.ENSP00000385632	0	0	0	0	0	0	0.9	0.29	0.925
ADK	PDE1A	9606.ENSP00000443965	9606.ENSP00000410309	0	0	0	0	0	0	0.9	0.129	0.909
ADK	SLC29A1	9606.ENSP00000443965	9606.ENSP00000498610	0	0	0	0	0.042	0	0	0.732	0.733
ADK	ENPP1	9606.ENSP00000443965	9606.ENSP00000498074	0	0	0	0	0.055	0	0.9	0.351	0.933
ADK	AMPD2	9606.ENSP00000443965	9606.ENSP00000499465	0	0	0	0	0.051	0.099	0.925	0.727	0.98
ADORA1	ADORA3	9606.ENSP00000356205	9606.ENSP00000241356	0	0	0.053	0.935	0	0	0.9	0.101	0.907
ADORA1	P2RY1	9606.ENSP00000356205	9606.ENSP00000304767	0	0	0	0	0	0.312	0	0.689	0.777
ADORA1	DRD1	9606.ENSP00000356205	9606.ENSP00000377353	0	0	0	0.692	0.12	0.328	0	0.537	0.702
ADORA1	ADORA2A	9606.ENSP00000356205	9606.ENSP00000480012	0	0	0.056	0.928	0.056	0.394	0	0.646	0.784
ADORA1	ADA	9606.ENSP00000356205	9606.ENSP00000361965	0	0	0	0	0	0.226	0	0.791	0.831
ADORA1	SLC29A1	9606.ENSP00000356205	9606.ENSP00000498610	0	0	0	0	0	0.045	0	0.88	0.88
ADORA2A	ADORA2B	9606.ENSP00000480012	9606.ENSP00000304501	0	0	0	0.953	0	0.325	0.9	0.153	0.937
ADORA2A	GRM5	9606.ENSP00000480012	9606.ENSP00000306138	0	0	0	0	0	0.3	0	0.968	0.976
ADORA2A	PRKACA	9606.ENSP00000480012	9606.ENSP00000309591	0	0	0	0	0.044	0.066	0	0.697	0.705
ADORA2A	DPP4	9606.ENSP00000480012	9606.ENSP00000353731	0	0	0	0	0	0	0	0.767	0.767
ADORA2A	DRD2	9606.ENSP00000480012	9606.ENSP00000354859	0	0	0	0.639	0.1	0.806	0	0.987	0.997
ADORA2A	ADORA1	9606.ENSP00000480012	9606.ENSP00000356205	0	0	0.056	0.928	0.056	0.394	0	0.646	0.784
ADORA2A	CNR1	9606.ENSP00000480012	9606.ENSP00000358513	0	0	0	0.602	0.051	0.634	0	0.884	0.956
ADORA2A	ADA	9606.ENSP00000480012	9606.ENSP00000361965	0	0	0	0	0.112	0.292	0	0.864	0.907
ADORA2A	GCG	9606.ENSP00000480012	9606.ENSP00000387662	0	0	0	0	0	0	0.9	0.201	0.916
ADORA2A	FGFR1	9606.ENSP00000480012	9606.ENSP00000393312	0	0	0	0	0	0.046	0	0.717	0.718
ADORA2A	NTRK1	9606.ENSP00000480012	9606.ENSP00000431418	0	0	0	0	0	0	0.7	0.545	0.857
ADORA2A	SLC29A1	9606.ENSP00000480012	9606.ENSP00000498610	0	0	0	0	0	0.053	0	0.714	0.718
ADORA2B	ADORA2A	9606.ENSP00000304501	9606.ENSP00000480012	0	0	0	0.953	0	0.325	0.9	0.153	0.937
ADORA3	ADORA1	9606.ENSP00000241356	9606.ENSP00000356205	0	0	0.053	0.935	0	0	0.9	0.101	0.907
ADRA1A	ADRA1B	9606.ENSP00000369960	9606.ENSP00000306662	0	0	0.063	0.935	0.08	0.541	0.9	0.1	0.957
ADRA1A	ADRA1D	9606.ENSP00000369960	9606.ENSP00000368766	0	0	0	0.929	0.078	0	0.9	0.093	0.909
ADRA1B	TBXA2R	9606.ENSP00000306662	9606.ENSP00000393333	0	0	0	0	0.042	0	0.4	0.692	0.807
ADRA1B	ADRA1D	9606.ENSP00000306662	9606.ENSP00000368766	0	0	0	0.93	0.099	0.292	0.9	0.301	0.949
ADRA1B	ADRA1A	9606.ENSP00000306662	9606.ENSP00000369960	0	0	0.063	0.935	0.08	0.541	0.9	0.1	0.957
ADRA1D	ADRA1B	9606.ENSP00000368766	9606.ENSP00000306662	0	0	0	0.93	0.099	0.292	0.9	0.301	0.949
ADRA1D	AGTR1	9606.ENSP00000368766	9606.ENSP00000398832	0	0	0	0.588	0.056	0.081	0.4	0.611	0.77
ADRA1D	TBXA2R	9606.ENSP00000368766	9606.ENSP00000393333	0	0	0	0	0.049	0	0.4	0.665	0.792
ADRA1D	ADRA1A	9606.ENSP00000368766	9606.ENSP00000369960	0	0	0	0.929	0.078	0	0.9	0.093	0.909
ADRA2A	SLC6A2	9606.ENSP00000280155	9606.ENSP00000219833	0	0	0	0	0.106	0	0	0.788	0.802
ADRA2A	SLC6A4	9606.ENSP00000280155	9606.ENSP00000261707	0	0	0	0	0.088	0	0	0.701	0.716
ADRA2A	SLC6A3	9606.ENSP00000280155	9606.ENSP00000270349	0	0	0	0	0.131	0	0	0.814	0.832
ADRA2A	DBH	9606.ENSP00000280155	9606.ENSP00000376776	0	0	0	0	0.046	0	0	0.709	0.711
ADRA2A	COMT	9606.ENSP00000280155	9606.ENSP00000354511	0	0	0	0	0	0	0	0.72	0.72
ADRA2A	ADRA2C	9606.ENSP00000280155	9606.ENSP00000386069	0	0	0.063	0.937	0.056	0.322	0.4	0.485	0.781
ADRA2C	SLC6A2	9606.ENSP00000386069	9606.ENSP00000219833	0	0	0	0	0.104	0	0	0.698	0.718
ADRA2C	SLC6A3	9606.ENSP00000386069	9606.ENSP00000270349	0	0	0	0	0.131	0	0	0.777	0.797
ADRA2C	ADRA2A	9606.ENSP00000386069	9606.ENSP00000280155	0	0	0.063	0.937	0.056	0.322	0.4	0.485	0.781
ADRB1	REN	9606.ENSP00000358301	9606.ENSP00000272190	0	0	0	0	0	0	0	0.747	0.747
ADRB1	ADRB2	9606.ENSP00000358301	9606.ENSP00000305372	0	0	0	0.935	0.049	0.237	0.9	0.469	0.956
ADRB1	ADRB3	9606.ENSP00000358301	9606.ENSP00000343782	0	0	0	0.929	0.051	0	0.9	0.106	0.907
ADRB1	GRK5	9606.ENSP00000358301	9606.ENSP00000376609	0	0	0	0	0.047	0.097	0	0.735	0.752
ADRB1	CAMK2D	9606.ENSP00000358301	9606.ENSP00000425824	0	0	0	0	0.057	0.052	0	0.764	0.77
ADRB1	GCG	9606.ENSP00000358301	9606.ENSP00000387662	0	0	0	0	0	0	0.9	0.301	0.927
ADRB2	NR3C1	9606.ENSP00000305372	9606.ENSP00000231509	0	0	0	0	0.102	0	0	0.709	0.727
ADRB2	ERBB2	9606.ENSP00000305372	9606.ENSP00000269571	0	0	0	0	0	0.314	0	0.752	0.822
ADRB2	PTGER1	9606.ENSP00000305372	9606.ENSP00000292513	0	0	0	0	0.059	0.323	0	0.573	0.704
ADRB2	GRIA1	9606.ENSP00000305372	9606.ENSP00000428994	0	0	0	0	0	0.1	0	0.687	0.706
ADRB2	TNF	9606.ENSP00000305372	9606.ENSP00000398698	0	0	0	0	0.087	0	0	0.704	0.718
ADRB2	OPRM1	9606.ENSP00000305372	9606.ENSP00000394624	0	0	0.1	0.649	0.068	0	0	0.719	0.743
ADRB2	PDE4D	9606.ENSP00000305372	9606.ENSP00000345502	0	0	0	0	0.056	0.081	0	0.73	0.745
ADRB2	AVPR2	9606.ENSP00000305372	9606.ENSP00000496396	0	0	0	0.57	0.063	0	0.4	0.6	0.755
ADRB2	PDE4A	9606.ENSP00000305372	9606.ENSP00000370078	0	0	0	0	0.068	0.071	0	0.77	0.783
ADRB2	PRKACA	9606.ENSP00000305372	9606.ENSP00000309591	0	0	0	0	0	0.081	0	0.812	0.82
ADRB2	GRK3	9606.ENSP00000305372	9606.ENSP00000317578	0	0	0	0	0.051	0.333	0.5	0.514	0.825
ADRB2	AGTR1	9606.ENSP00000305372	9606.ENSP00000398832	0	0	0	0.602	0.042	0.068	0.4	0.791	0.873
ADRB2	GRK5	9606.ENSP00000305372	9606.ENSP00000376609	0	0	0	0	0.054	0.333	0.5	0.75	0.91
ADRB2	GRK6	9606.ENSP00000305372	9606.ENSP00000347655	0	0	0	0	0.047	0.575	0.5	0.663	0.922
ADRB2	ADRB3	9606.ENSP00000305372	9606.ENSP00000343782	0	0	0	0.916	0.051	0	0.9	0.426	0.94
ADRB2	SRC	9606.ENSP00000305372	9606.ENSP00000362680	0	0	0	0	0.047	0.51	0.5	0.831	0.955
ADRB2	ADRB1	9606.ENSP00000305372	9606.ENSP00000358301	0	0	0	0.935	0.049	0.237	0.9	0.469	0.956
ADRB2	GRK2	9606.ENSP00000305372	9606.ENSP00000312262	0	0	0	0	0.045	0.646	0.5	0.913	0.983
ADRB3	ADRB2	9606.ENSP00000343782	9606.ENSP00000305372	0	0	0	0.916	0.051	0	0.9	0.426	0.94
ADRB3	PPARA	9606.ENSP00000343782	9606.ENSP00000385523	0	0	0	0	0.068	0	0	0.731	0.739
ADRB3	SRC	9606.ENSP00000343782	9606.ENSP00000362680	0	0	0	0	0.058	0.292	0.5	0.72	0.894
ADRB3	ADRB1	9606.ENSP00000343782	9606.ENSP00000358301	0	0	0	0.929	0.051	0	0.9	0.106	0.907
ADSS2	UMPS	9606.ENSP00000355493	9606.ENSP00000232607	0.119	0	0	0	0.093	0.223	0	0.596	0.715
ADSS2	ATIC	9606.ENSP00000355493	9606.ENSP00000236959	0.12	0	0	0	0.601	0.099	0.978	0.665	0.997
ADSS2	CAD	9606.ENSP00000355493	9606.ENSP00000264705	0.095	0	0	0	0.295	0	0.9	0.496	0.963
ADSS2	HPRT1	9606.ENSP00000355493	9606.ENSP00000298556	0.111	0	0	0	0.138	0	0.911	0.517	0.963
ADSS2	IMPDH2	9606.ENSP00000355493	9606.ENSP00000321584	0.079	0	0	0	0.401	0	0.91	0.796	0.988
ADSS2	IMPDH1	9606.ENSP00000355493	9606.ENSP00000345096	0.079	0	0	0	0.401	0	0.91	0.669	0.981
ADSS2	NT5M	9606.ENSP00000355493	9606.ENSP00000373674	0	0	0	0	0	0	0.9	0.081	0.904
ADSS2	ASNS	9606.ENSP00000355493	9606.ENSP00000377845	0.046	0	0	0	0.084	0	0.9	0.367	0.937
ADSS2	GART	9606.ENSP00000355493	9606.ENSP00000371253	0.321	0	0	0	0.906	0.242	0	0.666	0.981
ADSS2	AMPD2	9606.ENSP00000355493	9606.ENSP00000499465	0.057	0	0	0	0.111	0	0.9	0.921	0.992
ADSS2	AMPD3	9606.ENSP00000355493	9606.ENSP00000379802	0.057	0	0	0	0.111	0	0.9	0.926	0.993
AGTR1	SERPINE1	9606.ENSP00000398832	9606.ENSP00000223095	0	0	0	0	0.061	0	0.9	0.544	0.953
AGTR1	HTR2B	9606.ENSP00000398832	9606.ENSP00000258400	0	0	0	0.591	0.056	0.303	0.4	0.434	0.746
AGTR1	REN	9606.ENSP00000398832	9606.ENSP00000272190	0	0	0	0	0	0	0	0.969	0.969
AGTR1	APP	9606.ENSP00000398832	9606.ENSP00000284981	0	0	0	0	0	0	0.5	0.49	0.734
AGTR1	ACE	9606.ENSP00000398832	9606.ENSP00000290866	0	0	0	0	0.042	0	0	0.974	0.974
AGTR1	NOS3	9606.ENSP00000398832	9606.ENSP00000297494	0	0	0	0	0	0	0	0.784	0.784
AGTR1	ADRB2	9606.ENSP00000398832	9606.ENSP00000305372	0	0	0	0.602	0.042	0.068	0.4	0.791	0.873
AGTR1	CXCL8	9606.ENSP00000398832	9606.ENSP00000306512	0	0	0	0	0	0	0.65	0.404	0.782
AGTR1	F2	9606.ENSP00000398832	9606.ENSP00000308541	0	0	0	0	0.054	0.052	0.9	0.223	0.92
AGTR1	GRK2	9606.ENSP00000398832	9606.ENSP00000312262	0	0	0	0	0	0.333	0.5	0.447	0.799
AGTR1	CYP11B2	9606.ENSP00000398832	9606.ENSP00000325822	0	0	0	0	0	0	0	0.871	0.871
AGTR1	PTGFR	9606.ENSP00000398832	9606.ENSP00000359793	0	0	0	0	0.084	0.322	0.4	0.487	0.783
AGTR1	SRC	9606.ENSP00000398832	9606.ENSP00000362680	0	0	0	0	0	0	0	0.704	0.704
AGTR1	ADRA1D	9606.ENSP00000398832	9606.ENSP00000368766	0	0	0	0.588	0.056	0.081	0.4	0.611	0.77
AGTR1	JAK2	9606.ENSP00000398832	9606.ENSP00000371067	0	0	0	0	0	0.306	0	0.612	0.719
AGTR1	GRK5	9606.ENSP00000398832	9606.ENSP00000376609	0	0	0	0	0.043	0.333	0.5	0.278	0.739
AGTR1	AVPR2	9606.ENSP00000398832	9606.ENSP00000496396	0	0	0	0	0.067	0	0.4	0.666	0.796
AHCY	ADK	9606.ENSP00000217426	9606.ENSP00000443965	0.079	0	0	0	0.13	0.115	0	0.712	0.769
AHCY	ADA	9606.ENSP00000217426	9606.ENSP00000361965	0.045	0	0	0	0.087	0	0	0.805	0.815
AHCY	DNMT3B	9606.ENSP00000217426	9606.ENSP00000328547	0	0	0	0	0.126	0	0.9	0.474	0.95
AHR	CYP1B1	9606.ENSP00000242057	9606.ENSP00000478561	0	0	0	0	0.094	0.226	0	0.69	0.763
AHR	CYP1A2	9606.ENSP00000242057	9606.ENSP00000342007	0	0	0	0	0.055	0	0	0.864	0.866
AHR	ESR1	9606.ENSP00000242057	9606.ENSP00000405330	0	0	0	0	0.059	0.833	0	0.45	0.906
AHR	CYP1A1	9606.ENSP00000242057	9606.ENSP00000378488	0	0	0	0	0.055	0	0.4	0.957	0.973
AHR	HSP90AA1	9606.ENSP00000242057	9606.ENSP00000335153	0	0	0	0	0	0.869	0.8	0.717	0.992
AHR	HSP90AB1	9606.ENSP00000242057	9606.ENSP00000360609	0	0	0	0	0	0.927	0.8	0.736	0.995
AKR1A1	ALDH2	9606.ENSP00000361140	9606.ENSP00000261733	0	0	0	0	0.114	0.045	0.91	0.355	0.944
AKR1A1	MGLL	9606.ENSP00000361140	9606.ENSP00000265052	0	0	0	0	0.073	0	0.9	0.088	0.908
AKR1A1	CBR1	9606.ENSP00000361140	9606.ENSP00000290349	0	0	0	0	0.126	0.045	0.098	0.893	0.909
AKR1A1	GUSB	9606.ENSP00000361140	9606.ENSP00000302728	0	0	0	0	0.116	0	0.9	0.131	0.916
AKR1B1	GLA	9606.ENSP00000285930	9606.ENSP00000218516	0	0	0	0	0.086	0	0.9	0.079	0.908
AKR1B1	ALDH2	9606.ENSP00000285930	9606.ENSP00000261733	0	0	0	0	0.1	0.045	0.91	0.365	0.944
AKR1B1	MGLL	9606.ENSP00000285930	9606.ENSP00000265052	0	0	0	0	0.069	0	0.9	0.132	0.912
AKR1B1	SLC6A12	9606.ENSP00000285930	9606.ENSP00000399136	0	0	0	0	0	0	0	0.84	0.84
AKR1B1	HK1	9606.ENSP00000285930	9606.ENSP00000494664	0	0.002	0	0	0.107	0	0.8	0.197	0.844
AKR1B1	HK2	9606.ENSP00000285930	9606.ENSP00000290573	0	0.003	0	0	0.095	0	0.8	0.238	0.85
AKR1B1	AKR1B10	9606.ENSP00000285930	9606.ENSP00000352584	0	0	0.053	0.974	0.098	0	0.9	0.064	0.909
AKR1B1	AKR1C3	9606.ENSP00000285930	9606.ENSP00000369927	0	0	0.071	0.938	0.08	0	0.9	0.088	0.911
AKR1B1	TH	9606.ENSP00000285930	9606.ENSP00000370571	0	0	0	0	0.052	0	0.9	0.251	0.922
AKR1B1	DHFR	9606.ENSP00000285930	9606.ENSP00000396308	0.041	0	0	0	0.105	0	0.9	0.733	0.974
AKR1B1	CBR1	9606.ENSP00000285930	9606.ENSP00000290349	0	0	0	0	0.117	0.045	0.905	0.906	0.991
AKR1B10	GLA	9606.ENSP00000352584	9606.ENSP00000218516	0	0	0	0	0.074	0	0.9	0.059	0.905
AKR1B10	ALDH2	9606.ENSP00000352584	9606.ENSP00000261733	0	0	0	0	0.088	0.045	0.91	0.213	0.93
AKR1B10	MGLL	9606.ENSP00000352584	9606.ENSP00000265052	0	0	0	0	0.073	0	0.9	0.12	0.911
AKR1B10	AKR1B1	9606.ENSP00000352584	9606.ENSP00000285930	0	0	0.053	0.974	0.098	0	0.9	0.064	0.909
AKR1B10	CBR1	9606.ENSP00000352584	9606.ENSP00000290349	0	0	0	0	0.128	0.045	0.905	0.54	0.959
AKR1B10	HK2	9606.ENSP00000352584	9606.ENSP00000290573	0	0.003	0	0	0.095	0	0.8	0.081	0.819
AKR1B10	HK1	9606.ENSP00000352584	9606.ENSP00000494664	0	0.002	0	0	0.095	0	0.8	0.099	0.822
AKR1B10	DHFR	9606.ENSP00000352584	9606.ENSP00000396308	0.041	0	0	0	0.103	0	0.9	0.073	0.909
AKR1B10	TH	9606.ENSP00000352584	9606.ENSP00000370571	0	0	0	0	0.052	0	0.9	0.238	0.921
AKR1B10	AKR1C3	9606.ENSP00000352584	9606.ENSP00000369927	0	0	0.075	0.931	0.214	0	0.9	0.101	0.925
AKR1C1	SRD5A1	9606.ENSP00000370254	9606.ENSP00000274192	0	0	0	0	0.071	0	0.9	0.759	0.975
AKR1C1	CYP11B1	9606.ENSP00000370254	9606.ENSP00000292427	0	0	0	0	0.052	0	0.9	0.208	0.918
AKR1C1	CYP2A6	9606.ENSP00000370254	9606.ENSP00000301141	0	0	0	0	0.07	0.045	0.9	0.165	0.915
AKR1C1	UGT2B7	9606.ENSP00000370254	9606.ENSP00000304811	0	0	0	0	0.074	0	0.9	0.233	0.922
AKR1C1	CYP11B2	9606.ENSP00000370254	9606.ENSP00000325822	0	0	0	0	0.052	0	0.9	0.143	0.911
AKR1C1	CYP17A1	9606.ENSP00000370254	9606.ENSP00000358903	0	0	0	0	0.052	0.045	0.9	0.569	0.955
AKR1C1	AKR1C3	9606.ENSP00000370254	9606.ENSP00000369927	0	0	0.049	0.983	0.626	0.847	0.9	0.301	0.995
AKR1C1	AKR1C2	9606.ENSP00000370254	9606.ENSP00000370129	0	0	0.047	0.986	0.829	0.835	0.9	0.442	0.998
AKR1C1	CYP2D6	9606.ENSP00000370254	9606.ENSP00000496150	0	0	0	0	0.06	0.045	0.9	0.136	0.912
AKR1C1	CYP3A4	9606.ENSP00000370254	9606.ENSP00000498939	0	0	0	0	0.063	0	0.9	0.274	0.926
AKR1C1	CYP1A1	9606.ENSP00000370254	9606.ENSP00000378488	0	0	0	0	0.074	0.045	0.9	0.4	0.939
AKR1C1	EPHX1	9606.ENSP00000370254	9606.ENSP00000480004	0.042	0	0	0	0.139	0	0.9	0.369	0.941
AKR1C1	SRD5A2	9606.ENSP00000370254	9606.ENSP00000477587	0	0	0	0	0.071	0	0.9	0.5	0.949
AKR1C2	SRD5A1	9606.ENSP00000370129	9606.ENSP00000274192	0	0	0	0	0.071	0	0.9	0.779	0.977
AKR1C2	CYP2A6	9606.ENSP00000370129	9606.ENSP00000301141	0	0	0	0	0.07	0.045	0.9	0.165	0.915
AKR1C2	UGT2B7	9606.ENSP00000370129	9606.ENSP00000304811	0	0	0	0	0.067	0	0.9	0.255	0.924
AKR1C2	HSD17B3	9606.ENSP00000370129	9606.ENSP00000364412	0	0	0	0	0.103	0	0	0.741	0.758
AKR1C2	AKR1C4	9606.ENSP00000370129	9606.ENSP00000369814	0	0	0.05	0.98	0.181	0.835	0	0.06	0.863
AKR1C2	AKR1C3	9606.ENSP00000370129	9606.ENSP00000369927	0	0	0.049	0.983	0.767	0.838	0.9	0.367	0.997
AKR1C2	SRD5A2	9606.ENSP00000370129	9606.ENSP00000477587	0	0	0	0	0.071	0	0.9	0.646	0.964
AKR1C2	AKR1C1	9606.ENSP00000370129	9606.ENSP00000370254	0	0	0.047	0.986	0.829	0.835	0.9	0.442	0.998
AKR1C3	HSD17B2	9606.ENSP00000369927	9606.ENSP00000199936	0	0	0	0	0.107	0	0.9	0.816	0.982
AKR1C3	STS	9606.ENSP00000369927	9606.ENSP00000217961	0	0	0	0	0.069	0	0.9	0.53	0.952
AKR1C3	HSD17B1	9606.ENSP00000369927	9606.ENSP00000225929	0	0	0	0	0.104	0.045	0.905	0.728	0.975
AKR1C3	SRD5A1	9606.ENSP00000369927	9606.ENSP00000274192	0	0	0	0	0.071	0	0.9	0.863	0.986
AKR1C3	AKR1B1	9606.ENSP00000369927	9606.ENSP00000285930	0	0	0.071	0.938	0.08	0	0.9	0.088	0.911
AKR1C3	CBR1	9606.ENSP00000369927	9606.ENSP00000290349	0	0	0	0	0.142	0.045	0.905	0.673	0.971
AKR1C3	CYP11B1	9606.ENSP00000369927	9606.ENSP00000292427	0	0	0	0	0.052	0	0.9	0.488	0.947
AKR1C3	HPGDS	9606.ENSP00000369927	9606.ENSP00000295256	0	0	0	0	0.053	0.071	0.9	0.365	0.936
AKR1C3	UGT2B7	9606.ENSP00000369927	9606.ENSP00000304811	0	0	0	0	0.089	0	0.9	0.331	0.933
AKR1C3	CYP11B2	9606.ENSP00000369927	9606.ENSP00000325822	0	0	0	0	0.052	0	0.9	0.38	0.936
AKR1C3	CYP1A2	9606.ENSP00000369927	9606.ENSP00000342007	0	0	0	0	0.097	0.045	0.9	0.224	0.924
AKR1C3	PTGES	9606.ENSP00000369927	9606.ENSP00000342385	0	0	0	0	0.064	0	0	0.704	0.711
AKR1C3	AKR1B10	9606.ENSP00000369927	9606.ENSP00000352584	0	0	0.075	0.931	0.214	0	0.9	0.101	0.925
AKR1C3	CYP17A1	9606.ENSP00000369927	9606.ENSP00000358903	0	0	0	0	0.052	0.045	0.9	0.804	0.979
AKR1C3	PTGFR	9606.ENSP00000369927	9606.ENSP00000359793	0	0	0	0	0.042	0	0	0.728	0.728
AKR1C3	HSD17B3	9606.ENSP00000369927	9606.ENSP00000364412	0	0	0	0	0.102	0	0.9	0.857	0.986
AKR1C3	AKR1C4	9606.ENSP00000369927	9606.ENSP00000369814	0	0	0.05	0.981	0.256	0.846	0	0.059	0.883
AKR1C3	CYP3A4	9606.ENSP00000369927	9606.ENSP00000498939	0	0	0	0	0.063	0	0.9	0.363	0.935
AKR1C3	CYP1A1	9606.ENSP00000369927	9606.ENSP00000378488	0	0	0	0	0.067	0.045	0.9	0.358	0.935
AKR1C3	CYP1B1	9606.ENSP00000369927	9606.ENSP00000478561	0	0	0	0	0.073	0.045	0.9	0.377	0.937
AKR1C3	CYP19A1	9606.ENSP00000369927	9606.ENSP00000379683	0	0	0	0	0.052	0	0.9	0.577	0.956
AKR1C3	SRD5A2	9606.ENSP00000369927	9606.ENSP00000477587	0	0	0	0	0.071	0	0.9	0.701	0.969
AKR1C3	AKR1C1	9606.ENSP00000369927	9606.ENSP00000370254	0	0	0.049	0.983	0.626	0.847	0.9	0.301	0.995
AKR1C3	AKR1C2	9606.ENSP00000369927	9606.ENSP00000370129	0	0	0.049	0.983	0.767	0.838	0.9	0.367	0.997
AKR1C4	SRD5A1	9606.ENSP00000369814	9606.ENSP00000274192	0	0	0	0	0.071	0	0.9	0.622	0.961
AKR1C4	UGT2B7	9606.ENSP00000369814	9606.ENSP00000304811	0	0	0	0	0.097	0	0.9	0.174	0.918
AKR1C4	HSD11B1	9606.ENSP00000369814	9606.ENSP00000355995	0	0	0	0	0.135	0.045	0.905	0.436	0.95
AKR1C4	AKR1C2	9606.ENSP00000369814	9606.ENSP00000370129	0	0	0.05	0.98	0.181	0.835	0	0.06	0.863
AKR1C4	AKR1C3	9606.ENSP00000369814	9606.ENSP00000369927	0	0	0.05	0.981	0.256	0.846	0	0.059	0.883
AKR1C4	SRD5A2	9606.ENSP00000369814	9606.ENSP00000477587	0	0	0	0	0.092	0	0.9	0.587	0.959
AKT1	MAPK1	9606.ENSP00000451828	9606.ENSP00000215832	0	0	0	0.593	0.118	0.11	0.9	0.872	0.988
AKT1	HMOX1	9606.ENSP00000451828	9606.ENSP00000216117	0	0	0	0	0.042	0.087	0	0.786	0.796
AKT1	MMP2	9606.ENSP00000451828	9606.ENSP00000219070	0	0	0	0	0.055	0	0	0.844	0.846
AKT1	GSK3A	9606.ENSP00000451828	9606.ENSP00000222330	0	0	0	0.58	0.103	0.895	0.9	0.384	0.993
AKT1	RPS6KB1	9606.ENSP00000451828	9606.ENSP00000225577	0	0	0.068	0.85	0.09	0.772	0.9	0.211	0.982
AKT1	CCND1	9606.ENSP00000451828	9606.ENSP00000227507	0	0	0	0	0.088	0	0	0.919	0.923
AKT1	GLI1	9606.ENSP00000451828	9606.ENSP00000228682	0	0	0	0	0.056	0.25	0	0.733	0.794
AKT1	MAPK14	9606.ENSP00000451828	9606.ENSP00000229795	0	0	0.119	0.621	0.246	0.739	0.9	0.535	0.99
AKT1	NR3C1	9606.ENSP00000451828	9606.ENSP00000231509	0	0	0	0	0.09	0.314	0	0.692	0.791
AKT1	SIRT2	9606.ENSP00000451828	9606.ENSP00000249396	0	0	0	0	0.056	0.292	0	0.688	0.773
AKT1	RARA	9606.ENSP00000451828	9606.ENSP00000254066	0	0	0	0	0.134	0.525	0	0.475	0.765
AKT1	CCNB1	9606.ENSP00000451828	9606.ENSP00000256442	0	0	0	0	0.044	0.098	0	0.682	0.702
AKT1	MDM2	9606.ENSP00000451828	9606.ENSP00000258149	0	0	0	0	0	0.891	0.9	0.98	0.999
AKT1	CREBBP	9606.ENSP00000451828	9606.ENSP00000262367	0	0	0	0	0.08	0.513	0	0.7	0.854
AKT1	MAPK3	9606.ENSP00000451828	9606.ENSP00000263025	0	0	0	0.587	0.266	0.11	0.9	0.432	0.957
AKT1	EP300	9606.ENSP00000451828	9606.ENSP00000263253	0	0	0	0	0.066	0.821	0	0.749	0.954
AKT1	KDR	9606.ENSP00000451828	9606.ENSP00000263923	0	0	0	0.56	0.056	0.074	0	0.701	0.715
AKT1	PIK3CA	9606.ENSP00000451828	9606.ENSP00000263967	0	0	0	0	0.06	0.738	0.9	0.951	0.998
AKT1	SLC9A1	9606.ENSP00000451828	9606.ENSP00000263980	0	0	0	0	0.106	0.292	0	0.635	0.749
AKT1	FGF2	9606.ENSP00000451828	9606.ENSP00000264498	0	0	0	0	0	0	0.5	0.859	0.926
AKT1	STAT3	9606.ENSP00000451828	9606.ENSP00000264657	0	0	0	0	0.118	0.096	0.5	0.925	0.966
AKT1	ICAM1	9606.ENSP00000451828	9606.ENSP00000264832	0	0	0	0	0.074	0	0	0.693	0.704
AKT1	TP53	9606.ENSP00000451828	9606.ENSP00000269305	0	0	0	0	0.049	0.184	0.9	0.934	0.994
AKT1	EGFR	9606.ENSP00000451828	9606.ENSP00000275493	0	0	0	0.559	0.042	0.64	0	0.445	0.792
AKT1	PDE3B	9606.ENSP00000451828	9606.ENSP00000282096	0	0	0	0	0	0.168	0.9	0.371	0.943
AKT1	PPARG	9606.ENSP00000451828	9606.ENSP00000287820	0	0	0	0	0.084	0.071	0	0.773	0.79
AKT1	KIT	9606.ENSP00000451828	9606.ENSP00000288135	0	0	0	0	0.079	0.074	0	0.804	0.818
AKT1	HK2	9606.ENSP00000451828	9606.ENSP00000290573	0	0	0	0	0.042	0.045	0	0.768	0.769
AKT1	ALB	9606.ENSP00000451828	9606.ENSP00000295897	0	0	0	0	0	0	0	0.795	0.795
AKT1	ADCY1	9606.ENSP00000451828	9606.ENSP00000297323	0	0	0	0	0	0.061	0.65	0.199	0.714
AKT1	NOS3	9606.ENSP00000451828	9606.ENSP00000297494	0	0	0	0	0	0.786	0.9	0.909	0.997
AKT1	HSP90B1	9606.ENSP00000451828	9606.ENSP00000299767	0	0	0	0	0.042	0.362	0.9	0.728	0.981
AKT1	HDAC3	9606.ENSP00000451828	9606.ENSP00000302967	0	0	0	0	0.067	0.523	0	0.609	0.811
AKT1	CXCL8	9606.ENSP00000451828	9606.ENSP00000306512	0	0	0	0	0	0	0	0.72	0.72
AKT1	TERT	9606.ENSP00000451828	9606.ENSP00000309572	0	0	0	0	0.05	0.612	0	0.758	0.903
AKT1	CASP3	9606.ENSP00000451828	9606.ENSP00000311032	0	0	0	0	0.044	0.311	0	0.923	0.945
AKT1	GRK2	9606.ENSP00000451828	9606.ENSP00000312262	0	0	0	0.75	0.162	0.094	0	0.731	0.778
AKT1	PRKDC	9606.ENSP00000451828	9606.ENSP00000313420	0	0	0	0	0.068	0.633	0	0.703	0.889
AKT1	EZH2	9606.ENSP00000451828	9606.ENSP00000320147	0	0	0	0	0.062	0.318	0	0.809	0.867
AKT1	HSPA5	9606.ENSP00000451828	9606.ENSP00000324173	0	0	0	0	0.042	0.637	0	0.924	0.971
AKT1	GSK3B	9606.ENSP00000451828	9606.ENSP00000324806	0	0	0	0.579	0.138	0.929	0.9	0.428	0.996
AKT1	NOS2	9606.ENSP00000451828	9606.ENSP00000327251	0	0	0	0	0	0.045	0.9	0.775	0.976
AKT1	TBK1	9606.ENSP00000451828	9606.ENSP00000329967	0	0	0	0.573	0.074	0.624	0	0.666	0.873
AKT1	CASP9	9606.ENSP00000451828	9606.ENSP00000330237	0	0	0	0	0.085	0.067	0.9	0.887	0.989
AKT1	MAPK11	9606.ENSP00000451828	9606.ENSP00000333685	0	0	0.125	0.596	0.087	0.11	0.9	0.286	0.94
AKT1	HSP90AA1	9606.ENSP00000451828	9606.ENSP00000335153	0	0	0	0	0.049	0.883	0.9	0.996	0.999
AKT1	MAPT	9606.ENSP00000451828	9606.ENSP00000340820	0	0	0	0	0	0.737	0	0.534	0.872
AKT1	PTK2	9606.ENSP00000451828	9606.ENSP00000341189	0	0	0	0.572	0.044	0.268	0	0.841	0.879
AKT1	PDPK1	9606.ENSP00000451828	9606.ENSP00000344220	0	0	0.082	0.744	0.095	0.918	0.9	0.926	0.999
AKT1	MAP2K3	9606.ENSP00000451828	9606.ENSP00000345083	0	0	0	0.631	0.091	0.177	0	0.83	0.862
AKT1	FYN	9606.ENSP00000451828	9606.ENSP00000346671	0	0	0.161	0.566	0.078	0.129	0.5	0.584	0.834
AKT1	RAC1	9606.ENSP00000451828	9606.ENSP00000348461	0	0	0	0	0.114	0.342	0.5	0.591	0.865
AKT1	CASP8	9606.ENSP00000451828	9606.ENSP00000351273	0	0	0	0	0.059	0.067	0	0.78	0.79
AKT1	VCP	9606.ENSP00000451828	9606.ENSP00000351777	0	0	0	0	0.06	0.614	0	0.328	0.735
AKT1	MAP3K5	9606.ENSP00000451828	9606.ENSP00000351908	0	0	0	0.601	0.049	0.314	0.9	0.803	0.985
AKT1	MTOR	9606.ENSP00000451828	9606.ENSP00000354558	0	0	0	0	0.06	0.925	0.9	0.954	0.999
AKT1	PARP1	9606.ENSP00000451828	9606.ENSP00000355759	0	0	0	0	0.049	0	0	0.824	0.825
AKT1	MAPKAPK2	9606.ENSP00000451828	9606.ENSP00000356070	0	0	0	0.649	0.421	0.682	0	0.652	0.93
AKT1	PTGS2	9606.ENSP00000451828	9606.ENSP00000356438	0	0	0	0	0.078	0	0	0.767	0.775
AKT1	MCL1	9606.ENSP00000451828	9606.ENSP00000358022	0	0	0	0	0.099	0	0.4	0.775	0.867
AKT1	NGF	9606.ENSP00000451828	9606.ENSP00000358525	0	0	0	0	0	0	0	0.818	0.818
AKT1	CHUK	9606.ENSP00000451828	9606.ENSP00000359424	0	0	0	0.594	0.11	0.835	0.9	0.814	0.996
AKT1	XIAP	9606.ENSP00000451828	9606.ENSP00000360242	0	0	0	0	0.049	0.786	0	0.725	0.939
AKT1	JUN	9606.ENSP00000451828	9606.ENSP00000360266	0	0	0	0	0.049	0.085	0.9	0.915	0.991
AKT1	HSP90AB1	9606.ENSP00000451828	9606.ENSP00000360609	0	0	0	0	0.049	0.626	0.9	0.996	0.999
AKT1	MMP9	9606.ENSP00000451828	9606.ENSP00000361405	0	0	0	0	0.086	0	0	0.819	0.827
AKT1	CCND3	9606.ENSP00000451828	9606.ENSP00000362082	0	0	0	0	0.099	0	0	0.745	0.761
AKT1	HDAC1	9606.ENSP00000451828	9606.ENSP00000362649	0	0	0	0	0.067	0.068	0	0.745	0.758
AKT1	SRC	9606.ENSP00000451828	9606.ENSP00000362680	0	0	0.171	0.566	0.088	0.601	0.5	0.977	0.995
AKT1	OGT	9606.ENSP00000451828	9606.ENSP00000362824	0.041	0	0	0	0.074	0	0.9	0.357	0.935
AKT1	TLR4	9606.ENSP00000451828	9606.ENSP00000363089	0	0	0	0	0.074	0.1	0	0.745	0.769
AKT1	TXN	9606.ENSP00000451828	9606.ENSP00000363641	0	0	0	0	0.047	0.138	0	0.737	0.765
AKT1	AR	9606.ENSP00000451828	9606.ENSP00000363822	0	0	0	0	0.055	0.636	0	0.721	0.895
AKT1	BCL2L1	9606.ENSP00000451828	9606.ENSP00000365230	0	0	0	0	0.095	0.292	0.9	0.888	0.991
AKT1	HDAC6	9606.ENSP00000451828	9606.ENSP00000365804	0	0	0	0	0.067	0.311	0	0.588	0.712
AKT1	PIK3CD	9606.ENSP00000451828	9606.ENSP00000366563	0	0	0	0	0.042	0.098	0.9	0.757	0.976
AKT1	PRKCZ	9606.ENSP00000451828	9606.ENSP00000367830	0	0	0	0.853	0.042	0.625	0.9	0.368	0.974
AKT1	JAK2	9606.ENSP00000451828	9606.ENSP00000371067	0	0	0	0.57	0.062	0	0	0.726	0.732
AKT1	MAPK8	9606.ENSP00000451828	9606.ENSP00000378974	0	0	0	0.576	0.053	0.326	0	0.576	0.706
AKT1	ITGB1	9606.ENSP00000451828	9606.ENSP00000379350	0	0	0	0	0.052	0.052	0	0.721	0.728
AKT1	CYP19A1	9606.ENSP00000451828	9606.ENSP00000379683	0	0	0	0	0	0.051	0	0.745	0.748
AKT1	GAPDH	9606.ENSP00000451828	9606.ENSP00000380070	0	0	0	0	0.056	0.25	0	0.884	0.911
AKT1	NFE2L2	9606.ENSP00000451828	9606.ENSP00000380252	0	0	0	0	0.049	0.317	0.4	0.825	0.923
AKT1	BCL2	9606.ENSP00000451828	9606.ENSP00000381185	0	0	0	0	0	0	0.9	0.934	0.993
AKT1	FKBP1A	9606.ENSP00000451828	9606.ENSP00000383003	0	0	0	0	0.049	0.045	0	0.73	0.734
AKT1	RELA	9606.ENSP00000451828	9606.ENSP00000384273	0	0	0	0	0.063	0.098	0	0.761	0.78
AKT1	PPARA	9606.ENSP00000451828	9606.ENSP00000385523	0	0	0	0	0.084	0.071	0	0.676	0.7
AKT1	TNF	9606.ENSP00000451828	9606.ENSP00000398698	0	0	0	0	0.074	0.057	0	0.903	0.907
AKT1	RAF1	9606.ENSP00000451828	9606.ENSP00000401888	0	0	0.145	0.583	0.075	0.816	0.9	0.557	0.992
AKT1	ESR1	9606.ENSP00000451828	9606.ENSP00000405330	0	0	0	0	0.055	0.314	0	0.877	0.913
AKT1	MAP2K4	9606.ENSP00000451828	9606.ENSP00000410402	0	0	0	0.593	0.103	0.542	0.9	0.257	0.965
AKT1	SLC2A1	9606.ENSP00000451828	9606.ENSP00000416293	0	0	0	0	0.046	0.072	0	0.697	0.708
AKT1	PPP2CA	9606.ENSP00000451828	9606.ENSP00000418447	0	0	0	0	0.055	0.842	0.65	0.667	0.98
AKT1	BRAF	9606.ENSP00000451828	9606.ENSP00000419060	0	0	0.131	0.586	0	0.631	0	0.376	0.783
AKT1	PIK3CG	9606.ENSP00000451828	9606.ENSP00000419260	0	0	0	0	0	0.098	0.9	0.947	0.994
AKT1	EIF4E	9606.ENSP00000451828	9606.ENSP00000425561	0	0	0	0	0.054	0.067	0	0.779	0.788
AKT1	PIK3R1	9606.ENSP00000451828	9606.ENSP00000428056	0	0	0	0	0.058	0.558	0.9	0.913	0.995
AKT1	IKBKB	9606.ENSP00000451828	9606.ENSP00000430684	0	0	0	0.601	0.152	0.775	0.9	0.57	0.99
AKT1	HSPA8	9606.ENSP00000451828	9606.ENSP00000437125	0	0	0	0	0.049	0.521	0	0.697	0.85
AKT1	HIF1A	9606.ENSP00000451828	9606.ENSP00000437955	0	0	0	0	0	0.229	0	0.916	0.932
AKT1	NR4A1	9606.ENSP00000451828	9606.ENSP00000440864	0	0	0	0	0	0.294	0.9	0.433	0.956
AKT1	ACLY	9606.ENSP00000451828	9606.ENSP00000466259	0	0	0	0	0.075	0	0	0.701	0.711
AKT1	CALM1	9606.ENSP00000451828	9606.ENSP00000499717	0	0	0	0	0.061	0.334	0.5	0.262	0.738
AKT1	PTPN11	9606.ENSP00000451828	9606.ENSP00000489597	0	0	0	0	0.081	0.152	0	0.718	0.762
AKT1	CCNA2	9606.ENSP00000451828	9606.ENSP00000481380	0	0	0	0	0.051	0.295	0	0.685	0.771
AKT1	ITGB3	9606.ENSP00000451828	9606.ENSP00000452786	0	0	0	0	0.041	0.3	0.4	0.52	0.781
AKT1	LCK	9606.ENSP00000451828	9606.ENSP00000477713	0	0	0.155	0.563	0.078	0.045	0.5	0.543	0.799
AKT1	VAV1	9606.ENSP00000451828	9606.ENSP00000472929	0	0	0	0	0.049	0	0	0.948	0.949
AKT1	NOS1	9606.ENSP00000451828	9606.ENSP00000477999	0	0	0	0	0	0.045	0.9	0.554	0.953
AKT1	CTNNB1	9606.ENSP00000451828	9606.ENSP00000495360	0	0	0	0	0.074	0.539	0.4	0.93	0.979
AKT1	ARHGDIA	9606.ENSP00000451828	9606.ENSP00000463939	0	0	0	0	0.152	0.045	0	0.982	0.984
AKT1	PHLPP2	9606.ENSP00000451828	9606.ENSP00000457991	0	0	0	0	0	0.317	0.9	0.829	0.987
AKT1	PIK3CB	9606.ENSP00000451828	9606.ENSP00000501150	0	0	0	0	0.049	0.334	0.9	0.901	0.992
AKT1	CDC42	9606.ENSP00000451828	9606.ENSP00000497733	0	0	0	0	0.092	0.11	0	0.999	0.999
ALB	ATP12A	9606.ENSP00000295897	9606.ENSP00000218548	0	0	0	0	0	0	0	0.773	0.773
ALB	MPO	9606.ENSP00000295897	9606.ENSP00000225275	0	0	0	0	0.074	0.162	0	0.867	0.887
ALB	IL2	9606.ENSP00000295897	9606.ENSP00000226730	0	0	0	0	0.042	0	0	0.718	0.718
ALB	TTR	9606.ENSP00000295897	9606.ENSP00000237014	0	0	0	0	0.432	0.125	0	0.99	0.994
ALB	LGALS3	9606.ENSP00000295897	9606.ENSP00000254301	0	0	0	0	0.055	0	0	0.766	0.77
ALB	FOLH1	9606.ENSP00000295897	9606.ENSP00000256999	0	0	0	0	0.059	0	0	0.797	0.8
ALB	SCARB1	9606.ENSP00000295897	9606.ENSP00000261693	0	0	0	0	0.086	0	0	0.894	0.899
ALB	ITGA2B	9606.ENSP00000295897	9606.ENSP00000262407	0	0	0	0	0.055	0	0	0.697	0.701
ALB	SELP	9606.ENSP00000295897	9606.ENSP00000263686	0	0	0	0	0	0	0	0.72	0.72
ALB	BCHE	9606.ENSP00000295897	9606.ENSP00000264381	0	0	0	0	0.134	0	0	0.903	0.912
ALB	FGF2	9606.ENSP00000295897	9606.ENSP00000264498	0	0	0	0	0	0	0	0.842	0.842
ALB	ICAM1	9606.ENSP00000295897	9606.ENSP00000264832	0	0	0	0	0	0	0	0.709	0.709
ALB	TP53	9606.ENSP00000295897	9606.ENSP00000269305	0	0	0	0	0	0	0	0.722	0.722
ALB	REN	9606.ENSP00000295897	9606.ENSP00000272190	0	0	0	0	0.083	0	0	0.822	0.83
ALB	EGFR	9606.ENSP00000295897	9606.ENSP00000275493	0	0	0	0	0	0	0	0.808	0.808
ALB	APP	9606.ENSP00000295897	9606.ENSP00000284981	0	0	0	0	0	0.292	0.4	0.787	0.901
ALB	HMGCR	9606.ENSP00000295897	9606.ENSP00000287936	0	0	0	0	0.048	0	0	0.732	0.734
ALB	ACE	9606.ENSP00000295897	9606.ENSP00000290866	0	0	0	0	0	0	0	0.912	0.912
ALB	FABP1	9606.ENSP00000295897	9606.ENSP00000295834	0	0	0	0	0.477	0	0	0.59	0.776
ALB	PLAU	9606.ENSP00000295897	9606.ENSP00000361850	0	0	0	0	0.059	0.052	0	0.699	0.708
ALB	CTNNB1	9606.ENSP00000295897	9606.ENSP00000495360	0	0	0	0	0	0	0	0.709	0.709
ALB	HSPA8	9606.ENSP00000295897	9606.ENSP00000437125	0	0	0	0	0	0.161	0	0.671	0.712
ALB	OGA	9606.ENSP00000295897	9606.ENSP00000354850	0	0	0	0	0	0	0	0.72	0.72
ALB	IGF2R	9606.ENSP00000295897	9606.ENSP00000349437	0	0	0	0	0	0	0	0.742	0.742
ALB	CYP3A4	9606.ENSP00000295897	9606.ENSP00000498939	0	0	0	0	0.135	0	0	0.715	0.744
ALB	MMP9	9606.ENSP00000295897	9606.ENSP00000361405	0	0	0	0	0.053	0.069	0	0.734	0.745
ALB	BCL2	9606.ENSP00000295897	9606.ENSP00000381185	0	0	0	0	0	0	0	0.748	0.748
ALB	TNNI3	9606.ENSP00000295897	9606.ENSP00000341838	0	0	0	0	0.056	0	0	0.744	0.748
ALB	PPARA	9606.ENSP00000295897	9606.ENSP00000385523	0	0	0	0	0	0.115	0	0.73	0.751
ALB	AMY2A	9606.ENSP00000295897	9606.ENSP00000481450	0	0	0	0	0.074	0	0	0.754	0.762
ALB	NGF	9606.ENSP00000295897	9606.ENSP00000358525	0	0	0	0	0	0	0	0.763	0.763
ALB	PTGS2	9606.ENSP00000295897	9606.ENSP00000356438	0	0	0	0	0.055	0	0	0.769	0.772
ALB	RNASE1	9606.ENSP00000295897	9606.ENSP00000381057	0	0	0	0	0	0	0	0.772	0.772
ALB	PTPRC	9606.ENSP00000295897	9606.ENSP00000411355	0	0	0	0	0	0	0	0.773	0.773
ALB	DPP4	9606.ENSP00000295897	9606.ENSP00000353731	0	0	0	0	0.062	0	0	0.772	0.778
ALB	CXCL8	9606.ENSP00000295897	9606.ENSP00000306512	0	0	0	0	0.044	0	0	0.782	0.782
ALB	RBP4	9606.ENSP00000295897	9606.ENSP00000360522	0	0	0	0	0.299	0.099	0	0.687	0.785
ALB	AKT1	9606.ENSP00000295897	9606.ENSP00000451828	0	0	0	0	0	0	0	0.795	0.795
ALB	ESR1	9606.ENSP00000295897	9606.ENSP00000405330	0	0	0	0	0.042	0.045	0	0.795	0.796
ALB	F3	9606.ENSP00000295897	9606.ENSP00000334145	0	0	0	0	0	0	0	0.799	0.799
ALB	ABCG2	9606.ENSP00000295897	9606.ENSP00000498246	0	0	0	0	0.049	0	0	0.806	0.807
ALB	CASP3	9606.ENSP00000295897	9606.ENSP00000311032	0	0	0	0	0	0	0	0.815	0.815
ALB	TLR4	9606.ENSP00000295897	9606.ENSP00000363089	0	0	0	0	0	0	0	0.821	0.821
ALB	GCG	9606.ENSP00000295897	9606.ENSP00000387662	0	0	0	0	0.069	0	0	0.834	0.839
ALB	ANPEP	9606.ENSP00000295897	9606.ENSP00000300060	0	0	0	0	0.049	0	0	0.865	0.866
ALB	TNF	9606.ENSP00000295897	9606.ENSP00000398698	0	0	0	0	0	0	0	0.87	0.87
ALB	SERPINA6	9606.ENSP00000295897	9606.ENSP00000342850	0	0	0	0	0.357	0.065	0	0.825	0.885
ALB	HAO1	9606.ENSP00000295897	9606.ENSP00000368066	0	0	0	0	0.184	0	0	0.87	0.889
ALB	GAPDH	9606.ENSP00000295897	9606.ENSP00000380070	0	0	0	0	0.064	0	0	0.893	0.895
ALB	PLG	9606.ENSP00000295897	9606.ENSP00000308938	0	0	0	0	0.709	0.052	0	0.878	0.963
ALB	GC	9606.ENSP00000295897	9606.ENSP00000421725	0	0	0.123	0.653	0.686	0	0	0.936	0.98
ALB	F2	9606.ENSP00000295897	9606.ENSP00000308541	0	0	0	0	0.652	0.052	0	0.973	0.99
ALB	MB	9606.ENSP00000295897	9606.ENSP00000352835	0	0	0	0	0	0	0	0.992	0.992
ALDH1A1	CYP26B1	9606.ENSP00000297785	9606.ENSP00000001146	0	0	0	0	0.067	0.045	0.91	0.613	0.964
ALDH1A1	ADH1A	9606.ENSP00000297785	9606.ENSP00000209668	0.048	0.001	0	0	0.127	0	0.706	0.853	0.959
ALDH1A1	CYP26A1	9606.ENSP00000297785	9606.ENSP00000224356	0	0	0	0	0.067	0.045	0.91	0.652	0.968
ALDH1A1	CYP2C9	9606.ENSP00000297785	9606.ENSP00000260682	0	0	0	0	0.059	0.045	0.91	0.221	0.928
ALDH1A1	ABCG2	9606.ENSP00000297785	9606.ENSP00000498246	0	0	0	0	0.077	0	0	0.728	0.738
ALDH1A1	CTNNB1	9606.ENSP00000297785	9606.ENSP00000495360	0	0	0	0	0.055	0.292	0	0.64	0.738
ALDH1A1	IDH1	9606.ENSP00000297785	9606.ENSP00000390265	0	0	0	0	0.147	0	0	0.706	0.739
ALDH1A1	EPHX2	9606.ENSP00000297785	9606.ENSP00000430269	0.053	0	0	0	0.12	0	0.761	0.223	0.824
ALDH1A1	CYP2A6	9606.ENSP00000297785	9606.ENSP00000301141	0	0	0	0	0.057	0.045	0.91	0.176	0.924
ALDH1A1	CYP1A2	9606.ENSP00000297785	9606.ENSP00000342007	0	0	0	0	0.067	0.045	0.91	0.251	0.931
ALDH1A1	CYP3A4	9606.ENSP00000297785	9606.ENSP00000498939	0	0.002	0	0	0.089	0.045	0.91	0.291	0.937
ALDH1A1	CYP1A1	9606.ENSP00000297785	9606.ENSP00000378488	0	0	0	0	0.067	0.045	0.91	0.332	0.939
ALDH2	ADH1A	9606.ENSP00000261733	9606.ENSP00000209668	0.048	0.001	0	0	0.17	0	0.706	0.906	0.975
ALDH2	SLC6A4	9606.ENSP00000261733	9606.ENSP00000261707	0	0	0	0	0.055	0	0	0.76	0.763
ALDH2	EPHX2	9606.ENSP00000261733	9606.ENSP00000430269	0.053	0	0	0	0.124	0	0.761	0.23	0.827
ALDH2	BBOX1	9606.ENSP00000261733	9606.ENSP00000263182	0	0	0	0	0.11	0.057	0.908	0.133	0.924
ALDH2	AKR1B10	9606.ENSP00000261733	9606.ENSP00000352584	0	0	0	0	0.088	0.045	0.91	0.213	0.93
ALDH2	AOC1	9606.ENSP00000261733	9606.ENSP00000411613	0	0	0	0	0.086	0.091	0.918	0.213	0.939
ALDH2	AKR1A1	9606.ENSP00000261733	9606.ENSP00000361140	0	0	0	0	0.114	0.045	0.91	0.355	0.944
ALDH2	AKR1B1	9606.ENSP00000261733	9606.ENSP00000285930	0	0	0	0	0.1	0.045	0.91	0.365	0.944
ALDH2	ABAT	9606.ENSP00000261733	9606.ENSP00000379845	0.055	0	0	0	0.156	0.099	0.918	0.208	0.945
ALDH2	MAOB	9606.ENSP00000261733	9606.ENSP00000367309	0.042	0.027	0	0	0.101	0	0.918	0.69	0.975
ALDH2	AOC3	9606.ENSP00000261733	9606.ENSP00000312326	0	0	0	0	0.122	0.094	0.918	0.673	0.976
ALDH2	MAOA	9606.ENSP00000261733	9606.ENSP00000340684	0.042	0.019	0	0	0.084	0	0.918	0.78	0.982
ALK	ATIC	9606.ENSP00000373700	9606.ENSP00000236959	0	0	0	0	0	0.059	0.5	0.867	0.932
ALK	PIK3CA	9606.ENSP00000373700	9606.ENSP00000263967	0	0	0	0	0	0.069	0.9	0.801	0.979
ALK	STAT3	9606.ENSP00000373700	9606.ENSP00000264657	0	0	0	0	0	0.21	0.5	0.752	0.893
ALK	TP53	9606.ENSP00000373700	9606.ENSP00000269305	0	0	0	0	0	0	0	0.772	0.772
ALK	ERBB2	9606.ENSP00000373700	9606.ENSP00000269571	0	0	0	0.568	0	0.62	0	0.433	0.775
ALK	HSP90AA1	9606.ENSP00000373700	9606.ENSP00000335153	0	0	0	0	0	0.223	0	0.707	0.762
ALK	HSP90AB1	9606.ENSP00000373700	9606.ENSP00000360609	0	0	0	0	0	0.224	0	0.698	0.756
ALK	SRC	9606.ENSP00000373700	9606.ENSP00000362680	0	0	0	0.689	0	0.314	0.5	0.5	0.813
ALK	PIK3CD	9606.ENSP00000373700	9606.ENSP00000366563	0	0	0	0	0	0.069	0.9	0.284	0.927
ALK	JAK2	9606.ENSP00000373700	9606.ENSP00000371067	0	0	0	0.562	0	0.162	0.9	0.307	0.936
ALK	PTPN11	9606.ENSP00000373700	9606.ENSP00000489597	0	0	0	0	0	0.214	0	0.743	0.79
ALK	TGFBR1	9606.ENSP00000373700	9606.ENSP00000447297	0	0	0	0	0	0.092	0	0.876	0.882
ALK	ACVR1B	9606.ENSP00000373700	9606.ENSP00000442656	0	0	0	0	0.043	0.092	0	0.929	0.932
ALK	PIK3CB	9606.ENSP00000373700	9606.ENSP00000501150	0	0	0	0	0	0.186	0.9	0.275	0.935
ALK	JAK1	9606.ENSP00000373700	9606.ENSP00000499900	0	0	0	0.561	0	0	0.9	0.465	0.944
ALK	JAK3	9606.ENSP00000373700	9606.ENSP00000432511	0	0	0	0.56	0	0.369	0.9	0.282	0.95
ALK	PIK3R1	9606.ENSP00000373700	9606.ENSP00000428056	0	0	0	0	0	0.378	0.9	0.606	0.973
ALOX12	PLA2G1B	9606.ENSP00000251535	9606.ENSP00000312286	0	0	0	0	0	0	0.65	0.178	0.7
ALOX12	ACACA	9606.ENSP00000251535	9606.ENSP00000483300	0	0	0	0	0.059	0	0	0.722	0.727
ALOX12	PLA2G2A	9606.ENSP00000251535	9606.ENSP00000383364	0	0	0	0	0	0.292	0.65	0.348	0.824
ALOX12	PLA2G4A	9606.ENSP00000251535	9606.ENSP00000356436	0	0	0	0	0.042	0.329	0.65	0.377	0.841
ALOX12	ALOX15	9606.ENSP00000251535	9606.ENSP00000293761	0	0	0.055	0.97	0.053	0	0.9	0.075	0.906
ALOX12	ALOX5	9606.ENSP00000251535	9606.ENSP00000363512	0	0	0.084	0.907	0.06	0	0.9	0.119	0.914
ALOX12	CYP2C19	9606.ENSP00000251535	9606.ENSP00000360372	0	0	0	0	0.062	0.065	0.9	0.146	0.915
ALOX12	CYP2C9	9606.ENSP00000251535	9606.ENSP00000260682	0	0	0	0	0.062	0.065	0.9	0.193	0.919
ALOX12	PTGS2	9606.ENSP00000251535	9606.ENSP00000356438	0	0	0	0	0.055	0	0.9	0.488	0.947
ALOX12	PTGS1	9606.ENSP00000251535	9606.ENSP00000354612	0	0	0	0	0.201	0	0.9	0.544	0.96
ALOX15	ALOX12	9606.ENSP00000293761	9606.ENSP00000251535	0	0	0.055	0.97	0.053	0	0.9	0.075	0.906
ALOX15	CYP2C9	9606.ENSP00000293761	9606.ENSP00000260682	0	0	0	0	0	0.071	0.9	0.226	0.921
ALOX15	PLA2G1B	9606.ENSP00000293761	9606.ENSP00000312286	0	0	0	0	0	0	0.65	0.181	0.701
ALOX15	HSPA8	9606.ENSP00000293761	9606.ENSP00000437125	0	0	0	0	0	0.053	0.75	0.05	0.755
ALOX15	PLA2G2A	9606.ENSP00000293761	9606.ENSP00000383364	0	0	0	0	0.063	0	0.65	0.475	0.812
ALOX15	PLA2G4A	9606.ENSP00000293761	9606.ENSP00000356436	0	0	0	0	0.06	0.045	0.65	0.535	0.834
ALOX15	CYP3A4	9606.ENSP00000293761	9606.ENSP00000498939	0	0	0	0	0	0.071	0.9	0.131	0.912
ALOX15	ALOX5	9606.ENSP00000293761	9606.ENSP00000363512	0	0	0.086	0.902	0	0	0.9	0.137	0.914
ALOX15	CYP1A2	9606.ENSP00000293761	9606.ENSP00000342007	0	0	0	0	0	0.071	0.9	0.166	0.915
ALOX15	CYP2C19	9606.ENSP00000293761	9606.ENSP00000360372	0	0	0	0	0	0.071	0.9	0.214	0.92
ALOX15	PTGS1	9606.ENSP00000293761	9606.ENSP00000354612	0	0	0	0	0.068	0.046	0.9	0.607	0.96
ALOX15	PTGS2	9606.ENSP00000293761	9606.ENSP00000356438	0	0	0	0	0.098	0.046	0.9	0.628	0.963
ALOX5	LTA4H	9606.ENSP00000363512	9606.ENSP00000228740	0	0	0	0	0.104	0.05	0.9	0.924	0.992
ALOX5	ALOX12	9606.ENSP00000363512	9606.ENSP00000251535	0	0	0.084	0.907	0.06	0	0.9	0.119	0.914
ALOX5	CYP2C9	9606.ENSP00000363512	9606.ENSP00000260682	0	0	0	0	0.065	0.065	0.9	0.551	0.955
ALOX5	ALOX15	9606.ENSP00000363512	9606.ENSP00000293761	0	0	0.086	0.902	0	0	0.9	0.137	0.914
ALOX5	PLA2G1B	9606.ENSP00000363512	9606.ENSP00000312286	0	0	0	0	0.042	0	0.65	0.321	0.752
ALOX5	PTGS1	9606.ENSP00000363512	9606.ENSP00000354612	0	0	0	0	0.13	0	0.9	0.692	0.97
ALOX5	MAPKAPK2	9606.ENSP00000363512	9606.ENSP00000356070	0	0	0	0	0.044	0.51	0.75	0.178	0.89
ALOX5	PLA2G4A	9606.ENSP00000363512	9606.ENSP00000356436	0	0	0	0	0	0.092	0.65	0.783	0.925
ALOX5	PTGS2	9606.ENSP00000363512	9606.ENSP00000356438	0	0	0	0	0.072	0	0.9	0.741	0.973
ALOX5	CYP2C19	9606.ENSP00000363512	9606.ENSP00000360372	0	0	0	0	0.062	0.065	0.9	0.53	0.953
ALOX5	LTB4R	9606.ENSP00000363512	9606.ENSP00000380008	0	0	0	0	0.049	0	0	0.72	0.722
ALOX5	PLA2G2A	9606.ENSP00000363512	9606.ENSP00000383364	0	0	0	0	0.042	0	0.65	0.48	0.81
ALOX5	ALOX5AP	9606.ENSP00000363512	9606.ENSP00000479870	0	0	0	0	0.359	0.621	0.5	0.991	0.998
ALOX5AP	LTA4H	9606.ENSP00000479870	9606.ENSP00000228740	0	0	0	0	0.056	0	0	0.95	0.95
ALOX5AP	PTGES	9606.ENSP00000479870	9606.ENSP00000342385	0	0	0	0	0	0	0	0.847	0.847
ALOX5AP	PLA2G4A	9606.ENSP00000479870	9606.ENSP00000356436	0	0	0	0	0	0	0	0.74	0.74
ALOX5AP	ALOX5	9606.ENSP00000479870	9606.ENSP00000363512	0	0	0	0	0.359	0.621	0.5	0.991	0.998
ALPL	FUCA1	9606.ENSP00000363973	9606.ENSP00000363603	0	0	0	0	0	0	0	0.703	0.703
ALPL	ENPP1	9606.ENSP00000363973	9606.ENSP00000498074	0	0	0	0	0.087	0	0	0.863	0.87
AMDHD2	GFPT1	9606.ENSP00000391596	9606.ENSP00000349860	0.111	0	0	0	0.042	0	0.585	0.517	0.806
AMPD2	ATIC	9606.ENSP00000499465	9606.ENSP00000236959	0	0	0	0	0.05	0.052	0.9	0.524	0.951
AMPD2	DCK	9606.ENSP00000499465	9606.ENSP00000286648	0	0	0	0	0.044	0	0.9	0.522	0.95
AMPD2	HPRT1	9606.ENSP00000499465	9606.ENSP00000298556	0	0	0	0	0.057	0	0.932	0.484	0.964
AMPD2	PDE7B	9606.ENSP00000499465	9606.ENSP00000310661	0	0	0	0	0	0	0.65	0.201	0.708
AMPD2	IMPDH2	9606.ENSP00000499465	9606.ENSP00000321584	0.057	0	0	0	0.074	0.091	0.914	0.581	0.966
AMPD2	PDE2A	9606.ENSP00000499465	9606.ENSP00000334910	0	0	0	0	0.048	0	0.65	0.285	0.741
AMPD2	PDE4B	9606.ENSP00000499465	9606.ENSP00000342637	0	0	0	0	0.055	0	0.65	0.174	0.702
AMPD2	IMPDH1	9606.ENSP00000499465	9606.ENSP00000345096	0.057	0	0	0	0.132	0.091	0.914	0.582	0.968
AMPD2	PNP	9606.ENSP00000499465	9606.ENSP00000354532	0.079	0	0	0	0.074	0	0.352	0.739	0.836
AMPD2	ADSS2	9606.ENSP00000499465	9606.ENSP00000355493	0.057	0	0	0	0.111	0	0.9	0.921	0.992
AMPD2	PDE10A	9606.ENSP00000499465	9606.ENSP00000355847	0	0	0	0	0.042	0	0.65	0.197	0.707
AMPD2	ADA	9606.ENSP00000499465	9606.ENSP00000361965	0	0	0	0	0.081	0.079	0	0.9	0.908
AMPD2	PDE4A	9606.ENSP00000499465	9606.ENSP00000370078	0	0	0	0	0.06	0	0.65	0.266	0.737
AMPD2	NT5M	9606.ENSP00000499465	9606.ENSP00000373674	0	0	0	0	0.042	0	0.763	0.115	0.781
AMPD2	PDE1C	9606.ENSP00000499465	9606.ENSP00000379496	0	0	0	0	0	0	0.65	0.179	0.7
AMPD2	AMPD3	9606.ENSP00000499465	9606.ENSP00000379802	0	0	0.069	0.941	0.056	0.166	0.9	0.094	0.921
AMPD2	PDE1A	9606.ENSP00000499465	9606.ENSP00000410309	0	0	0	0	0	0	0.65	0.205	0.71
AMPD2	EPHX2	9606.ENSP00000499465	9606.ENSP00000430269	0.057	0	0	0	0.061	0	0.806	0.196	0.843
AMPD2	ADK	9606.ENSP00000499465	9606.ENSP00000443965	0	0	0	0	0.051	0.099	0.925	0.727	0.98
AMPD2	ENPP1	9606.ENSP00000499465	9606.ENSP00000498074	0	0	0	0	0.067	0	0.9	0.266	0.925
AMPD3	ATIC	9606.ENSP00000379802	9606.ENSP00000236959	0	0	0	0	0	0.052	0.9	0.492	0.947
AMPD3	PDE8B	9606.ENSP00000379802	9606.ENSP00000264917	0	0	0	0	0	0	0.65	0.208	0.711
AMPD3	PDE3B	9606.ENSP00000379802	9606.ENSP00000282096	0	0	0	0	0	0	0.65	0.496	0.816
AMPD3	DCK	9606.ENSP00000379802	9606.ENSP00000286648	0	0	0	0	0.045	0	0.9	0.296	0.926
AMPD3	HPRT1	9606.ENSP00000379802	9606.ENSP00000298556	0	0	0	0	0.042	0	0.932	0.486	0.963
AMPD3	IMPDH2	9606.ENSP00000379802	9606.ENSP00000321584	0.057	0	0	0	0.067	0.091	0.914	0.582	0.966
AMPD3	PDE2A	9606.ENSP00000379802	9606.ENSP00000334910	0	0	0	0	0	0	0.65	0.281	0.737
AMPD3	PDE4B	9606.ENSP00000379802	9606.ENSP00000342637	0	0	0	0	0.047	0	0.65	0.22	0.717
AMPD3	IMPDH1	9606.ENSP00000379802	9606.ENSP00000345096	0.057	0	0	0	0.067	0.091	0.914	0.569	0.965
AMPD3	PNP	9606.ENSP00000379802	9606.ENSP00000354532	0.079	0	0	0	0.074	0	0.352	0.746	0.841
AMPD3	ADSS2	9606.ENSP00000379802	9606.ENSP00000355493	0.057	0	0	0	0.111	0	0.9	0.926	0.993
AMPD3	PDE10A	9606.ENSP00000379802	9606.ENSP00000355847	0	0	0	0	0	0	0.65	0.344	0.76
AMPD3	ADA	9606.ENSP00000379802	9606.ENSP00000361965	0	0	0	0	0.074	0.079	0	0.91	0.916
AMPD3	NT5M	9606.ENSP00000379802	9606.ENSP00000373674	0	0	0	0	0	0	0.763	0.223	0.808
AMPD3	PDE1C	9606.ENSP00000379802	9606.ENSP00000379496	0	0	0	0	0	0	0.65	0.179	0.7
AMPD3	PDE1A	9606.ENSP00000379802	9606.ENSP00000410309	0	0	0	0	0	0	0.65	0.179	0.7
AMPD3	PDE7A	9606.ENSP00000379802	9606.ENSP00000385632	0	0	0	0	0	0	0.65	0.188	0.703
AMPD3	EPHX2	9606.ENSP00000379802	9606.ENSP00000430269	0.057	0	0	0	0.061	0	0.806	0.196	0.843
AMPD3	AMPD2	9606.ENSP00000379802	9606.ENSP00000499465	0	0	0.069	0.941	0.056	0.166	0.9	0.094	0.921
AMPD3	ENPP1	9606.ENSP00000379802	9606.ENSP00000498074	0	0	0	0	0.067	0	0.9	0.241	0.923
AMPD3	ADK	9606.ENSP00000379802	9606.ENSP00000443965	0	0	0	0	0.049	0.099	0.925	0.729	0.98
AMY2A	PYGM	9606.ENSP00000481450	9606.ENSP00000164139	0.058	0	0	0	0.184	0.065	0.924	0.541	0.97
AMY2A	PYGL	9606.ENSP00000481450	9606.ENSP00000216392	0.058	0	0	0	0.184	0.069	0.924	0.565	0.972
AMY2A	PYGB	9606.ENSP00000481450	9606.ENSP00000216962	0.058	0	0	0	0.184	0.065	0.924	0.565	0.972
AMY2A	SI	9606.ENSP00000481450	9606.ENSP00000264382	0.056	0	0	0	0.067	0	0.907	0.925	0.993
AMY2A	ALB	9606.ENSP00000481450	9606.ENSP00000295897	0	0	0	0	0.074	0	0	0.754	0.762
AMY2A	GAA	9606.ENSP00000481450	9606.ENSP00000305692	0.056	0	0	0	0.067	0	0.907	0.529	0.956
AMY2A	HAO1	9606.ENSP00000481450	9606.ENSP00000368066	0.056	0	0	0	0.099	0	0	0.82	0.833
AMY2A	MGAM	9606.ENSP00000481450	9606.ENSP00000447378	0.056	0	0	0	0.067	0	0.907	0.988	0.998
ANPEP	MPO	9606.ENSP00000300060	9606.ENSP00000225275	0	0	0	0	0.067	0	0	0.733	0.74
ANPEP	CD38	9606.ENSP00000300060	9606.ENSP00000226279	0	0	0	0	0	0	0	0.72	0.72
ANPEP	LAP3	9606.ENSP00000300060	9606.ENSP00000226299	0	0	0	0	0.102	0.071	0.9	0.631	0.965
ANPEP	SCARB1	9606.ENSP00000300060	9606.ENSP00000261693	0	0	0	0	0.097	0	0	0.713	0.729
ANPEP	KIT	9606.ENSP00000300060	9606.ENSP00000288135	0	0	0	0	0.065	0	0	0.919	0.921
ANPEP	ACE	9606.ENSP00000300060	9606.ENSP00000290866	0	0	0	0	0.134	0	0	0.796	0.816
ANPEP	ALB	9606.ENSP00000300060	9606.ENSP00000295897	0	0	0	0	0.049	0	0	0.865	0.866
ANPEP	PTPRC	9606.ENSP00000300060	9606.ENSP00000411355	0	0	0	0	0.103	0	0	0.774	0.788
ANPEP	ITGB1	9606.ENSP00000300060	9606.ENSP00000379350	0	0	0	0	0.047	0	0	0.802	0.804
ANPEP	MME	9606.ENSP00000300060	9606.ENSP00000418525	0.043	0	0	0	0.089	0	0	0.893	0.898
ANPEP	DPP4	9606.ENSP00000300060	9606.ENSP00000353731	0	0	0	0	0.153	0.053	0	0.921	0.931
AOC1	ODC1	9606.ENSP00000411613	9606.ENSP00000234111	0	0	0	0	0.071	0	0.9	0.648	0.964
AOC1	ALDH2	9606.ENSP00000411613	9606.ENSP00000261733	0	0	0	0	0.086	0.091	0.918	0.213	0.939
AOC1	MAOA	9606.ENSP00000411613	9606.ENSP00000340684	0	0	0	0	0.098	0	0.9	0.7	0.97
AOC1	SRM	9606.ENSP00000411613	9606.ENSP00000366156	0	0	0	0	0	0	0.9	0.529	0.95
AOC1	MAOB	9606.ENSP00000411613	9606.ENSP00000367309	0	0	0	0	0.105	0	0.9	0.711	0.971
AOC3	IL2	9606.ENSP00000312326	9606.ENSP00000226730	0	0	0	0	0	0	0	0.726	0.726
AOC3	ALDH2	9606.ENSP00000312326	9606.ENSP00000261733	0	0	0	0	0.122	0.094	0.918	0.673	0.976
AOC3	SELL	9606.ENSP00000312326	9606.ENSP00000498227	0	0	0	0	0	0	0	0.791	0.791
AOC3	GLO1	9606.ENSP00000312326	9606.ENSP00000362463	0	0	0	0	0	0	0.8	0.106	0.813
AOC3	ITGAL	9606.ENSP00000312326	9606.ENSP00000349252	0	0	0	0	0	0	0	0.837	0.837
AOC3	PTPRC	9606.ENSP00000312326	9606.ENSP00000411355	0	0	0	0	0.044	0	0	0.878	0.878
AOC3	DBH	9606.ENSP00000312326	9606.ENSP00000376776	0	0	0	0	0.058	0	0.9	0.052	0.902
AOC3	COMT	9606.ENSP00000312326	9606.ENSP00000354511	0	0	0	0	0	0	0.9	0.104	0.906
AOC3	MAOA	9606.ENSP00000312326	9606.ENSP00000340684	0	0	0	0	0.126	0	0.9	0.572	0.959
AOC3	MAOB	9606.ENSP00000312326	9606.ENSP00000367309	0	0	0	0	0.132	0	0.9	0.733	0.974
APEX1	STAT3	9606.ENSP00000216714	9606.ENSP00000264657	0	0	0	0	0.049	0.292	0	0.603	0.709
APEX1	TDP2	9606.ENSP00000216714	9606.ENSP00000367440	0	0	0	0	0.056	0	0	0.708	0.712
APEX1	POLD1	9606.ENSP00000216714	9606.ENSP00000472445	0	0	0	0	0.14	0.095	0.5	0.459	0.761
APEX1	HIF1A	9606.ENSP00000216714	9606.ENSP00000437955	0	0	0	0	0.049	0.292	0	0.703	0.782
APEX1	MPG	9606.ENSP00000216714	9606.ENSP00000219431	0.059	0	0	0	0.054	0	0.5	0.786	0.892
APEX1	TDP1	9606.ENSP00000216714	9606.ENSP00000337353	0	0	0	0	0.12	0.289	0	0.86	0.904
APEX1	EP300	9606.ENSP00000216714	9606.ENSP00000263253	0	0	0	0	0.053	0.762	0	0.775	0.944
APEX1	TP53	9606.ENSP00000216714	9606.ENSP00000269305	0	0	0	0	0.104	0.51	0	0.884	0.944
APEX1	PARP1	9606.ENSP00000216714	9606.ENSP00000355759	0	0	0	0	0.266	0.115	0.5	0.912	0.967
APEX1	TXN	9606.ENSP00000216714	9606.ENSP00000363641	0	0	0	0	0.062	0.94	0	0.732	0.983
APEX1	POLB	9606.ENSP00000216714	9606.ENSP00000265421	0	0	0	0	0.049	0.51	0.9	0.97	0.998
APEX1	FEN1	9606.ENSP00000216714	9606.ENSP00000305480	0.042	0	0	0	0.406	0.31	0.8	0.989	0.998
APH1A	APH1B	9606.ENSP00000358105	9606.ENSP00000261879	0	0	0.063	0.954	0	0	0.9	0.755	0.975
APH1A	APP	9606.ENSP00000358105	9606.ENSP00000284981	0	0	0	0	0.044	0.807	0.4	0.89	0.986
APH1A	NCSTN	9606.ENSP00000358105	9606.ENSP00000294785	0	0	0	0	0.137	0.999	0.9	0.999	0.999
APH1A	BACE1	9606.ENSP00000358105	9606.ENSP00000318585	0	0	0	0	0	0	0	0.793	0.793
APH1A	PSEN1	9606.ENSP00000358105	9606.ENSP00000326366	0	0	0	0	0.122	0.999	0.9	0.999	0.999
APH1A	PSEN2	9606.ENSP00000358105	9606.ENSP00000355747	0	0	0	0	0.112	0.999	0.8	0.998	0.999
APH1A	TNF	9606.ENSP00000358105	9606.ENSP00000398698	0	0	0	0	0	0	0	0.82	0.82
APH1A	PSENEN	9606.ENSP00000358105	9606.ENSP00000468411	0	0	0	0	0.116	0.998	0.9	0.999	0.999
APH1B	APP	9606.ENSP00000261879	9606.ENSP00000284981	0	0	0	0	0.042	0.077	0.4	0.778	0.866
APH1B	APH1A	9606.ENSP00000261879	9606.ENSP00000358105	0	0	0.063	0.954	0	0	0.9	0.755	0.975
APH1B	NCSTN	9606.ENSP00000261879	9606.ENSP00000294785	0	0	0	0	0.116	0.995	0.8	0.999	0.999
APH1B	PSENEN	9606.ENSP00000261879	9606.ENSP00000468411	0	0	0	0	0.098	0.995	0.8	0.999	0.999
APH1B	PSEN2	9606.ENSP00000261879	9606.ENSP00000355747	0	0	0	0	0.112	0.995	0.8	0.996	0.999
APH1B	PSEN1	9606.ENSP00000261879	9606.ENSP00000326366	0	0	0	0	0.121	0.995	0.8	0.997	0.999
APP	CETP	9606.ENSP00000284981	9606.ENSP00000200676	0	0	0	0	0	0	0.72	0.183	0.761
APP	MAPK1	9606.ENSP00000284981	9606.ENSP00000215832	0	0	0	0	0.082	0.073	0.5	0.643	0.827
APP	GSK3A	9606.ENSP00000284981	9606.ENSP00000222330	0	0	0	0	0.058	0.602	0	0.821	0.927
APP	CTSD	9606.ENSP00000284981	9606.ENSP00000236671	0	0	0	0	0.063	0.338	0	0.607	0.735
APP	TTR	9606.ENSP00000284981	9606.ENSP00000237014	0	0	0	0	0	0.712	0.4	0.907	0.982
APP	APH1B	9606.ENSP00000284981	9606.ENSP00000261879	0	0	0	0	0.042	0.077	0.4	0.778	0.866
APP	CREBBP	9606.ENSP00000284981	9606.ENSP00000262367	0	0	0	0	0.067	0.077	0	0.767	0.781
APP	MAPK3	9606.ENSP00000284981	9606.ENSP00000263025	0	0	0	0	0.082	0	0.5	0.505	0.753
APP	EP300	9606.ENSP00000284981	9606.ENSP00000263253	0	0	0	0	0.067	0	0	0.958	0.959
APP	BCHE	9606.ENSP00000284981	9606.ENSP00000264381	0	0	0	0	0.062	0	0	0.721	0.727
APP	STAT3	9606.ENSP00000284981	9606.ENSP00000264657	0	0	0	0	0.129	0.073	0	0.719	0.753
APP	CASP6	9606.ENSP00000284981	9606.ENSP00000265164	0	0	0	0	0.055	0.596	0	0.766	0.903
APP	TP53	9606.ENSP00000284981	9606.ENSP00000269305	0	0	0	0	0.043	0	0	0.714	0.714
APP	PLA2G7	9606.ENSP00000284981	9606.ENSP00000274793	0	0	0	0	0.044	0	0.72	0.147	0.751
APP	EGFR	9606.ENSP00000284981	9606.ENSP00000275493	0	0	0	0	0.106	0.621	0	0.701	0.889
APP	ECE1	9606.ENSP00000284981	9606.ENSP00000364028	0	0	0	0	0.067	0.064	0	0.691	0.707
APP	CHRNA7	9606.ENSP00000284981	9606.ENSP00000407546	0	0	0	0	0	0.531	0	0.42	0.716
APP	CARM1	9606.ENSP00000284981	9606.ENSP00000325690	0	0	0	0	0.06	0	0	0.712	0.717
APP	MAPK8	9606.ENSP00000284981	9606.ENSP00000378974	0	0	0	0	0.049	0.292	0	0.615	0.718
APP	MAP3K5	9606.ENSP00000284981	9606.ENSP00000351908	0	0	0	0	0.084	0.602	0	0.313	0.728
APP	ADAM17	9606.ENSP00000284981	9606.ENSP00000309968	0	0	0	0	0.042	0.311	0	0.627	0.733
APP	EPHB2	9606.ENSP00000284981	9606.ENSP00000383053	0	0	0	0	0.062	0.311	0	0.62	0.733
APP	AGTR1	9606.ENSP00000284981	9606.ENSP00000398832	0	0	0	0	0	0	0.5	0.49	0.734
APP	DYRK1A	9606.ENSP00000284981	9606.ENSP00000340373	0	0	0	0	0.042	0	0	0.735	0.735
APP	GRM5	9606.ENSP00000284981	9606.ENSP00000306138	0	0	0	0	0.072	0.292	0	0.657	0.754
APP	ITGB1	9606.ENSP00000284981	9606.ENSP00000379350	0	0	0	0	0.143	0.07	0	0.724	0.761
APP	GRIN1	9606.ENSP00000284981	9606.ENSP00000360608	0	0	0	0	0.097	0.535	0	0.508	0.776
APP	FYN	9606.ENSP00000284981	9606.ENSP00000346671	0	0	0	0	0	0.074	0	0.772	0.78
APP	JUN	9606.ENSP00000284981	9606.ENSP00000360266	0	0	0	0	0.06	0.165	0	0.755	0.79
APP	TNF	9606.ENSP00000284981	9606.ENSP00000398698	0	0	0	0	0	0.126	0	0.78	0.799
APP	CTNNB1	9606.ENSP00000284981	9606.ENSP00000495360	0	0	0	0	0.188	0.051	0	0.778	0.814
APP	PRSS1	9606.ENSP00000284981	9606.ENSP00000308720	0	0.001	0	0	0	0.778	0	0.234	0.822
APP	HSPA8	9606.ENSP00000284981	9606.ENSP00000437125	0	0	0	0	0.049	0.555	0	0.623	0.826
APP	BACE2	9606.ENSP00000284981	9606.ENSP00000332979	0	0	0	0	0.062	0.119	0	0.829	0.847
APP	GRIN2A	9606.ENSP00000284981	9606.ENSP00000332549	0	0	0	0	0.063	0.51	0	0.696	0.848
APP	NGF	9606.ENSP00000284981	9606.ENSP00000358525	0	0	0	0	0.06	0.077	0	0.842	0.85
APP	NTRK1	9606.ENSP00000284981	9606.ENSP00000431418	0	0	0	0	0	0.295	0	0.804	0.856
APP	MME	9606.ENSP00000284981	9606.ENSP00000418525	0	0	0	0	0.042	0.093	0	0.848	0.857
APP	SRC	9606.ENSP00000284981	9606.ENSP00000362680	0	0	0	0	0.067	0.292	0.5	0.638	0.864
APP	CDK5	9606.ENSP00000284981	9606.ENSP00000419782	0	0	0	0	0.042	0.096	0	0.86	0.868
APP	GRIN2B	9606.ENSP00000284981	9606.ENSP00000477455	0	0	0	0	0	0.51	0	0.749	0.872
APP	GSK3B	9606.ENSP00000284981	9606.ENSP00000324806	0	0	0	0	0.108	0.606	0	0.73	0.897
APP	ALB	9606.ENSP00000284981	9606.ENSP00000295897	0	0	0	0	0	0.292	0.4	0.787	0.901
APP	CTSB	9606.ENSP00000284981	9606.ENSP00000345672	0	0	0	0	0.091	0	0	0.897	0.902
APP	CASP3	9606.ENSP00000284981	9606.ENSP00000311032	0	0	0	0	0.06	0.603	0	0.774	0.908
APP	ACHE	9606.ENSP00000284981	9606.ENSP00000303211	0	0	0	0	0.067	0.735	0	0.769	0.937
APP	F11	9606.ENSP00000284981	9606.ENSP00000384957	0	0	0	0	0	0.939	0	0.265	0.954
APP	PSEN2	9606.ENSP00000284981	9606.ENSP00000355747	0	0	0	0	0.049	0.339	0	0.954	0.969
APP	PITRM1	9606.ENSP00000284981	9606.ENSP00000370377	0	0	0	0	0.049	0.966	0	0.322	0.976
APP	GAPDH	9606.ENSP00000284981	9606.ENSP00000380070	0	0	0	0	0.056	0.069	0.9	0.806	0.98
APP	PSENEN	9606.ENSP00000284981	9606.ENSP00000468411	0	0	0	0	0	0.806	0.4	0.896	0.986
APP	APH1A	9606.ENSP00000284981	9606.ENSP00000358105	0	0	0	0	0.044	0.807	0.4	0.89	0.986
APP	SNCA	9606.ENSP00000284981	9606.ENSP00000500990	0	0	0	0	0.066	0.78	0.4	0.953	0.993
APP	MAPT	9606.ENSP00000284981	9606.ENSP00000340820	0	0	0	0	0	0.697	0	0.985	0.995
APP	NAE1	9606.ENSP00000284981	9606.ENSP00000351990	0	0	0	0	0.042	0.353	0.9	0.985	0.998
APP	NCSTN	9606.ENSP00000284981	9606.ENSP00000294785	0	0	0	0	0.06	0.949	0.4	0.94	0.998
APP	BACE1	9606.ENSP00000284981	9606.ENSP00000318585	0	0	0	0	0.073	0.86	0.75	0.999	0.999
APP	PSEN1	9606.ENSP00000284981	9606.ENSP00000326366	0	0	0	0	0.049	0.981	0	0.991	0.999
AR	CCND1	9606.ENSP00000363822	9606.ENSP00000227507	0	0	0	0	0.072	0.738	0	0.831	0.955
AR	NR3C1	9606.ENSP00000363822	9606.ENSP00000231509	0	0	0	0.809	0.042	0	0.5	0.607	0.795
AR	NR0B2	9606.ENSP00000363822	9606.ENSP00000254227	0	0	0	0	0	0.51	0	0.55	0.77
AR	FOLH1	9606.ENSP00000363822	9606.ENSP00000256999	0	0	0	0	0.049	0	0	0.72	0.722
AR	MDM2	9606.ENSP00000363822	9606.ENSP00000258149	0	0	0	0	0	0.92	0	0.979	0.998
AR	USP14	9606.ENSP00000363822	9606.ENSP00000261601	0	0	0	0	0.055	0.785	0	0.572	0.905
AR	CREBBP	9606.ENSP00000363822	9606.ENSP00000262367	0	0	0	0	0.042	0.794	0	0.815	0.96
AR	EP300	9606.ENSP00000363822	9606.ENSP00000263253	0	0	0	0	0.043	0.843	0	0.71	0.952
AR	BRD4	9606.ENSP00000363822	9606.ENSP00000263377	0	0	0	0	0	0.585	0	0.929	0.969
AR	STAT3	9606.ENSP00000363822	9606.ENSP00000264657	0	0	0	0	0.048	0.626	0	0.761	0.907
AR	KLKB1	9606.ENSP00000363822	9606.ENSP00000264690	0	0	0	0	0.042	0	0	0.732	0.732
AR	TP53	9606.ENSP00000363822	9606.ENSP00000269305	0	0	0	0	0	0.439	0	0.838	0.905
AR	ERBB2	9606.ENSP00000363822	9606.ENSP00000269571	0	0	0	0	0.058	0.092	0	0.772	0.788
AR	EGFR	9606.ENSP00000363822	9606.ENSP00000275493	0	0	0	0	0	0.536	0	0.72	0.864
AR	HSP90B1	9606.ENSP00000363822	9606.ENSP00000299767	0	0	0	0	0.058	0.159	0.9	0.285	0.935
AR	HDAC3	9606.ENSP00000363822	9606.ENSP00000302967	0	0	0	0	0	0.366	0.5	0.216	0.73
AR	PRKACA	9606.ENSP00000363822	9606.ENSP00000309591	0	0	0	0	0.048	0	0.9	0.415	0.939
AR	EZH2	9606.ENSP00000363822	9606.ENSP00000320147	0	0	0	0	0.054	0.635	0	0.941	0.978
AR	GSK3B	9606.ENSP00000363822	9606.ENSP00000324806	0	0	0	0	0	0.314	0	0.778	0.841
AR	PGR	9606.ENSP00000363822	9606.ENSP00000325120	0	0	0	0.806	0.124	0	0.5	0.509	0.766
AR	HSP90AA1	9606.ENSP00000363822	9606.ENSP00000335153	0	0	0	0	0.054	0.901	0.9	0.99	0.999
AR	PKN1	9606.ENSP00000363822	9606.ENSP00000343325	0	0	0	0	0.054	0.042	0.7	0.59	0.873
AR	NR3C2	9606.ENSP00000363822	9606.ENSP00000350815	0	0	0	0.771	0.042	0	0.5	0.444	0.71
AR	KDM5B	9606.ENSP00000363822	9606.ENSP00000356233	0	0	0	0	0	0.294	0	0.712	0.788
AR	CYP17A1	9606.ENSP00000363822	9606.ENSP00000358903	0	0	0	0	0	0.056	0	0.794	0.797
AR	JUN	9606.ENSP00000363822	9606.ENSP00000360266	0	0	0	0	0.042	0.518	0	0.682	0.84
AR	HSP90AB1	9606.ENSP00000363822	9606.ENSP00000360609	0	0	0	0	0.054	0.57	0.9	0.99	0.999
AR	KDM4A	9606.ENSP00000363822	9606.ENSP00000361473	0	0	0	0	0	0.328	0	0.636	0.745
AR	HDAC1	9606.ENSP00000363822	9606.ENSP00000362649	0	0	0	0	0	0.789	0	0.835	0.964
AR	SRC	9606.ENSP00000363822	9606.ENSP00000362680	0	0	0	0	0	0.748	0	0.944	0.985
AR	PRKCB	9606.ENSP00000363822	9606.ENSP00000496129	0	0	0	0	0	0.292	0	0.636	0.731
AR	KDM3A	9606.ENSP00000363822	9606.ENSP00000386660	0	0	0	0	0	0.292	0	0.638	0.732
AR	CYP19A1	9606.ENSP00000363822	9606.ENSP00000379683	0	0	0	0	0	0.056	0	0.784	0.787
AR	BRD2	9606.ENSP00000363822	9606.ENSP00000378702	0	0	0	0	0	0.512	0	0.605	0.799
AR	IGF1R	9606.ENSP00000363822	9606.ENSP00000497069	0	0	0	0	0.085	0.071	0	0.792	0.808
AR	SRD5A2	9606.ENSP00000363822	9606.ENSP00000477587	0	0	0	0	0.074	0	0	0.815	0.821
AR	KDM4C	9606.ENSP00000363822	9606.ENSP00000370710	0	0	0	0	0	0.132	0.5	0.625	0.823
AR	GAPDH	9606.ENSP00000363822	9606.ENSP00000380070	0	0	0	0	0	0.294	0	0.766	0.828
AR	HIF1A	9606.ENSP00000363822	9606.ENSP00000437955	0	0	0	0	0.067	0.525	0	0.733	0.871
AR	ERG	9606.ENSP00000363822	9606.ENSP00000414150	0	0	0	0	0.043	0.625	0	0.727	0.893
AR	AKT1	9606.ENSP00000363822	9606.ENSP00000451828	0	0	0	0	0.055	0.636	0	0.721	0.895
AR	ESR1	9606.ENSP00000363822	9606.ENSP00000405330	0	0	0	0.651	0.172	0	0	0.978	0.981
AR	KDM1A	9606.ENSP00000363822	9606.ENSP00000383042	0	0	0	0	0	0.632	0.5	0.982	0.996
AR	CTNNB1	9606.ENSP00000363822	9606.ENSP00000495360	0	0	0	0	0.052	0.888	0	0.968	0.996
ARG1	ODC1	9606.ENSP00000349446	9606.ENSP00000234111	0.091	0	0	0	0.11	0	0.937	0.737	0.984
ARG1	CCR2	9606.ENSP00000349446	9606.ENSP00000292301	0	0	0	0	0.08	0	0	0.721	0.732
ARG1	NOS3	9606.ENSP00000349446	9606.ENSP00000297494	0	0	0	0	0	0.076	0.9	0.599	0.959
ARG1	NOS2	9606.ENSP00000349446	9606.ENSP00000327251	0	0	0	0	0	0.076	0.9	0.81	0.98
ARG1	CHIA	9606.ENSP00000349446	9606.ENSP00000358755	0	0	0	0	0.058	0	0	0.714	0.719
ARG1	IDO1	9606.ENSP00000349446	9606.ENSP00000430950	0	0	0	0	0.06	0	0	0.77	0.775
ARG1	TNF	9606.ENSP00000349446	9606.ENSP00000398698	0	0	0	0	0	0	0	0.777	0.777
ARG1	SRM	9606.ENSP00000349446	9606.ENSP00000366156	0.102	0	0	0	0.244	0	0.449	0.664	0.857
ARG1	NOS1	9606.ENSP00000349446	9606.ENSP00000477999	0	0	0	0	0	0.076	0.9	0.516	0.951
ARG1	OAT	9606.ENSP00000349446	9606.ENSP00000357838	0.115	0	0	0	0.696	0.067	0.977	0.852	0.998
ARHGDIA	PRKACA	9606.ENSP00000463939	9606.ENSP00000309591	0	0	0	0	0.11	0	0.9	0.291	0.931
ARHGDIA	RAC1	9606.ENSP00000463939	9606.ENSP00000348461	0	0	0	0	0.093	0.926	0.7	0.773	0.994
ARHGDIA	NGF	9606.ENSP00000463939	9606.ENSP00000358525	0	0	0	0	0	0	0.5	0.453	0.714
ARHGDIA	XIAP	9606.ENSP00000463939	9606.ENSP00000360242	0	0	0	0	0.056	0.51	0	0.542	0.769
ARHGDIA	AKT1	9606.ENSP00000463939	9606.ENSP00000451828	0	0	0	0	0.152	0.045	0	0.982	0.984
ARHGDIA	CDC42	9606.ENSP00000463939	9606.ENSP00000497733	0	0	0	0	0.117	0.812	0.5	0.996	0.999
ASAH1	GLA	9606.ENSP00000371152	9606.ENSP00000218516	0	0	0	0	0.056	0	0	0.814	0.817
ASAH1	SPHK1	9606.ENSP00000371152	9606.ENSP00000313681	0	0	0	0	0	0.046	0.918	0.766	0.98
ASAH1	GBA	9606.ENSP00000371152	9606.ENSP00000314508	0	0	0	0	0.109	0	0.9	0.787	0.979
ASAH1	UGCG	9606.ENSP00000371152	9606.ENSP00000363397	0	0	0	0	0	0	0.9	0.729	0.971
ASAH1	SPHK2	9606.ENSP00000371152	9606.ENSP00000469158	0	0	0	0	0	0.046	0.918	0.746	0.978
ASNS	CAD	9606.ENSP00000377845	9606.ENSP00000264705	0.074	0	0	0	0.084	0	0.9	0.434	0.945
ASNS	ADSS2	9606.ENSP00000377845	9606.ENSP00000355493	0.046	0	0	0	0.084	0	0.9	0.367	0.937
ASNS	OAT	9606.ENSP00000377845	9606.ENSP00000357838	0.088	0	0	0	0	0	0.673	0.482	0.832
ATIC	UMPS	9606.ENSP00000236959	9606.ENSP00000232607	0.102	0	0	0	0.371	0	0	0.617	0.765
ATIC	GGH	9606.ENSP00000236959	9606.ENSP00000260118	0	0	0	0	0.104	0	0	0.706	0.725
ATIC	FAAH	9606.ENSP00000236959	9606.ENSP00000243167	0.105	0	0	0	0.104	0	0.673	0.093	0.73
ATIC	FPGS	9606.ENSP00000236959	9606.ENSP00000362344	0.107	0	0	0	0.049	0	0	0.767	0.785
ATIC	PRKAG1	9606.ENSP00000236959	9606.ENSP00000323867	0.115	0	0	0	0.207	0	0.673	0.335	0.826
ATIC	TYMS	9606.ENSP00000236959	9606.ENSP00000315644	0	0	0	0	0.181	0.222	0	0.794	0.857
ATIC	NT5M	9606.ENSP00000236959	9606.ENSP00000373674	0	0	0	0	0.083	0	0.9	0.104	0.91
ATIC	ALK	9606.ENSP00000236959	9606.ENSP00000373700	0	0	0	0	0	0.059	0.5	0.867	0.932
ATIC	AMPD3	9606.ENSP00000236959	9606.ENSP00000379802	0	0	0	0	0	0.052	0.9	0.492	0.947
ATIC	AMPD2	9606.ENSP00000236959	9606.ENSP00000499465	0	0	0	0	0.05	0.052	0.9	0.524	0.951
ATIC	HPRT1	9606.ENSP00000236959	9606.ENSP00000298556	0.119	0	0	0	0.088	0	0.9	0.542	0.958
ATIC	IMPDH1	9606.ENSP00000236959	9606.ENSP00000345096	0.102	0	0	0	0.309	0	0.942	0.502	0.979
ATIC	DHFR	9606.ENSP00000236959	9606.ENSP00000396308	0.103	0	0	0	0.087	0	0.9	0.863	0.987
ATIC	IMPDH2	9606.ENSP00000236959	9606.ENSP00000321584	0.102	0	0	0	0.577	0	0.942	0.637	0.991
ATIC	ADSS2	9606.ENSP00000236959	9606.ENSP00000355493	0.12	0	0	0	0.601	0.099	0.978	0.665	0.997
ATIC	GART	9606.ENSP00000236959	9606.ENSP00000371253	0.356	0.001	0.349	0	0.971	0.225	0.98	0.916	0.999
ATP12A	CYP2D6	9606.ENSP00000218548	9606.ENSP00000496150	0	0	0	0	0.042	0.042	0.099	0.693	0.713
ATP12A	ATP1A1	9606.ENSP00000218548	9606.ENSP00000445306	0	0	0.056	0.969	0	0	0.72	0.044	0.725
ATP12A	CYP3A4	9606.ENSP00000218548	9606.ENSP00000498939	0	0	0	0	0.043	0.042	0.099	0.72	0.738
ATP12A	ACE	9606.ENSP00000218548	9606.ENSP00000290866	0	0	0	0	0	0	0	0.771	0.771
ATP12A	ALB	9606.ENSP00000218548	9606.ENSP00000295897	0	0	0	0	0	0	0	0.773	0.773
ATP12A	CA2	9606.ENSP00000218548	9606.ENSP00000285379	0	0	0	0	0	0	0	0.792	0.792
ATP12A	SLC9A1	9606.ENSP00000218548	9606.ENSP00000263980	0	0	0	0	0.059	0.099	0.72	0.458	0.854
ATP12A	CYP2C19	9606.ENSP00000218548	9606.ENSP00000360372	0	0	0	0	0.047	0.042	0.099	0.944	0.947
ATP1A1	MAPK1	9606.ENSP00000445306	9606.ENSP00000215832	0	0	0	0	0.085	0.314	0.9	0.204	0.943
ATP1A1	ATP12A	9606.ENSP00000445306	9606.ENSP00000218548	0	0	0.056	0.969	0	0	0.72	0.044	0.725
ATP1A1	MAPK3	9606.ENSP00000445306	9606.ENSP00000263025	0	0	0	0	0.074	0.314	0.9	0.195	0.942
ATP1A1	SLC9A1	9606.ENSP00000445306	9606.ENSP00000263980	0	0	0	0	0.08	0.099	0.72	0.32	0.821
ATP1A1	PRKACA	9606.ENSP00000445306	9606.ENSP00000309591	0	0	0	0	0.076	0.046	0.65	0.262	0.742
ATP1A1	CYP11B2	9606.ENSP00000445306	9606.ENSP00000325822	0	0	0	0	0	0.042	0.099	0.701	0.72
AURKA	CDC45	9606.ENSP00000216911	9606.ENSP00000405726	0	0	0	0	0.525	0	0	0.396	0.701
AURKA	CDK4	9606.ENSP00000216911	9606.ENSP00000257904	0	0	0.167	0.645	0.357	0.095	0	0.461	0.704
AURKA	CDC25A	9606.ENSP00000216911	9606.ENSP00000303706	0	0	0	0	0.299	0	0	0.626	0.727
AURKA	TYMS	9606.ENSP00000216911	9606.ENSP00000315644	0	0	0	0	0.551	0	0	0.421	0.729
AURKA	CTNNB1	9606.ENSP00000216911	9606.ENSP00000495360	0	0	0	0	0.066	0.189	0	0.675	0.732
AURKA	FEN1	9606.ENSP00000216911	9606.ENSP00000305480	0	0.013	0	0	0.47	0	0	0.544	0.748
AURKA	CHEK1	9606.ENSP00000216911	9606.ENSP00000391090	0	0	0	0.602	0.471	0.075	0	0.537	0.754
AURKA	EZH2	9606.ENSP00000216911	9606.ENSP00000320147	0	0	0	0	0.291	0.102	0	0.655	0.761
AURKA	ESR1	9606.ENSP00000216911	9606.ENSP00000405330	0	0	0	0	0.057	0.302	0	0.678	0.769
AURKA	GSK3B	9606.ENSP00000216911	9606.ENSP00000324806	0	0	0	0.622	0.042	0.523	0	0.535	0.769
AURKA	CCNE2	9606.ENSP00000216911	9606.ENSP00000429089	0	0	0	0	0.191	0.616	0	0.446	0.812
AURKA	NEK2	9606.ENSP00000216911	9606.ENSP00000355966	0	0	0.123	0.684	0.641	0	0	0.501	0.829
AURKA	CDK2	9606.ENSP00000216911	9606.ENSP00000266970	0	0	0.13	0.753	0.372	0.637	0	0.495	0.886
AURKA	AURKB	9606.ENSP00000216911	9606.ENSP00000313950	0	0	0.061	0.958	0.573	0.421	0.54	0.387	0.922
AURKA	KIF20A	9606.ENSP00000216911	9606.ENSP00000378356	0	0	0	0	0.833	0.084	0	0.616	0.936
AURKA	HDAC6	9606.ENSP00000216911	9606.ENSP00000365804	0	0	0	0	0	0.51	0	0.891	0.944
AURKA	CCNA2	9606.ENSP00000216911	9606.ENSP00000481380	0	0	0	0	0.853	0	0	0.669	0.949
AURKA	CDK1	9606.ENSP00000216911	9606.ENSP00000378699	0	0	0.125	0.747	0.777	0.525	0	0.537	0.951
AURKA	TOP2A	9606.ENSP00000216911	9606.ENSP00000411532	0	0	0	0	0.826	0.071	0	0.791	0.963
AURKA	KIF11	9606.ENSP00000216911	9606.ENSP00000260731	0	0	0	0	0.812	0.272	0	0.816	0.972
AURKA	CCNB1	9606.ENSP00000216911	9606.ENSP00000256442	0	0	0	0	0.863	0.094	0	0.845	0.979
AURKA	CCNB2	9606.ENSP00000216911	9606.ENSP00000288207	0	0	0	0	0.86	0.637	0	0.799	0.988
AURKA	PLK1	9606.ENSP00000216911	9606.ENSP00000300093	0	0	0	0.741	0.902	0.69	0.5	0.84	0.997
AURKA	TP53	9606.ENSP00000216911	9606.ENSP00000269305	0	0	0	0	0.116	0.81	0.75	0.978	0.998
AURKB	AURKA	9606.ENSP00000313950	9606.ENSP00000216911	0	0	0.061	0.958	0.573	0.421	0.54	0.387	0.922
AURKB	CCNA1	9606.ENSP00000313950	9606.ENSP00000255465	0	0	0	0	0.299	0	0	0.6	0.708
AURKB	CCNB1	9606.ENSP00000313950	9606.ENSP00000256442	0	0	0	0	0.587	0.094	0.4	0.851	0.962
AURKB	KIF11	9606.ENSP00000313950	9606.ENSP00000260731	0	0	0	0	0.768	0.272	0	0.804	0.964
AURKB	TP53	9606.ENSP00000313950	9606.ENSP00000269305	0	0	0	0	0.129	0.51	0.5	0.621	0.908
AURKB	PLK4	9606.ENSP00000313950	9606.ENSP00000270861	0	0	0	0.826	0.599	0.186	0	0.228	0.726
AURKB	CCNB2	9606.ENSP00000313950	9606.ENSP00000288207	0	0	0	0	0.844	0.094	0.4	0.901	0.99
AURKB	PLK1	9606.ENSP00000313950	9606.ENSP00000300093	0	0	0	0.744	0.789	0.212	0.5	0.351	0.939
AURKB	CDC25A	9606.ENSP00000313950	9606.ENSP00000303706	0	0	0	0	0.383	0.292	0	0.465	0.746
AURKB	POLD1	9606.ENSP00000313950	9606.ENSP00000472445	0	0	0	0	0.685	0	0	0.158	0.724
AURKB	TYMS	9606.ENSP00000313950	9606.ENSP00000315644	0	0	0	0	0.623	0	0	0.333	0.738
AURKB	CHEK1	9606.ENSP00000313950	9606.ENSP00000391090	0	0	0	0.624	0.475	0.075	0	0.534	0.754
AURKB	KCNJ11	9606.ENSP00000313950	9606.ENSP00000345708	0	0	0	0	0	0	0	0.76	0.76
AURKB	TK1	9606.ENSP00000313950	9606.ENSP00000468425	0	0	0	0	0.503	0	0	0.55	0.767
AURKB	NEK2	9606.ENSP00000313950	9606.ENSP00000355966	0	0	0.12	0.688	0.585	0	0	0.455	0.783
AURKB	RAD51	9606.ENSP00000313950	9606.ENSP00000493712	0	0	0	0	0.463	0.071	0	0.604	0.785
AURKB	VCP	9606.ENSP00000313950	9606.ENSP00000351777	0	0	0	0	0.063	0.314	0	0.709	0.797
AURKB	HSP90AA1	9606.ENSP00000313950	9606.ENSP00000335153	0	0	0	0	0.066	0.688	0	0.622	0.88
AURKB	HSP90AB1	9606.ENSP00000313950	9606.ENSP00000360609	0	0	0	0	0.064	0.7	0	0.62	0.884
AURKB	PPP1CC	9606.ENSP00000313950	9606.ENSP00000341779	0	0	0	0	0.074	0.456	0	0.847	0.916
AURKB	CDC45	9606.ENSP00000313950	9606.ENSP00000405726	0	0	0	0	0.805	0	0	0.637	0.926
AURKB	OGA	9606.ENSP00000313950	9606.ENSP00000354850	0	0	0	0	0.091	0	0	0.926	0.93
AURKB	HASPIN	9606.ENSP00000313950	9606.ENSP00000325290	0	0	0	0	0.386	0.292	0	0.908	0.956
AURKB	TOP2A	9606.ENSP00000313950	9606.ENSP00000411532	0	0	0	0	0.831	0.314	0	0.761	0.97
AURKB	KIF20A	9606.ENSP00000313950	9606.ENSP00000378356	0	0	0	0	0.835	0.637	0	0.846	0.99
AURKB	CCNA2	9606.ENSP00000313950	9606.ENSP00000481380	0	0	0	0	0.96	0	0	0.807	0.991
AURKB	CDK1	9606.ENSP00000313950	9606.ENSP00000378699	0	0	0.138	0.719	0.95	0.331	0.4	0.856	0.997
AVPR1A	OXTR	9606.ENSP00000299178	9606.ENSP00000324270	0	0	0.063	0.934	0	0	0.4	0.632	0.775
AVPR1A	AVPR2	9606.ENSP00000299178	9606.ENSP00000496396	0	0	0.069	0.874	0.044	0	0.9	0.542	0.953
AVPR2	REN	9606.ENSP00000496396	9606.ENSP00000272190	0	0	0	0	0.055	0	0	0.709	0.713
AVPR2	AVPR1A	9606.ENSP00000496396	9606.ENSP00000299178	0	0	0.069	0.874	0.044	0	0.9	0.542	0.953
AVPR2	ADRB2	9606.ENSP00000496396	9606.ENSP00000305372	0	0	0	0.57	0.063	0	0.4	0.6	0.755
AVPR2	SRC	9606.ENSP00000496396	9606.ENSP00000362680	0	0	0	0	0.044	0	0.5	0.523	0.752
AVPR2	AGTR1	9606.ENSP00000496396	9606.ENSP00000398832	0	0	0	0	0.067	0	0.4	0.666	0.796
AXL	PIK3CA	9606.ENSP00000301178	9606.ENSP00000263967	0	0	0	0	0	0.069	0.5	0.493	0.743
AXL	ERBB2	9606.ENSP00000301178	9606.ENSP00000269571	0	0	0	0.597	0	0.091	0	0.75	0.763
AXL	EGFR	9606.ENSP00000301178	9606.ENSP00000275493	0	0	0	0.603	0.122	0.568	0	0.495	0.792
AXL	LCK	9606.ENSP00000301178	9606.ENSP00000477713	0	0	0	0.7	0	0.243	0	0.66	0.731
AXL	HSP90AA1	9606.ENSP00000301178	9606.ENSP00000335153	0	0	0	0	0.05	0.478	0	0.603	0.786
AXL	PIK3R1	9606.ENSP00000301178	9606.ENSP00000428056	0	0	0	0	0	0.581	0.5	0.518	0.89
AXL	JAK1	9606.ENSP00000301178	9606.ENSP00000499900	0	0	0	0.575	0	0.051	0.9	0.172	0.914
AXL	JAK2	9606.ENSP00000301178	9606.ENSP00000371067	0	0	0	0.583	0	0.051	0.9	0.178	0.915
AXL	SRC	9606.ENSP00000301178	9606.ENSP00000362680	0	0	0	0.691	0.049	0.485	0.9	0.694	0.983
B4GALT1	ST6GAL1	9606.ENSP00000369055	9606.ENSP00000169298	0	0	0	0	0	0	0.9	0.912	0.99
B4GALT1	FUT6	9606.ENSP00000369055	9606.ENSP00000286955	0	0	0	0	0	0	0.9	0.865	0.985
BACE1	BCHE	9606.ENSP00000318585	9606.ENSP00000264381	0	0	0	0	0.042	0	0	0.741	0.741
BACE1	APP	9606.ENSP00000318585	9606.ENSP00000284981	0	0	0	0	0.073	0.86	0.75	0.999	0.999
BACE1	NCSTN	9606.ENSP00000318585	9606.ENSP00000294785	0	0	0	0	0	0.292	0	0.835	0.878
BACE1	ACHE	9606.ENSP00000318585	9606.ENSP00000303211	0	0	0	0	0	0	0	0.831	0.831
BACE1	MAPT	9606.ENSP00000318585	9606.ENSP00000340820	0	0	0	0	0.067	0	0	0.764	0.77
BACE1	CTSB	9606.ENSP00000318585	9606.ENSP00000345672	0	0	0	0	0.088	0.104	0	0.742	0.771
BACE1	MME	9606.ENSP00000318585	9606.ENSP00000418525	0	0	0	0	0	0.046	0	0.789	0.79
BACE1	APH1A	9606.ENSP00000318585	9606.ENSP00000358105	0	0	0	0	0	0	0	0.793	0.793
BACE1	PSEN2	9606.ENSP00000318585	9606.ENSP00000355747	0	0	0	0	0.057	0	0	0.85	0.853
BACE1	PSENEN	9606.ENSP00000318585	9606.ENSP00000468411	0	0	0	0	0	0	0	0.875	0.875
BACE1	CDK5	9606.ENSP00000318585	9606.ENSP00000419782	0	0	0	0	0.049	0	0	0.875	0.876
BACE1	BACE2	9606.ENSP00000318585	9606.ENSP00000332979	0	0	0.062	0.926	0.045	0	0.9	0.107	0.909
BACE1	PSEN1	9606.ENSP00000318585	9606.ENSP00000326366	0	0	0	0	0.05	0.292	0	0.962	0.972
BACE2	APP	9606.ENSP00000332979	9606.ENSP00000284981	0	0	0	0	0.062	0.119	0	0.829	0.847
BACE2	BACE1	9606.ENSP00000332979	9606.ENSP00000318585	0	0	0.062	0.926	0.045	0	0.9	0.107	0.909
BACE2	PSEN1	9606.ENSP00000332979	9606.ENSP00000326366	0	0	0	0	0.05	0	0	0.769	0.771
BACE2	FYN	9606.ENSP00000332979	9606.ENSP00000346671	0	0	0	0	0.07	0.901	0	0.192	0.919
BBOX1	ALDH2	9606.ENSP00000263182	9606.ENSP00000261733	0	0	0	0	0.11	0.057	0.908	0.133	0.924
BCHE	F2	9606.ENSP00000264381	9606.ENSP00000308541	0	0	0	0	0.134	0.052	0	0.67	0.706
BCHE	MAPT	9606.ENSP00000264381	9606.ENSP00000340820	0	0	0	0	0.044	0	0	0.711	0.712
BCHE	APP	9606.ENSP00000264381	9606.ENSP00000284981	0	0	0	0	0.062	0	0	0.721	0.727
BCHE	BACE1	9606.ENSP00000264381	9606.ENSP00000318585	0	0	0	0	0.042	0	0	0.741	0.741
BCHE	MAOA	9606.ENSP00000264381	9606.ENSP00000340684	0	0	0	0	0.105	0	0	0.744	0.762
BCHE	MGAM	9606.ENSP00000264381	9606.ENSP00000447378	0	0	0	0	0.06	0	0	0.771	0.776
BCHE	SI	9606.ENSP00000264381	9606.ENSP00000264382	0	0	0	0	0.06	0	0	0.771	0.776
BCHE	MAOB	9606.ENSP00000264381	9606.ENSP00000367309	0	0	0	0	0.123	0	0	0.791	0.809
BCHE	CHAT	9606.ENSP00000264381	9606.ENSP00000337103	0	0	0	0	0	0	0	0.871	0.871
BCHE	ALB	9606.ENSP00000264381	9606.ENSP00000295897	0	0	0	0	0.134	0	0	0.903	0.912
BCL2	MAPK1	9606.ENSP00000381185	9606.ENSP00000215832	0	0	0	0	0.086	0.292	0.9	0.586	0.969
BCL2	HMOX1	9606.ENSP00000381185	9606.ENSP00000216117	0	0	0	0	0	0	0	0.856	0.856
BCL2	MMP2	9606.ENSP00000381185	9606.ENSP00000219070	0	0	0	0	0	0	0	0.716	0.716
BCL2	CD38	9606.ENSP00000381185	9606.ENSP00000226279	0	0	0	0	0.065	0	0	0.717	0.724
BCL2	IL2	9606.ENSP00000381185	9606.ENSP00000226730	0	0	0	0	0.044	0	0	0.758	0.758
BCL2	CTSC	9606.ENSP00000381185	9606.ENSP00000227266	0	0	0	0	0.055	0	0.9	0.172	0.914
BCL2	CCND1	9606.ENSP00000381185	9606.ENSP00000227507	0	0	0	0	0.052	0	0	0.957	0.958
BCL2	MAPK14	9606.ENSP00000381185	9606.ENSP00000229795	0	0	0	0	0.062	0	0	0.694	0.701
BCL2	NR3C1	9606.ENSP00000381185	9606.ENSP00000231509	0	0	0	0	0.101	0.303	0	0.658	0.767
BCL2	CTSD	9606.ENSP00000381185	9606.ENSP00000236671	0	0	0	0	0	0	0.9	0.514	0.949
BCL2	LGALS3	9606.ENSP00000381185	9606.ENSP00000254301	0	0	0	0	0.052	0	0	0.915	0.915
BCL2	CCNB1	9606.ENSP00000381185	9606.ENSP00000256442	0	0	0	0	0	0	0	0.768	0.768
BCL2	CDK4	9606.ENSP00000381185	9606.ENSP00000257904	0	0	0	0	0.047	0.209	0	0.775	0.815
BCL2	MDM2	9606.ENSP00000381185	9606.ENSP00000258149	0	0	0	0	0.056	0	0	0.953	0.953
BCL2	CCND2	9606.ENSP00000381185	9606.ENSP00000261254	0	0	0	0	0.064	0	0	0.882	0.885
BCL2	CREBBP	9606.ENSP00000381185	9606.ENSP00000262367	0	0	0	0	0.049	0	0	0.737	0.739
BCL2	MAPK3	9606.ENSP00000381185	9606.ENSP00000263025	0	0	0	0	0.067	0	0.9	0.852	0.985
BCL2	EP300	9606.ENSP00000381185	9606.ENSP00000263253	0	0	0	0	0.049	0	0.5	0.747	0.869
BCL2	BRD4	9606.ENSP00000381185	9606.ENSP00000263377	0	0	0	0	0	0.469	0	0.517	0.732
BCL2	STAT3	9606.ENSP00000381185	9606.ENSP00000264657	0	0	0	0	0	0.056	0.75	0.84	0.959
BCL2	CDK6	9606.ENSP00000381185	9606.ENSP00000265734	0	0	0	0	0.049	0.046	0	0.708	0.712
BCL2	CDK2	9606.ENSP00000381185	9606.ENSP00000266970	0	0	0	0	0.047	0.301	0	0.741	0.812
BCL2	TP53	9606.ENSP00000381185	9606.ENSP00000269305	0	0	0	0	0.103	0.869	0.9	0.999	0.999
BCL2	ERBB2	9606.ENSP00000381185	9606.ENSP00000269571	0	0	0	0	0.048	0	0	0.848	0.849
BCL2	CTSK	9606.ENSP00000381185	9606.ENSP00000271651	0	0	0	0	0.079	0	0.9	0.285	0.928
BCL2	EGFR	9606.ENSP00000381185	9606.ENSP00000275493	0	0	0	0	0.048	0	0	0.838	0.839
BCL2	KIT	9606.ENSP00000381185	9606.ENSP00000288135	0	0	0	0	0.049	0	0	0.704	0.707
BCL2	ALB	9606.ENSP00000381185	9606.ENSP00000295897	0	0	0	0	0	0	0	0.748	0.748
BCL2	MAP2K1	9606.ENSP00000381185	9606.ENSP00000302486	0	0	0	0	0.083	0	0	0.738	0.749
BCL2	PRKACA	9606.ENSP00000381185	9606.ENSP00000309591	0	0	0	0	0	0	0	0.706	0.706
BCL2	CASP3	9606.ENSP00000381185	9606.ENSP00000311032	0	0	0	0	0.098	0.354	0	0.98	0.987
BCL2	CASP2	9606.ENSP00000381185	9606.ENSP00000312664	0	0	0	0	0.086	0.292	0	0.687	0.78
BCL2	HSPA5	9606.ENSP00000381185	9606.ENSP00000324173	0	0	0	0	0	0	0	0.738	0.738
BCL2	GSK3B	9606.ENSP00000381185	9606.ENSP00000324806	0	0	0	0	0.049	0	0	0.729	0.731
BCL2	PSEN1	9606.ENSP00000381185	9606.ENSP00000326366	0	0	0	0	0	0.51	0	0.617	0.804
BCL2	CASP9	9606.ENSP00000381185	9606.ENSP00000330237	0	0	0	0	0.091	0.125	0	0.938	0.946
BCL2	HSP90AA1	9606.ENSP00000381185	9606.ENSP00000335153	0	0	0	0	0.06	0.51	0	0.859	0.929
BCL2	CTSL	9606.ENSP00000381185	9606.ENSP00000345344	0	0	0	0	0.073	0	0.9	0.32	0.931
BCL2	CTSB	9606.ENSP00000381185	9606.ENSP00000345672	0	0	0	0	0.055	0	0.9	0.49	0.947
BCL2	CASP8	9606.ENSP00000381185	9606.ENSP00000351273	0	0	0	0	0.086	0.648	0	0.954	0.984
BCL2	MAP3K5	9606.ENSP00000381185	9606.ENSP00000351908	0	0	0	0	0.107	0	0	0.736	0.755
BCL2	MTOR	9606.ENSP00000381185	9606.ENSP00000354558	0	0	0	0	0	0	0	0.765	0.765
BCL2	PARP1	9606.ENSP00000381185	9606.ENSP00000355759	0	0	0	0	0.112	0.292	0	0.879	0.917
BCL2	MDM4	9606.ENSP00000381185	9606.ENSP00000356150	0	0	0	0	0.056	0.51	0	0.46	0.728
BCL2	PTGS2	9606.ENSP00000381185	9606.ENSP00000356438	0	0	0	0	0	0	0	0.745	0.745
BCL2	CTSS	9606.ENSP00000381185	9606.ENSP00000357981	0	0	0	0	0.091	0	0.9	0.459	0.946
BCL2	MCL1	9606.ENSP00000381185	9606.ENSP00000358022	0	0	0	0.625	0	0.536	0	0.514	0.764
BCL2	CASP7	9606.ENSP00000381185	9606.ENSP00000358327	0	0	0	0	0.087	0.125	0	0.836	0.857
BCL2	CHUK	9606.ENSP00000381185	9606.ENSP00000359424	0	0	0	0	0.093	0.292	0	0.732	0.813
BCL2	XIAP	9606.ENSP00000381185	9606.ENSP00000360242	0	0	0	0	0.048	0.299	0	0.933	0.951
BCL2	JUN	9606.ENSP00000381185	9606.ENSP00000360266	0	0	0	0	0.047	0	0	0.927	0.927
BCL2	HSP90AB1	9606.ENSP00000381185	9606.ENSP00000360609	0	0	0	0	0.06	0	0	0.77	0.775
BCL2	MMP9	9606.ENSP00000381185	9606.ENSP00000361405	0	0	0	0	0.087	0	0	0.794	0.804
BCL2	SRC	9606.ENSP00000381185	9606.ENSP00000362680	0	0	0	0	0.067	0	0	0.856	0.86
BCL2	TLR4	9606.ENSP00000381185	9606.ENSP00000363089	0	0	0	0	0.055	0	0	0.72	0.724
BCL2	BCL2L1	9606.ENSP00000381185	9606.ENSP00000365230	0	0	0	0.894	0	0.863	0.9	0.984	0.999
BCL2	JAK2	9606.ENSP00000381185	9606.ENSP00000371067	0	0	0	0	0.085	0	0	0.707	0.72
BCL2	CDK1	9606.ENSP00000381185	9606.ENSP00000378699	0	0	0	0	0.047	0.626	0	0.795	0.92
BCL2	MAPK8	9606.ENSP00000381185	9606.ENSP00000378974	0	0	0	0	0.094	0.287	0.9	0.713	0.979
BCL2	GAPDH	9606.ENSP00000381185	9606.ENSP00000380070	0	0	0	0	0	0	0	0.876	0.876
BCL2	BIRC2	9606.ENSP00000381185	9606.ENSP00000477613	0	0	0	0	0.048	0.051	0	0.71	0.715
BCL2	DAPK1	9606.ENSP00000381185	9606.ENSP00000386135	0	0	0	0	0	0	0	0.726	0.726
BCL2	IKBKB	9606.ENSP00000381185	9606.ENSP00000430684	0	0	0	0	0.105	0.292	0	0.604	0.727
BCL2	BRAF	9606.ENSP00000381185	9606.ENSP00000419060	0	0	0	0	0.051	0	0	0.759	0.761
BCL2	IGF1R	9606.ENSP00000381185	9606.ENSP00000497069	0	0	0	0	0.042	0	0	0.78	0.781
BCL2	ERN1	9606.ENSP00000381185	9606.ENSP00000401445	0	0	0	0	0.055	0	0	0.777	0.781
BCL2	CTNNB1	9606.ENSP00000381185	9606.ENSP00000495360	0	0	0	0	0.051	0	0	0.779	0.781
BCL2	MME	9606.ENSP00000381185	9606.ENSP00000418525	0	0	0	0	0.053	0	0	0.791	0.793
BCL2	CASP1	9606.ENSP00000381185	9606.ENSP00000433138	0	0	0	0	0.067	0.125	0	0.794	0.817
BCL2	TNF	9606.ENSP00000381185	9606.ENSP00000398698	0	0	0	0	0.08	0.076	0	0.876	0.885
BCL2	RAF1	9606.ENSP00000381185	9606.ENSP00000401888	0	0	0	0	0.051	0.625	0	0.723	0.892
BCL2	ESR1	9606.ENSP00000381185	9606.ENSP00000405330	0	0	0	0	0.083	0.045	0.5	0.794	0.897
BCL2	RELA	9606.ENSP00000381185	9606.ENSP00000384273	0	0	0	0	0	0.292	0	0.862	0.898
BCL2	SPHK2	9606.ENSP00000381185	9606.ENSP00000469158	0	0	0	0	0	0.292	0	0.864	0.899
BCL2	HIF1A	9606.ENSP00000381185	9606.ENSP00000437955	0	0	0	0	0	0.51	0	0.895	0.946
BCL2	PPP2CA	9606.ENSP00000381185	9606.ENSP00000418447	0	0	0	0	0	0.515	0.9	0.297	0.962
BCL2	AKT1	9606.ENSP00000381185	9606.ENSP00000451828	0	0	0	0	0	0	0.9	0.934	0.993
BCL2	NR4A1	9606.ENSP00000381185	9606.ENSP00000440864	0	0	0	0	0.063	0.698	0.9	0.985	0.999
BCL2L1	IL2	9606.ENSP00000365230	9606.ENSP00000226730	0	0	0	0	0.083	0	0	0.908	0.912
BCL2L1	CTSC	9606.ENSP00000365230	9606.ENSP00000227266	0	0	0	0	0	0	0.9	0.137	0.91
BCL2L1	CCND1	9606.ENSP00000365230	9606.ENSP00000227507	0	0	0	0	0.052	0	0	0.806	0.808
BCL2L1	MAPK14	9606.ENSP00000365230	9606.ENSP00000229795	0	0	0	0	0.106	0.292	0	0.655	0.762
BCL2L1	CTSD	9606.ENSP00000365230	9606.ENSP00000236671	0	0	0	0	0.074	0	0.9	0.344	0.934
BCL2L1	MDM2	9606.ENSP00000365230	9606.ENSP00000258149	0	0	0	0	0.056	0.095	0	0.779	0.794
BCL2L1	USP14	9606.ENSP00000365230	9606.ENSP00000261601	0	0	0	0	0.049	0.51	0	0.494	0.743
BCL2L1	MAPK3	9606.ENSP00000365230	9606.ENSP00000263025	0	0	0	0	0.114	0	0	0.676	0.701
BCL2L1	STAT3	9606.ENSP00000365230	9606.ENSP00000264657	0	0	0	0	0.055	0.095	0.75	0.79	0.949
BCL2L1	CASP6	9606.ENSP00000365230	9606.ENSP00000265164	0	0	0	0	0.058	0.209	0	0.631	0.701
BCL2L1	TP53	9606.ENSP00000365230	9606.ENSP00000269305	0	0	0	0	0.074	0.986	0	0.998	0.999
BCL2L1	ERBB2	9606.ENSP00000365230	9606.ENSP00000269571	0	0	0	0	0.048	0	0	0.765	0.767
BCL2L1	CTSK	9606.ENSP00000365230	9606.ENSP00000271651	0	0	0	0	0	0	0.9	0.207	0.917
BCL2L1	EGFR	9606.ENSP00000365230	9606.ENSP00000275493	0	0	0	0	0.048	0	0	0.846	0.847
BCL2L1	CASP3	9606.ENSP00000365230	9606.ENSP00000311032	0	0	0	0	0.044	0.209	0	0.94	0.95
BCL2L1	CASP2	9606.ENSP00000365230	9606.ENSP00000312664	0	0	0	0	0.042	0.36	0	0.655	0.77
BCL2L1	GSK3B	9606.ENSP00000365230	9606.ENSP00000324806	0	0	0	0	0.06	0.292	0	0.763	0.828
BCL2L1	CASP9	9606.ENSP00000365230	9606.ENSP00000330237	0	0	0	0	0.082	0.822	0	0.959	0.992
BCL2L1	HSP90AA1	9606.ENSP00000365230	9606.ENSP00000335153	0	0	0	0	0.06	0	0	0.721	0.727
BCL2L1	CTSL	9606.ENSP00000365230	9606.ENSP00000345344	0	0	0	0	0	0	0.9	0.23	0.919
BCL2L1	CTSB	9606.ENSP00000365230	9606.ENSP00000345672	0	0	0	0	0.075	0	0.9	0.388	0.938
BCL2L1	CASP8	9606.ENSP00000365230	9606.ENSP00000351273	0	0	0	0	0.042	0.51	0	0.869	0.933
BCL2L1	MTOR	9606.ENSP00000365230	9606.ENSP00000354558	0	0	0	0	0.06	0.51	0	0.628	0.813
BCL2L1	PARP1	9606.ENSP00000365230	9606.ENSP00000355759	0	0	0	0	0.042	0	0	0.796	0.796
BCL2L1	CTSS	9606.ENSP00000365230	9606.ENSP00000357981	0	0	0	0	0.042	0	0.9	0.388	0.936
BCL2L1	MCL1	9606.ENSP00000365230	9606.ENSP00000358022	0	0	0	0.62	0.049	0.362	0.9	0.845	0.989
BCL2L1	CASP7	9606.ENSP00000365230	9606.ENSP00000358327	0	0	0	0	0.049	0.209	0	0.822	0.854
BCL2L1	XIAP	9606.ENSP00000365230	9606.ENSP00000360242	0	0	0	0	0.082	0.051	0	0.936	0.939
BCL2L1	JUN	9606.ENSP00000365230	9606.ENSP00000360266	0	0	0	0	0	0	0	0.706	0.706
BCL2L1	ABL1	9606.ENSP00000365230	9606.ENSP00000361423	0	0	0	0	0.055	0.292	0	0.618	0.722
BCL2L1	CDK1	9606.ENSP00000365230	9606.ENSP00000378699	0	0	0	0	0.047	0.292	0	0.595	0.703
BCL2L1	SNCA	9606.ENSP00000365230	9606.ENSP00000500990	0	0	0	0	0.261	0.096	0	0.596	0.706
BCL2L1	PTPN11	9606.ENSP00000365230	9606.ENSP00000489597	0	0	0	0	0.085	0	0.5	0.448	0.725
BCL2L1	CASP1	9606.ENSP00000365230	9606.ENSP00000433138	0	0	0	0	0	0.354	0	0.596	0.728
BCL2L1	GAPDH	9606.ENSP00000365230	9606.ENSP00000380070	0	0	0	0	0.042	0.161	0	0.716	0.752
BCL2L1	BIRC2	9606.ENSP00000365230	9606.ENSP00000477613	0	0	0	0	0.132	0.051	0	0.731	0.759
BCL2L1	JAK2	9606.ENSP00000365230	9606.ENSP00000371067	0	0	0	0	0.049	0	0	0.761	0.763
BCL2L1	CTNNB1	9606.ENSP00000365230	9606.ENSP00000495360	0	0	0	0	0.096	0.359	0	0.628	0.766
BCL2L1	RELA	9606.ENSP00000365230	9606.ENSP00000384273	0	0	0	0	0.08	0.292	0	0.68	0.773
BCL2L1	TNF	9606.ENSP00000365230	9606.ENSP00000398698	0	0	0	0	0.052	0.093	0	0.87	0.878
BCL2L1	RAF1	9606.ENSP00000365230	9606.ENSP00000401888	0	0	0	0	0.058	0.677	0	0.674	0.892
BCL2L1	MAPK8	9606.ENSP00000365230	9606.ENSP00000378974	0	0	0	0	0.057	0.678	0.9	0.593	0.986
BCL2L1	AKT1	9606.ENSP00000365230	9606.ENSP00000451828	0	0	0	0	0.095	0.292	0.9	0.888	0.991
BCL2L1	BCL2	9606.ENSP00000365230	9606.ENSP00000381185	0	0	0	0.894	0	0.863	0.9	0.984	0.999
BIRC2	RIPK2	9606.ENSP00000477613	9606.ENSP00000220751	0	0	0	0	0.105	0.796	0.9	0.694	0.993
BIRC2	CASP3	9606.ENSP00000477613	9606.ENSP00000311032	0	0	0	0	0.124	0.843	0.9	0.81	0.997
BIRC2	CASP2	9606.ENSP00000477613	9606.ENSP00000312664	0	0	0	0	0.067	0.643	0	0.646	0.872
BIRC2	TBK1	9606.ENSP00000477613	9606.ENSP00000329967	0	0	0	0	0.14	0.145	0.5	0.599	0.833
BIRC2	CASP9	9606.ENSP00000477613	9606.ENSP00000330237	0	0	0	0	0.074	0.911	0.9	0.911	0.999
BIRC2	CTSB	9606.ENSP00000477613	9606.ENSP00000345672	0	0	0	0	0.054	0	0.65	0.224	0.72
BIRC2	CASP8	9606.ENSP00000477613	9606.ENSP00000351273	0	0	0	0	0.085	0.784	0	0.865	0.971
BIRC2	CTSS	9606.ENSP00000477613	9606.ENSP00000357981	0	0	0	0	0.047	0	0.65	0.22	0.717
BIRC2	CASP7	9606.ENSP00000477613	9606.ENSP00000358327	0	0	0	0	0.086	0.872	0.9	0.809	0.997
BIRC2	IRAK1	9606.ENSP00000477613	9606.ENSP00000358997	0	0	0	0	0	0.092	0	0.711	0.726
BIRC2	CHUK	9606.ENSP00000477613	9606.ENSP00000359424	0	0	0	0	0.118	0.092	0.54	0.677	0.865
BIRC2	XIAP	9606.ENSP00000477613	9606.ENSP00000360242	0	0	0.067	0.863	0.067	0.818	0.9	0.835	0.996
BIRC2	TLR4	9606.ENSP00000477613	9606.ENSP00000363089	0	0	0	0	0.076	0.514	0.4	0.358	0.804
BIRC2	BCL2L1	9606.ENSP00000477613	9606.ENSP00000365230	0	0	0	0	0.132	0.051	0	0.731	0.759
BIRC2	GAPDH	9606.ENSP00000477613	9606.ENSP00000380070	0	0	0	0	0.044	0.069	0.9	0.462	0.945
BIRC2	BCL2	9606.ENSP00000477613	9606.ENSP00000381185	0	0	0	0	0.048	0.051	0	0.71	0.715
BIRC2	RELA	9606.ENSP00000477613	9606.ENSP00000384273	0	0	0	0	0.049	0.525	0	0.583	0.795
BIRC2	TNF	9606.ENSP00000477613	9606.ENSP00000398698	0	0	0	0	0.069	0.994	0.5	0.785	0.999
BIRC2	IKBKB	9606.ENSP00000477613	9606.ENSP00000430684	0	0	0	0	0.054	0.092	0.54	0.754	0.89
BIRC2	CASP1	9606.ENSP00000477613	9606.ENSP00000433138	0	0	0	0	0.085	0.184	0	0.675	0.736
BIRC2	IKBKE	9606.ENSP00000477613	9606.ENSP00000464030	0	0	0	0	0	0.368	0.5	0.406	0.796
BIRC2	MAP3K14	9606.ENSP00000477613	9606.ENSP00000482657	0	0	0	0	0	0.636	0.5	0.434	0.888
BRAF	MAPK1	9606.ENSP00000419060	9606.ENSP00000215832	0	0	0	0.586	0.094	0.647	0.7	0.539	0.949
BRAF	CCND1	9606.ENSP00000419060	9606.ENSP00000227507	0	0	0	0	0	0	0	0.864	0.864
BRAF	MAPK3	9606.ENSP00000419060	9606.ENSP00000263025	0	0	0	0.579	0.087	0.653	0.7	0.632	0.96
BRAF	PRKCG	9606.ENSP00000419060	9606.ENSP00000263431	0	0	0	0.562	0	0.05	0.9	0.454	0.943
BRAF	PIK3CA	9606.ENSP00000419060	9606.ENSP00000263967	0	0	0	0	0.128	0.19	0	0.931	0.947
BRAF	STAT3	9606.ENSP00000419060	9606.ENSP00000264657	0	0	0	0	0.055	0.096	0	0.755	0.773
BRAF	TP53	9606.ENSP00000419060	9606.ENSP00000269305	0	0	0	0	0.076	0	0	0.883	0.887
BRAF	MAP2K1	9606.ENSP00000419060	9606.ENSP00000302486	0	0	0	0.58	0.119	0.996	0.9	0.983	0.999
BRAF	PRKCE	9606.ENSP00000419060	9606.ENSP00000306124	0	0	0	0.561	0.047	0.533	0.65	0.493	0.91
BRAF	TERT	9606.ENSP00000419060	9606.ENSP00000309572	0	0	0	0	0.059	0.19	0	0.776	0.815
BRAF	PRKACA	9606.ENSP00000419060	9606.ENSP00000309591	0	0	0	0.596	0.054	0.088	0.9	0.204	0.922
BRAF	HSPA5	9606.ENSP00000419060	9606.ENSP00000324173	0	0	0	0	0	0.521	0	0.545	0.773
BRAF	GSK3B	9606.ENSP00000419060	9606.ENSP00000324806	0	0	0	0.577	0.049	0	0.9	0.283	0.925
BRAF	HSP90AA1	9606.ENSP00000419060	9606.ENSP00000335153	0	0	0	0	0	0.784	0	0.933	0.984
BRAF	HSP90AB1	9606.ENSP00000419060	9606.ENSP00000360609	0	0	0	0	0	0.979	0	0.931	0.998
BRAF	SRC	9606.ENSP00000419060	9606.ENSP00000362680	0	0	0.121	0.652	0.057	0.318	0.4	0.606	0.842
BRAF	BCL2	9606.ENSP00000419060	9606.ENSP00000381185	0	0	0	0	0.051	0	0	0.759	0.761
BRAF	IDH1	9606.ENSP00000419060	9606.ENSP00000390265	0	0	0	0	0.086	0	0	0.789	0.799
BRAF	RAF1	9606.ENSP00000419060	9606.ENSP00000401888	0	0	0.066	0.945	0	0.927	0.9	0.983	0.999
BRAF	ESR1	9606.ENSP00000419060	9606.ENSP00000405330	0	0	0	0	0	0.071	0	0.738	0.746
BRAF	PRKCA	9606.ENSP00000419060	9606.ENSP00000408695	0	0	0	0.574	0	0.298	0.9	0.181	0.937
BRAF	MC1R	9606.ENSP00000419060	9606.ENSP00000451605	0	0	0	0	0	0.079	0	0.736	0.746
BRAF	AKT1	9606.ENSP00000419060	9606.ENSP00000451828	0	0	0.131	0.586	0	0.631	0	0.376	0.783
BRAF	CTNNB1	9606.ENSP00000419060	9606.ENSP00000495360	0	0	0	0	0.087	0.098	0	0.771	0.795
BRAF	HSPA8	9606.ENSP00000419060	9606.ENSP00000437125	0	0	0	0	0	0.632	0	0.496	0.806
BRAF	PTPN11	9606.ENSP00000419060	9606.ENSP00000489597	0	0	0	0	0.049	0.098	0	0.852	0.862
BRAF	PRKCB	9606.ENSP00000419060	9606.ENSP00000496129	0	0	0	0.578	0	0.05	0.9	0.126	0.909
BRD2	CSNK2A1	9606.ENSP00000378702	9606.ENSP00000217244	0	0	0	0	0.054	0.761	0	0.137	0.788
BRD2	CCNT1	9606.ENSP00000378702	9606.ENSP00000261900	0	0	0	0	0.119	0.045	0	0.867	0.878
BRD2	CSNK2A2	9606.ENSP00000378702	9606.ENSP00000262506	0	0	0	0	0.054	0.801	0	0.364	0.87
BRD2	BRD4	9606.ENSP00000378702	9606.ENSP00000263377	0	0	0.058	0.921	0.122	0.803	0	0.794	0.961
BRD2	BRD3	9606.ENSP00000378702	9606.ENSP00000305918	0	0	0.061	0.958	0.054	0.837	0	0.952	0.992
BRD2	CDK9	9606.ENSP00000378702	9606.ENSP00000362361	0	0	0	0	0.087	0.068	0	0.898	0.906
BRD2	AR	9606.ENSP00000378702	9606.ENSP00000363822	0	0	0	0	0	0.512	0	0.605	0.799
BRD3	BRD4	9606.ENSP00000305918	9606.ENSP00000263377	0	0	0.052	0.945	0.139	0.828	0	0.753	0.96
BRD3	PIP4K2C	9606.ENSP00000305918	9606.ENSP00000347032	0	0	0	0	0.059	0.73	0	0	0.735
BRD3	BRD2	9606.ENSP00000305918	9606.ENSP00000378702	0	0	0.061	0.958	0.054	0.837	0	0.952	0.992
BRD4	CDK7	9606.ENSP00000263377	9606.ENSP00000256443	0	0	0	0	0.056	0.292	0	0.938	0.954
BRD4	CCNT1	9606.ENSP00000263377	9606.ENSP00000261900	0	0	0	0	0.096	0.874	0	0.999	0.999
BRD4	CREBBP	9606.ENSP00000263377	9606.ENSP00000262367	0	0	0	0.55	0.194	0.311	0	0.519	0.71
BRD4	CSNK2A2	9606.ENSP00000263377	9606.ENSP00000262506	0	0	0	0	0.074	0.668	0	0.339	0.779
BRD4	EP300	9606.ENSP00000263377	9606.ENSP00000263253	0	0	0	0.549	0.326	0.787	0	0.927	0.988
BRD4	TNF	9606.ENSP00000263377	9606.ENSP00000398698	0	0	0	0	0.042	0.292	0	0.634	0.73
BRD4	BCL2	9606.ENSP00000263377	9606.ENSP00000381185	0	0	0	0	0	0.469	0	0.517	0.732
BRD4	HDAC2	9606.ENSP00000263377	9606.ENSP00000430432	0	0	0	0	0.081	0.525	0	0.482	0.754
BRD4	TOP1	9606.ENSP00000263377	9606.ENSP00000354522	0	0	0	0	0.175	0.629	0	0.291	0.764
BRD4	CDK8	9606.ENSP00000263377	9606.ENSP00000370938	0	0	0	0	0.047	0.325	0	0.665	0.765
BRD4	PARP1	9606.ENSP00000263377	9606.ENSP00000355759	0	0	0	0	0.055	0.51	0	0.536	0.766
BRD4	EHMT2	9606.ENSP00000263377	9606.ENSP00000379078	0	0	0	0	0.085	0.314	0	0.673	0.777
BRD4	KDM1A	9606.ENSP00000263377	9606.ENSP00000383042	0	0	0	0	0.08	0.292	0	0.729	0.808
BRD4	STAT3	9606.ENSP00000263377	9606.ENSP00000264657	0	0	0	0	0.062	0.51	0	0.652	0.826
BRD4	EZH2	9606.ENSP00000263377	9606.ENSP00000320147	0	0	0	0	0.047	0.483	0	0.72	0.85
BRD4	TOP2A	9606.ENSP00000263377	9606.ENSP00000411532	0	0	0	0	0.049	0.743	0	0.513	0.87
BRD4	DOT1L	9606.ENSP00000263377	9606.ENSP00000381657	0	0	0	0	0.07	0	0	0.868	0.873
BRD4	HDAC1	9606.ENSP00000263377	9606.ENSP00000362649	0	0	0	0	0.098	0.791	0	0.775	0.954
BRD4	BRD3	9606.ENSP00000263377	9606.ENSP00000305918	0	0	0.052	0.945	0.139	0.828	0	0.753	0.96
BRD4	BRD2	9606.ENSP00000263377	9606.ENSP00000378702	0	0	0.058	0.921	0.122	0.803	0	0.794	0.961
BRD4	AR	9606.ENSP00000263377	9606.ENSP00000363822	0	0	0	0	0	0.585	0	0.929	0.969
BRD4	TP53	9606.ENSP00000263377	9606.ENSP00000269305	0	0	0	0	0.049	0.735	0	0.966	0.99
BRD4	CDK9	9606.ENSP00000263377	9606.ENSP00000362361	0	0	0	0	0.088	0.911	0	0.999	0.999
BRD4	RELA	9606.ENSP00000263377	9606.ENSP00000384273	0	0	0	0	0.091	0.974	0	0.986	0.999
C3AR1	CSF1R	9606.ENSP00000302079	9606.ENSP00000286301	0	0	0	0	0.409	0	0	0.601	0.754
C3AR1	CCR1	9606.ENSP00000302079	9606.ENSP00000296140	0	0	0	0.595	0.517	0	0	0.469	0.733
C3AR1	ITGB2	9606.ENSP00000302079	9606.ENSP00000380948	0	0	0	0	0.34	0	0	0.69	0.786
C3AR1	CXCL8	9606.ENSP00000302079	9606.ENSP00000306512	0	0	0	0	0.105	0	0.5	0.581	0.796
C3AR1	C5AR1	9606.ENSP00000302079	9606.ENSP00000347197	0	0	0	0.811	0.246	0	0.5	0.97	0.987
C5AR1	CCR5	9606.ENSP00000347197	9606.ENSP00000292303	0	0	0	0.682	0.202	0	0	0.849	0.874
C5AR1	C3AR1	9606.ENSP00000347197	9606.ENSP00000302079	0	0	0	0.811	0.246	0	0.5	0.97	0.987
C5AR1	CXCL8	9606.ENSP00000347197	9606.ENSP00000306512	0	0	0	0	0.152	0	0.5	0.542	0.789
C5AR1	CXCR2	9606.ENSP00000347197	9606.ENSP00000319635	0	0	0	0.711	0.242	0	0.5	0.474	0.783
C5AR1	TNF	9606.ENSP00000347197	9606.ENSP00000398698	0	0	0	0	0.081	0	0	0.701	0.713
CA1	CYP24A1	9606.ENSP00000430656	9606.ENSP00000216862	0	0	0	0	0.076	0	0	0.879	0.883
CA1	CA2	9606.ENSP00000430656	9606.ENSP00000285379	0	0	0.061	0.959	0.134	0	0.7	0.399	0.833
CA1	CA3	9606.ENSP00000430656	9606.ENSP00000285381	0	0	0.064	0.952	0.047	0	0.5	0.41	0.701
CA1	CA7	9606.ENSP00000430656	9606.ENSP00000345659	0	0	0.066	0.949	0.064	0	0.5	0.4	0.702
CA12	CA9	9606.ENSP00000178638	9606.ENSP00000367608	0	0	0.124	0.832	0.084	0	0.5	0.426	0.739
CA12	CYP24A1	9606.ENSP00000178638	9606.ENSP00000216862	0	0	0	0	0.078	0	0	0.798	0.806
CA13	CYP24A1	9606.ENSP00000318912	9606.ENSP00000216862	0	0	0	0	0.076	0	0	0.848	0.854
CA14	CYP24A1	9606.ENSP00000358107	9606.ENSP00000216862	0	0	0	0	0.099	0	0	0.84	0.85
CA2	CYP24A1	9606.ENSP00000285379	9606.ENSP00000216862	0	0	0	0	0.076	0	0	0.791	0.799
CA2	ATP12A	9606.ENSP00000285379	9606.ENSP00000218548	0	0	0	0	0	0	0	0.792	0.792
CA2	SLC9A1	9606.ENSP00000285379	9606.ENSP00000263980	0	0	0	0	0	0.299	0	0.938	0.954
CA2	CTSK	9606.ENSP00000285379	9606.ENSP00000271651	0	0	0	0	0	0	0	0.791	0.791
CA2	SLC16A1	9606.ENSP00000285379	9606.ENSP00000441065	0	0	0	0	0.093	0	0	0.751	0.764
CA2	CA1	9606.ENSP00000285379	9606.ENSP00000430656	0	0	0.061	0.959	0.134	0	0.7	0.399	0.833
CA3	CYP24A1	9606.ENSP00000285381	9606.ENSP00000216862	0	0	0	0	0.076	0	0	0.778	0.786
CA3	CA1	9606.ENSP00000285381	9606.ENSP00000430656	0	0	0.064	0.952	0.047	0	0.5	0.41	0.701
CA3	CA4	9606.ENSP00000285381	9606.ENSP00000300900	0	0	0.156	0.768	0.054	0	0	0.822	0.845
CA4	CYP24A1	9606.ENSP00000300900	9606.ENSP00000216862	0	0	0	0	0.076	0	0	0.761	0.77
CA4	CA3	9606.ENSP00000300900	9606.ENSP00000285381	0	0	0.156	0.768	0.054	0	0	0.822	0.845
CA5A	CYP24A1	9606.ENSP00000498065	9606.ENSP00000216862	0	0	0	0	0.092	0	0	0.84	0.849
CA5A	CA5B	9606.ENSP00000498065	9606.ENSP00000314099	0	0	0.06	0.961	0.098	0	0.7	0.078	0.734
CA5B	CYP24A1	9606.ENSP00000314099	9606.ENSP00000216862	0	0	0	0	0.076	0	0	0.87	0.875
CA5B	CA5A	9606.ENSP00000314099	9606.ENSP00000498065	0	0	0.06	0.961	0.098	0	0.7	0.078	0.734
CA6	CYP24A1	9606.ENSP00000366654	9606.ENSP00000216862	0	0	0	0	0.076	0	0	0.805	0.812
CA7	CYP24A1	9606.ENSP00000345659	9606.ENSP00000216862	0	0	0	0	0.076	0	0	0.818	0.825
CA7	CA1	9606.ENSP00000345659	9606.ENSP00000430656	0	0	0.066	0.949	0.064	0	0.5	0.4	0.702
CA9	CA12	9606.ENSP00000367608	9606.ENSP00000178638	0	0	0.124	0.832	0.084	0	0.5	0.426	0.739
CA9	CYP24A1	9606.ENSP00000367608	9606.ENSP00000216862	0	0	0	0	0.117	0	0	0.765	0.784
CA9	EGLN3	9606.ENSP00000367608	9606.ENSP00000250457	0	0	0	0	0.157	0	0	0.732	0.764
CA9	EPAS1	9606.ENSP00000367608	9606.ENSP00000263734	0	0	0	0	0.08	0	0.5	0.816	0.908
CA9	CTNNB1	9606.ENSP00000367608	9606.ENSP00000495360	0	0	0	0	0.105	0.469	0	0.425	0.703
CA9	SLC2A1	9606.ENSP00000367608	9606.ENSP00000416293	0	0	0	0	0.142	0	0	0.832	0.849
CA9	HIF1A	9606.ENSP00000367608	9606.ENSP00000437955	0	0	0	0	0.055	0.438	0.5	0.815	0.944
CACNA2D1	PRKACA	9606.ENSP00000349320	9606.ENSP00000309591	0	0	0	0	0.074	0	0.65	0.151	0.701
CACNA2D1	SCN5A	9606.ENSP00000349320	9606.ENSP00000328968	0	0	0	0	0.086	0.289	0	0.794	0.855
CACNA2D1	SCN10A	9606.ENSP00000349320	9606.ENSP00000390600	0	0	0	0	0.067	0.289	0	0.598	0.71
CACNA2D1	FKBP1A	9606.ENSP00000349320	9606.ENSP00000383003	0	0	0	0	0.042	0	0.72	0.045	0.721
CACNA2D1	CAMK2B	9606.ENSP00000349320	9606.ENSP00000379098	0	0	0	0	0.131	0	0.65	0.239	0.748
CACNA2D1	CAMK2A	9606.ENSP00000349320	9606.ENSP00000500386	0	0	0	0	0.144	0	0.65	0.255	0.757
CAD	DHODH	9606.ENSP00000264705	9606.ENSP00000219240	0.095	0	0	0	0.619	0.071	0.937	0.778	0.994
CAD	UMPS	9606.ENSP00000264705	9606.ENSP00000232607	0.111	0	0	0	0.699	0.099	0	0.804	0.946
CAD	GART	9606.ENSP00000264705	9606.ENSP00000371253	0.214	0	0	0	0.326	0	0.514	0.581	0.877
CAD	ASNS	9606.ENSP00000264705	9606.ENSP00000377845	0.074	0	0	0	0.084	0	0.9	0.434	0.945
CAD	GFPT1	9606.ENSP00000264705	9606.ENSP00000349860	0.095	0	0	0	0.047	0.203	0.9	0.383	0.949
CAD	ADSS2	9606.ENSP00000264705	9606.ENSP00000355493	0.095	0	0	0	0.295	0	0.9	0.496	0.963
CALCRL	RAMP1	9606.ENSP00000376177	9606.ENSP00000254661	0	0	0	0	0	0.988	0.9	0.999	0.999
CALCRL	GABBR2	9606.ENSP00000376177	9606.ENSP00000259455	0	0	0	0	0.053	0	0.72	0.195	0.768
CALCRL	SRC	9606.ENSP00000376177	9606.ENSP00000362680	0	0	0	0	0	0	0.5	0.463	0.72
CALCRL	GABBR1	9606.ENSP00000376177	9606.ENSP00000366233	0	0	0	0	0.053	0	0.72	0.171	0.761
CALM1	CSNK2A1	9606.ENSP00000499717	9606.ENSP00000217244	0	0	0	0	0.042	0.638	0	0.207	0.701
CALM1	SLC9A1	9606.ENSP00000499717	9606.ENSP00000263980	0	0	0	0	0.062	0.945	0	0.054	0.948
CALM1	KCNN2	9606.ENSP00000499717	9606.ENSP00000264773	0	0	0	0	0	0.959	0	0.483	0.978
CALM1	EGFR	9606.ENSP00000499717	9606.ENSP00000275493	0	0	0	0	0	0.824	0	0.198	0.852
CALM1	CAMK4	9606.ENSP00000499717	9606.ENSP00000282356	0	0	0	0	0.067	0.246	0.8	0.204	0.873
CALM1	ADCY1	9606.ENSP00000499717	9606.ENSP00000297323	0	0	0	0	0	0.046	0.7	0.142	0.733
CALM1	NOS3	9606.ENSP00000499717	9606.ENSP00000297494	0	0	0	0	0	0.98	0.5	0.176	0.991
CALM1	GRK2	9606.ENSP00000499717	9606.ENSP00000312262	0	0	0	0	0	0.094	0.7	0.074	0.726
CALM1	CAMKK2	9606.ENSP00000499717	9606.ENSP00000312741	0	0	0	0	0.043	0.333	0.7	0.155	0.816
CALM1	CAMK2G	9606.ENSP00000499717	9606.ENSP00000319060	0	0	0	0	0.081	0.574	0.8	0.244	0.933
CALM1	NOS2	9606.ENSP00000499717	9606.ENSP00000327251	0	0	0	0	0	0.976	0	0.052	0.977
CALM1	SCN5A	9606.ENSP00000499717	9606.ENSP00000328968	0	0	0	0	0	0.976	0	0.451	0.986
CALM1	HSP90AA1	9606.ENSP00000499717	9606.ENSP00000335153	0	0	0	0	0.086	0.314	0.5	0.331	0.762
CALM1	MAPT	9606.ENSP00000499717	9606.ENSP00000340820	0	0	0	0	0.044	0.523	0	0.538	0.771
CALM1	RAC1	9606.ENSP00000499717	9606.ENSP00000348461	0	0	0	0	0.105	0.407	0.5	0.161	0.748
CALM1	MYLK	9606.ENSP00000499717	9606.ENSP00000353452	0	0	0	0	0.049	0.97	0.7	0.179	0.992
CALM1	GRIN1	9606.ENSP00000499717	9606.ENSP00000360608	0	0	0	0	0	0.902	0.4	0.117	0.944
CALM1	GRK5	9606.ENSP00000499717	9606.ENSP00000376609	0	0	0	0	0.049	0.93	0	0.074	0.933
CALM1	CAMK2B	9606.ENSP00000499717	9606.ENSP00000379098	0	0	0	0	0.061	0.952	0.8	0.36	0.993
CALM1	FKBP1A	9606.ENSP00000499717	9606.ENSP00000383003	0	0	0	0	0.238	0.304	0.5	0.169	0.75
CALM1	DAPK1	9606.ENSP00000499717	9606.ENSP00000386135	0	0	0	0	0.067	0.968	0	0.115	0.972
CALM1	ESR1	9606.ENSP00000499717	9606.ENSP00000405330	0	0	0	0	0	0.927	0	0.225	0.941
CALM1	CAMK2D	9606.ENSP00000499717	9606.ENSP00000425824	0	0	0	0	0.062	0.951	0.4	0.344	0.98
CALM1	PHKG1	9606.ENSP00000499717	9606.ENSP00000445440	0	0	0	0	0.052	0.176	0.8	0.266	0.87
CALM1	AKT1	9606.ENSP00000499717	9606.ENSP00000451828	0	0	0	0	0.061	0.334	0.5	0.262	0.738
CALM1	PHKG2	9606.ENSP00000499717	9606.ENSP00000455607	0	0	0	0	0.052	0.288	0.8	0.602	0.939
CALM1	NOS1	9606.ENSP00000499717	9606.ENSP00000477999	0	0	0	0	0	0.902	0	0.154	0.914
CALM1	CDC42	9606.ENSP00000499717	9606.ENSP00000497733	0	0	0	0	0.088	0.439	0.5	0.223	0.775
CALM1	SELL	9606.ENSP00000499717	9606.ENSP00000498227	0	0	0	0	0.047	0.9	0	0	0.9
CALM1	SNCA	9606.ENSP00000499717	9606.ENSP00000500990	0	0	0	0	0.044	0.948	0	0.506	0.973
CALM1	CAMK2A	9606.ENSP00000499717	9606.ENSP00000500386	0	0	0	0	0.061	0.942	0.8	0.341	0.991
CAMK2A	CREBBP	9606.ENSP00000500386	9606.ENSP00000262367	0	0	0	0	0	0	0.9	0.228	0.919
CAMK2A	EP300	9606.ENSP00000500386	9606.ENSP00000263253	0	0	0	0	0	0	0.9	0.123	0.908
CAMK2A	SLC6A3	9606.ENSP00000500386	9606.ENSP00000270349	0	0	0	0	0	0.292	0.9	0.348	0.949
CAMK2A	CAMK4	9606.ENSP00000500386	9606.ENSP00000282356	0	0	0.077	0.81	0.105	0.052	0.9	0.18	0.924
CAMK2A	GRIA4	9606.ENSP00000500386	9606.ENSP00000282499	0	0	0	0	0.124	0.303	0.4	0.552	0.814
CAMK2A	GRIA2	9606.ENSP00000500386	9606.ENSP00000296526	0	0	0	0	0.269	0.06	0.9	0.711	0.977
CAMK2A	ADCY1	9606.ENSP00000500386	9606.ENSP00000297323	0	0	0	0	0.105	0.063	0.65	0.293	0.764
CAMK2A	NOS3	9606.ENSP00000500386	9606.ENSP00000297494	0	0	0	0	0.062	0.292	0.9	0.081	0.93
CAMK2A	GRM5	9606.ENSP00000500386	9606.ENSP00000306138	0	0	0	0	0.27	0.091	0.9	0.677	0.975
CAMK2A	CAMK2G	9606.ENSP00000500386	9606.ENSP00000319060	0	0	0.05	0.98	0.095	0.687	0.72	0.382	0.945
CAMK2A	SCN5A	9606.ENSP00000500386	9606.ENSP00000328968	0	0	0	0	0.062	0.067	0.9	0.183	0.919
CAMK2A	GRIN2A	9606.ENSP00000500386	9606.ENSP00000332549	0	0	0	0	0.186	0.154	0.5	0.919	0.968
CAMK2A	MAPT	9606.ENSP00000500386	9606.ENSP00000340820	0	0	0	0	0.172	0.523	0.9	0.473	0.976
CAMK2A	PPP1CC	9606.ENSP00000500386	9606.ENSP00000341779	0	0	0	0	0.069	0.063	0.9	0.246	0.925
CAMK2A	PDE4B	9606.ENSP00000500386	9606.ENSP00000342637	0	0	0	0	0.069	0.091	0.65	0.176	0.723
CAMK2A	PDE4D	9606.ENSP00000500386	9606.ENSP00000345502	0	0	0	0	0.069	0.091	0.65	0.16	0.718
CAMK2A	CACNA2D1	9606.ENSP00000500386	9606.ENSP00000349320	0	0	0	0	0.144	0	0.65	0.255	0.757
CAMK2A	PDE10A	9606.ENSP00000500386	9606.ENSP00000355847	0	0	0	0	0.058	0.058	0.65	0.222	0.726
CAMK2A	GRIN1	9606.ENSP00000500386	9606.ENSP00000360608	0	0	0	0	0.332	0.389	0.4	0.682	0.911
CAMK2A	PDE4A	9606.ENSP00000500386	9606.ENSP00000370078	0	0	0	0	0.089	0.433	0.65	0.183	0.832
CAMK2A	CAMK2B	9606.ENSP00000500386	9606.ENSP00000379098	0	0	0.051	0.979	0.208	0.944	0.9	0.901	0.999
CAMK2A	GRIK2	9606.ENSP00000500386	9606.ENSP00000397026	0	0	0	0	0.133	0.065	0	0.677	0.715
CAMK2A	CAMK2D	9606.ENSP00000500386	9606.ENSP00000425824	0	0	0.049	0.983	0	0.966	0.72	0.647	0.996
CAMK2A	GRIA1	9606.ENSP00000500386	9606.ENSP00000428994	0	0	0	0	0.153	0.929	0.9	0.891	0.999
CAMK2A	TRPV1	9606.ENSP00000500386	9606.ENSP00000459962	0	0	0	0	0	0	0.9	0.258	0.922
CAMK2A	GRIN2B	9606.ENSP00000500386	9606.ENSP00000477455	0	0	0	0	0.199	0.978	0.4	0.965	0.999
CAMK2A	NOS1	9606.ENSP00000500386	9606.ENSP00000477999	0	0	0	0	0.125	0	0.9	0.256	0.929
CAMK2A	CALM1	9606.ENSP00000500386	9606.ENSP00000499717	0	0	0	0	0.061	0.942	0.8	0.341	0.991
CAMK2B	CREBBP	9606.ENSP00000379098	9606.ENSP00000262367	0	0	0	0	0	0	0.9	0.137	0.91
CAMK2B	EP300	9606.ENSP00000379098	9606.ENSP00000263253	0	0	0	0	0	0	0.9	0.078	0.903
CAMK2B	SLC6A3	9606.ENSP00000379098	9606.ENSP00000270349	0	0	0	0	0.043	0	0.9	0.113	0.907
CAMK2B	CAMK4	9606.ENSP00000379098	9606.ENSP00000282356	0	0	0.078	0.806	0.083	0.052	0.9	0.143	0.918
CAMK2B	GRIA2	9606.ENSP00000379098	9606.ENSP00000296526	0	0	0	0	0.214	0.06	0.9	0.447	0.953
CAMK2B	ADCY1	9606.ENSP00000379098	9606.ENSP00000297323	0	0	0	0	0.201	0.063	0.65	0.229	0.77
CAMK2B	NOS3	9606.ENSP00000379098	9606.ENSP00000297494	0	0	0	0	0.062	0	0.9	0	0.902
CAMK2B	GRM5	9606.ENSP00000379098	9606.ENSP00000306138	0	0	0	0	0.163	0.091	0.9	0.23	0.933
CAMK2B	CAMK2G	9606.ENSP00000379098	9606.ENSP00000319060	0	0	0.051	0.979	0.063	0.786	0.72	0.053	0.94
CAMK2B	SCN5A	9606.ENSP00000379098	9606.ENSP00000328968	0	0	0	0	0.056	0.067	0.9	0.204	0.92
CAMK2B	GRIN2A	9606.ENSP00000379098	9606.ENSP00000332549	0	0	0	0	0.159	0.125	0.5	0.447	0.769
CAMK2B	MAPT	9606.ENSP00000379098	9606.ENSP00000340820	0	0	0	0	0.223	0.108	0.9	0.204	0.937
CAMK2B	PPP1CC	9606.ENSP00000379098	9606.ENSP00000341779	0	0	0	0	0.069	0.063	0.9	0.159	0.916
CAMK2B	PDE4B	9606.ENSP00000379098	9606.ENSP00000342637	0	0	0	0	0.069	0.071	0.65	0.212	0.729
CAMK2B	CACNA2D1	9606.ENSP00000379098	9606.ENSP00000349320	0	0	0	0	0.131	0	0.65	0.239	0.748
CAMK2B	PDE10A	9606.ENSP00000379098	9606.ENSP00000355847	0	0	0	0	0.058	0.058	0.65	0.188	0.714
CAMK2B	PDE4A	9606.ENSP00000379098	9606.ENSP00000370078	0	0	0	0	0.069	0.422	0.65	0.126	0.813
CAMK2B	GRIN2B	9606.ENSP00000379098	9606.ENSP00000477455	0	0	0	0	0.169	0.103	0.4	0.77	0.883
CAMK2B	TRPV1	9606.ENSP00000379098	9606.ENSP00000459962	0	0	0	0	0	0	0.9	0.067	0.902
CAMK2B	NOS1	9606.ENSP00000379098	9606.ENSP00000477999	0	0	0	0	0.087	0	0.9	0.147	0.915
CAMK2B	GRIA1	9606.ENSP00000379098	9606.ENSP00000428994	0	0	0	0	0.109	0.071	0.9	0.526	0.955
CAMK2B	CALM1	9606.ENSP00000379098	9606.ENSP00000499717	0	0	0	0	0.061	0.952	0.8	0.36	0.993
CAMK2B	CAMK2D	9606.ENSP00000379098	9606.ENSP00000425824	0	0	0.051	0.979	0	0.965	0.72	0.427	0.994
CAMK2B	CAMK2A	9606.ENSP00000379098	9606.ENSP00000500386	0	0	0.051	0.979	0.208	0.944	0.9	0.901	0.999
CAMK2D	HDAC4	9606.ENSP00000425824	9606.ENSP00000264606	0	0	0	0	0	0.675	0	0.266	0.751
CAMK2D	CAMK2G	9606.ENSP00000425824	9606.ENSP00000319060	0	0	0.05	0.98	0.076	0.869	0.72	0.055	0.964
CAMK2D	GRIN2A	9606.ENSP00000425824	9606.ENSP00000332549	0	0	0	0	0.083	0.125	0.5	0.505	0.774
CAMK2D	ADRB1	9606.ENSP00000425824	9606.ENSP00000358301	0	0	0	0	0.057	0.052	0	0.764	0.77
CAMK2D	CAMK2B	9606.ENSP00000425824	9606.ENSP00000379098	0	0	0.051	0.979	0	0.965	0.72	0.427	0.994
CAMK2D	GRIN2B	9606.ENSP00000425824	9606.ENSP00000477455	0	0	0	0	0.105	0.154	0.4	0.427	0.704
CAMK2D	CALM1	9606.ENSP00000425824	9606.ENSP00000499717	0	0	0	0	0.062	0.951	0.4	0.344	0.98
CAMK2D	CAMK2A	9606.ENSP00000425824	9606.ENSP00000500386	0	0	0.049	0.983	0	0.966	0.72	0.647	0.996
CAMK2G	GRIN1	9606.ENSP00000319060	9606.ENSP00000360608	0	0	0	0	0.117	0.295	0.4	0.551	0.81
CAMK2G	GRIN2A	9606.ENSP00000319060	9606.ENSP00000332549	0	0	0	0	0.062	0.042	0.5	0.804	0.9
CAMK2G	GRIN2B	9606.ENSP00000319060	9606.ENSP00000477455	0	0	0	0	0.062	0.51	0.4	0.769	0.927
CAMK2G	CALM1	9606.ENSP00000319060	9606.ENSP00000499717	0	0	0	0	0.081	0.574	0.8	0.244	0.933
CAMK2G	CAMK2B	9606.ENSP00000319060	9606.ENSP00000379098	0	0	0.051	0.979	0.063	0.786	0.72	0.053	0.94
CAMK2G	CAMK2A	9606.ENSP00000319060	9606.ENSP00000500386	0	0	0.05	0.98	0.095	0.687	0.72	0.382	0.945
CAMK2G	CAMK2D	9606.ENSP00000319060	9606.ENSP00000425824	0	0	0.05	0.98	0.076	0.869	0.72	0.055	0.964
CAMK4	HDAC5	9606.ENSP00000282356	9606.ENSP00000225983	0	0	0	0	0.074	0.045	0.9	0.418	0.941
CAMK4	CREBBP	9606.ENSP00000282356	9606.ENSP00000262367	0	0	0	0	0	0.051	0.9	0.396	0.937
CAMK4	EP300	9606.ENSP00000282356	9606.ENSP00000263253	0	0	0	0	0	0.051	0.9	0.253	0.922
CAMK4	HDAC4	9606.ENSP00000282356	9606.ENSP00000264606	0	0	0	0	0.074	0.294	0.9	0.471	0.96
CAMK4	PDE10A	9606.ENSP00000282356	9606.ENSP00000355847	0	0	0	0	0	0	0.65	0.186	0.703
CAMK4	ADCY1	9606.ENSP00000282356	9606.ENSP00000297323	0	0	0	0	0.061	0	0.65	0.227	0.724
CAMK4	CALM1	9606.ENSP00000282356	9606.ENSP00000499717	0	0	0	0	0.067	0.246	0.8	0.204	0.873
CAMK4	CAMK2B	9606.ENSP00000282356	9606.ENSP00000379098	0	0	0.078	0.806	0.083	0.052	0.9	0.143	0.918
CAMK4	CAMK2A	9606.ENSP00000282356	9606.ENSP00000500386	0	0	0.077	0.81	0.105	0.052	0.9	0.18	0.924
CAMK4	NOS3	9606.ENSP00000282356	9606.ENSP00000297494	0	0	0	0	0.059	0.071	0.9	0.281	0.928
CAMK4	CAMKK2	9606.ENSP00000282356	9606.ENSP00000312741	0	0	0.134	0.641	0.061	0.184	0.9	0.304	0.945
CAMKK2	MAPK14	9606.ENSP00000312741	9606.ENSP00000229795	0	0	0.102	0.627	0.221	0.638	0	0.103	0.742
CAMKK2	CAMK4	9606.ENSP00000312741	9606.ENSP00000282356	0	0	0.134	0.641	0.061	0.184	0.9	0.304	0.945
CAMKK2	MTOR	9606.ENSP00000312741	9606.ENSP00000354558	0	0	0	0	0.138	0	0	0.745	0.771
CAMKK2	CALM1	9606.ENSP00000312741	9606.ENSP00000499717	0	0	0	0	0.043	0.333	0.7	0.155	0.816
CAMKK2	PRKAA1	9606.ENSP00000312741	9606.ENSP00000346148	0	0	0	0.63	0.06	0.458	0.9	0.247	0.956
CAMKK2	PRKAA2	9606.ENSP00000312741	9606.ENSP00000360290	0	0	0	0.645	0	0.503	0.9	0.347	0.964
CAMKK2	PRKAB1	9606.ENSP00000312741	9606.ENSP00000441369	0	0	0	0	0.067	0.352	0.9	0.607	0.973
CAMKK2	PRKAG1	9606.ENSP00000312741	9606.ENSP00000323867	0	0	0	0	0.11	0.427	0.9	0.567	0.975
CAPN1	PYGM	9606.ENSP00000431984	9606.ENSP00000164139	0	0	0	0	0.071	0	0	0.786	0.792
CAPN1	TP53	9606.ENSP00000431984	9606.ENSP00000269305	0	0	0	0	0.074	0.16	0.9	0.305	0.938
CAPN1	CAPN2	9606.ENSP00000431984	9606.ENSP00000295006	0	0	0.055	0.97	0.093	0.394	0.9	0.645	0.978
CAPN1	CHRM1	9606.ENSP00000431984	9606.ENSP00000306490	0	0	0	0	0.049	0	0	0.768	0.769
CAPN1	CASP3	9606.ENSP00000431984	9606.ENSP00000311032	0	0	0	0	0.042	0.061	0.5	0.59	0.79
CAPN1	CDK5R1	9606.ENSP00000431984	9606.ENSP00000318486	0	0	0	0	0.057	0	0.9	0.503	0.949
CAPN1	RELA	9606.ENSP00000431984	9606.ENSP00000384273	0	0	0	0	0.117	0.098	0	0.684	0.727
CAPN1	CDK5	9606.ENSP00000431984	9606.ENSP00000419782	0	0	0	0	0.075	0	0.5	0.51	0.754
CAPN1	GRIN2B	9606.ENSP00000431984	9606.ENSP00000477455	0	0	0	0	0	0.396	0	0.541	0.71
CAPN1	CAPNS1	9606.ENSP00000431984	9606.ENSP00000464849	0	0	0	0.874	0.171	0.832	0.9	0.98	0.999
CAPN2	TP53	9606.ENSP00000295006	9606.ENSP00000269305	0	0	0	0	0.067	0	0.9	0.254	0.924
CAPN2	SRC	9606.ENSP00000295006	9606.ENSP00000362680	0	0	0	0	0.105	0.058	0	0.694	0.719
CAPN2	CASP3	9606.ENSP00000295006	9606.ENSP00000311032	0	0	0	0	0.042	0.061	0.54	0.484	0.758
CAPN2	CDK5R1	9606.ENSP00000295006	9606.ENSP00000318486	0	0	0	0	0.057	0	0.9	0.165	0.914
CAPN2	CAPN1	9606.ENSP00000295006	9606.ENSP00000431984	0	0	0.055	0.97	0.093	0.394	0.9	0.645	0.978
CAPN2	CAPNS1	9606.ENSP00000295006	9606.ENSP00000464849	0	0	0	0.86	0.128	0.986	0.8	0.98	0.999
CAPNS1	CAPN2	9606.ENSP00000464849	9606.ENSP00000295006	0	0	0	0.86	0.128	0.986	0.8	0.98	0.999
CAPNS1	CASP3	9606.ENSP00000464849	9606.ENSP00000311032	0	0	0	0	0.067	0.054	0.54	0.425	0.735
CAPNS1	CAPN1	9606.ENSP00000464849	9606.ENSP00000431984	0	0	0	0.874	0.171	0.832	0.9	0.98	0.999
CARM1	RPS6KB1	9606.ENSP00000325690	9606.ENSP00000225577	0	0	0	0	0.054	0.067	0.9	0.158	0.915
CARM1	MAPK14	9606.ENSP00000325690	9606.ENSP00000229795	0	0	0	0	0.087	0.071	0.9	0.167	0.919
CARM1	CREBBP	9606.ENSP00000325690	9606.ENSP00000262367	0	0	0	0	0.067	0.749	0.4	0.881	0.981
CARM1	EP300	9606.ENSP00000325690	9606.ENSP00000263253	0	0	0	0	0.06	0.842	0.8	0.98	0.999
CARM1	TP53	9606.ENSP00000325690	9606.ENSP00000269305	0	0	0	0	0	0.455	0.5	0.767	0.93
CARM1	APP	9606.ENSP00000325690	9606.ENSP00000284981	0	0	0	0	0.06	0	0	0.712	0.717
CARM1	PRKACA	9606.ENSP00000325690	9606.ENSP00000309591	0	0	0	0	0.067	0	0.9	0.193	0.918
CARM1	PABPC1	9606.ENSP00000325690	9606.ENSP00000313007	0	0	0	0	0.062	0.927	0	0.425	0.957
CARM1	EZH2	9606.ENSP00000325690	9606.ENSP00000320147	0	0	0	0	0.062	0.122	0	0.748	0.775
CARM1	PRMT3	9606.ENSP00000325690	9606.ENSP00000331879	0	0	0	0.704	0.067	0	0	0.79	0.795
CARM1	RELA	9606.ENSP00000325690	9606.ENSP00000384273	0	0	0	0	0.119	0.74	0	0.193	0.799
CARM1	CTNNB1	9606.ENSP00000325690	9606.ENSP00000495360	0	0	0	0	0.052	0.301	0	0.721	0.799
CARM1	MAPK11	9606.ENSP00000325690	9606.ENSP00000333685	0	0	0	0	0.095	0.071	0.9	0.107	0.914
CARM1	MAPK8	9606.ENSP00000325690	9606.ENSP00000378974	0	0	0	0	0.119	0.066	0.9	0.089	0.915
CARM1	ESR2	9606.ENSP00000325690	9606.ENSP00000343925	0	0	0	0	0	0.06	0.9	0.245	0.922
CARM1	JUN	9606.ENSP00000325690	9606.ENSP00000360266	0	0	0	0	0	0	0.9	0.529	0.95
CARM1	SRC	9606.ENSP00000325690	9606.ENSP00000362680	0	0	0	0	0.094	0.046	0.9	0.563	0.957
CARM1	ESR1	9606.ENSP00000325690	9606.ENSP00000405330	0	0	0	0	0	0.479	0.9	0.519	0.972
CARM1	PRMT1	9606.ENSP00000325690	9606.ENSP00000406162	0	0	0	0.804	0.062	0.225	0.8	0.894	0.982
CASP1	RIPK2	9606.ENSP00000433138	9606.ENSP00000220751	0	0	0	0	0.113	0.311	0	0.773	0.849
CASP1	CASP6	9606.ENSP00000433138	9606.ENSP00000265164	0	0	0	0.614	0.069	0	0.54	0.833	0.922
CASP1	TP53	9606.ENSP00000433138	9606.ENSP00000269305	0	0	0	0	0.044	0.422	0.5	0.605	0.876
CASP1	CASP3	9606.ENSP00000433138	9606.ENSP00000311032	0	0	0	0.654	0.106	0	0.54	0.349	0.709
CASP1	CASP9	9606.ENSP00000433138	9606.ENSP00000330237	0	0	0	0.613	0.064	0	0.54	0.386	0.712
CASP1	P2RX7	9606.ENSP00000433138	9606.ENSP00000330696	0	0	0	0	0.082	0	0	0.784	0.793
CASP1	NLRP3	9606.ENSP00000433138	9606.ENSP00000337383	0	0	0	0	0.15	0.307	0.9	0.999	0.999
CASP1	CTSB	9606.ENSP00000433138	9606.ENSP00000345672	0	0	0	0	0.104	0.052	0.54	0.814	0.917
CASP1	CASP8	9606.ENSP00000433138	9606.ENSP00000351273	0	0	0	0.58	0.152	0.544	0.9	0.986	0.999
CASP1	TLR9	9606.ENSP00000433138	9606.ENSP00000353874	0	0	0	0	0.08	0.062	0	0.756	0.771
CASP1	CTSS	9606.ENSP00000433138	9606.ENSP00000357981	0	0	0	0	0.454	0.052	0	0.577	0.762
CASP1	XIAP	9606.ENSP00000433138	9606.ENSP00000360242	0	0	0	0	0.067	0.184	0	0.959	0.966
CASP1	TLR4	9606.ENSP00000433138	9606.ENSP00000363089	0	0	0	0	0.263	0.062	0	0.888	0.916
CASP1	SYK	9606.ENSP00000433138	9606.ENSP00000364898	0	0	0	0	0.169	0.311	0	0.664	0.791
CASP1	BCL2L1	9606.ENSP00000433138	9606.ENSP00000365230	0	0	0	0	0	0.354	0	0.596	0.728
CASP1	BCL2	9606.ENSP00000433138	9606.ENSP00000381185	0	0	0	0	0.067	0.125	0	0.794	0.817
CASP1	CASP4	9606.ENSP00000433138	9606.ENSP00000388566	0	0	0.071	0.935	0.567	0	0.9	0.921	0.996
CASP1	TNF	9606.ENSP00000433138	9606.ENSP00000398698	0	0	0	0	0.171	0.091	0	0.883	0.904
CASP1	BIRC2	9606.ENSP00000433138	9606.ENSP00000477613	0	0	0	0	0.085	0.184	0	0.675	0.736
CASP2	TP53	9606.ENSP00000312664	9606.ENSP00000269305	0	0	0	0	0.181	0	0	0.759	0.794
CASP2	CASP3	9606.ENSP00000312664	9606.ENSP00000311032	0	0	0	0.765	0.049	0.596	0.7	0.236	0.9
CASP2	NLRP3	9606.ENSP00000312664	9606.ENSP00000337383	0	0	0	0	0	0.062	0	0.693	0.7
CASP2	CASP9	9606.ENSP00000312664	9606.ENSP00000330237	0	0	0	0.711	0	0.262	0.54	0.319	0.749
CASP2	CASP7	9606.ENSP00000312664	9606.ENSP00000358327	0	0	0	0.68	0.054	0.292	0.54	0.286	0.75
CASP2	BCL2L1	9606.ENSP00000312664	9606.ENSP00000365230	0	0	0	0	0.042	0.36	0	0.655	0.77
CASP2	XIAP	9606.ENSP00000312664	9606.ENSP00000360242	0	0	0	0	0.079	0.436	0	0.601	0.775
CASP2	BCL2	9606.ENSP00000312664	9606.ENSP00000381185	0	0	0	0	0.086	0.292	0	0.687	0.78
CASP2	BIRC2	9606.ENSP00000312664	9606.ENSP00000477613	0	0	0	0	0.067	0.643	0	0.646	0.872
CASP2	CASP8	9606.ENSP00000312664	9606.ENSP00000351273	0	0	0	0.64	0.105	0.628	0.54	0.384	0.893
CASP3	MAPK1	9606.ENSP00000311032	9606.ENSP00000215832	0	0	0	0	0.1	0.045	0.9	0.599	0.961
CASP3	HMOX1	9606.ENSP00000311032	9606.ENSP00000216117	0	0	0	0	0.045	0	0	0.805	0.806
CASP3	MMP2	9606.ENSP00000311032	9606.ENSP00000219070	0	0	0	0	0.09	0	0	0.698	0.713
CASP3	RPS6KB1	9606.ENSP00000311032	9606.ENSP00000225577	0	0	0	0	0.1	0	0	0.72	0.737
CASP3	CCND1	9606.ENSP00000311032	9606.ENSP00000227507	0	0	0	0	0.055	0	0	0.845	0.847
CASP3	MAPK14	9606.ENSP00000311032	9606.ENSP00000229795	0	0	0	0	0.105	0.294	0	0.733	0.817
CASP3	CCNB1	9606.ENSP00000311032	9606.ENSP00000256442	0	0	0	0	0.15	0	0	0.772	0.798
CASP3	CDK4	9606.ENSP00000311032	9606.ENSP00000257904	0	0	0	0	0.107	0	0	0.732	0.75
CASP3	MDM2	9606.ENSP00000311032	9606.ENSP00000258149	0	0	0	0	0.066	0.832	0	0.803	0.966
CASP3	MAPK3	9606.ENSP00000311032	9606.ENSP00000263025	0	0	0	0	0.067	0.045	0.9	0.858	0.985
CASP3	PRKCQ	9606.ENSP00000311032	9606.ENSP00000263125	0	0	0	0	0.052	0	0.75	0.154	0.782
CASP3	PRKCG	9606.ENSP00000311032	9606.ENSP00000263431	0	0	0	0	0.074	0	0.9	0.22	0.921
CASP3	STAT3	9606.ENSP00000311032	9606.ENSP00000264657	0	0	0	0	0.055	0	0	0.801	0.804
CASP3	CASP6	9606.ENSP00000311032	9606.ENSP00000265164	0	0	0.06	0.886	0.056	0.775	0.54	0.593	0.955
CASP3	CDK2	9606.ENSP00000311032	9606.ENSP00000266970	0	0	0	0	0.114	0.075	0	0.808	0.829
CASP3	TP53	9606.ENSP00000311032	9606.ENSP00000269305	0	0	0	0	0.093	0.292	0	0.937	0.956
CASP3	EGFR	9606.ENSP00000311032	9606.ENSP00000275493	0	0	0	0	0.061	0	0	0.741	0.747
CASP3	APP	9606.ENSP00000311032	9606.ENSP00000284981	0	0	0	0	0.06	0.603	0	0.774	0.908
CASP3	CAPN2	9606.ENSP00000311032	9606.ENSP00000295006	0	0	0	0	0.042	0.061	0.54	0.484	0.758
CASP3	ALB	9606.ENSP00000311032	9606.ENSP00000295897	0	0	0	0	0	0	0	0.815	0.815
CASP3	SHH	9606.ENSP00000311032	9606.ENSP00000297261	0	0	0	0	0	0	0	0.7	0.7
CASP3	FNTA	9606.ENSP00000311032	9606.ENSP00000303423	0	0	0	0	0.049	0	0.75	0.081	0.762
CASP3	CXCL8	9606.ENSP00000311032	9606.ENSP00000306512	0	0	0	0	0.045	0	0	0.751	0.752
CASP3	CDC42	9606.ENSP00000311032	9606.ENSP00000497733	0	0	0	0	0.105	0.394	0	0.496	0.703
CASP3	CCNA2	9606.ENSP00000311032	9606.ENSP00000481380	0	0	0	0	0.077	0	0	0.694	0.706
CASP3	MET	9606.ENSP00000311032	9606.ENSP00000317272	0	0	0	0	0	0.403	0	0.53	0.708
CASP3	TH	9606.ENSP00000311032	9606.ENSP00000370571	0	0	0	0	0	0	0	0.709	0.709
CASP3	CASP1	9606.ENSP00000311032	9606.ENSP00000433138	0	0	0	0.654	0.106	0	0.54	0.349	0.709
CASP3	KCNJ11	9606.ENSP00000311032	9606.ENSP00000345708	0	0	0	0	0	0	0	0.711	0.711
CASP3	ERN1	9606.ENSP00000311032	9606.ENSP00000401445	0	0	0	0	0.059	0.067	0	0.7	0.714
CASP3	DAPK1	9606.ENSP00000311032	9606.ENSP00000386135	0	0	0	0	0	0.045	0.5	0.455	0.717
CASP3	NFE2L2	9606.ENSP00000311032	9606.ENSP00000380252	0	0	0	0	0.053	0	0	0.714	0.717
CASP3	PSEN1	9606.ENSP00000311032	9606.ENSP00000326366	0	0	0	0	0.058	0	0	0.713	0.718
CASP3	MTOR	9606.ENSP00000311032	9606.ENSP00000354558	0	0	0	0	0.042	0	0	0.723	0.723
CASP3	PRKDC	9606.ENSP00000311032	9606.ENSP00000313420	0	0	0	0	0.042	0.51	0	0.475	0.732
CASP3	CAPNS1	9606.ENSP00000311032	9606.ENSP00000464849	0	0	0	0	0.067	0.054	0.54	0.425	0.735
CASP3	HDAC1	9606.ENSP00000311032	9606.ENSP00000362649	0	0	0	0	0.074	0	0	0.728	0.738
CASP3	TLR4	9606.ENSP00000311032	9606.ENSP00000363089	0	0	0	0	0.092	0.062	0	0.719	0.74
CASP3	GSK3B	9606.ENSP00000311032	9606.ENSP00000324806	0	0	0	0	0.057	0.067	0	0.736	0.747
CASP3	CHEK1	9606.ENSP00000311032	9606.ENSP00000391090	0	0	0	0	0.089	0	0	0.752	0.764
CASP3	HIF1A	9606.ENSP00000311032	9606.ENSP00000437955	0	0	0	0	0.094	0	0	0.752	0.766
CASP3	CAPN1	9606.ENSP00000311032	9606.ENSP00000431984	0	0	0	0	0.042	0.061	0.5	0.59	0.79
CASP3	HSPA5	9606.ENSP00000311032	9606.ENSP00000324173	0	0	0	0	0.044	0.069	0	0.786	0.793
CASP3	MMP9	9606.ENSP00000311032	9606.ENSP00000361405	0	0	0	0	0.101	0	0	0.793	0.806
CASP3	JUN	9606.ENSP00000311032	9606.ENSP00000360266	0	0	0	0	0	0.046	0	0.808	0.809
CASP3	TXN	9606.ENSP00000311032	9606.ENSP00000363641	0	0	0	0	0.056	0.441	0	0.751	0.857
CASP3	STK26	9606.ENSP00000311032	9606.ENSP00000377867	0	0	0	0	0.053	0	0.75	0.447	0.857
CASP3	NGF	9606.ENSP00000311032	9606.ENSP00000358525	0	0	0	0	0	0	0.5	0.729	0.858
CASP3	HSP90AB1	9606.ENSP00000311032	9606.ENSP00000360609	0	0	0	0	0.044	0.071	0	0.853	0.858
CASP3	CDK1	9606.ENSP00000311032	9606.ENSP00000378699	0	0	0	0	0.137	0	0	0.846	0.862
CASP3	PTGS2	9606.ENSP00000311032	9606.ENSP00000356438	0	0	0	0	0.055	0	0	0.863	0.865
CASP3	HSP90AA1	9606.ENSP00000311032	9606.ENSP00000335153	0	0	0	0	0.05	0.071	0	0.873	0.878
CASP3	GAPDH	9606.ENSP00000311032	9606.ENSP00000380070	0	0	0	0	0.047	0	0	0.89	0.89
CASP3	CASP2	9606.ENSP00000311032	9606.ENSP00000312664	0	0	0	0.765	0.049	0.596	0.7	0.236	0.9
CASP3	MCL1	9606.ENSP00000311032	9606.ENSP00000358022	0	0	0	0	0.091	0.354	0	0.861	0.911
CASP3	PARP3	9606.ENSP00000311032	9606.ENSP00000381740	0	0	0	0	0	0.091	0.9	0.192	0.92
CASP3	PRKCD	9606.ENSP00000311032	9606.ENSP00000331602	0	0	0	0	0.057	0	0.75	0.715	0.927
CASP3	PRKCB	9606.ENSP00000311032	9606.ENSP00000496129	0	0	0	0	0.104	0	0.9	0.301	0.931
CASP3	TNF	9606.ENSP00000311032	9606.ENSP00000398698	0	0	0	0	0.098	0.096	0	0.932	0.939
CASP3	MAPK8	9606.ENSP00000311032	9606.ENSP00000378974	0	0	0	0	0.049	0.292	0	0.922	0.943
CASP3	AKT1	9606.ENSP00000311032	9606.ENSP00000451828	0	0	0	0	0.044	0.311	0	0.923	0.945
CASP3	STK3	9606.ENSP00000311032	9606.ENSP00000429744	0	0	0	0	0.061	0.421	0.9	0.138	0.946
CASP3	PRKCA	9606.ENSP00000311032	9606.ENSP00000408695	0	0	0	0	0.089	0	0.9	0.48	0.948
CASP3	BCL2L1	9606.ENSP00000311032	9606.ENSP00000365230	0	0	0	0	0.044	0.209	0	0.94	0.95
CASP3	CASP7	9606.ENSP00000311032	9606.ENSP00000358327	0	0	0.069	0.94	0.134	0.421	0.9	0.096	0.95
CASP3	ROCK1	9606.ENSP00000311032	9606.ENSP00000382697	0	0	0	0	0.108	0.436	0.75	0.714	0.959
CASP3	CTNNB1	9606.ENSP00000311032	9606.ENSP00000495360	0	0	0	0	0.088	0.395	0.75	0.782	0.965
CASP3	MAPT	9606.ENSP00000311032	9606.ENSP00000340820	0	0	0	0	0	0.625	0.9	0.527	0.98
CASP3	BCL2	9606.ENSP00000311032	9606.ENSP00000381185	0	0	0	0	0.098	0.354	0	0.98	0.987
CASP3	BIRC2	9606.ENSP00000311032	9606.ENSP00000477613	0	0	0	0	0.124	0.843	0.9	0.81	0.997
CASP3	CASP8	9606.ENSP00000311032	9606.ENSP00000351273	0	0	0.088	0.828	0.105	0.786	0.9	0.983	0.999
CASP3	XIAP	9606.ENSP00000311032	9606.ENSP00000360242	0	0	0	0	0.069	0.998	0.9	0.998	0.999
CASP3	PARP1	9606.ENSP00000311032	9606.ENSP00000355759	0	0	0	0	0.064	0.867	0.9	0.953	0.999
CASP3	CASP9	9606.ENSP00000311032	9606.ENSP00000330237	0	0	0	0.827	0.049	0.846	0.9	0.957	0.999
CASP4	NLRP3	9606.ENSP00000388566	9606.ENSP00000337383	0	0	0	0	0.114	0.062	0.54	0.564	0.811
CASP4	CASP8	9606.ENSP00000388566	9606.ENSP00000351273	0	0	0	0.568	0.168	0.544	0	0.38	0.744
CASP4	CASP1	9606.ENSP00000388566	9606.ENSP00000433138	0	0	0.071	0.935	0.567	0	0.9	0.921	0.996
CASP6	BCL2L1	9606.ENSP00000265164	9606.ENSP00000365230	0	0	0	0	0.058	0.209	0	0.631	0.701
CASP6	XIAP	9606.ENSP00000265164	9606.ENSP00000360242	0	0	0	0	0.072	0.485	0	0.549	0.766
CASP6	CASP7	9606.ENSP00000265164	9606.ENSP00000358327	0	0	0.071	0.849	0.049	0.292	0.54	0.463	0.817
CASP6	TP53	9606.ENSP00000265164	9606.ENSP00000269305	0	0	0	0	0.085	0.071	0.75	0.58	0.898
CASP6	APP	9606.ENSP00000265164	9606.ENSP00000284981	0	0	0	0	0.055	0.596	0	0.766	0.903
CASP6	CASP1	9606.ENSP00000265164	9606.ENSP00000433138	0	0	0	0.614	0.069	0	0.54	0.833	0.922
CASP6	CASP9	9606.ENSP00000265164	9606.ENSP00000330237	0	0	0	0.726	0.06	0.088	0.9	0.512	0.952
CASP6	CASP3	9606.ENSP00000265164	9606.ENSP00000311032	0	0	0.06	0.886	0.056	0.775	0.54	0.593	0.955
CASP6	CASP8	9606.ENSP00000265164	9606.ENSP00000351273	0	0	0	0.757	0.108	0.744	0.9	0.91	0.997
CASP7	CASP6	9606.ENSP00000358327	9606.ENSP00000265164	0	0	0.071	0.849	0.049	0.292	0.54	0.463	0.817
CASP7	TP53	9606.ENSP00000358327	9606.ENSP00000269305	0	0	0	0	0.085	0.164	0	0.688	0.74
CASP7	CASP3	9606.ENSP00000358327	9606.ENSP00000311032	0	0	0.069	0.94	0.134	0.421	0.9	0.096	0.95
CASP7	CASP2	9606.ENSP00000358327	9606.ENSP00000312664	0	0	0	0.68	0.054	0.292	0.54	0.286	0.75
CASP7	HSPA5	9606.ENSP00000358327	9606.ENSP00000324173	0	0	0	0	0.042	0.524	0	0.932	0.966
CASP7	CASP9	9606.ENSP00000358327	9606.ENSP00000330237	0	0	0	0.704	0.06	0.326	0.9	0.343	0.952
CASP7	MAPT	9606.ENSP00000358327	9606.ENSP00000340820	0	0	0	0	0	0.292	0.9	0.162	0.935
CASP7	PTK2	9606.ENSP00000358327	9606.ENSP00000341189	0	0	0	0	0.069	0	0.75	0.251	0.81
CASP7	CASP8	9606.ENSP00000358327	9606.ENSP00000351273	0	0	0.083	0.746	0.109	0.628	0.9	0.788	0.992
CASP7	PARP1	9606.ENSP00000358327	9606.ENSP00000355759	0	0	0	0	0.062	0.706	0.9	0.848	0.995
CASP7	GAPDH	9606.ENSP00000358327	9606.ENSP00000380070	0	0	0	0	0.055	0	0	0.729	0.733
CASP7	BCL2L1	9606.ENSP00000358327	9606.ENSP00000365230	0	0	0	0	0.049	0.209	0	0.822	0.854
CASP7	BCL2	9606.ENSP00000358327	9606.ENSP00000381185	0	0	0	0	0.087	0.125	0	0.836	0.857
CASP7	PARP3	9606.ENSP00000358327	9606.ENSP00000381740	0	0	0	0	0.059	0.091	0.9	0.111	0.913
CASP7	BIRC2	9606.ENSP00000358327	9606.ENSP00000477613	0	0	0	0	0.086	0.872	0.9	0.809	0.997
CASP7	XIAP	9606.ENSP00000358327	9606.ENSP00000360242	0	0	0	0	0.09	0.993	0.9	0.997	0.999
CASP8	MAPK1	9606.ENSP00000351273	9606.ENSP00000215832	0	0	0	0	0.123	0.294	0	0.761	0.839
CASP8	MDM2	9606.ENSP00000351273	9606.ENSP00000258149	0	0	0	0	0.093	0.057	0	0.731	0.75
CASP8	MAPK3	9606.ENSP00000351273	9606.ENSP00000263025	0	0	0	0	0.066	0.294	0	0.593	0.709
CASP8	CASP6	9606.ENSP00000351273	9606.ENSP00000265164	0	0	0	0.757	0.108	0.744	0.9	0.91	0.997
CASP8	CDK2	9606.ENSP00000351273	9606.ENSP00000266970	0	0	0	0	0.074	0	0	0.747	0.756
CASP8	TP53	9606.ENSP00000351273	9606.ENSP00000269305	0	0	0	0	0.086	0.292	0.9	0.879	0.991
CASP8	EGFR	9606.ENSP00000351273	9606.ENSP00000275493	0	0	0	0	0.054	0	0	0.734	0.737
CASP8	CASP3	9606.ENSP00000351273	9606.ENSP00000311032	0	0	0.088	0.828	0.105	0.786	0.9	0.983	0.999
CASP8	CASP2	9606.ENSP00000351273	9606.ENSP00000312664	0	0	0	0.64	0.105	0.628	0.54	0.384	0.893
CASP8	CASP9	9606.ENSP00000351273	9606.ENSP00000330237	0	0	0	0.7	0.104	0.628	0.54	0.678	0.944
CASP8	NLRP3	9606.ENSP00000351273	9606.ENSP00000337383	0	0	0	0	0.058	0.242	0	0.934	0.948
CASP8	PTGS2	9606.ENSP00000351273	9606.ENSP00000356438	0	0	0	0	0.098	0	0	0.681	0.7
CASP8	RELA	9606.ENSP00000351273	9606.ENSP00000384273	0	0	0	0	0.089	0.061	0	0.681	0.704
CASP8	MMP9	9606.ENSP00000351273	9606.ENSP00000361405	0	0	0	0	0.103	0	0	0.692	0.712
CASP8	CDK1	9606.ENSP00000351273	9606.ENSP00000378699	0	0	0	0	0.069	0	0	0.707	0.716
CASP8	GAPDH	9606.ENSP00000351273	9606.ENSP00000380070	0	0	0	0	0.042	0	0	0.717	0.717
CASP8	CASP4	9606.ENSP00000351273	9606.ENSP00000388566	0	0	0	0.568	0.168	0.544	0	0.38	0.744
CASP8	HSP90AB1	9606.ENSP00000351273	9606.ENSP00000360609	0	0	0	0	0.042	0.057	0	0.757	0.761
CASP8	CTNNB1	9606.ENSP00000351273	9606.ENSP00000495360	0	0	0	0	0.094	0	0	0.755	0.768
CASP8	JUN	9606.ENSP00000351273	9606.ENSP00000360266	0	0	0	0	0	0	0	0.782	0.782
CASP8	AKT1	9606.ENSP00000351273	9606.ENSP00000451828	0	0	0	0	0.059	0.067	0	0.78	0.79
CASP8	MAP3K5	9606.ENSP00000351273	9606.ENSP00000351908	0	0	0	0	0.107	0	0	0.776	0.792
CASP8	MCL1	9606.ENSP00000351273	9606.ENSP00000358022	0	0	0	0	0.158	0.125	0	0.753	0.802
CASP8	SRC	9606.ENSP00000351273	9606.ENSP00000362680	0	0	0	0	0.068	0.523	0	0.696	0.853
CASP8	IKBKB	9606.ENSP00000351273	9606.ENSP00000430684	0	0	0	0	0.2	0.311	0.5	0.585	0.87
CASP8	PARP1	9606.ENSP00000351273	9606.ENSP00000355759	0	0	0	0	0.058	0.314	0	0.82	0.873
CASP8	TLR4	9606.ENSP00000351273	9606.ENSP00000363089	0	0	0	0	0.14	0.062	0.5	0.749	0.885
CASP8	MAPK8	9606.ENSP00000351273	9606.ENSP00000378974	0	0	0	0	0.042	0.448	0	0.809	0.89
CASP8	BCL2L1	9606.ENSP00000351273	9606.ENSP00000365230	0	0	0	0	0.042	0.51	0	0.869	0.933
CASP8	CHUK	9606.ENSP00000351273	9606.ENSP00000359424	0	0	0	0	0.093	0.311	0.5	0.861	0.95
CASP8	XIAP	9606.ENSP00000351273	9606.ENSP00000360242	0	0	0	0	0.085	0.676	0	0.909	0.97
CASP8	BIRC2	9606.ENSP00000351273	9606.ENSP00000477613	0	0	0	0	0.085	0.784	0	0.865	0.971
CASP8	BCL2	9606.ENSP00000351273	9606.ENSP00000381185	0	0	0	0	0.086	0.648	0	0.954	0.984
CASP8	CASP7	9606.ENSP00000351273	9606.ENSP00000358327	0	0	0.083	0.746	0.109	0.628	0.9	0.788	0.992
CASP8	CASP1	9606.ENSP00000351273	9606.ENSP00000433138	0	0	0	0.58	0.152	0.544	0.9	0.986	0.999
CASP8	TNF	9606.ENSP00000351273	9606.ENSP00000398698	0	0	0	0	0.101	0.994	0	0.928	0.999
CASP9	MAPK1	9606.ENSP00000330237	9606.ENSP00000215832	0	0	0	0	0.076	0.294	0.4	0.642	0.841
CASP9	CCND1	9606.ENSP00000330237	9606.ENSP00000227507	0	0	0	0	0.055	0	0	0.841	0.844
CASP9	CCNB1	9606.ENSP00000330237	9606.ENSP00000256442	0	0	0	0	0.112	0	0	0.787	0.803
CASP9	MDM2	9606.ENSP00000330237	9606.ENSP00000258149	0	0	0	0	0.059	0.067	0	0.863	0.869
CASP9	MAPK3	9606.ENSP00000330237	9606.ENSP00000263025	0	0	0	0	0.261	0.045	0.4	0.756	0.883
CASP9	CASP6	9606.ENSP00000330237	9606.ENSP00000265164	0	0	0	0.726	0.06	0.088	0.9	0.512	0.952
CASP9	TP53	9606.ENSP00000330237	9606.ENSP00000269305	0	0	0	0	0.067	0	0	0.952	0.953
CASP9	EGFR	9606.ENSP00000330237	9606.ENSP00000275493	0	0	0	0	0.054	0	0	0.75	0.753
CASP9	CASP3	9606.ENSP00000330237	9606.ENSP00000311032	0	0	0	0.827	0.049	0.846	0.9	0.957	0.999
CASP9	CASP2	9606.ENSP00000330237	9606.ENSP00000312664	0	0	0	0.711	0	0.262	0.54	0.319	0.749
CASP9	NFE2L2	9606.ENSP00000330237	9606.ENSP00000380252	0	0	0	0	0.052	0	0	0.699	0.702
CASP9	CASP1	9606.ENSP00000330237	9606.ENSP00000433138	0	0	0	0.613	0.064	0	0.54	0.386	0.712
CASP9	PTGS2	9606.ENSP00000330237	9606.ENSP00000356438	0	0	0	0	0.055	0	0	0.722	0.726
CASP9	MAPK8	9606.ENSP00000330237	9606.ENSP00000378974	0	0	0	0	0.049	0	0	0.725	0.727
CASP9	MTOR	9606.ENSP00000330237	9606.ENSP00000354558	0	0	0	0	0.049	0	0	0.736	0.738
CASP9	HIF1A	9606.ENSP00000330237	9606.ENSP00000437955	0	0	0	0	0.067	0	0	0.739	0.746
CASP9	CDK1	9606.ENSP00000330237	9606.ENSP00000378699	0	0	0	0	0.104	0	0	0.747	0.763
CASP9	JUN	9606.ENSP00000330237	9606.ENSP00000360266	0	0	0	0	0	0.301	0	0.685	0.77
CASP9	GAPDH	9606.ENSP00000330237	9606.ENSP00000380070	0	0	0	0	0.043	0	0	0.785	0.786
CASP9	TNF	9606.ENSP00000330237	9606.ENSP00000398698	0	0	0	0	0.084	0.087	0	0.798	0.816
CASP9	MCL1	9606.ENSP00000330237	9606.ENSP00000358022	0	0	0	0	0.075	0.125	0	0.805	0.829
CASP9	PARP3	9606.ENSP00000330237	9606.ENSP00000381740	0	0	0	0	0.049	0.091	0.9	0.125	0.914
CASP9	CASP8	9606.ENSP00000330237	9606.ENSP00000351273	0	0	0	0.7	0.104	0.628	0.54	0.678	0.944
CASP9	BCL2	9606.ENSP00000330237	9606.ENSP00000381185	0	0	0	0	0.091	0.125	0	0.938	0.946
CASP9	CASP7	9606.ENSP00000330237	9606.ENSP00000358327	0	0	0	0.704	0.06	0.326	0.9	0.343	0.952
CASP9	AKT1	9606.ENSP00000330237	9606.ENSP00000451828	0	0	0	0	0.085	0.067	0.9	0.887	0.989
CASP9	PARP1	9606.ENSP00000330237	9606.ENSP00000355759	0	0	0	0	0.049	0.091	0.9	0.915	0.991
CASP9	BCL2L1	9606.ENSP00000330237	9606.ENSP00000365230	0	0	0	0	0.082	0.822	0	0.959	0.992
CASP9	XIAP	9606.ENSP00000330237	9606.ENSP00000360242	0	0	0	0	0.085	0.997	0.9	0.998	0.999
CASP9	BIRC2	9606.ENSP00000330237	9606.ENSP00000477613	0	0	0	0	0.074	0.911	0.9	0.911	0.999
CASR	RAMP1	9606.ENSP00000420194	9606.ENSP00000254661	0	0	0	0	0.055	0	0	0.696	0.7
CASR	GABBR2	9606.ENSP00000420194	9606.ENSP00000259455	0	0	0	0.55	0.042	0.33	0.5	0.504	0.819
CASR	GABBR1	9606.ENSP00000420194	9606.ENSP00000366233	0	0	0	0	0	0.33	0.5	0.736	0.904
CBR1	AKR1B1	9606.ENSP00000290349	9606.ENSP00000285930	0	0	0	0	0.117	0.045	0.905	0.906	0.991
CBR1	AKR1A1	9606.ENSP00000290349	9606.ENSP00000361140	0	0	0	0	0.126	0.045	0.098	0.893	0.909
CBR1	UGT2B7	9606.ENSP00000290349	9606.ENSP00000304811	0	0	0	0	0.045	0.067	0.9	0.26	0.925
CBR1	CYP2A6	9606.ENSP00000290349	9606.ENSP00000301141	0	0	0	0	0.091	0	0.911	0.159	0.926
CBR1	CYP2D6	9606.ENSP00000290349	9606.ENSP00000496150	0	0	0	0	0.091	0	0.911	0.201	0.93
CBR1	CYP1A1	9606.ENSP00000290349	9606.ENSP00000378488	0	0	0	0	0.091	0	0.911	0.273	0.936
CBR1	PTGES2	9606.ENSP00000290349	9606.ENSP00000345341	0	0	0	0	0.056	0	0.9	0.393	0.937
CBR1	PTGES	9606.ENSP00000290349	9606.ENSP00000342385	0	0	0	0	0	0	0.9	0.42	0.939
CBR1	CYP3A4	9606.ENSP00000290349	9606.ENSP00000498939	0	0	0	0	0.091	0	0.911	0.328	0.941
CBR1	AKR1B10	9606.ENSP00000290349	9606.ENSP00000352584	0	0	0	0	0.128	0.045	0.905	0.54	0.959
CBR1	AKR1C3	9606.ENSP00000290349	9606.ENSP00000369927	0	0	0	0	0.142	0.045	0.905	0.673	0.971
CBR1	DHFR	9606.ENSP00000290349	9606.ENSP00000396308	0	0	0	0	0.076	0	0.907	0.732	0.975
CCKBR	PRKAA1	9606.ENSP00000435534	9606.ENSP00000346148	0	0	0	0	0	0.724	0	0.044	0.724
CCNA1	CDC25B	9606.ENSP00000255465	9606.ENSP00000245960	0	0	0	0	0.189	0	0.5	0.941	0.974
CCNA1	KIF11	9606.ENSP00000255465	9606.ENSP00000260731	0	0	0	0	0.595	0	0	0.295	0.703
CCNA1	AURKB	9606.ENSP00000255465	9606.ENSP00000313950	0	0	0	0	0.299	0	0	0.6	0.708
CCNA1	CHEK1	9606.ENSP00000255465	9606.ENSP00000391090	0	0	0	0	0.165	0	0	0.679	0.721
CCNA1	CCNT1	9606.ENSP00000255465	9606.ENSP00000261900	0	0	0	0	0	0	0	0.723	0.723
CCNA1	PPP2CA	9606.ENSP00000255465	9606.ENSP00000418447	0	0	0	0	0.055	0	0.5	0.484	0.735
CCNA1	CCNB2	9606.ENSP00000255465	9606.ENSP00000288207	0	0	0.088	0.779	0.341	0.215	0	0.511	0.739
CCNA1	CDK9	9606.ENSP00000255465	9606.ENSP00000362361	0	0	0	0	0	0	0	0.761	0.761
CCNA1	CDK5	9606.ENSP00000255465	9606.ENSP00000419782	0	0	0	0	0.043	0	0	0.792	0.793
CCNA1	MDM2	9606.ENSP00000255465	9606.ENSP00000258149	0	0	0	0	0.056	0	0.4	0.692	0.81
CCNA1	CCNE2	9606.ENSP00000255465	9606.ENSP00000429089	0	0	0.118	0.635	0.198	0.176	0.4	0.568	0.821
CCNA1	CCNB1	9606.ENSP00000255465	9606.ENSP00000256442	0	0	0	0.737	0.344	0.215	0.4	0.562	0.847
CCNA1	PLK1	9606.ENSP00000255465	9606.ENSP00000300093	0	0	0	0	0.401	0	0	0.787	0.866
CCNA1	CDK7	9606.ENSP00000255465	9606.ENSP00000256443	0	0	0	0	0.047	0.057	0.4	0.798	0.876
CCNA1	CCNE1	9606.ENSP00000255465	9606.ENSP00000262643	0	0	0	0.639	0.196	0.176	0.4	0.793	0.907
CCNA1	CDC25A	9606.ENSP00000255465	9606.ENSP00000303706	0	0	0	0	0.201	0.325	0.5	0.716	0.913
CCNA1	CCNH	9606.ENSP00000255465	9606.ENSP00000498750	0	0	0	0	0.042	0	0.4	0.865	0.915
CCNA1	TP53	9606.ENSP00000255465	9606.ENSP00000269305	0	0	0	0	0.074	0	0.5	0.948	0.974
CCNA1	CCNA2	9606.ENSP00000255465	9606.ENSP00000481380	0	0	0.069	0.912	0.044	0.62	0.9	0.438	0.977
CCNA1	CDK4	9606.ENSP00000255465	9606.ENSP00000257904	0	0	0	0	0.292	0.288	0	0.978	0.988
CCNA1	CDK6	9606.ENSP00000255465	9606.ENSP00000265734	0	0	0	0	0.292	0.288	0	0.987	0.993
CCNA1	CDK2	9606.ENSP00000255465	9606.ENSP00000266970	0	0	0	0	0.292	0.942	0.9	0.999	0.999
CCNA1	CDK1	9606.ENSP00000255465	9606.ENSP00000378699	0	0	0	0	0.297	0.803	0.9	0.998	0.999
CCNA2	AURKA	9606.ENSP00000481380	9606.ENSP00000216911	0	0	0	0	0.853	0	0	0.669	0.949
CCNA2	CDC25B	9606.ENSP00000481380	9606.ENSP00000245960	0	0	0	0	0.21	0.292	0.5	0.945	0.982
CCNA2	CCNA1	9606.ENSP00000481380	9606.ENSP00000255465	0	0	0.069	0.912	0.044	0.62	0.9	0.438	0.977
CCNA2	CCNB1	9606.ENSP00000481380	9606.ENSP00000256442	0	0	0	0.731	0.855	0.588	0.4	0.889	0.995
CCNA2	CDK7	9606.ENSP00000481380	9606.ENSP00000256443	0	0.001	0	0	0.064	0.628	0.4	0.783	0.948
CCNA2	CDK4	9606.ENSP00000481380	9606.ENSP00000257904	0	0.002	0	0	0.348	0.995	0	0.995	0.999
CCNA2	MDM2	9606.ENSP00000481380	9606.ENSP00000258149	0	0	0	0	0.056	0	0.4	0.735	0.837
CCNA2	KIF11	9606.ENSP00000481380	9606.ENSP00000260731	0	0	0	0	0.913	0	0	0.762	0.978
CCNA2	CCNT1	9606.ENSP00000481380	9606.ENSP00000261900	0	0	0	0	0.058	0	0	0.711	0.716
CCNA2	CREBBP	9606.ENSP00000481380	9606.ENSP00000262367	0	0	0	0	0.058	0.683	0	0.275	0.764
CCNA2	CCNE1	9606.ENSP00000481380	9606.ENSP00000262643	0	0	0	0.641	0.344	0.176	0.4	0.737	0.903
CCNA2	EP300	9606.ENSP00000481380	9606.ENSP00000263253	0	0	0	0	0.059	0.696	0	0.397	0.812
CCNA2	DBF4	9606.ENSP00000481380	9606.ENSP00000265728	0	0	0	0	0.279	0	0	0.609	0.706
CCNA2	CDK6	9606.ENSP00000481380	9606.ENSP00000265734	0	0.001	0	0	0.342	0.995	0	0.994	0.999
CCNA2	CDK2	9606.ENSP00000481380	9606.ENSP00000266970	0	0.003	0	0	0.453	0.999	0.9	0.999	0.999
CCNA2	TP53	9606.ENSP00000481380	9606.ENSP00000269305	0	0	0	0	0.099	0.292	0.5	0.994	0.997
CCNA2	PLK4	9606.ENSP00000481380	9606.ENSP00000270861	0	0	0	0	0.803	0	0	0.656	0.929
CCNA2	CCNB2	9606.ENSP00000481380	9606.ENSP00000288207	0	0	0.108	0.735	0.856	0.215	0	0.696	0.965
CCNA2	PLK1	9606.ENSP00000481380	9606.ENSP00000300093	0	0	0	0	0.757	0	0	0.836	0.958
CCNA2	CDC25A	9606.ENSP00000481380	9606.ENSP00000303706	0	0	0	0	0.515	0.079	0.5	0.741	0.934
CCNA2	FEN1	9606.ENSP00000481380	9606.ENSP00000305480	0	0	0	0	0.777	0.328	0	0.437	0.908
CCNA2	CASP3	9606.ENSP00000481380	9606.ENSP00000311032	0	0	0	0	0.077	0	0	0.694	0.706
CCNA2	AURKB	9606.ENSP00000481380	9606.ENSP00000313950	0	0	0	0	0.96	0	0	0.807	0.991
CCNA2	TYMS	9606.ENSP00000481380	9606.ENSP00000315644	0	0	0	0	0.768	0	0	0.444	0.865
CCNA2	NEK2	9606.ENSP00000481380	9606.ENSP00000355966	0	0	0	0	0.829	0	0	0.681	0.943
CCNA2	CDK9	9606.ENSP00000481380	9606.ENSP00000362361	0	0.002	0	0	0	0	0	0.755	0.755
CCNA2	HDAC1	9606.ENSP00000481380	9606.ENSP00000362649	0	0	0	0	0.1	0.292	0.5	0.465	0.806
CCNA2	CHEK2	9606.ENSP00000481380	9606.ENSP00000372023	0	0	0	0	0.351	0	0	0.624	0.746
CCNA2	KIF20A	9606.ENSP00000481380	9606.ENSP00000378356	0	0	0	0	0.92	0	0	0.689	0.974
CCNA2	CDK1	9606.ENSP00000481380	9606.ENSP00000378699	0	0.007	0	0	0.993	0.939	0.9	0.998	0.999
CCNA2	CHEK1	9606.ENSP00000481380	9606.ENSP00000391090	0	0	0	0	0.79	0	0	0.721	0.939
CCNA2	CDC7	9606.ENSP00000481380	9606.ENSP00000393139	0	0	0	0	0.35	0	0	0.579	0.715
CCNA2	CDC45	9606.ENSP00000481380	9606.ENSP00000405726	0	0	0	0	0.766	0	0	0.615	0.906
CCNA2	TOP2A	9606.ENSP00000481380	9606.ENSP00000411532	0	0	0	0	0.869	0	0	0.868	0.982
CCNA2	PPP2CA	9606.ENSP00000481380	9606.ENSP00000418447	0	0	0	0	0.071	0	0.5	0.491	0.743
CCNA2	CDK5	9606.ENSP00000481380	9606.ENSP00000419782	0	0.005	0	0	0.06	0.462	0	0.791	0.885
CCNA2	CCNE2	9606.ENSP00000481380	9606.ENSP00000429089	0	0	0	0.637	0.378	0.176	0.4	0.617	0.866
CCNA2	AKT1	9606.ENSP00000481380	9606.ENSP00000451828	0	0	0	0	0.051	0.295	0	0.685	0.771
CCNA2	TK1	9606.ENSP00000481380	9606.ENSP00000468425	0	0	0	0	0.482	0	0	0.593	0.78
CCNA2	CTNNB1	9606.ENSP00000481380	9606.ENSP00000495360	0	0	0	0	0.055	0.328	0	0.601	0.725
CCNA2	RAD51	9606.ENSP00000481380	9606.ENSP00000493712	0	0	0	0	0.616	0	0	0.479	0.791
CCNA2	CCNH	9606.ENSP00000481380	9606.ENSP00000498750	0	0	0	0	0.056	0	0.4	0.854	0.91
CCNB1	AURKA	9606.ENSP00000256442	9606.ENSP00000216911	0	0	0	0	0.863	0.094	0	0.845	0.979
CCNB1	CCND1	9606.ENSP00000256442	9606.ENSP00000227507	0	0	0	0.646	0.143	0.048	0	0.771	0.797
CCNB1	CDC25B	9606.ENSP00000256442	9606.ENSP00000245960	0	0	0	0	0.16	0.376	0.5	0.837	0.951
CCNB1	CCNA1	9606.ENSP00000256442	9606.ENSP00000255465	0	0	0	0.737	0.344	0.215	0.4	0.562	0.847
CCNB1	AKT1	9606.ENSP00000256442	9606.ENSP00000451828	0	0	0	0	0.044	0.098	0	0.682	0.702
CCNB1	PARP1	9606.ENSP00000256442	9606.ENSP00000355759	0	0	0	0	0.186	0	0	0.681	0.729
CCNB1	RELA	9606.ENSP00000256442	9606.ENSP00000384273	0	0	0	0	0.057	0.314	0	0.624	0.735
CCNB1	CDC7	9606.ENSP00000256442	9606.ENSP00000393139	0	0	0	0	0.301	0.094	0	0.632	0.746
CCNB1	CCNE1	9606.ENSP00000256442	9606.ENSP00000262643	0	0	0	0.633	0.467	0	0	0.544	0.746
CCNB1	MDM2	9606.ENSP00000256442	9606.ENSP00000258149	0	0	0	0	0.054	0.073	0	0.735	0.748
CCNB1	CCNE2	9606.ENSP00000256442	9606.ENSP00000429089	0	0	0	0.628	0.456	0	0	0.569	0.755
CCNB1	RAD51	9606.ENSP00000256442	9606.ENSP00000493712	0	0	0	0	0.51	0.189	0	0.443	0.759
CCNB1	BCL2	9606.ENSP00000256442	9606.ENSP00000381185	0	0	0	0	0	0	0	0.768	0.768
CCNB1	CASP3	9606.ENSP00000256442	9606.ENSP00000311032	0	0	0	0	0.15	0	0	0.772	0.798
CCNB1	CDC45	9606.ENSP00000256442	9606.ENSP00000405726	0	0	0	0	0.556	0.095	0	0.542	0.8
CCNB1	CASP9	9606.ENSP00000256442	9606.ENSP00000330237	0	0	0	0	0.112	0	0	0.787	0.803
CCNB1	EGFR	9606.ENSP00000256442	9606.ENSP00000275493	0	0	0	0	0.042	0.103	0	0.79	0.804
CCNB1	EP300	9606.ENSP00000256442	9606.ENSP00000263253	0	0	0	0	0.067	0.292	0.5	0.509	0.816
CCNB1	CHEK2	9606.ENSP00000256442	9606.ENSP00000372023	0	0	0	0	0.201	0.283	0	0.706	0.817
CCNB1	PLK4	9606.ENSP00000256442	9606.ENSP00000270861	0	0	0	0	0.515	0.177	0	0.596	0.824
CCNB1	GAPDH	9606.ENSP00000256442	9606.ENSP00000380070	0	0	0	0	0.31	0.292	0	0.677	0.828
CCNB1	TYMS	9606.ENSP00000256442	9606.ENSP00000315644	0	0	0	0	0.51	0	0	0.688	0.841
CCNB1	CCNH	9606.ENSP00000256442	9606.ENSP00000498750	0	0	0	0	0.067	0.258	0.4	0.698	0.858
CCNB1	TK1	9606.ENSP00000256442	9606.ENSP00000468425	0	0	0	0	0.726	0	0	0.576	0.879
CCNB1	CDK5	9606.ENSP00000256442	9606.ENSP00000419782	0	0	0	0	0.074	0.788	0	0.471	0.887
CCNB1	NEK2	9606.ENSP00000256442	9606.ENSP00000355966	0	0	0	0	0.782	0	0	0.606	0.91
CCNB1	TP53	9606.ENSP00000256442	9606.ENSP00000269305	0	0	0	0	0.095	0.053	0	0.908	0.914
CCNB1	CDK7	9606.ENSP00000256442	9606.ENSP00000256443	0	0	0	0	0.121	0.605	0.4	0.685	0.925
CCNB1	CDK6	9606.ENSP00000256442	9606.ENSP00000265734	0	0	0	0	0.404	0.306	0	0.838	0.927
CCNB1	CCNB3	9606.ENSP00000256442	9606.ENSP00000365210	0	0	0	0.744	0.199	0	0.9	0.242	0.934
CCNB1	CHEK1	9606.ENSP00000256442	9606.ENSP00000391090	0	0	0	0	0.449	0.069	0	0.885	0.935
CCNB1	CDK4	9606.ENSP00000256442	9606.ENSP00000257904	0	0	0	0	0.419	0.306	0	0.864	0.94
CCNB1	KIF20A	9606.ENSP00000256442	9606.ENSP00000378356	0	0	0	0	0.843	0	0	0.722	0.954
CCNB1	AURKB	9606.ENSP00000256442	9606.ENSP00000313950	0	0	0	0	0.587	0.094	0.4	0.851	0.962
CCNB1	KIF11	9606.ENSP00000256442	9606.ENSP00000260731	0	0	0	0	0.849	0.136	0	0.762	0.966
CCNB1	TOP2A	9606.ENSP00000256442	9606.ENSP00000411532	0	0	0	0	0.859	0.052	0	0.925	0.989
CCNB1	CDC25A	9606.ENSP00000256442	9606.ENSP00000303706	0	0	0	0	0.399	0.659	0.9	0.804	0.995
CCNB1	CCNA2	9606.ENSP00000256442	9606.ENSP00000481380	0	0	0	0.731	0.855	0.588	0.4	0.889	0.995
CCNB1	CCNB2	9606.ENSP00000256442	9606.ENSP00000288207	0	0	0.067	0.942	0.785	0.803	0.9	0.741	0.998
CCNB1	PLK1	9606.ENSP00000256442	9606.ENSP00000300093	0	0	0	0	0.781	0.588	0.9	0.982	0.999
CCNB1	CDK2	9606.ENSP00000256442	9606.ENSP00000266970	0	0	0	0	0.442	0.99	0.4	0.992	0.999
CCNB1	CDK1	9606.ENSP00000256442	9606.ENSP00000378699	0	0	0	0	0.895	0.999	0.9	0.999	0.999
CCNB2	AURKA	9606.ENSP00000288207	9606.ENSP00000216911	0	0	0	0	0.86	0.637	0	0.799	0.988
CCNB2	CDC25B	9606.ENSP00000288207	9606.ENSP00000245960	0	0	0	0	0.155	0.114	0.5	0.641	0.847
CCNB2	CCNA1	9606.ENSP00000288207	9606.ENSP00000255465	0	0	0.088	0.779	0.341	0.215	0	0.511	0.739
CCNB2	CCNB1	9606.ENSP00000288207	9606.ENSP00000256442	0	0	0.067	0.942	0.785	0.803	0.9	0.741	0.998
CCNB2	CDK4	9606.ENSP00000288207	9606.ENSP00000257904	0	0	0	0	0.418	0.306	0	0.504	0.782
CCNB2	KIF11	9606.ENSP00000288207	9606.ENSP00000260731	0	0	0	0	0.841	0.136	0	0.629	0.944
CCNB2	CCNE1	9606.ENSP00000288207	9606.ENSP00000262643	0	0	0	0.622	0.483	0	0	0.548	0.757
CCNB2	CDK6	9606.ENSP00000288207	9606.ENSP00000265734	0	0	0	0	0.406	0.306	0	0.568	0.806
CCNB2	CDK2	9606.ENSP00000288207	9606.ENSP00000266970	0	0	0	0	0.462	0.995	0	0.797	0.999
CCNB2	PLK4	9606.ENSP00000288207	9606.ENSP00000270861	0	0	0	0	0.536	0.177	0	0.425	0.761
CCNB2	CDC7	9606.ENSP00000288207	9606.ENSP00000393139	0	0	0	0	0.234	0.094	0	0.651	0.737
CCNB2	RAD51	9606.ENSP00000288207	9606.ENSP00000493712	0	0	0	0	0.522	0.189	0	0.552	0.811
CCNB2	CHEK1	9606.ENSP00000288207	9606.ENSP00000391090	0	0	0	0	0.534	0.069	0	0.647	0.833
CCNB2	TYMS	9606.ENSP00000288207	9606.ENSP00000315644	0	0	0	0	0.798	0	0	0.374	0.868
CCNB2	TK1	9606.ENSP00000288207	9606.ENSP00000468425	0	0	0	0	0.728	0	0	0.578	0.88
CCNB2	CCNE2	9606.ENSP00000288207	9606.ENSP00000429089	0	0	0	0.632	0.444	0.616	0	0.565	0.899
CCNB2	NEK2	9606.ENSP00000288207	9606.ENSP00000355966	0	0	0	0	0.67	0	0	0.717	0.902
CCNB2	CCNB3	9606.ENSP00000288207	9606.ENSP00000365210	0	0	0	0.743	0.199	0	0.9	0.195	0.929
CCNB2	KIF20A	9606.ENSP00000288207	9606.ENSP00000378356	0	0	0	0	0.842	0	0	0.624	0.938
CCNB2	CDC45	9606.ENSP00000288207	9606.ENSP00000405726	0	0	0	0	0.784	0.095	0	0.764	0.95
CCNB2	CCNA2	9606.ENSP00000288207	9606.ENSP00000481380	0	0	0.108	0.735	0.856	0.215	0	0.696	0.965
CCNB2	CDC25A	9606.ENSP00000288207	9606.ENSP00000303706	0	0	0	0	0.394	0.114	0.9	0.57	0.973
CCNB2	TOP2A	9606.ENSP00000288207	9606.ENSP00000411532	0	0	0	0	0.875	0.052	0	0.809	0.975
CCNB2	AURKB	9606.ENSP00000288207	9606.ENSP00000313950	0	0	0	0	0.844	0.094	0.4	0.901	0.99
CCNB2	PLK1	9606.ENSP00000288207	9606.ENSP00000300093	0	0	0	0	0.68	0.278	0.9	0.844	0.995
CCNB2	CDK1	9606.ENSP00000288207	9606.ENSP00000378699	0	0	0	0	0.899	0.882	0.9	0.996	0.999
CCNB3	CCNB1	9606.ENSP00000365210	9606.ENSP00000256442	0	0	0	0.744	0.199	0	0.9	0.242	0.934
CCNB3	CDK2	9606.ENSP00000365210	9606.ENSP00000266970	0	0	0	0	0.343	0.487	0	0.876	0.954
CCNB3	CCNB2	9606.ENSP00000365210	9606.ENSP00000288207	0	0	0	0.743	0.199	0	0.9	0.195	0.929
CCNB3	PLK1	9606.ENSP00000365210	9606.ENSP00000300093	0	0	0	0	0.359	0.278	0.9	0.408	0.968
CCNB3	CDC25A	9606.ENSP00000365210	9606.ENSP00000303706	0	0	0	0	0.132	0.114	0.9	0.287	0.937
CCNB3	CDK1	9606.ENSP00000365210	9606.ENSP00000378699	0	0	0	0	0.343	0.306	0.9	0.801	0.989
CCND1	MMP2	9606.ENSP00000227507	9606.ENSP00000219070	0	0	0	0	0.123	0	0	0.713	0.738
CCND1	RPS6KB1	9606.ENSP00000227507	9606.ENSP00000225577	0	0	0	0	0.047	0	0	0.718	0.72
CCND1	PIK3CA	9606.ENSP00000227507	9606.ENSP00000263967	0	0	0	0	0	0	0	0.704	0.704
CCND1	CDC25B	9606.ENSP00000227507	9606.ENSP00000245960	0	0	0	0	0.06	0	0	0.7	0.707
CCND1	HSP90AB1	9606.ENSP00000227507	9606.ENSP00000360609	0	0	0	0	0.05	0.067	0	0.701	0.711
CCND1	CYP19A1	9606.ENSP00000227507	9606.ENSP00000379683	0	0	0	0	0	0	0	0.712	0.712
CCND1	CCNH	9606.ENSP00000227507	9606.ENSP00000498750	0	0	0	0	0	0.068	0.4	0.533	0.716
CCND1	MME	9606.ENSP00000227507	9606.ENSP00000418525	0	0	0	0	0	0	0	0.717	0.717
CCND1	CDK7	9606.ENSP00000227507	9606.ENSP00000256443	0	0	0	0	0	0.057	0.4	0.545	0.72
CCND1	RAD51	9606.ENSP00000227507	9606.ENSP00000493712	0	0	0	0	0.049	0.292	0	0.619	0.721
CCND1	MAPK8	9606.ENSP00000227507	9606.ENSP00000378974	0	0	0	0	0.078	0	0	0.713	0.724
CCND1	PARP1	9606.ENSP00000227507	9606.ENSP00000355759	0	0	0	0	0.045	0	0	0.722	0.724
CCND1	PLK1	9606.ENSP00000227507	9606.ENSP00000300093	0	0	0	0	0.067	0.071	0	0.71	0.727
CCND1	ABL1	9606.ENSP00000227507	9606.ENSP00000361423	0	0	0	0	0.067	0	0.4	0.577	0.742
CCND1	MAPK3	9606.ENSP00000227507	9606.ENSP00000263025	0	0	0	0	0.06	0	0	0.739	0.744
CCND1	KIT	9606.ENSP00000227507	9606.ENSP00000288135	0	0	0	0	0.069	0	0	0.742	0.749
CCND1	MAP2K1	9606.ENSP00000227507	9606.ENSP00000302486	0	0	0	0	0.059	0	0	0.746	0.751
CCND1	HNF4A	9606.ENSP00000227507	9606.ENSP00000312987	0	0	0	0	0	0	0	0.773	0.773
CCND1	RELA	9606.ENSP00000227507	9606.ENSP00000384273	0	0	0	0	0.066	0.51	0	0.579	0.791
CCND1	CCNB1	9606.ENSP00000227507	9606.ENSP00000256442	0	0	0	0.646	0.143	0.048	0	0.771	0.797
CCND1	MMP9	9606.ENSP00000227507	9606.ENSP00000361405	0	0	0	0	0.074	0	0	0.792	0.799
CCND1	MTOR	9606.ENSP00000227507	9606.ENSP00000354558	0	0	0	0	0	0	0	0.802	0.802
CCND1	BCL2L1	9606.ENSP00000227507	9606.ENSP00000365230	0	0	0	0	0.052	0	0	0.806	0.808
CCND1	GAPDH	9606.ENSP00000227507	9606.ENSP00000380070	0	0	0	0	0.06	0	0	0.815	0.819
CCND1	HSP90AA1	9606.ENSP00000227507	9606.ENSP00000335153	0	0	0	0	0.048	0.185	0	0.786	0.819
CCND1	HDAC1	9606.ENSP00000227507	9606.ENSP00000362649	0	0	0	0	0.06	0.601	0	0.59	0.833
CCND1	PGR	9606.ENSP00000227507	9606.ENSP00000325120	0	0	0	0	0.055	0.516	0	0.666	0.834
CCND1	MCL1	9606.ENSP00000227507	9606.ENSP00000358022	0	0	0	0	0.087	0	0	0.829	0.837
CCND1	EGFR	9606.ENSP00000227507	9606.ENSP00000275493	0	0	0	0	0.141	0.106	0	0.809	0.841
CCND1	CCNE1	9606.ENSP00000227507	9606.ENSP00000262643	0	0	0	0.665	0.104	0	0.5	0.674	0.841
CCND1	CASP9	9606.ENSP00000227507	9606.ENSP00000330237	0	0	0	0	0.055	0	0	0.841	0.844
CCND1	CASP3	9606.ENSP00000227507	9606.ENSP00000311032	0	0	0	0	0.055	0	0	0.845	0.847
CCND1	JAK2	9606.ENSP00000227507	9606.ENSP00000371067	0	0	0	0	0.055	0	0.4	0.76	0.852
CCND1	BRAF	9606.ENSP00000227507	9606.ENSP00000419060	0	0	0	0	0	0	0	0.864	0.864
CCND1	SRC	9606.ENSP00000227507	9606.ENSP00000362680	0	0	0	0	0.087	0.287	0.4	0.719	0.875
CCND1	HIF1A	9606.ENSP00000227507	9606.ENSP00000437955	0	0	0	0	0.042	0	0.4	0.802	0.876
CCND1	CDK5	9606.ENSP00000227507	9606.ENSP00000419782	0	0	0	0	0.049	0.644	0	0.689	0.885
CCND1	HDAC3	9606.ENSP00000227507	9606.ENSP00000302967	0	0	0	0	0.06	0.787	0	0.543	0.9
CCND1	ERBB2	9606.ENSP00000227507	9606.ENSP00000269571	0	0	0	0	0.084	0.301	0	0.862	0.904
CCND1	JUN	9606.ENSP00000227507	9606.ENSP00000360266	0	0	0	0	0.042	0.292	0.5	0.79	0.919
CCND1	HDAC4	9606.ENSP00000227507	9606.ENSP00000264606	0	0	0	0	0.086	0	0.8	0.6	0.92
CCND1	AKT1	9606.ENSP00000227507	9606.ENSP00000451828	0	0	0	0	0.088	0	0	0.919	0.923
CCND1	MDM2	9606.ENSP00000227507	9606.ENSP00000258149	0	0	0	0	0.055	0.292	0	0.898	0.926
CCND1	CCND3	9606.ENSP00000227507	9606.ENSP00000362082	0	0	0.064	0.941	0	0	0.9	0.405	0.939
CCND1	CCND2	9606.ENSP00000227507	9606.ENSP00000261254	0	0	0.058	0.96	0.053	0	0.9	0.429	0.942
CCND1	HSPA8	9606.ENSP00000227507	9606.ENSP00000437125	0	0	0	0	0.055	0.515	0	0.891	0.945
CCND1	TP53	9606.ENSP00000227507	9606.ENSP00000269305	0	0	0	0	0	0.292	0	0.928	0.946
CCND1	AR	9606.ENSP00000227507	9606.ENSP00000363822	0	0	0	0	0.072	0.738	0	0.831	0.955
CCND1	BCL2	9606.ENSP00000227507	9606.ENSP00000381185	0	0	0	0	0.052	0	0	0.957	0.958
CCND1	CDC25A	9606.ENSP00000227507	9606.ENSP00000303706	0	0	0	0	0.075	0	0.9	0.704	0.97
CCND1	CTNNB1	9606.ENSP00000227507	9606.ENSP00000495360	0	0	0	0	0.073	0.3	0.5	0.926	0.972
CCND1	EP300	9606.ENSP00000227507	9606.ENSP00000263253	0	0	0	0	0	0.735	0.5	0.822	0.974
CCND1	STAT3	9606.ENSP00000227507	9606.ENSP00000264657	0	0	0	0	0.054	0.644	0.5	0.898	0.98
CCND1	CREBBP	9606.ENSP00000227507	9606.ENSP00000262367	0	0	0	0	0	0.292	0.9	0.828	0.986
CCND1	GSK3B	9606.ENSP00000227507	9606.ENSP00000324806	0	0	0	0	0	0.409	0.9	0.803	0.987
CCND1	ESR1	9606.ENSP00000227507	9606.ENSP00000405330	0	0	0	0	0.069	0.625	0.75	0.971	0.997
CCND1	CDK1	9606.ENSP00000227507	9606.ENSP00000378699	0	0	0	0	0.137	0.866	0	0.984	0.998
CCND1	CDK2	9606.ENSP00000227507	9606.ENSP00000266970	0	0	0	0	0.135	0.901	0.8	0.998	0.999
CCND1	CDK4	9606.ENSP00000227507	9606.ENSP00000257904	0	0	0	0	0.131	0.999	0.9	0.999	0.999
CCND1	CDK6	9606.ENSP00000227507	9606.ENSP00000265734	0	0	0	0	0.112	0.995	0.9	0.998	0.999
CCND2	CCND1	9606.ENSP00000261254	9606.ENSP00000227507	0	0	0.058	0.96	0.053	0	0.9	0.429	0.942
CCND2	CDK7	9606.ENSP00000261254	9606.ENSP00000256443	0	0	0	0	0	0.303	0.4	0.409	0.731
CCND2	CDK4	9606.ENSP00000261254	9606.ENSP00000257904	0	0	0	0	0.11	0.995	0.9	0.996	0.999
CCND2	ABL1	9606.ENSP00000261254	9606.ENSP00000361423	0	0	0	0	0	0.292	0.4	0.373	0.71
CCND2	JAK2	9606.ENSP00000261254	9606.ENSP00000371067	0	0	0	0	0.087	0	0.4	0.515	0.711
CCND2	BCL2	9606.ENSP00000261254	9606.ENSP00000381185	0	0	0	0	0.064	0	0	0.882	0.885
CCND2	CDK1	9606.ENSP00000261254	9606.ENSP00000378699	0	0	0	0	0.108	0.587	0	0.72	0.888
CCND2	CCND3	9606.ENSP00000261254	9606.ENSP00000362082	0	0	0.059	0.96	0.044	0	0.9	0.383	0.937
CCND2	GSK3B	9606.ENSP00000261254	9606.ENSP00000324806	0	0	0	0	0	0	0.9	0.413	0.938
CCND2	CDK5	9606.ENSP00000261254	9606.ENSP00000419782	0	0	0	0	0	0.879	0	0.618	0.951
CCND2	CDC25A	9606.ENSP00000261254	9606.ENSP00000303706	0	0	0	0	0.06	0	0.9	0.567	0.955
CCND2	CDK2	9606.ENSP00000261254	9606.ENSP00000266970	0	0	0	0	0.119	0.873	0.8	0.811	0.995
CCND2	CDK6	9606.ENSP00000261254	9606.ENSP00000265734	0	0	0	0	0.169	0.995	0.9	0.996	0.999
CCND3	CCND1	9606.ENSP00000362082	9606.ENSP00000227507	0	0	0.064	0.941	0	0	0.9	0.405	0.939
CCND3	FABP4	9606.ENSP00000362082	9606.ENSP00000256104	0	0	0	0	0.056	0	0.75	0.104	0.77
CCND3	CDK4	9606.ENSP00000362082	9606.ENSP00000257904	0	0	0	0	0.107	0.999	0.9	0.997	0.999
CCND3	CCND2	9606.ENSP00000362082	9606.ENSP00000261254	0	0	0.059	0.96	0.044	0	0.9	0.383	0.937
CCND3	CREBBP	9606.ENSP00000362082	9606.ENSP00000262367	0	0	0	0	0	0.784	0	0.383	0.861
CCND3	CDK6	9606.ENSP00000362082	9606.ENSP00000265734	0	0	0	0	0.107	0.995	0.9	0.997	0.999
CCND3	CDK2	9606.ENSP00000362082	9606.ENSP00000266970	0	0	0	0	0.115	0.995	0.8	0.942	0.999
CCND3	CDC25A	9606.ENSP00000362082	9606.ENSP00000303706	0	0	0	0	0.06	0	0.9	0.544	0.953
CCND3	GSK3B	9606.ENSP00000362082	9606.ENSP00000324806	0	0	0	0	0	0	0.9	0.384	0.935
CCND3	CCNH	9606.ENSP00000362082	9606.ENSP00000498750	0	0	0	0	0	0.068	0.4	0.555	0.73
CCND3	AKT1	9606.ENSP00000362082	9606.ENSP00000451828	0	0	0	0	0.099	0	0	0.745	0.761
CCND3	CDK5	9606.ENSP00000362082	9606.ENSP00000419782	0	0	0	0	0.044	0.84	0	0.389	0.898
CCND3	CDK1	9606.ENSP00000362082	9606.ENSP00000378699	0	0	0	0	0.107	0.858	0	0.634	0.949
CCNE1	CCND1	9606.ENSP00000262643	9606.ENSP00000227507	0	0	0	0.665	0.104	0	0.5	0.674	0.841
CCNE1	CCNA1	9606.ENSP00000262643	9606.ENSP00000255465	0	0	0	0.639	0.196	0.176	0.4	0.793	0.907
CCNE1	CCNB1	9606.ENSP00000262643	9606.ENSP00000256442	0	0	0	0.633	0.467	0	0	0.544	0.746
CCNE1	CDK7	9606.ENSP00000262643	9606.ENSP00000256443	0	0	0	0	0.059	0.398	0.4	0.464	0.793
CCNE1	CDK4	9606.ENSP00000262643	9606.ENSP00000257904	0	0	0	0	0.087	0.995	0.8	0.896	0.999
CCNE1	CHEK1	9606.ENSP00000262643	9606.ENSP00000391090	0	0	0	0	0.205	0	0	0.643	0.704
CCNE1	GAPDH	9606.ENSP00000262643	9606.ENSP00000380070	0	0	0	0	0.416	0	0	0.566	0.736
CCNE1	GSK3B	9606.ENSP00000262643	9606.ENSP00000324806	0	0	0	0	0	0.61	0	0.378	0.748
CCNE1	EGFR	9606.ENSP00000262643	9606.ENSP00000275493	0	0	0	0	0	0.092	0	0.738	0.752
CCNE1	CCNB2	9606.ENSP00000262643	9606.ENSP00000288207	0	0	0	0.622	0.483	0	0	0.548	0.757
CCNE1	TERT	9606.ENSP00000262643	9606.ENSP00000309572	0	0	0	0	0.083	0.192	0	0.709	0.766
CCNE1	CCNH	9606.ENSP00000262643	9606.ENSP00000498750	0	0	0	0	0	0	0.4	0.721	0.825
CCNE1	CDK5	9606.ENSP00000262643	9606.ENSP00000419782	0	0	0	0	0.05	0.779	0	0.389	0.86
CCNE1	CCNA2	9606.ENSP00000262643	9606.ENSP00000481380	0	0	0	0.641	0.344	0.176	0.4	0.737	0.903
CCNE1	TP53	9606.ENSP00000262643	9606.ENSP00000269305	0	0	0	0	0	0	0.4	0.882	0.926
CCNE1	CCNE2	9606.ENSP00000262643	9606.ENSP00000429089	0	0	0.076	0.926	0.147	0	0.9	0.518	0.956
CCNE1	CDK1	9606.ENSP00000262643	9606.ENSP00000378699	0	0	0	0	0.193	0.812	0	0.834	0.972
CCNE1	CDC25A	9606.ENSP00000262643	9606.ENSP00000303706	0	0	0	0	0.401	0.646	0.9	0.657	0.991
CCNE1	CDK6	9606.ENSP00000262643	9606.ENSP00000265734	0	0	0	0	0.077	0.995	0.8	0.885	0.999
CCNE1	CDK2	9606.ENSP00000262643	9606.ENSP00000266970	0	0	0	0	0.1	0.999	0.9	0.999	0.999
CCNE2	AURKA	9606.ENSP00000429089	9606.ENSP00000216911	0	0	0	0	0.191	0.616	0	0.446	0.812
CCNE2	CCNA1	9606.ENSP00000429089	9606.ENSP00000255465	0	0	0.118	0.635	0.198	0.176	0.4	0.568	0.821
CCNE2	CCNB1	9606.ENSP00000429089	9606.ENSP00000256442	0	0	0	0.628	0.456	0	0	0.569	0.755
CCNE2	CDK4	9606.ENSP00000429089	9606.ENSP00000257904	0	0	0	0	0.07	0.322	0.8	0.922	0.988
CCNE2	CCNE1	9606.ENSP00000429089	9606.ENSP00000262643	0	0	0.076	0.926	0.147	0	0.9	0.518	0.956
CCNE2	CDK6	9606.ENSP00000429089	9606.ENSP00000265734	0	0	0	0	0.082	0.322	0.8	0.716	0.959
CCNE2	CDK2	9606.ENSP00000429089	9606.ENSP00000266970	0	0	0	0	0.2	0.995	0.9	0.996	0.999
CCNE2	TP53	9606.ENSP00000429089	9606.ENSP00000269305	0	0	0	0	0	0.292	0.4	0.762	0.89
CCNE2	CCNB2	9606.ENSP00000429089	9606.ENSP00000288207	0	0	0	0.632	0.444	0.616	0	0.565	0.899
CCNE2	CDC25A	9606.ENSP00000429089	9606.ENSP00000303706	0	0	0	0	0.385	0.097	0.9	0.759	0.984
CCNE2	CDK1	9606.ENSP00000429089	9606.ENSP00000378699	0	0	0	0	0.356	0.722	0	0.657	0.933
CCNE2	CHEK1	9606.ENSP00000429089	9606.ENSP00000391090	0	0	0	0	0.249	0	0	0.677	0.747
CCNE2	CCNA2	9606.ENSP00000429089	9606.ENSP00000481380	0	0	0	0.637	0.378	0.176	0.4	0.617	0.866
CCNH	CDK13	9606.ENSP00000498750	9606.ENSP00000181839	0	0	0	0	0.058	0.067	0.72	0.666	0.907
CCNH	CCND1	9606.ENSP00000498750	9606.ENSP00000227507	0	0	0	0	0	0.068	0.4	0.533	0.716
CCNH	CCNA1	9606.ENSP00000498750	9606.ENSP00000255465	0	0	0	0	0.042	0	0.4	0.865	0.915
CCNH	CCNB1	9606.ENSP00000498750	9606.ENSP00000256442	0	0	0	0	0.067	0.258	0.4	0.698	0.858
CCNH	CDK7	9606.ENSP00000498750	9606.ENSP00000256443	0	0	0	0	0.139	0.999	0.9	0.999	0.999
CCNH	CDK4	9606.ENSP00000498750	9606.ENSP00000257904	0	0	0	0	0.044	0.11	0.4	0.636	0.789
CCNH	CCNT1	9606.ENSP00000498750	9606.ENSP00000261900	0	0	0	0	0.081	0	0.9	0.89	0.989
CCNH	CCNE1	9606.ENSP00000498750	9606.ENSP00000262643	0	0	0	0	0	0	0.4	0.721	0.825
CCNH	CDK6	9606.ENSP00000498750	9606.ENSP00000265734	0	0	0	0	0.056	0.187	0.4	0.636	0.81
CCNH	CDK2	9606.ENSP00000498750	9606.ENSP00000266970	0	0	0	0	0.054	0.845	0.9	0.915	0.998
CCNH	TP53	9606.ENSP00000498750	9606.ENSP00000269305	0	0	0	0	0	0.292	0	0.774	0.833
CCNH	CCND3	9606.ENSP00000498750	9606.ENSP00000362082	0	0	0	0	0	0.068	0.4	0.555	0.73
CCNH	CDK9	9606.ENSP00000498750	9606.ENSP00000362361	0	0	0	0	0.067	0.287	0.9	0.883	0.991
CCNH	CDK8	9606.ENSP00000498750	9606.ENSP00000370938	0	0	0	0	0.049	0.322	0	0.9	0.929
CCNH	CDK1	9606.ENSP00000498750	9606.ENSP00000378699	0	0	0	0	0.065	0.11	0.9	0.802	0.981
CCNH	CCNA2	9606.ENSP00000498750	9606.ENSP00000481380	0	0	0	0	0.056	0	0.4	0.854	0.91
CCNT1	CDK13	9606.ENSP00000261900	9606.ENSP00000181839	0	0	0	0	0.129	0.515	0.72	0.762	0.968
CCNT1	CCNA1	9606.ENSP00000261900	9606.ENSP00000255465	0	0	0	0	0	0	0	0.723	0.723
CCNT1	CDK7	9606.ENSP00000261900	9606.ENSP00000256443	0	0	0	0	0.129	0	0.9	0.929	0.993
CCNT1	DYRK1A	9606.ENSP00000261900	9606.ENSP00000340373	0	0	0	0	0.188	0	0	0.65	0.704
CCNT1	ESR1	9606.ENSP00000261900	9606.ENSP00000405330	0	0	0	0	0	0.302	0.5	0.254	0.716
CCNT1	CCNA2	9606.ENSP00000261900	9606.ENSP00000481380	0	0	0	0	0.058	0	0	0.711	0.716
CCNT1	CDK2	9606.ENSP00000261900	9606.ENSP00000266970	0	0	0	0	0.064	0.108	0	0.757	0.779
CCNT1	CDK6	9606.ENSP00000261900	9606.ENSP00000265734	0	0	0	0	0.049	0.403	0	0.664	0.793
CCNT1	CDK1	9606.ENSP00000261900	9606.ENSP00000378699	0	0	0	0	0.061	0.108	0	0.816	0.833
CCNT1	BRD2	9606.ENSP00000261900	9606.ENSP00000378702	0	0	0	0	0.119	0.045	0	0.867	0.878
CCNT1	CDK8	9606.ENSP00000261900	9606.ENSP00000370938	0	0	0	0	0.139	0.303	0.5	0.777	0.924
CCNT1	CCNH	9606.ENSP00000261900	9606.ENSP00000498750	0	0	0	0	0.081	0	0.9	0.89	0.989
CCNT1	BRD4	9606.ENSP00000261900	9606.ENSP00000263377	0	0	0	0	0.096	0.874	0	0.999	0.999
CCNT1	CDK9	9606.ENSP00000261900	9606.ENSP00000362361	0	0	0	0	0.128	0.999	0.9	0.999	0.999
CCR1	STAT3	9606.ENSP00000296140	9606.ENSP00000264657	0	0	0	0	0.076	0.076	0.5	0.412	0.716
CCR1	CSF1R	9606.ENSP00000296140	9606.ENSP00000286301	0	0	0	0	0.258	0	0	0.627	0.711
CCR1	CCR2	9606.ENSP00000296140	9606.ENSP00000292301	0	0	0.063	0.945	0.319	0.069	0.5	0.98	0.992
CCR1	CCR5	9606.ENSP00000296140	9606.ENSP00000292303	0	0	0.06	0.955	0.411	0.069	0.9	0.982	0.998
CCR1	CXCR1	9606.ENSP00000296140	9606.ENSP00000295683	0	0	0	0.803	0.19	0	0.5	0.875	0.945
CCR1	GRK2	9606.ENSP00000296140	9606.ENSP00000312262	0	0	0	0	0.045	0.097	0.65	0.171	0.716
CCR1	TLR4	9606.ENSP00000296140	9606.ENSP00000363089	0	0	0	0	0.465	0	0	0.507	0.725
CCR1	C3AR1	9606.ENSP00000296140	9606.ENSP00000302079	0	0	0	0.595	0.517	0	0	0.469	0.733
CCR1	JAK3	9606.ENSP00000296140	9606.ENSP00000432511	0	0	0	0	0.126	0	0.65	0.208	0.736
CCR1	ITGB2	9606.ENSP00000296140	9606.ENSP00000380948	0	0	0	0	0.355	0	0	0.618	0.743
CCR1	JAK2	9606.ENSP00000296140	9606.ENSP00000371067	0	0	0	0	0.119	0	0.65	0.253	0.749
CCR1	PTAFR	9606.ENSP00000296140	9606.ENSP00000442658	0	0	0	0.678	0.338	0	0.4	0.434	0.755
CCR1	CCR8	9606.ENSP00000296140	9606.ENSP00000326432	0	0	0	0.904	0.087	0	0.5	0.688	0.845
CCR1	CXCR2	9606.ENSP00000296140	9606.ENSP00000319635	0	0	0	0.818	0.173	0	0.5	0.703	0.866
CCR1	CXCR3	9606.ENSP00000296140	9606.ENSP00000362795	0	0	0	0.816	0.098	0	0.5	0.931	0.966
CCR1	CXCL8	9606.ENSP00000296140	9606.ENSP00000306512	0	0	0	0	0.097	0	0.65	0.993	0.997
CCR1	CCR3	9606.ENSP00000296140	9606.ENSP00000441600	0	0	0.055	0.965	0.172	0	0.9	0.977	0.997
CCR2	IL2	9606.ENSP00000292301	9606.ENSP00000226730	0	0	0	0	0.092	0	0	0.736	0.751
CCR2	SCARB1	9606.ENSP00000292301	9606.ENSP00000261693	0	0	0	0	0.099	0	0	0.722	0.738
CCR2	STAT3	9606.ENSP00000292301	9606.ENSP00000264657	0	0	0	0	0.049	0	0.5	0.597	0.791
CCR2	ICAM1	9606.ENSP00000292301	9606.ENSP00000264832	0	0	0	0	0.106	0	0	0.809	0.822
CCR2	CSF1R	9606.ENSP00000292301	9606.ENSP00000286301	0	0	0	0	0.198	0	0	0.735	0.778
CCR2	ARG1	9606.ENSP00000292301	9606.ENSP00000349446	0	0	0	0	0.08	0	0	0.721	0.732
CCR2	GRK2	9606.ENSP00000292301	9606.ENSP00000312262	0	0	0	0	0.044	0.097	0.65	0.234	0.737
CCR2	TLR4	9606.ENSP00000292301	9606.ENSP00000363089	0	0	0	0	0.206	0	0	0.684	0.738
CCR2	JAK3	9606.ENSP00000292301	9606.ENSP00000432511	0	0	0	0	0.148	0	0.65	0.242	0.754
CCR2	TNF	9606.ENSP00000292301	9606.ENSP00000398698	0	0	0	0	0.084	0	0	0.761	0.771
CCR2	JAK2	9606.ENSP00000292301	9606.ENSP00000371067	0	0	0	0	0.1	0	0.65	0.371	0.784
CCR2	PTPRC	9606.ENSP00000292301	9606.ENSP00000411355	0	0	0	0	0.296	0	0	0.72	0.794
CCR2	CCR8	9606.ENSP00000292301	9606.ENSP00000326432	0	0	0	0.901	0.097	0	0.5	0.828	0.915
CCR2	CXCR2	9606.ENSP00000292301	9606.ENSP00000319635	0	0	0	0.827	0.105	0	0.5	0.855	0.929
CCR2	CXCR1	9606.ENSP00000292301	9606.ENSP00000295683	0	0	0	0.82	0.152	0	0.5	0.92	0.963
CCR2	CXCR3	9606.ENSP00000292301	9606.ENSP00000362795	0	0	0	0.816	0.138	0	0.5	0.938	0.97
CCR2	CCR3	9606.ENSP00000292301	9606.ENSP00000441600	0	0	0.074	0.927	0.146	0	0.5	0.956	0.98
CCR2	CCR1	9606.ENSP00000292301	9606.ENSP00000296140	0	0	0.063	0.945	0.319	0.069	0.5	0.98	0.992
CCR2	CCR5	9606.ENSP00000292301	9606.ENSP00000292303	0	0	0.057	0.967	0.334	0	0.5	0.983	0.993
CCR2	CXCL8	9606.ENSP00000292301	9606.ENSP00000306512	0	0	0	0	0.06	0	0.65	0.995	0.998
CCR3	CCR2	9606.ENSP00000441600	9606.ENSP00000292301	0	0	0.074	0.927	0.146	0	0.5	0.956	0.98
CCR3	CCR5	9606.ENSP00000441600	9606.ENSP00000292303	0	0	0.066	0.943	0.092	0	0.9	0.981	0.998
CCR3	CXCR1	9606.ENSP00000441600	9606.ENSP00000295683	0	0	0	0.8	0.226	0	0.5	0.784	0.909
CCR3	CCR1	9606.ENSP00000441600	9606.ENSP00000296140	0	0	0.055	0.965	0.172	0	0.9	0.977	0.997
CCR3	CXCL8	9606.ENSP00000441600	9606.ENSP00000306512	0	0	0	0	0.048	0	0.65	0.963	0.986
CCR3	CXCR2	9606.ENSP00000441600	9606.ENSP00000319635	0	0	0	0.809	0.188	0	0.5	0.493	0.776
CCR3	CCR8	9606.ENSP00000441600	9606.ENSP00000326432	0	0	0	0.892	0.059	0	0.5	0.821	0.908
CCR3	SRC	9606.ENSP00000441600	9606.ENSP00000362680	0	0	0	0	0.055	0	0.5	0.529	0.758
CCR3	CXCR3	9606.ENSP00000441600	9606.ENSP00000362795	0	0	0	0.793	0.073	0	0.5	0.928	0.963
CCR3	JAK2	9606.ENSP00000441600	9606.ENSP00000371067	0	0	0	0	0.104	0	0.65	0.206	0.729
CCR3	JAK3	9606.ENSP00000441600	9606.ENSP00000432511	0	0	0	0	0.102	0	0.65	0.176	0.718
CCR5	IL2	9606.ENSP00000292303	9606.ENSP00000226730	0	0	0	0	0.093	0	0	0.744	0.758
CCR5	STAT3	9606.ENSP00000292303	9606.ENSP00000264657	0	0	0	0	0.054	0.292	0.5	0.526	0.82
CCR5	ENPEP	9606.ENSP00000292303	9606.ENSP00000265162	0	0	0	0	0.06	0	0	0.929	0.93
CCR5	CSF1R	9606.ENSP00000292303	9606.ENSP00000286301	0	0	0	0	0.389	0	0	0.667	0.788
CCR5	CCR2	9606.ENSP00000292303	9606.ENSP00000292301	0	0	0.057	0.967	0.334	0	0.5	0.983	0.993
CCR5	GRK3	9606.ENSP00000292303	9606.ENSP00000317578	0	0	0	0	0.06	0.097	0.65	0.125	0.705
CCR5	GRK2	9606.ENSP00000292303	9606.ENSP00000312262	0	0	0	0	0.042	0.097	0.65	0.246	0.741
CCR5	JAK3	9606.ENSP00000292303	9606.ENSP00000432511	0	0	0	0	0.148	0	0.65	0.288	0.769
CCR5	TLR4	9606.ENSP00000292303	9606.ENSP00000363089	0	0	0	0	0.227	0	0	0.737	0.788
CCR5	PTPRC	9606.ENSP00000292303	9606.ENSP00000411355	0	0	0	0	0.299	0	0	0.735	0.806
CCR5	SELL	9606.ENSP00000292303	9606.ENSP00000498227	0	0	0	0	0.205	0	0	0.783	0.82
CCR5	CCR8	9606.ENSP00000292303	9606.ENSP00000326432	0	0	0	0.906	0.081	0	0.5	0.696	0.848
CCR5	CXCR1	9606.ENSP00000292303	9606.ENSP00000295683	0	0	0	0.809	0.134	0	0.5	0.726	0.871
CCR5	C5AR1	9606.ENSP00000292303	9606.ENSP00000347197	0	0	0	0.682	0.202	0	0	0.849	0.874
CCR5	TNF	9606.ENSP00000292303	9606.ENSP00000398698	0	0	0	0	0.162	0	0	0.863	0.88
CCR5	JAK2	9606.ENSP00000292303	9606.ENSP00000371067	0	0	0	0	0.085	0.292	0.65	0.604	0.898
CCR5	CXCR2	9606.ENSP00000292303	9606.ENSP00000319635	0	0	0	0.819	0.1	0	0.5	0.847	0.925
CCR5	CXCL8	9606.ENSP00000292303	9606.ENSP00000306512	0	0	0	0	0.067	0	0.65	0.92	0.971
CCR5	CXCR3	9606.ENSP00000292303	9606.ENSP00000362795	0	0	0	0.824	0.181	0	0.5	0.962	0.983
[truncated: 10,590 more rows]

## Sheet: Cluster 3
Table S6 B: Table showing the MCODE cluster 3
MCODE_Cluster	MCODE_Node_Status	MCODE_Score	name	selected	shared name
Cluster 3	Clustered	8	CYP2C9	TRUE	CYP2C9
Cluster 3	Clustered	9.03226	ERBB2	TRUE	ERBB2
Cluster 3	Clustered	8.66667	ALB	TRUE	ALB
Cluster 3	Clustered	7.71429	ABL1	TRUE	ABL1
Cluster 3	Clustered	8	RARA	TRUE	RARA
Cluster 3	Clustered	8.84615	HSP90AA1	TRUE	HSP90AA1
Cluster 3	Clustered	9.23077	RAD51	TRUE	RAD51
Cluster 3	Clustered	8	CYP11B2	TRUE	CYP11B2
Cluster 3	Clustered	8.41667	APP	TRUE	APP
Cluster 3	Clustered	8.45455	ALK	TRUE	ALK
Cluster 3	Clustered	8	GSTM2	TRUE	GSTM2
Cluster 3	Clustered	8	GSTP1	TRUE	GSTP1
Cluster 3	Clustered	8	HPGDS	TRUE	HPGDS
Cluster 3	Clustered	9.27845	SRC	TRUE	SRC
Cluster 3	Clustered	7.78408	JAK2	TRUE	JAK2
Cluster 3	Clustered	8	CYP1A2	TRUE	CYP1A2
Cluster 3	Clustered	8	CYP1A1	TRUE	CYP1A1
Cluster 3	Clustered	8	SRD5A1	TRUE	SRD5A1
Cluster 3	Clustered	8	CYP11B1	TRUE	CYP11B1
Cluster 3	Clustered	8	CYP2A6	TRUE	CYP2A6
Cluster 3	Clustered	8	CYP17A1	TRUE	CYP17A1
Cluster 3	Clustered	8	EPHX1	TRUE	EPHX1
Cluster 3	Clustered	8	SRD5A2	TRUE	SRD5A2
Cluster 3	Clustered	8	HSD17B3	TRUE	HSD17B3
Cluster 3	Clustered	8	HSD17B2	TRUE	HSD17B2
Cluster 3	Clustered	8	CYP19A1	TRUE	CYP19A1
Cluster 3	Clustered	9.05882	MMP2	TRUE	MMP2
Cluster 3	Clustered	9.01099	ICAM1	TRUE	ICAM1
Cluster 3	Clustered	9.23077	KIT	TRUE	KIT
Cluster 3	Clustered	8	TBK1	TRUE	TBK1
Cluster 3	Clustered	7.64444	MAPK11	TRUE	MAPK11
Cluster 3	Clustered	8.16667	CHUK	TRUE	CHUK
Cluster 3	Clustered	8.50909	HDAC6	TRUE	HDAC6
Cluster 3	Clustered	9	HSPA8	TRUE	HSPA8
Cluster 3	Clustered	9.07937	PTPN11	TRUE	PTPN11
Cluster 3	Clustered	8.59091	ITGB3	TRUE	ITGB3
Cluster 3	Clustered	7.62857	LCK	TRUE	LCK
Cluster 3	Clustered	9	ITGA2B	TRUE	ITGA2B
Cluster 3	Clustered	8.74211	JAK1	TRUE	JAK1
Cluster 3	Clustered	9	ITGAL	TRUE	ITGAL
Cluster 3	Clustered	7.64444	FEN1	TRUE	FEN1
Cluster 3	Clustered	9	CHRNA7	TRUE	CHRNA7
Cluster 3	Clustered	8	BRD4	TRUE	BRD4
Cluster 3	Clustered	7.83626	PGR	TRUE	PGR
Cluster 3	Clustered	9.30147	CDC25A	TRUE	CDC25A
Cluster 3	Clustered	8.10458	CHEK1	TRUE	CHEK1
Cluster 3	Clustered	9.12088	CCNE2	TRUE	CCNE2
Cluster 3	Clustered	8.09885	CDK2	TRUE	CDK2
Cluster 3	Clustered	9.20261	TOP2A	TRUE	TOP2A
Cluster 3	Clustered	8.75	KIF11	TRUE	KIF11
Cluster 3	Clustered	8.32857	CCNB2	TRUE	CCNB2
Cluster 3	Clustered	8.23529	CCNA1	TRUE	CCNA1
Cluster 3	Clustered	9	PLK4	TRUE	PLK4
Cluster 3	Clustered	8.59091	TK1	TRUE	TK1
Cluster 3	Clustered	7.91209	CDK6	TRUE	CDK6
Cluster 3	Clustered	8.07692	MAP2K1	TRUE	MAP2K1
Cluster 3	Clustered	8	IRAK1	TRUE	IRAK1
Cluster 3	Clustered	8	IKBKE	TRUE	IKBKE
Cluster 3	Clustered	8.45455	CDK7	TRUE	CDK7
Cluster 3	Clustered	7.56364	CCR1	TRUE	CCR1
Cluster 3	Clustered	7.56364	CXCR2	TRUE	CXCR2
Cluster 3	Clustered	8	HDAC4	TRUE	HDAC4
Cluster 3	Clustered	8	CHRM1	TRUE	CHRM1
Cluster 3	Clustered	8.08333	ESR2	TRUE	ESR2
Cluster 3	Clustered	8.5	SYK	TRUE	SYK
Cluster 3	Clustered	9.27451	MET	TRUE	MET
Cluster 3	Clustered	8.45455	CDC25B	TRUE	CDC25B
Cluster 3	Clustered	8.58333	CCNE1	TRUE	CCNE1
Cluster 3	Clustered	8.45455	CCNH	TRUE	CCNH
Cluster 3	Clustered	7.56364	CDC7	TRUE	CDC7
Cluster 3	Clustered	7.82222	CXCR1	TRUE	CXCR1
Cluster 3	Clustered	8	CCR8	TRUE	CCR8
Cluster 3	Clustered	7.56364	CXCR3	TRUE	CXCR3
Cluster 3	Clustered	7.56364	CCR3	TRUE	CCR3
Cluster 3	Clustered	8.83636	ITGA4	TRUE	ITGA4
Cluster 3	Clustered	8	LPAR2	TRUE	LPAR2
Cluster 3	Clustered	8	LPAR5	TRUE	LPAR5
Cluster 3	Clustered	8	LPAR4	TRUE	LPAR4
Cluster 3	Clustered	8	F2R	TRUE	F2R
Cluster 3	Clustered	8	LPAR3	TRUE	LPAR3
Cluster 3	Clustered	8	CHRM2	TRUE	CHRM2
Cluster 3	Clustered	8	LPAR1	TRUE	LPAR1
Cluster 3	Clustered	8	LPAR6	TRUE	LPAR6
Cluster 3	Clustered	8.83636	CHRNB2	TRUE	CHRNB2
Cluster 3	Clustered	9	CHRNA1	TRUE	CHRNA1
Cluster 3	Clustered	8.83636	CHRND	TRUE	CHRND
Cluster 3	Clustered	8.83636	CHRNB3	TRUE	CHRNB3
Cluster 3	Clustered	8.83636	CHRNA2	TRUE	CHRNA2
Cluster 3	Clustered	8.83636	CHRNA6	TRUE	CHRNA6
Cluster 3	Clustered	8.83636	CHRNB4	TRUE	CHRNB4
Cluster 3	Clustered	8.83636	CHRNA4	TRUE	CHRNA4
Cluster 3	Clustered	8.83636	CHRNA3	TRUE	CHRNA3
Cluster 3	Clustered	8.83636	CHRNB1	TRUE	CHRNB1
Cluster 3	Clustered	8.59091	ITGAV	TRUE	ITGAV
Cluster 3	Clustered	8.59091	ITGA5	TRUE	ITGA5
Cluster 3	Clustered	7.82222	MMP1	TRUE	MMP1
Cluster 3	Clustered	8.62632	PTPN6	TRUE	PTPN6
Cluster 3	Clustered	9	ERBB4	TRUE	ERBB4
Cluster 3	Clustered	7.82222	FGFR3	TRUE	FGFR3
Cluster 3	Clustered	9	IL6ST	TRUE	IL6ST
Cluster 3	Clustered	8.59091	ITGB7	TRUE	ITGB7
Cluster 3	Clustered	8.59091	ITGB6	TRUE	ITGB6
Cluster 3	Seed	9.34066	TYK2	TRUE	TYK2
