# Supplementary material for: Integrative Metabolomic, Network Pharmacology, and Experimental Evidence for Lepidium sativum Seed Extract as a Natural Modulator of Pulmonary Fibrosis via the ncNRFR/Let-7d Regulatory Pathway
Source: Pharmaceuticals (Basel). 2025 Nov 28;18(12):1820. doi: 10.3390/ph18121820 (PMC13134761; doi:10.3390/ph18121820)
Supplement: Supplementary file 1 [file pharmaceuticals-18-01820-s001.zip › Table S7.xlsx]

## Sheet: BP
Table S7 A: Table showing all pathways enriched in the BP category
source	term_name	term_id	adjusted_p_value	term_size	query_size	intersection_size	effective_domain_size	intersections
GO:BP	cellular response to stimulus	GO:0051716	1.40467e-24	7320	99	87	21017	CYP2C9,ERBB2,ABL1,HSP90AA1,RAD51,CYP11B2,APP,ALK,GSTM2,GSTP1,HPGDS,SRC,JAK2,CYP1A2,CYP1A1,SRD5A1,CYP11B1,CYP2A6,EPHX1,CYP19A1,MMP2,KIT,TBK1,MAPK11,CHUK,HDAC6,HSPA8,PTPN11,ITGB3,LCK,JAK1,IL2,ITGAL,FEN1,CHRNA7,PGR,CDC25A,CHEK1,CDK2,TOP2A,CDK6,MAP2K1,IRAK1,IKBKE,CDK7,CCR1,CXCR2,CHRM1,ESR2,SYK,MET,CCNE1,CDC7,CXCR1,CCR8,CXCR3,CCR3,ITGA4,LPAR2,LPAR5,LPAR4,F2R,LPAR3,CHRM2,LPAR1,LPAR6,CHRNB2,CHRNA1,CHRND…
GO:BP	response to chemical	GO:0042221	1.40017e-23	3867	99	67	21017	CYP2C9,ABL1,HSP90AA1,RAD51,CYP11B2,APP,ALK,GSTM2,GSTP1,SRC,JAK2,CYP1A2,CYP1A1,SRD5A1,CYP11B1,CYP2A6,EPHX1,SRD5A2,HSD17B2,CYP19A1,MMP2,KIT,TBK1,MAPK11,CHUK,HDAC6,HSPA8,PTPN11,ITGB3,LCK,JAK1,IL2,CHRNA7,PGR,CHEK1,CDK2,MAP2K1,IRAK1,IKBKE,CCR1,CXCR2,CHRM1,ESR2,SYK,MET,CXCR1,CCR8,CXCR3,CCR3,ITGA4,F2R,CHRM2,LPAR1,CHRNB2,CHRNA1,CHRND,CHRNB3,CHRNA2,CHRNA6,CHRNB4,CHRNA4,CHRNA3,CHRNB1,ITGAV,PTPN6,IL6ST,TYK2
GO:BP	protein phosphorylation	GO:0006468	3.68246e-21	1341	99	42	21017	ERBB2,ABL1,HSP90AA1,RAD51,APP,ALK,GSTP1,SRC,JAK2,KIT,TBK1,MAPK11,CHUK,HDAC6,PTPN11,ITGB3,LCK,JAK1,IL2,CHRNA7,CDC25A,CHEK1,CCNE2,CDK2,PLK4,CDK6,MAP2K1,IRAK1,IKBKE,CDK7,SYK,MET,CDC25B,CCNE1,CDC7,CHRNA3,ITGA5,PTPN6,ERBB4,FGFR3,IL6ST,TYK2
GO:BP	regulation of biological quality	GO:0065008	1.78917e-20	2847	99	56	21017	CYP2C9,ERBB2,ABL1,HSP90AA1,CYP11B2,APP,SRC,JAK2,CYP1A2,CYP1A1,SRD5A1,CYP11B1,CYP17A1,SRD5A2,HSD17B3,HSD17B2,CYP19A1,MMP2,KIT,HDAC6,HSPA8,PTPN11,ITGB3,LCK,IL2,CHRNA7,IKBKE,CDK7,CCR1,CXCR2,CHRM1,SYK,CCNH,CXCR1,CCR8,CXCR3,CCR3,ITGA4,LPAR2,F2R,LPAR3,LPAR1,CHRNB2,CHRNA1,CHRND,CHRNB3,CHRNA2,CHRNA6,CHRNB4,CHRNA4,CHRNA3,CHRNB1,ITGAV,PTPN6,ERBB4,IL6ST
GO:BP	response to stimulus	GO:0050896	1.81372e-19	8993	99	89	21017	CYP2C9,ERBB2,ABL1,HSP90AA1,RAD51,CYP11B2,APP,ALK,GSTM2,GSTP1,HPGDS,SRC,JAK2,CYP1A2,CYP1A1,SRD5A1,CYP11B1,CYP2A6,EPHX1,SRD5A2,HSD17B2,CYP19A1,MMP2,KIT,TBK1,MAPK11,CHUK,HDAC6,HSPA8,PTPN11,ITGB3,LCK,JAK1,IL2,ITGAL,FEN1,CHRNA7,PGR,CDC25A,CHEK1,CDK2,TOP2A,CDK6,MAP2K1,IRAK1,IKBKE,CDK7,CCR1,CXCR2,CHRM1,ESR2,SYK,MET,CCNE1,CDC7,CXCR1,CCR8,CXCR3,CCR3,ITGA4,LPAR2,LPAR5,LPAR4,F2R,LPAR3,CHRM2,LPAR1,LPAR6,CHRN…
GO:BP	phosphorylation	GO:0016310	1.87115e-19	1575	99	43	21017	ERBB2,ABL1,HSP90AA1,RAD51,APP,ALK,GSTP1,SRC,JAK2,KIT,TBK1,MAPK11,CHUK,HDAC6,PTPN11,ITGB3,LCK,JAK1,IL2,CHRNA7,CDC25A,CHEK1,CCNE2,CDK2,PLK4,TK1,CDK6,MAP2K1,IRAK1,IKBKE,CDK7,SYK,MET,CDC25B,CCNE1,CDC7,CHRNA3,ITGA5,PTPN6,ERBB4,FGFR3,IL6ST,TYK2
GO:BP	cellular response to chemical stimulus	GO:0070887	2.13272e-18	2186	99	48	21017	CYP2C9,ABL1,RAD51,CYP11B2,APP,ALK,GSTM2,GSTP1,SRC,JAK2,CYP1A2,CYP1A1,SRD5A1,CYP11B1,CYP2A6,EPHX1,CYP19A1,MMP2,KIT,CHUK,HDAC6,HSPA8,PTPN11,ITGB3,JAK1,CHRNA7,PGR,CHEK1,CDK2,IRAK1,CCR1,CXCR2,CHRM1,ESR2,SYK,MET,CXCR1,CCR8,CXCR3,CCR3,ITGA4,CHRM2,LPAR1,CHRNB2,CHRND,CHRNA2,CHRNA3,TYK2
GO:BP	cell surface receptor signaling pathway	GO:0007166	4.40197e-18	2803	99	53	21017	ERBB2,ABL1,APP,ALK,GSTP1,SRC,JAK2,MMP2,KIT,TBK1,CHUK,PTPN11,ITGB3,LCK,JAK1,IL2,ITGAL,CHRNA7,CDK6,MAP2K1,IRAK1,IKBKE,CCR1,CXCR2,SYK,MET,CCNE1,CXCR1,CCR8,CXCR3,CCR3,ITGA4,F2R,CHRNB2,CHRNA1,CHRND,CHRNB3,CHRNA2,CHRNA6,CHRNB4,CHRNA4,CHRNA3,CHRNB1,ITGAV,ITGA5,PTPN6,ERBB4,FGFR3,ITGA2B,IL6ST,ITGB7,ITGB6,TYK2
GO:BP	signal transduction	GO:0007165	1.7418e-16	5979	99	72	21017	ERBB2,ABL1,RAD51,APP,ALK,GSTM2,GSTP1,HPGDS,SRC,JAK2,MMP2,KIT,TBK1,MAPK11,CHUK,HDAC6,HSPA8,PTPN11,ITGB3,LCK,JAK1,IL2,ITGAL,CHRNA7,PGR,CHEK1,CDK2,CDK6,MAP2K1,IRAK1,IKBKE,CCR1,CXCR2,CHRM1,ESR2,SYK,MET,CCNE1,CDC7,CXCR1,CCR8,CXCR3,CCR3,ITGA4,LPAR2,LPAR5,LPAR4,F2R,LPAR3,CHRM2,LPAR1,LPAR6,CHRNB2,CHRNA1,CHRND,CHRNB3,CHRNA2,CHRNA6,CHRNB4,CHRNA4,CHRNA3,CHRNB1,ITGAV,ITGA5,PTPN6,ERBB4,FGFR3,ITGA2B,IL6ST,ITGB…
GO:BP	signaling	GO:0023052	5.49669e-16	6471	99	74	21017	ERBB2,ABL1,RAD51,APP,ALK,GSTM2,GSTP1,HPGDS,SRC,JAK2,SRD5A2,CYP19A1,MMP2,KIT,TBK1,MAPK11,CHUK,HDAC6,HSPA8,PTPN11,ITGB3,LCK,JAK1,IL2,ITGAL,CHRNA7,PGR,CHEK1,CDK2,CDK6,MAP2K1,IRAK1,IKBKE,CCR1,CXCR2,CHRM1,ESR2,SYK,MET,CCNE1,CDC7,CXCR1,CCR8,CXCR3,CCR3,ITGA4,LPAR2,LPAR5,LPAR4,F2R,LPAR3,CHRM2,LPAR1,LPAR6,CHRNB2,CHRNA1,CHRND,CHRNB3,CHRNA2,CHRNA6,CHRNB4,CHRNA4,CHRNA3,CHRNB1,ITGAV,ITGA5,PTPN6,ERBB4,FGFR3,IT…
GO:BP	cell communication	GO:0007154	7.02178e-16	6496	99	74	21017	ERBB2,ABL1,RAD51,APP,ALK,GSTM2,GSTP1,HPGDS,SRC,JAK2,SRD5A2,CYP19A1,MMP2,KIT,TBK1,MAPK11,CHUK,HDAC6,HSPA8,PTPN11,ITGB3,LCK,JAK1,IL2,ITGAL,CHRNA7,PGR,CHEK1,CDK2,CDK6,MAP2K1,IRAK1,IKBKE,CCR1,CXCR2,CHRM1,ESR2,SYK,MET,CCNE1,CDC7,CXCR1,CCR8,CXCR3,CCR3,ITGA4,LPAR2,LPAR5,LPAR4,F2R,LPAR3,CHRM2,LPAR1,LPAR6,CHRNB2,CHRNA1,CHRND,CHRNB3,CHRNA2,CHRNA6,CHRNB4,CHRNA4,CHRNA3,CHRNB1,ITGAV,ITGA5,PTPN6,ERBB4,FGFR3,IT…
GO:BP	response to nitrogen compound	GO:1901698	3.92101e-14	1010	99	31	21017	ABL1,HSP90AA1,RAD51,CYP11B2,APP,ALK,GSTM2,SRC,JAK2,SRD5A1,CYP11B1,SRD5A2,MMP2,CHUK,HDAC6,PTPN11,ITGB3,JAK1,IL2,CHRNA7,CHEK1,CDK2,CHRM1,SYK,ITGA4,CHRM2,CHRNB2,CHRND,CHRNA2,CHRNA3,TYK2
GO:BP	regulation of cell population proliferation	GO:0042127	9.00621e-14	1682	99	38	21017	ERBB2,ABL1,APP,ALK,GSTP1,HPGDS,SRC,JAK2,MMP2,KIT,MAPK11,HDAC6,ITGB3,IL2,CHRNA7,PGR,CHEK1,CDK2,CDK6,MAP2K1,IRAK1,CXCR2,CHRM1,SYK,CDC25B,CCNE1,CDC7,CXCR3,CCR3,ITGA4,F2R,CHRNB2,ITGAV,PTPN6,ERBB4,FGFR3,IL6ST,TYK2
GO:BP	multicellular organismal process	GO:0032501	1.00915e-13	7234	99	75	21017	ERBB2,ABL1,HSP90AA1,CYP11B2,APP,ALK,GSTM2,GSTP1,HPGDS,SRC,JAK2,CYP1A2,CYP1A1,SRD5A1,CYP11B1,SRD5A2,HSD17B3,HSD17B2,CYP19A1,MMP2,KIT,TBK1,MAPK11,CHUK,HDAC6,PTPN11,ITGB3,LCK,JAK1,IL2,ITGAL,FEN1,CHRNA7,PGR,CHEK1,TOP2A,CCNB2,PLK4,CDK6,MAP2K1,IRAK1,IKBKE,CCR1,CXCR2,CHRM1,SYK,MET,CXCR3,CCR3,ITGA4,LPAR5,F2R,LPAR3,CHRM2,LPAR1,LPAR6,CHRNB2,CHRNA1,CHRND,CHRNB3,CHRNA2,CHRNA6,CHRNB4,CHRNA4,CHRNA3,CHRNB1,ITGA…
GO:BP	response to oxygen-containing compound	GO:1901700	2.45895e-13	1632	99	37	21017	ABL1,HSP90AA1,RAD51,CYP11B2,APP,ALK,GSTP1,SRC,JAK2,CYP1A1,SRD5A1,CYP11B1,SRD5A2,HSD17B2,CYP19A1,MMP2,CHUK,HDAC6,PTPN11,ITGB3,JAK1,IL2,CHRNA7,CDK2,IRAK1,CHRM1,ESR2,MET,ITGA4,F2R,CHRM2,LPAR1,CHRNB2,CHRND,CHRNA2,CHRNA3,TYK2
GO:BP	biological regulation	GO:0065007	2.66097e-13	12671	99	95	21017	CYP2C9,ERBB2,ABL1,HSP90AA1,RAD51,CYP11B2,APP,ALK,GSTM2,GSTP1,HPGDS,SRC,JAK2,CYP1A2,CYP1A1,SRD5A1,CYP11B1,CYP17A1,SRD5A2,HSD17B3,HSD17B2,CYP19A1,MMP2,KIT,TBK1,MAPK11,CHUK,HDAC6,HSPA8,PTPN11,ITGB3,LCK,JAK1,IL2,ITGAL,FEN1,CHRNA7,PGR,CDC25A,CHEK1,CCNE2,CDK2,TOP2A,KIF11,CCNB2,PLK4,CDK6,MAP2K1,IRAK1,IKBKE,CDK7,CCR1,CXCR2,CHRM1,ESR2,SYK,MET,CDC25B,CCNE1,CCNH,CDC7,CXCR1,CCR8,CXCR3,CCR3,ITGA4,LPAR2,LPAR5,…
GO:BP	synaptic transmission, cholinergic	GO:0007271	6.48571e-13	33	99	10	21017	CHRNA7,CHRNB2,CHRNA1,CHRNB3,CHRNA2,CHRNA6,CHRNB4,CHRNA4,CHRNA3,CHRNB1
GO:BP	cell population proliferation	GO:0008283	7.51902e-13	2009	99	40	21017	ERBB2,ABL1,APP,ALK,GSTP1,HPGDS,SRC,JAK2,MMP2,KIT,TBK1,MAPK11,HDAC6,ITGB3,IL2,CHRNA7,PGR,CDC25A,CHEK1,CDK2,CDK6,MAP2K1,IRAK1,CXCR2,CHRM1,SYK,CDC25B,CCNE1,CDC7,CXCR3,CCR3,ITGA4,F2R,CHRNB2,ITGAV,PTPN6,ERBB4,FGFR3,IL6ST,TYK2
GO:BP	positive regulation of cell population proliferation	GO:0008284	7.94419e-13	958	99	29	21017	ERBB2,ABL1,SRC,JAK2,MMP2,KIT,HDAC6,ITGB3,IL2,CHRNA7,CDK2,CDK6,IRAK1,CXCR2,SYK,CDC25B,CCNE1,CDC7,CXCR3,CCR3,ITGA4,F2R,CHRNB2,ITGAV,PTPN6,ERBB4,FGFR3,IL6ST,TYK2
GO:BP	response to nicotine	GO:0035094	1.67354e-12	52	99	11	21017	MMP2,CHRNA7,CHRNB2,CHRNA1,CHRNB3,CHRNA2,CHRNA6,CHRNB4,CHRNA4,CHRNA3,CHRNB1
GO:BP	phosphate-containing compound metabolic process	GO:0006796	2.42705e-12	2550	99	44	21017	ERBB2,ABL1,HSP90AA1,RAD51,APP,ALK,GSTP1,SRC,JAK2,KIT,TBK1,MAPK11,CHUK,HDAC6,HSPA8,PTPN11,ITGB3,LCK,JAK1,IL2,CHRNA7,CDC25A,CHEK1,CCNE2,CDK2,PLK4,TK1,CDK6,MAP2K1,IRAK1,IKBKE,CDK7,SYK,MET,CDC25B,CCNE1,CDC7,CHRNA3,ITGA5,PTPN6,ERBB4,FGFR3,IL6ST,TYK2
GO:BP	phosphorus metabolic process	GO:0006793	2.53494e-12	2553	99	44	21017	ERBB2,ABL1,HSP90AA1,RAD51,APP,ALK,GSTP1,SRC,JAK2,KIT,TBK1,MAPK11,CHUK,HDAC6,HSPA8,PTPN11,ITGB3,LCK,JAK1,IL2,CHRNA7,CDC25A,CHEK1,CCNE2,CDK2,PLK4,TK1,CDK6,MAP2K1,IRAK1,IKBKE,CDK7,SYK,MET,CDC25B,CCNE1,CDC7,CHRNA3,ITGA5,PTPN6,ERBB4,FGFR3,IL6ST,TYK2
GO:BP	positive regulation of cellular process	GO:0048522	3.00631e-12	5886	99	66	21017	ERBB2,ABL1,HSP90AA1,RAD51,APP,ALK,GSTM2,GSTP1,SRC,JAK2,CYP1A1,CYP19A1,MMP2,KIT,TBK1,MAPK11,CHUK,HDAC6,PTPN11,ITGB3,LCK,JAK1,IL2,FEN1,CHRNA7,PGR,CDC25A,CHEK1,CDK2,TOP2A,PLK4,CDK6,MAP2K1,IRAK1,IKBKE,CDK7,CCR1,CXCR2,CHRM1,ESR2,SYK,MET,CDC25B,CCNE1,CDC7,CXCR3,CCR3,ITGA4,LPAR2,LPAR4,F2R,LPAR3,LPAR1,LPAR6,CHRNB2,CHRNB4,CHRNA3,ITGAV,ITGA5,MMP1,PTPN6,ERBB4,FGFR3,ITGA2B,IL6ST,TYK2
GO:BP	response to external stimulus	GO:0009605	5.80721e-12	2367	99	42	21017	ABL1,HSP90AA1,APP,ALK,GSTP1,SRC,JAK2,CYP1A1,CYP19A1,MMP2,KIT,TBK1,MAPK11,CHUK,HDAC6,HSPA8,PTPN11,ITGB3,LCK,JAK1,IL2,CHEK1,CDK6,MAP2K1,IRAK1,IKBKE,CCR1,CXCR2,SYK,MET,CXCR1,CCR8,CXCR3,CCR3,F2R,CHRM2,LPAR1,ITGAV,PTPN6,IL6ST,ITGB6,TYK2
GO:BP	peptidyl-tyrosine phosphorylation	GO:0018108	9.83725e-12	258	99	17	21017	ERBB2,ABL1,APP,ALK,SRC,JAK2,KIT,PTPN11,ITGB3,LCK,IL2,SYK,ITGA5,PTPN6,ERBB4,FGFR3,IL6ST
GO:BP	peptidyl-tyrosine modification	GO:0018212	1.11813e-11	260	99	17	21017	ERBB2,ABL1,APP,ALK,SRC,JAK2,KIT,PTPN11,ITGB3,LCK,IL2,SYK,ITGA5,PTPN6,ERBB4,FGFR3,IL6ST
GO:BP	positive regulation of biological process	GO:0048518	1.32041e-11	6235	99	67	21017	ERBB2,ABL1,HSP90AA1,RAD51,APP,ALK,GSTM2,GSTP1,SRC,JAK2,CYP1A1,CYP19A1,MMP2,KIT,TBK1,MAPK11,CHUK,HDAC6,HSPA8,PTPN11,ITGB3,LCK,JAK1,IL2,FEN1,CHRNA7,PGR,CDC25A,CHEK1,CDK2,TOP2A,PLK4,CDK6,MAP2K1,IRAK1,IKBKE,CDK7,CCR1,CXCR2,CHRM1,ESR2,SYK,MET,CDC25B,CCNE1,CDC7,CXCR3,CCR3,ITGA4,LPAR2,LPAR4,F2R,LPAR3,LPAR1,LPAR6,CHRNB2,CHRNB4,CHRNA3,ITGAV,ITGA5,MMP1,PTPN6,ERBB4,FGFR3,ITGA2B,IL6ST,TYK2
GO:BP	intracellular signal transduction	GO:0035556	1.68015e-11	2946	99	46	21017	ERBB2,ABL1,RAD51,APP,GSTM2,GSTP1,SRC,JAK2,MMP2,KIT,TBK1,MAPK11,CHUK,HDAC6,HSPA8,PTPN11,ITGB3,LCK,JAK1,CHRNA7,PGR,CHEK1,CDK2,MAP2K1,IRAK1,IKBKE,CCR1,CXCR2,ESR2,SYK,MET,CXCR1,CCR8,CXCR3,CCR3,LPAR2,LPAR4,F2R,LPAR3,LPAR1,LPAR6,ITGAV,PTPN6,ERBB4,FGFR3,TYK2
GO:BP	cellular response to nitrogen compound	GO:1901699	2.13209e-11	618	99	23	21017	ABL1,RAD51,CYP11B2,APP,ALK,GSTM2,SRC,JAK2,SRD5A1,CYP11B1,PTPN11,ITGB3,JAK1,CHRNA7,CHEK1,CDK2,CHRM1,ITGA4,CHRM2,CHRNB2,CHRND,CHRNA3,TYK2
GO:BP	cytokine-mediated signaling pathway	GO:0019221	3.91904e-11	503	99	21	21017	GSTP1,SRC,JAK2,KIT,TBK1,CHUK,PTPN11,JAK1,IL2,IRAK1,IKBKE,CCR1,CXCR2,SYK,CXCR1,CCR8,CXCR3,CCR3,PTPN6,IL6ST,TYK2
GO:BP	response to stress	GO:0006950	4.86563e-11	3876	99	52	21017	ERBB2,ABL1,HSP90AA1,RAD51,APP,GSTM2,GSTP1,SRC,JAK2,CYP1A1,SRD5A1,CYP19A1,MMP2,KIT,TBK1,MAPK11,CHUK,HDAC6,HSPA8,PTPN11,ITGB3,LCK,JAK1,IL2,ITGAL,FEN1,CHRNA7,CHEK1,CDK2,TOP2A,CDK6,MAP2K1,IRAK1,IKBKE,CDK7,CCR1,CXCR2,SYK,MET,CDC7,CXCR3,CCR3,LPAR5,F2R,CHRNB2,CHRNA4,ITGAV,ITGA5,PTPN6,IL6ST,ITGB6,TYK2
GO:BP	olefinic compound metabolic process	GO:0120254	6.65388e-11	161	99	14	21017	CYP2C9,CYP11B2,GSTM2,GSTP1,CYP1A2,CYP1A1,SRD5A1,CYP11B1,CYP2A6,CYP17A1,EPHX1,SRD5A2,HSD17B3,CYP19A1
GO:BP	cellular response to oxygen-containing compound	GO:1901701	9.53721e-11	1153	99	29	21017	ABL1,RAD51,CYP11B2,APP,ALK,GSTP1,SRC,JAK2,SRD5A1,CYP11B1,MMP2,CHUK,HDAC6,PTPN11,ITGB3,JAK1,CHRNA7,CDK2,IRAK1,CHRM1,ESR2,MET,ITGA4,CHRM2,LPAR1,CHRNB2,CHRND,CHRNA3,TYK2
GO:BP	positive regulation of multicellular organismal process	GO:0051240	9.79413e-11	1644	99	34	21017	ABL1,HSP90AA1,APP,SRC,JAK2,CYP19A1,KIT,TBK1,MAPK11,CHUK,HDAC6,PTPN11,ITGB3,LCK,JAK1,IL2,CHRNA7,MAP2K1,IRAK1,IKBKE,CCR1,CXCR2,SYK,CXCR3,CCR3,F2R,LPAR3,CHRNB2,CHRNB4,ITGA5,PTPN6,ERBB4,IL6ST,TYK2
GO:BP	regulation of protein phosphorylation	GO:0001932	1.14051e-10	901	99	26	21017	ERBB2,ABL1,HSP90AA1,RAD51,APP,GSTP1,SRC,JAK2,KIT,TBK1,HDAC6,PTPN11,ITGB3,IL2,CHRNA7,CDC25A,CCNE2,MAP2K1,CDK7,SYK,CHRNA3,ITGA5,PTPN6,ERBB4,FGFR3,IL6ST
GO:BP	positive regulation of cytosolic calcium ion concentration	GO:0007204	1.30924e-10	169	99	14	21017	ABL1,JAK2,IL2,CCR1,CXCR2,CXCR1,CCR8,CXCR3,CCR3,LPAR2,F2R,LPAR3,LPAR1,ITGAV
GO:BP	intracellular signaling cassette	GO:0141124	1.75255e-10	1895	99	36	21017	ERBB2,ABL1,APP,GSTM2,GSTP1,SRC,JAK2,KIT,TBK1,MAPK11,CHUK,PTPN11,ITGB3,CHRNA7,CDK2,MAP2K1,IRAK1,IKBKE,CCR1,CXCR2,SYK,MET,CXCR1,CCR8,CXCR3,CCR3,LPAR2,LPAR4,F2R,LPAR3,LPAR1,LPAR6,ITGAV,PTPN6,ERBB4,FGFR3
GO:BP	excitatory postsynaptic potential	GO:0060079	2.34038e-10	107	99	12	21017	APP,CHRNA7,CHRNB2,CHRNA1,CHRND,CHRNB3,CHRNA2,CHRNA6,CHRNB4,CHRNA4,CHRNA3,CHRNB1
GO:BP	positive regulation of intracellular signal transduction	GO:1902533	2.60756e-10	1108	99	28	21017	ERBB2,ABL1,APP,SRC,JAK2,MMP2,KIT,TBK1,CHUK,PTPN11,ITGB3,LCK,CHRNA7,MAP2K1,IRAK1,IKBKE,CCR1,SYK,LPAR2,LPAR4,F2R,LPAR3,LPAR1,LPAR6,ITGAV,PTPN6,ERBB4,FGFR3
GO:BP	regulation of multicellular organismal process	GO:0051239	3.69698e-10	2928	99	44	21017	ERBB2,ABL1,HSP90AA1,APP,GSTM2,GSTP1,HPGDS,SRC,JAK2,CYP19A1,MMP2,KIT,TBK1,MAPK11,CHUK,HDAC6,PTPN11,ITGB3,LCK,JAK1,IL2,CHRNA7,CDK6,MAP2K1,IRAK1,IKBKE,CCR1,CXCR2,SYK,CXCR3,CCR3,ITGA4,F2R,LPAR3,CHRM2,CHRNB2,CHRNA2,CHRNB4,CHRNA3,ITGA5,PTPN6,ERBB4,IL6ST,TYK2
GO:BP	regulation of phosphorylation	GO:0042325	4.2779e-10	954	99	26	21017	ERBB2,ABL1,HSP90AA1,RAD51,APP,GSTP1,SRC,JAK2,KIT,TBK1,HDAC6,PTPN11,ITGB3,IL2,CHRNA7,CDC25A,CCNE2,MAP2K1,CDK7,SYK,CHRNA3,ITGA5,PTPN6,ERBB4,FGFR3,IL6ST
GO:BP	regulation of postsynaptic membrane potential	GO:0060078	5.13155e-10	148	99	13	21017	APP,CHRNA7,CHRM1,CHRNB2,CHRNA1,CHRND,CHRNB3,CHRNA2,CHRNA6,CHRNB4,CHRNA4,CHRNA3,CHRNB1
GO:BP	chemical synaptic transmission, postsynaptic	GO:0099565	5.64614e-10	115	99	12	21017	APP,CHRNA7,CHRNB2,CHRNA1,CHRND,CHRNB3,CHRNA2,CHRNA6,CHRNB4,CHRNA4,CHRNA3,CHRNB1
GO:BP	integrin-mediated signaling pathway	GO:0007229	6.96367e-10	117	99	12	21017	ABL1,SRC,PTPN11,ITGB3,ITGAL,SYK,ITGA4,ITGAV,ITGA5,ITGA2B,ITGB7,ITGB6
GO:BP	positive regulation of cell communication	GO:0010647	1.0115e-09	1783	99	34	21017	ERBB2,ABL1,APP,SRC,JAK2,CYP19A1,MMP2,KIT,TBK1,CHUK,HDAC6,PTPN11,ITGB3,LCK,CHRNA7,MAP2K1,IRAK1,IKBKE,CCR1,SYK,LPAR2,LPAR4,F2R,LPAR3,LPAR1,LPAR6,CHRNB4,ITGAV,ITGA5,PTPN6,ERBB4,FGFR3,IL6ST,TYK2
GO:BP	MAPK cascade	GO:0000165	1.19679e-09	749	99	23	21017	ERBB2,ABL1,APP,GSTP1,SRC,JAK2,KIT,MAPK11,PTPN11,ITGB3,CHRNA7,MAP2K1,IRAK1,CCR1,SYK,LPAR2,F2R,LPAR3,LPAR1,ITGAV,PTPN6,ERBB4,FGFR3
GO:BP	regulation of signaling	GO:0023051	1.22462e-09	3446	99	47	21017	ERBB2,ABL1,RAD51,APP,ALK,GSTP1,SRC,JAK2,CYP19A1,MMP2,KIT,TBK1,CHUK,HDAC6,HSPA8,PTPN11,ITGB3,LCK,CHRNA7,CHEK1,MAP2K1,IRAK1,IKBKE,CCR1,CHRM1,SYK,MET,LPAR2,LPAR4,F2R,LPAR3,CHRM2,LPAR1,LPAR6,CHRNB2,CHRNB3,CHRNA2,CHRNA6,CHRNB4,CHRNA3,ITGAV,ITGA5,PTPN6,ERBB4,FGFR3,IL6ST,TYK2
GO:BP	regulation of cell communication	GO:0010646	1.32119e-09	3453	99	47	21017	ERBB2,ABL1,RAD51,APP,ALK,GSTP1,SRC,JAK2,CYP19A1,MMP2,KIT,TBK1,CHUK,HDAC6,HSPA8,PTPN11,ITGB3,LCK,CHRNA7,CHEK1,MAP2K1,IRAK1,IKBKE,CCR1,CHRM1,SYK,MET,LPAR2,LPAR4,F2R,LPAR3,CHRM2,LPAR1,LPAR6,CHRNB2,CHRNB3,CHRNA2,CHRNA6,CHRNB4,CHRNA3,ITGAV,ITGA5,PTPN6,ERBB4,FGFR3,IL6ST,TYK2
GO:BP	cellular response to cytokine stimulus	GO:0071345	1.72681e-09	843	99	24	21017	GSTP1,SRC,JAK2,MMP2,KIT,TBK1,MAPK11,CHUK,PTPN11,JAK1,IL2,IRAK1,IKBKE,CCR1,CXCR2,SYK,CXCR1,CCR8,CXCR3,CCR3,ITGA4,PTPN6,IL6ST,TYK2
GO:BP	immune system process	GO:0002376	1.85391e-09	2796	99	42	21017	ERBB2,ABL1,HSP90AA1,APP,SRC,JAK2,CYP11B1,CYP19A1,MMP2,KIT,TBK1,CHUK,HDAC6,HSPA8,PTPN11,ITGB3,LCK,JAK1,IL2,ITGAL,CCNB2,CDK6,MAP2K1,IRAK1,IKBKE,CCR1,CXCR2,SYK,CXCR1,CCR8,CXCR3,CCR3,ITGA4,F2R,CHRNB2,CHRNA4,PTPN6,ITGA2B,IL6ST,ITGB7,ITGB6,TYK2
GO:BP	positive regulation of response to stimulus	GO:0048584	1.96672e-09	2293	99	38	21017	ERBB2,ABL1,HSP90AA1,APP,SRC,JAK2,MMP2,KIT,TBK1,CHUK,HDAC6,HSPA8,PTPN11,ITGB3,LCK,IL2,CHRNA7,MAP2K1,IRAK1,IKBKE,CCR1,CXCR2,SYK,MET,CXCR3,LPAR2,LPAR4,F2R,LPAR3,LPAR1,LPAR6,ITGAV,ITGA5,PTPN6,ERBB4,FGFR3,IL6ST,TYK2
GO:BP	response to cytokine	GO:0034097	2.19462e-09	937	99	25	21017	APP,GSTP1,SRC,JAK2,MMP2,KIT,TBK1,MAPK11,CHUK,PTPN11,JAK1,IL2,IRAK1,IKBKE,CCR1,CXCR2,SYK,CXCR1,CCR8,CXCR3,CCR3,ITGA4,PTPN6,IL6ST,TYK2
GO:BP	cell-cell signaling	GO:0007267	2.6503e-09	1316	99	29	21017	ABL1,APP,JAK2,SRD5A2,CYP19A1,KIT,HDAC6,PTPN11,IL2,CHRNA7,PGR,CCR1,CHRM1,ESR2,SYK,F2R,LPAR3,CHRM2,CHRNB2,CHRNA1,CHRND,CHRNB3,CHRNA2,CHRNA6,CHRNB4,CHRNA4,CHRNA3,CHRNB1,FGFR3
GO:BP	response to peptide	GO:1901652	2.97164e-09	950	99	25	21017	APP,GSTP1,SRC,JAK2,MMP2,KIT,TBK1,MAPK11,CHUK,PTPN11,JAK1,IL2,IRAK1,IKBKE,CCR1,CXCR2,SYK,CXCR1,CCR8,CXCR3,CCR3,ITGA4,PTPN6,IL6ST,TYK2
GO:BP	ERK1 and ERK2 cascade	GO:0070371	4.28839e-09	318	99	16	21017	ERBB2,ABL1,APP,GSTP1,SRC,PTPN11,ITGB3,CHRNA7,MAP2K1,CCR1,SYK,F2R,ITGAV,PTPN6,ERBB4,FGFR3
GO:BP	regulation of peptidyl-tyrosine phosphorylation	GO:0050730	4.93404e-09	220	99	14	21017	ABL1,APP,SRC,JAK2,KIT,PTPN11,ITGB3,IL2,SYK,ITGA5,PTPN6,ERBB4,FGFR3,IL6ST
GO:BP	positive regulation of signaling	GO:0023056	5.84957e-09	1784	99	33	21017	ERBB2,ABL1,APP,SRC,JAK2,CYP19A1,MMP2,KIT,TBK1,CHUK,HDAC6,PTPN11,ITGB3,LCK,CHRNA7,MAP2K1,IRAK1,IKBKE,CCR1,SYK,LPAR2,LPAR4,F2R,LPAR3,LPAR1,LPAR6,ITGAV,ITGA5,PTPN6,ERBB4,FGFR3,IL6ST,TYK2
GO:BP	positive regulation of signal transduction	GO:0009967	5.8625e-09	1566	99	31	21017	ERBB2,ABL1,APP,SRC,JAK2,MMP2,KIT,TBK1,CHUK,PTPN11,ITGB3,LCK,CHRNA7,MAP2K1,IRAK1,IKBKE,CCR1,SYK,LPAR2,LPAR4,F2R,LPAR3,LPAR1,LPAR6,ITGAV,ITGA5,PTPN6,ERBB4,FGFR3,IL6ST,TYK2
GO:BP	regulation of phosphate metabolic process	GO:0019220	5.97573e-09	1071	99	26	21017	ERBB2,ABL1,HSP90AA1,RAD51,APP,GSTP1,SRC,JAK2,KIT,TBK1,HDAC6,PTPN11,ITGB3,IL2,CHRNA7,CDC25A,CCNE2,MAP2K1,CDK7,SYK,CHRNA3,ITGA5,PTPN6,ERBB4,FGFR3,IL6ST
GO:BP	regulation of phosphorus metabolic process	GO:0051174	6.10285e-09	1072	99	26	21017	ERBB2,ABL1,HSP90AA1,RAD51,APP,GSTP1,SRC,JAK2,KIT,TBK1,HDAC6,PTPN11,ITGB3,IL2,CHRNA7,CDC25A,CCNE2,MAP2K1,CDK7,SYK,CHRNA3,ITGA5,PTPN6,ERBB4,FGFR3,IL6ST
GO:BP	positive regulation of protein phosphorylation	GO:0001934	9.66999e-09	595	99	20	21017	ERBB2,ABL1,HSP90AA1,APP,SRC,JAK2,KIT,TBK1,HDAC6,PTPN11,ITGB3,IL2,CHRNA7,MAP2K1,SYK,CHRNA3,ITGA5,ERBB4,FGFR3,IL6ST
GO:BP	regulation of intracellular signal transduction	GO:1902531	1.01826e-08	1935	99	34	21017	ERBB2,ABL1,RAD51,APP,GSTP1,SRC,JAK2,MMP2,KIT,TBK1,CHUK,HDAC6,HSPA8,PTPN11,ITGB3,LCK,CHRNA7,CHEK1,MAP2K1,IRAK1,IKBKE,CCR1,SYK,MET,LPAR2,LPAR4,F2R,LPAR3,LPAR1,LPAR6,ITGAV,PTPN6,ERBB4,FGFR3
GO:BP	leukocyte migration	GO:0050900	1.03552e-08	396	99	17	21017	ABL1,APP,SRC,CYP19A1,MMP2,KIT,ITGB3,LCK,ITGAL,CCR1,CXCR2,SYK,CXCR1,CXCR3,ITGA4,ITGA2B,ITGB7
GO:BP	protein modification process	GO:0036211	1.08375e-08	2947	99	42	21017	ERBB2,ABL1,HSP90AA1,RAD51,APP,ALK,GSTP1,SRC,JAK2,KIT,TBK1,MAPK11,CHUK,HDAC6,PTPN11,ITGB3,LCK,JAK1,IL2,CHRNA7,CDC25A,CHEK1,CCNE2,CDK2,PLK4,CDK6,MAP2K1,IRAK1,IKBKE,CDK7,SYK,MET,CDC25B,CCNE1,CDC7,CHRNA3,ITGA5,PTPN6,ERBB4,FGFR3,IL6ST,TYK2
GO:BP	cell adhesion mediated by integrin	GO:0033627	1.24061e-08	82	99	10	21017	PTPN11,ITGB3,ITGAL,SYK,ITGA4,ITGAV,ITGA5,PTPN6,ITGA2B,ITGB6
GO:BP	positive regulation of MAPK cascade	GO:0043410	1.27966e-08	465	99	18	21017	ERBB2,ABL1,APP,SRC,JAK2,KIT,PTPN11,ITGB3,CHRNA7,MAP2K1,CCR1,SYK,LPAR2,F2R,LPAR3,LPAR1,ERBB4,FGFR3
GO:BP	cytokine production	GO:0001816	1.80742e-08	772	99	22	21017	ABL1,HSP90AA1,APP,GSTP1,SRC,JAK2,KIT,TBK1,MAPK11,CHUK,PTPN11,IL2,CHRNA7,IRAK1,IKBKE,SYK,F2R,ITGAV,PTPN6,IL6ST,ITGB6,TYK2
GO:BP	regulation of ERK1 and ERK2 cascade	GO:0070372	1.9263e-08	295	99	15	21017	ERBB2,ABL1,APP,GSTP1,SRC,PTPN11,ITGB3,CHRNA7,MAP2K1,CCR1,SYK,F2R,PTPN6,ERBB4,FGFR3
GO:BP	positive regulation of cell adhesion	GO:0045785	2.02133e-08	478	99	18	21017	ERBB2,ABL1,SRC,JAK2,PTPN11,ITGB3,LCK,JAK1,IL2,CDK6,IRAK1,SYK,ITGA4,ITGAV,ITGA5,PTPN6,IL6ST,TYK2
GO:BP	positive regulation of phosphorylation	GO:0042327	2.03616e-08	620	99	20	21017	ERBB2,ABL1,HSP90AA1,APP,SRC,JAK2,KIT,TBK1,HDAC6,PTPN11,ITGB3,IL2,CHRNA7,MAP2K1,SYK,CHRNA3,ITGA5,ERBB4,FGFR3,IL6ST
GO:BP	multicellular organism development	GO:0007275	2.13628e-08	4658	99	53	21017	ERBB2,ABL1,HSP90AA1,APP,ALK,GSTP1,SRC,JAK2,CYP1A2,CYP1A1,SRD5A1,SRD5A2,HSD17B3,HSD17B2,CYP19A1,MMP2,KIT,MAPK11,HDAC6,PTPN11,ITGB3,JAK1,IL2,CHRNA7,PGR,CHEK1,TOP2A,CCNB2,PLK4,CDK6,MAP2K1,CCR1,CXCR2,CHRM1,SYK,MET,CXCR3,CCR3,ITGA4,LPAR3,CHRM2,LPAR1,LPAR6,CHRNB2,CHRNA3,ITGAV,ITGA5,PTPN6,ERBB4,FGFR3,ITGA2B,IL6ST,ITGB6
GO:BP	locomotion	GO:0040011	2.4683e-08	1238	99	27	21017	ABL1,APP,SRC,JAK2,CYP19A1,MMP2,KIT,HDAC6,ITGB3,CDK6,MAP2K1,CCR1,CXCR2,CHRM1,SYK,MET,CXCR1,CCR8,CXCR3,CCR3,ITGA4,F2R,LPAR1,ITGAV,ITGA5,ERBB4,ITGA2B
GO:BP	anatomical structure development	GO:0048856	3.6541e-08	5924	99	60	21017	ERBB2,ABL1,HSP90AA1,APP,ALK,GSTP1,SRC,JAK2,CYP1A2,CYP1A1,SRD5A1,SRD5A2,HSD17B3,HSD17B2,CYP19A1,MMP2,KIT,MAPK11,CHUK,HDAC6,PTPN11,ITGB3,LCK,JAK1,IL2,CHRNA7,PGR,CHEK1,TOP2A,CCNB2,PLK4,CDK6,MAP2K1,CCR1,CXCR2,CHRM1,SYK,MET,CDC25B,CXCR3,CCR3,ITGA4,F2R,LPAR3,CHRM2,LPAR1,LPAR6,CHRNB2,CHRNA1,CHRND,CHRNA3,CHRNB1,ITGAV,ITGA5,PTPN6,ERBB4,FGFR3,ITGA2B,IL6ST,ITGB6
GO:BP	developmental process	GO:0032502	3.70506e-08	6478	99	63	21017	ERBB2,ABL1,HSP90AA1,APP,ALK,GSTP1,SRC,JAK2,CYP1A2,CYP1A1,SRD5A1,CYP17A1,SRD5A2,HSD17B3,HSD17B2,CYP19A1,MMP2,KIT,MAPK11,CHUK,HDAC6,PTPN11,ITGB3,LCK,JAK1,IL2,CHRNA7,PGR,CHEK1,TOP2A,CCNB2,CCNA1,PLK4,CDK6,MAP2K1,CCR1,CXCR2,CHRM1,SYK,MET,CDC25B,CXCR3,CCR3,ITGA4,F2R,LPAR3,CHRM2,LPAR1,LPAR6,CHRNB2,CHRNA1,CHRND,CHRNA3,CHRNB1,ITGAV,ITGA5,PTPN6,ERBB4,FGFR3,ITGA2B,IL6ST,ITGB6,TYK2
GO:BP	positive regulation of peptidyl-tyrosine phosphorylation	GO:0050731	3.96972e-08	164	99	12	21017	ABL1,SRC,JAK2,KIT,PTPN11,ITGB3,IL2,SYK,ITGA5,ERBB4,FGFR3,IL6ST
GO:BP	regulation of protein modification process	GO:0031399	4.00071e-08	1166	99	26	21017	ERBB2,ABL1,HSP90AA1,RAD51,APP,GSTP1,SRC,JAK2,KIT,TBK1,HDAC6,PTPN11,ITGB3,IL2,CHRNA7,CDC25A,CCNE2,MAP2K1,CDK7,SYK,CHRNA3,ITGA5,PTPN6,ERBB4,FGFR3,IL6ST
GO:BP	regulation of MAPK cascade	GO:0043408	4.14554e-08	645	99	20	21017	ERBB2,ABL1,APP,GSTP1,SRC,JAK2,KIT,PTPN11,ITGB3,CHRNA7,MAP2K1,CCR1,SYK,LPAR2,F2R,LPAR3,LPAR1,PTPN6,ERBB4,FGFR3
GO:BP	regulation of biological process	GO:0050789	5.81181e-08	12278	99	88	21017	ERBB2,ABL1,HSP90AA1,RAD51,APP,ALK,GSTM2,GSTP1,HPGDS,SRC,JAK2,CYP1A2,CYP1A1,SRD5A2,CYP19A1,MMP2,KIT,TBK1,MAPK11,CHUK,HDAC6,HSPA8,PTPN11,ITGB3,LCK,JAK1,IL2,ITGAL,FEN1,CHRNA7,PGR,CDC25A,CHEK1,CCNE2,CDK2,TOP2A,KIF11,CCNB2,PLK4,CDK6,MAP2K1,IRAK1,IKBKE,CDK7,CCR1,CXCR2,CHRM1,ESR2,SYK,MET,CDC25B,CCNE1,CCNH,CDC7,CXCR1,CCR8,CXCR3,CCR3,ITGA4,LPAR2,LPAR5,LPAR4,F2R,LPAR3,CHRM2,LPAR1,LPAR6,CHRNB2,CHRNA1,CHRND,…
GO:BP	cell motility	GO:0048870	6.18298e-08	1716	99	31	21017	ABL1,HSP90AA1,APP,SRC,JAK2,CYP19A1,MMP2,KIT,HDAC6,PTPN11,ITGB3,LCK,ITGAL,CDK6,MAP2K1,CCR1,CXCR2,SYK,MET,CXCR1,CCR8,CXCR3,CCR3,ITGA4,F2R,LPAR1,ITGAV,ITGA5,ERBB4,ITGA2B,ITGB7
GO:BP	cell migration	GO:0016477	6.4181e-08	1499	99	29	21017	ABL1,HSP90AA1,APP,SRC,JAK2,CYP19A1,MMP2,KIT,HDAC6,PTPN11,ITGB3,LCK,ITGAL,CCR1,CXCR2,SYK,MET,CXCR1,CCR8,CXCR3,CCR3,ITGA4,F2R,LPAR1,ITGAV,ITGA5,ERBB4,ITGA2B,ITGB7
GO:BP	peptidyl-amino acid modification	GO:0018193	6.62698e-08	742	99	21	21017	ERBB2,ABL1,APP,ALK,SRC,JAK2,KIT,TBK1,HDAC6,PTPN11,ITGB3,LCK,IL2,CHEK1,CDK2,SYK,ITGA5,PTPN6,ERBB4,FGFR3,IL6ST
GO:BP	positive regulation of phosphate metabolic process	GO:0045937	7.55271e-08	667	99	20	21017	ERBB2,ABL1,HSP90AA1,APP,SRC,JAK2,KIT,TBK1,HDAC6,PTPN11,ITGB3,IL2,CHRNA7,MAP2K1,SYK,CHRNA3,ITGA5,ERBB4,FGFR3,IL6ST
GO:BP	positive regulation of phosphorus metabolic process	GO:0010562	7.55271e-08	667	99	20	21017	ERBB2,ABL1,HSP90AA1,APP,SRC,JAK2,KIT,TBK1,HDAC6,PTPN11,ITGB3,IL2,CHRNA7,MAP2K1,SYK,CHRNA3,ITGA5,ERBB4,FGFR3,IL6ST
GO:BP	steroid hormone biosynthetic process	GO:0120178	7.71187e-08	45	99	8	21017	CYP11B2,SRD5A1,CYP11B1,CYP17A1,SRD5A2,HSD17B3,HSD17B2,CYP19A1
GO:BP	cell adhesion	GO:0007155	7.77757e-08	1511	99	29	21017	ERBB2,ABL1,APP,SRC,JAK2,MMP2,KIT,PTPN11,ITGB3,LCK,JAK1,IL2,ITGAL,CDK6,IRAK1,CCR1,SYK,CCR8,CXCR3,CCR3,ITGA4,ITGAV,ITGA5,PTPN6,ITGA2B,IL6ST,ITGB7,ITGB6,TYK2
GO:BP	macromolecule modification	GO:0043412	7.81604e-08	3129	99	42	21017	ERBB2,ABL1,HSP90AA1,RAD51,APP,ALK,GSTP1,SRC,JAK2,KIT,TBK1,MAPK11,CHUK,HDAC6,PTPN11,ITGB3,LCK,JAK1,IL2,CHRNA7,CDC25A,CHEK1,CCNE2,CDK2,PLK4,CDK6,MAP2K1,IRAK1,IKBKE,CDK7,SYK,MET,CDC25B,CCNE1,CDC7,CHRNA3,ITGA5,PTPN6,ERBB4,FGFR3,IL6ST,TYK2
GO:BP	regulation of localization	GO:0032879	1.36866e-07	2005	99	33	21017	ERBB2,ABL1,HSP90AA1,APP,GSTM2,SRC,JAK2,CYP19A1,HDAC6,HSPA8,PTPN11,ITGB3,LCK,JAK1,CCNE2,MAP2K1,IKBKE,CCR1,CHRM1,SYK,CCNE1,CXCR3,F2R,LPAR1,CHRNB2,CHRNA6,CHRNB4,CHRNA4,CHRNA3,ITGAV,PTPN6,ERBB4,TYK2
GO:BP	regulation of cellular process	GO:0050794	1.51981e-07	11876	99	86	21017	ERBB2,ABL1,HSP90AA1,RAD51,APP,ALK,GSTM2,GSTP1,HPGDS,SRC,JAK2,CYP1A2,CYP1A1,CYP19A1,MMP2,KIT,TBK1,MAPK11,CHUK,HDAC6,HSPA8,PTPN11,ITGB3,LCK,JAK1,IL2,ITGAL,FEN1,CHRNA7,PGR,CDC25A,CHEK1,CCNE2,CDK2,TOP2A,KIF11,PLK4,CDK6,MAP2K1,IRAK1,IKBKE,CDK7,CCR1,CXCR2,CHRM1,ESR2,SYK,MET,CDC25B,CCNE1,CCNH,CDC7,CXCR1,CCR8,CXCR3,CCR3,ITGA4,LPAR2,LPAR5,LPAR4,F2R,LPAR3,CHRM2,LPAR1,LPAR6,CHRNB2,CHRNA1,CHRND,CHRNB3,CHRNA2…
GO:BP	leukocyte cell-cell adhesion	GO:0007159	1.55171e-07	404	99	16	21017	ERBB2,ABL1,SRC,JAK2,PTPN11,LCK,IL2,ITGAL,IRAK1,SYK,ITGA4,ITGA5,PTPN6,IL6ST,ITGB7,TYK2
GO:BP	cell surface receptor protein tyrosine kinase signaling pathway	GO:0007169	1.68781e-07	619	99	19	21017	ERBB2,ABL1,ALK,SRC,JAK2,MMP2,KIT,PTPN11,ITGB3,LCK,JAK1,MAP2K1,SYK,MET,CHRNA3,ITGA5,ERBB4,FGFR3,TYK2
GO:BP	positive regulation of immune system process	GO:0002684	2.33582e-07	1066	99	24	21017	ABL1,HSP90AA1,APP,SRC,JAK2,KIT,TBK1,CHUK,HSPA8,PTPN11,ITGB3,LCK,IL2,IRAK1,IKBKE,CCR1,CXCR2,SYK,ITGA4,CHRNB2,PTPN6,ITGA2B,IL6ST,TYK2
GO:BP	positive regulation of cytokine production	GO:0001819	2.56488e-07	486	99	17	21017	ABL1,HSP90AA1,APP,SRC,JAK2,KIT,TBK1,MAPK11,CHUK,PTPN11,IL2,IRAK1,IKBKE,SYK,F2R,IL6ST,TYK2
GO:BP	regulation of response to external stimulus	GO:0032101	2.57021e-07	1071	99	24	21017	HSP90AA1,APP,GSTP1,SRC,JAK2,CYP19A1,TBK1,CHUK,HDAC6,HSPA8,PTPN11,IL2,MAP2K1,IRAK1,IKBKE,CCR1,CXCR2,SYK,MET,CXCR3,F2R,LPAR1,PTPN6,IL6ST
GO:BP	behavioral response to nicotine	GO:0035095	2.63542e-07	8	99	5	21017	CHRNB2,CHRNB4,CHRNA4,CHRNA3,CHRNB1
GO:BP	response to xenobiotic stimulus	GO:0009410	4.76166e-07	436	99	16	21017	CYP2C9,ABL1,HSP90AA1,GSTM2,GSTP1,SRC,CYP1A2,CYP1A1,SRD5A1,CYP2A6,EPHX1,SRD5A2,MMP2,CHUK,ITGB3,LCK
GO:BP	regulation of immune system process	GO:0002682	5.27891e-07	1526	99	28	21017	ERBB2,ABL1,HSP90AA1,APP,SRC,JAK2,CYP19A1,KIT,TBK1,CHUK,HSPA8,PTPN11,ITGB3,LCK,IL2,CDK6,IRAK1,IKBKE,CCR1,CXCR2,SYK,CXCR3,ITGA4,CHRNB2,PTPN6,ITGA2B,IL6ST,TYK2
GO:BP	positive regulation of locomotion	GO:0040017	5.46528e-07	585	99	18	21017	ABL1,APP,SRC,JAK2,MMP2,KIT,HDAC6,ITGB3,CCR1,CXCR2,MET,CXCR3,ITGA4,F2R,LPAR1,ITGAV,ITGA5,ITGA2B
GO:BP	positive regulation of protein modification process	GO:0031401	6.14031e-07	751	99	20	21017	ERBB2,ABL1,HSP90AA1,APP,SRC,JAK2,KIT,TBK1,HDAC6,PTPN11,ITGB3,IL2,CHRNA7,MAP2K1,SYK,CHRNA3,ITGA5,ERBB4,FGFR3,IL6ST
GO:BP	chemical synaptic transmission	GO:0007268	6.43259e-07	753	99	20	21017	ABL1,APP,JAK2,KIT,HDAC6,CHRNA7,CHRM1,F2R,LPAR3,CHRM2,CHRNB2,CHRNA1,CHRND,CHRNB3,CHRNA2,CHRNA6,CHRNB4,CHRNA4,CHRNA3,CHRNB1
GO:BP	anterograde trans-synaptic signaling	GO:0098916	6.43259e-07	753	99	20	21017	ABL1,APP,JAK2,KIT,HDAC6,CHRNA7,CHRM1,F2R,LPAR3,CHRM2,CHRNB2,CHRNA1,CHRND,CHRNB3,CHRNA2,CHRNA6,CHRNB4,CHRNA4,CHRNA3,CHRNB1
GO:BP	trans-synaptic signaling	GO:0099537	7.38916e-07	759	99	20	21017	ABL1,APP,JAK2,KIT,HDAC6,CHRNA7,CHRM1,F2R,LPAR3,CHRM2,CHRNB2,CHRNA1,CHRND,CHRNB3,CHRNA2,CHRNA6,CHRNB4,CHRNA4,CHRNA3,CHRNB1
GO:BP	regulation of cytokine production	GO:0001817	8.47707e-07	765	99	20	21017	ABL1,HSP90AA1,APP,GSTP1,SRC,JAK2,KIT,TBK1,MAPK11,CHUK,PTPN11,IL2,CHRNA7,IRAK1,IKBKE,SYK,F2R,PTPN6,IL6ST,TYK2
GO:BP	response to acetylcholine	GO:1905144	8.64707e-07	37	99	7	21017	CHRNA7,CHRM1,CHRM2,CHRNB2,CHRND,CHRNA2,CHRNA3
GO:BP	steroid metabolic process	GO:0008202	9.3198e-07	326	99	14	21017	CYP2C9,CYP11B2,APP,CYP1A2,CYP1A1,SRD5A1,CYP11B1,CYP2A6,CYP17A1,SRD5A2,HSD17B3,HSD17B2,CYP19A1,KIT
GO:BP	system development	GO:0048731	9.52766e-07	3985	99	46	21017	ERBB2,ABL1,HSP90AA1,APP,ALK,GSTP1,SRC,JAK2,CYP1A2,CYP1A1,SRD5A1,SRD5A2,HSD17B3,CYP19A1,MMP2,KIT,MAPK11,HDAC6,PTPN11,ITGB3,JAK1,IL2,CHRNA7,PGR,CCNB2,CDK6,MAP2K1,CXCR2,CHRM1,SYK,MET,CXCR3,CCR3,ITGA4,LPAR3,CHRM2,LPAR1,CHRNB2,CHRNA3,ITGAV,ITGA5,ERBB4,FGFR3,ITGA2B,IL6ST,ITGB6
GO:BP	chemotaxis	GO:0006935	1.14319e-06	463	99	16	21017	CYP19A1,MMP2,KIT,HDAC6,ITGB3,MAP2K1,CCR1,CXCR2,SYK,MET,CXCR1,CCR8,CXCR3,CCR3,LPAR1,ITGAV
GO:BP	regulation of cell adhesion	GO:0030155	1.16227e-06	779	99	20	21017	ERBB2,ABL1,SRC,JAK2,MMP2,PTPN11,ITGB3,LCK,JAK1,IL2,CDK6,IRAK1,SYK,CXCR3,ITGA4,ITGAV,ITGA5,PTPN6,IL6ST,TYK2
GO:BP	cell cycle phase transition	GO:0044770	1.187e-06	537	99	17	21017	RAD51,APP,CYP1A1,PTPN11,CDC25A,CHEK1,CCNE2,CDK2,CCNB2,CCNA1,CDK6,CDK7,CDC25B,CCNE1,CCNH,CDC7,PTPN6
GO:BP	taxis	GO:0042330	1.21698e-06	465	99	16	21017	CYP19A1,MMP2,KIT,HDAC6,ITGB3,MAP2K1,CCR1,CXCR2,SYK,MET,CXCR1,CCR8,CXCR3,CCR3,LPAR1,ITGAV
GO:BP	synaptic signaling	GO:0099536	1.27037e-06	783	99	20	21017	ABL1,APP,JAK2,KIT,HDAC6,CHRNA7,CHRM1,F2R,LPAR3,CHRM2,CHRNB2,CHRNA1,CHRND,CHRNB3,CHRNA2,CHRNA6,CHRNB4,CHRNA4,CHRNA3,CHRNB1
GO:BP	postsynaptic signal transduction	GO:0098926	1.28196e-06	39	99	7	21017	JAK2,CHRNA7,CHRM1,CHRM2,CHRNB2,CHRND,CHRNA3
GO:BP	regulation of system process	GO:0044057	1.36695e-06	542	99	17	21017	ABL1,HSP90AA1,APP,GSTM2,SRC,CYP19A1,MMP2,KIT,PTPN11,CHRNA7,ITGA4,F2R,CHRM2,CHRNA2,CHRNB4,CHRNA3,IL6ST
GO:BP	positive regulation of cell migration	GO:0030335	1.36695e-06	542	99	17	21017	ABL1,APP,SRC,JAK2,MMP2,KIT,HDAC6,ITGB3,CCR1,CXCR2,MET,ITGA4,F2R,LPAR1,ITGAV,ITGA5,ITGA2B
GO:BP	regulation of molecular function	GO:0065009	1.81348e-06	1611	99	28	21017	ERBB2,ABL1,HSP90AA1,APP,ALK,GSTM2,GSTP1,SRC,JAK2,KIT,CHUK,HDAC6,ITGB3,CHRNA7,CDC25A,CCNE2,MAP2K1,IRAK1,IKBKE,CDK7,ESR2,SYK,MET,ITGA4,F2R,CHRNA3,ITGAV,FGFR3
GO:BP	regulation of signal transduction	GO:0009966	1.85285e-06	3020	99	39	21017	ERBB2,ABL1,RAD51,APP,ALK,GSTP1,SRC,JAK2,MMP2,KIT,TBK1,CHUK,HDAC6,HSPA8,PTPN11,ITGB3,LCK,CHRNA7,CHEK1,MAP2K1,IRAK1,IKBKE,CCR1,SYK,MET,LPAR2,LPAR4,F2R,LPAR3,LPAR1,LPAR6,CHRNA2,ITGAV,ITGA5,PTPN6,ERBB4,FGFR3,IL6ST,TYK2
GO:BP	tube development	GO:0035295	2.26289e-06	1092	99	23	21017	ERBB2,ABL1,SRC,CYP1A2,CYP1A1,MMP2,KIT,ITGB3,JAK1,CHRNA7,PGR,MAP2K1,CXCR2,SYK,MET,CXCR3,CCR3,ITGAV,ITGA5,PTPN6,ITGA2B,IL6ST,ITGB6
GO:BP	hormone biosynthetic process	GO:0042446	2.42017e-06	68	99	8	21017	CYP11B2,SRD5A1,CYP11B1,CYP17A1,SRD5A2,HSD17B3,HSD17B2,CYP19A1
GO:BP	cell activation	GO:0001775	2.51484e-06	1098	99	23	21017	ERBB2,ABL1,APP,SRC,JAK2,KIT,PTPN11,ITGB3,LCK,JAK1,IL2,ITGAL,CDK6,CXCR2,SYK,ITGA4,F2R,CHRNB2,CHRNA4,PTPN6,IL6ST,ITGB6,TYK2
GO:BP	positive regulation of cell motility	GO:2000147	2.93345e-06	570	99	17	21017	ABL1,APP,SRC,JAK2,MMP2,KIT,HDAC6,ITGB3,CCR1,CXCR2,MET,ITGA4,F2R,LPAR1,ITGAV,ITGA5,ITGA2B
GO:BP	hormone metabolic process	GO:0042445	3.75948e-06	243	99	12	21017	CYP2C9,CYP11B2,CYP1A2,CYP1A1,SRD5A1,CYP11B1,CYP17A1,SRD5A2,HSD17B3,HSD17B2,CYP19A1,PTPN11
GO:BP	mitotic cell cycle phase transition	GO:0044772	3.92912e-06	432	99	15	21017	APP,CYP1A1,CDC25A,CHEK1,CCNE2,CDK2,CCNB2,CCNA1,CDK6,CDK7,CDC25B,CCNE1,CCNH,CDC7,PTPN6
GO:BP	regulation of membrane potential	GO:0042391	4.05468e-06	433	99	15	21017	ABL1,APP,SRC,CHRNA7,CHRM1,CHRNB2,CHRNA1,CHRND,CHRNB3,CHRNA2,CHRNA6,CHRNB4,CHRNA4,CHRNA3,CHRNB1
GO:BP	inflammatory response	GO:0006954	4.91762e-06	847	99	20	21017	APP,GSTP1,SRC,JAK2,CYP19A1,KIT,TBK1,CHUK,HSPA8,IL2,ITGAL,CCR1,CXCR2,SYK,CXCR3,CCR3,F2R,PTPN6,IL6ST,ITGB6
GO:BP	regulation of locomotion	GO:0040012	5.37613e-06	1042	99	22	21017	ABL1,APP,SRC,JAK2,CYP19A1,MMP2,KIT,HDAC6,ITGB3,CDK6,CCR1,CXCR2,CHRM1,MET,CXCR3,ITGA4,F2R,LPAR1,ITGAV,ITGA5,ERBB4,ITGA2B
GO:BP	cell-cell adhesion	GO:0098609	5.69094e-06	948	99	21	21017	ERBB2,ABL1,SRC,JAK2,KIT,PTPN11,ITGB3,LCK,JAK1,IL2,ITGAL,IRAK1,SYK,ITGA4,ITGAV,ITGA5,PTPN6,ITGA2B,IL6ST,ITGB7,TYK2
GO:BP	leukocyte activation	GO:0045321	6.01889e-06	951	99	21	21017	ERBB2,ABL1,APP,SRC,JAK2,KIT,PTPN11,LCK,JAK1,IL2,ITGAL,CDK6,CXCR2,SYK,ITGA4,CHRNB2,CHRNA4,PTPN6,IL6ST,ITGB6,TYK2
GO:BP	positive regulation of small GTPase mediated signal transduction	GO:0051057	6.65428e-06	77	99	8	21017	ERBB2,SRC,LPAR2,LPAR4,F2R,LPAR1,LPAR6,ITGAV
GO:BP	positive regulation of molecular function	GO:0044093	6.98148e-06	959	99	21	21017	ERBB2,ABL1,HSP90AA1,APP,ALK,GSTM2,SRC,JAK2,KIT,CHUK,HDAC6,ITGB3,CHRNA7,MAP2K1,IRAK1,IKBKE,ESR2,MET,F2R,CHRNA3,FGFR3
GO:BP	enzyme-linked receptor protein signaling pathway	GO:0007167	6.98148e-06	959	99	21	21017	ERBB2,ABL1,ALK,SRC,JAK2,MMP2,KIT,PTPN11,ITGB3,LCK,JAK1,MAP2K1,SYK,MET,CHRNA3,ITGA5,ERBB4,FGFR3,IL6ST,ITGB6,TYK2
GO:BP	neuromuscular synaptic transmission	GO:0007274	7.3778e-06	28	99	6	21017	CHRM1,CHRNB2,CHRNA1,CHRNB4,CHRNA3,CHRNB1
GO:BP	positive regulation of cell-cell adhesion	GO:0022409	7.75832e-06	319	99	13	21017	ABL1,SRC,JAK2,PTPN11,LCK,JAK1,IL2,IRAK1,SYK,ITGA4,PTPN6,IL6ST,TYK2
GO:BP	positive regulation of ERK1 and ERK2 cascade	GO:0070374	1.01304e-05	210	99	11	21017	ABL1,APP,SRC,PTPN11,ITGB3,CHRNA7,MAP2K1,CCR1,F2R,ERBB4,FGFR3
GO:BP	regulation of response to stimulus	GO:0048583	1.02207e-05	3958	99	44	21017	ERBB2,ABL1,HSP90AA1,RAD51,APP,ALK,GSTP1,SRC,JAK2,CYP19A1,MMP2,KIT,TBK1,CHUK,HDAC6,HSPA8,PTPN11,ITGB3,LCK,IL2,CHRNA7,CHEK1,MAP2K1,IRAK1,IKBKE,CCR1,CXCR2,SYK,MET,CXCR3,LPAR2,LPAR4,F2R,LPAR3,LPAR1,LPAR6,CHRNA2,ITGAV,ITGA5,PTPN6,ERBB4,FGFR3,IL6ST,TYK2
GO:BP	androgen metabolic process	GO:0008209	1.15401e-05	30	99	6	21017	SRD5A1,CYP17A1,SRD5A2,HSD17B3,HSD17B2,CYP19A1
GO:BP	positive regulation of leukocyte cell-cell adhesion	GO:1903039	1.28601e-05	271	99	12	21017	ABL1,SRC,JAK2,PTPN11,LCK,IL2,IRAK1,SYK,ITGA4,PTPN6,IL6ST,TYK2
GO:BP	mitotic cell cycle	GO:0000278	1.30333e-05	897	99	20	21017	ABL1,RAD51,APP,CYP1A1,PTPN11,CDC25A,CHEK1,CCNE2,CDK2,KIF11,CCNB2,CCNA1,TK1,CDK6,CDK7,CDC25B,CCNE1,CCNH,CDC7,PTPN6
GO:BP	immune response	GO:0006955	1.35371e-05	2008	99	30	21017	ABL1,HSP90AA1,APP,SRC,JAK2,CYP11B1,KIT,TBK1,CHUK,HSPA8,PTPN11,LCK,JAK1,IL2,ITGAL,IRAK1,IKBKE,CCR1,CXCR2,SYK,CXCR1,CCR8,CXCR3,CCR3,ITGA4,PTPN6,IL6ST,ITGB7,ITGB6,TYK2
GO:BP	regulation of cell motility	GO:2000145	1.45933e-05	1000	99	21	21017	ABL1,APP,SRC,JAK2,CYP19A1,MMP2,KIT,HDAC6,ITGB3,CDK6,CCR1,CXCR2,MET,CXCR3,ITGA4,F2R,LPAR1,ITGAV,ITGA5,ERBB4,ITGA2B
GO:BP	response to organic cyclic compound	GO:0014070	1.63079e-05	909	99	20	21017	ABL1,HSP90AA1,RAD51,ALK,GSTM2,SRC,JAK2,CYP1A1,SRD5A1,EPHX1,SRD5A2,CYP19A1,MMP2,HDAC6,HSPA8,IL2,PGR,CHEK1,ESR2,CHRNB2
GO:BP	acetylcholine receptor signaling pathway	GO:0095500	1.74787e-05	32	99	6	21017	CHRNA7,CHRM1,CHRM2,CHRNB2,CHRND,CHRNA3
GO:BP	regulation of Rho protein signal transduction	GO:0035023	1.94827e-05	88	99	8	21017	ERBB2,ABL1,MET,LPAR2,LPAR4,F2R,LPAR1,LPAR6
GO:BP	mitotic cell cycle process	GO:1903047	2.57263e-05	747	99	18	21017	RAD51,APP,CYP1A1,CDC25A,CHEK1,CCNE2,CDK2,KIF11,CCNB2,CCNA1,TK1,CDK6,CDK7,CDC25B,CCNE1,CCNH,CDC7,PTPN6
GO:BP	cellular response to acetylcholine	GO:1905145	2.57443e-05	34	99	6	21017	CHRNA7,CHRM1,CHRM2,CHRNB2,CHRND,CHRNA3
GO:BP	regulation of cell migration	GO:0030334	2.76255e-05	938	99	20	21017	ABL1,APP,SRC,JAK2,CYP19A1,MMP2,KIT,HDAC6,ITGB3,CCR1,CXCR2,MET,CXCR3,ITGA4,F2R,LPAR1,ITGAV,ITGA5,ERBB4,ITGA2B
GO:BP	mononuclear cell migration	GO:0071674	3.2625e-05	235	99	11	21017	ABL1,APP,CYP19A1,MMP2,ITGB3,ITGAL,CCR1,CXCR2,CXCR1,ITGA4,ITGB7
GO:BP	cell-matrix adhesion	GO:0007160	3.40881e-05	236	99	11	21017	ABL1,SRC,ITGB3,ITGAL,CDK6,ITGA4,ITGAV,ITGA5,ITGA2B,ITGB7,ITGB6
GO:BP	regulation of leukocyte cell-cell adhesion	GO:1903037	3.99371e-05	366	99	13	21017	ERBB2,ABL1,SRC,JAK2,PTPN11,LCK,IL2,IRAK1,SYK,ITGA4,PTPN6,IL6ST,TYK2
GO:BP	regulation of programmed cell death	GO:0043067	4.11543e-05	1497	99	25	21017	ERBB2,ABL1,HSP90AA1,ALK,GSTP1,SRC,JAK2,MMP2,KIT,ITGB3,LCK,IL2,TOP2A,CXCR2,SYK,MET,CXCR3,ITGA4,F2R,LPAR1,ITGAV,ITGA5,PTPN6,ERBB4,IL6ST
GO:BP	programmed cell death	GO:0012501	4.12404e-05	1980	99	29	21017	ERBB2,ABL1,HSP90AA1,APP,ALK,GSTP1,SRC,JAK2,MMP2,KIT,ITGB3,LCK,IL2,CHEK1,TOP2A,IKBKE,CXCR2,SYK,MET,CXCR3,ITGA4,F2R,LPAR1,ITGAV,ITGA5,PTPN6,ERBB4,FGFR3,IL6ST
GO:BP	G protein-coupled receptor signaling pathway	GO:0007186	4.24513e-05	1275	99	23	21017	ALK,SRC,JAK2,ITGB3,IL2,PGR,CCR1,CXCR2,CHRM1,MET,CXCR1,CCR8,CXCR3,CCR3,LPAR2,LPAR5,LPAR4,F2R,LPAR3,CHRM2,LPAR1,LPAR6,PTPN6
GO:BP	cell death	GO:0008219	4.31342e-05	1984	99	29	21017	ERBB2,ABL1,HSP90AA1,APP,ALK,GSTP1,SRC,JAK2,MMP2,KIT,ITGB3,LCK,IL2,CHEK1,TOP2A,IKBKE,CXCR2,SYK,MET,CXCR3,ITGA4,F2R,LPAR1,ITGAV,ITGA5,PTPN6,ERBB4,FGFR3,IL6ST
GO:BP	positive regulation of Rho protein signal transduction	GO:0035025	5.20487e-05	38	99	6	21017	ERBB2,LPAR2,LPAR4,F2R,LPAR1,LPAR6
GO:BP	system process	GO:0003008	5.55354e-05	2266	99	31	21017	ABL1,HSP90AA1,CYP11B2,APP,GSTM2,SRC,CYP11B1,CYP19A1,MMP2,KIT,CHUK,PTPN11,FEN1,CHRNA7,CXCR2,CHRM1,ITGA4,F2R,CHRM2,CHRNB2,CHRNA1,CHRND,CHRNB3,CHRNA2,CHRNA6,CHRNB4,CHRNA4,CHRNA3,CHRNB1,ITGA5,IL6ST
GO:BP	Rho protein signal transduction	GO:0007266	5.67621e-05	143	99	9	21017	ERBB2,ABL1,CHUK,MET,LPAR2,LPAR4,F2R,LPAR1,LPAR6
GO:BP	lymphocyte activation	GO:0046649	5.72168e-05	787	99	18	21017	ERBB2,ABL1,SRC,JAK2,KIT,PTPN11,LCK,JAK1,IL2,ITGAL,CDK6,SYK,ITGA4,CHRNB2,CHRNA4,PTPN6,IL6ST,TYK2
GO:BP	positive regulation of gene expression	GO:0010628	5.88192e-05	1189	99	22	21017	ERBB2,ABL1,HSP90AA1,APP,SRC,JAK2,KIT,TBK1,MAPK11,CHUK,PTPN11,ITGB3,IL2,PGR,CDK6,MAP2K1,IRAK1,IKBKE,SYK,F2R,IL6ST,TYK2
GO:BP	positive regulation of response to external stimulus	GO:0032103	7.05112e-05	619	99	16	21017	HSP90AA1,APP,SRC,TBK1,CHUK,HSPA8,IL2,IRAK1,IKBKE,CCR1,CXCR2,SYK,MET,CXCR3,LPAR1,IL6ST
GO:BP	cell differentiation	GO:0030154	7.56752e-05	4381	99	45	21017	ERBB2,ABL1,HSP90AA1,APP,ALK,SRC,JAK2,CYP1A1,SRD5A1,SRD5A2,MMP2,KIT,MAPK11,CHUK,HDAC6,PTPN11,ITGB3,LCK,JAK1,IL2,CHRNA7,PGR,TOP2A,PLK4,CDK6,MAP2K1,CCR1,CHRM1,SYK,MET,CDC25B,ITGA4,LPAR3,LPAR1,CHRNB2,CHRNA3,CHRNB1,ITGAV,ITGA5,PTPN6,ERBB4,FGFR3,IL6ST,ITGB6,TYK2
GO:BP	cellular developmental process	GO:0048869	7.62216e-05	4382	99	45	21017	ERBB2,ABL1,HSP90AA1,APP,ALK,SRC,JAK2,CYP1A1,SRD5A1,SRD5A2,MMP2,KIT,MAPK11,CHUK,HDAC6,PTPN11,ITGB3,LCK,JAK1,IL2,CHRNA7,PGR,TOP2A,PLK4,CDK6,MAP2K1,CCR1,CHRM1,SYK,MET,CDC25B,ITGA4,LPAR3,LPAR1,CHRNB2,CHRNA3,CHRNB1,ITGAV,ITGA5,PTPN6,ERBB4,FGFR3,IL6ST,ITGB6,TYK2
GO:BP	cell chemotaxis	GO:0060326	7.8551e-05	319	99	12	21017	CYP19A1,MMP2,KIT,CCR1,CXCR2,SYK,MET,CXCR1,CCR8,CXCR3,CCR3,LPAR1
GO:BP	reproductive process	GO:0022414	8.81032e-05	1556	99	25	21017	RAD51,APP,HPGDS,SRC,CYP1A1,SRD5A1,CYP17A1,SRD5A2,HSD17B3,CYP19A1,MMP2,KIT,PTPN11,ITGB3,PGR,CDC25A,CCNE2,CDK2,TOP2A,CCNB2,CCNA1,PLK4,CDC25B,CCNE1,ITGA5
GO:BP	interferon-mediated signaling pathway	GO:0140888	9.1819e-05	107	99	8	21017	JAK2,TBK1,PTPN11,JAK1,IRAK1,IKBKE,PTPN6,TYK2
GO:BP	defense response	GO:0006952	0.000101014	1809	99	27	21017	HSP90AA1,APP,GSTP1,SRC,JAK2,CYP19A1,KIT,TBK1,CHUK,HSPA8,PTPN11,LCK,JAK1,IL2,ITGAL,IRAK1,IKBKE,CCR1,CXCR2,SYK,CXCR3,CCR3,F2R,PTPN6,IL6ST,ITGB6,TYK2
GO:BP	response to lipid	GO:0033993	0.000114254	921	99	19	21017	ABL1,GSTP1,SRC,JAK2,CYP1A1,SRD5A1,SRD5A2,HSD17B2,CYP19A1,MMP2,CHUK,HDAC6,HSPA8,PGR,IRAK1,ESR2,SYK,F2R,LPAR1
GO:BP	positive regulation of type I interferon production	GO:0032481	0.0001192	73	99	7	21017	HSP90AA1,TBK1,CHUK,PTPN11,IRAK1,IKBKE,SYK
GO:BP	T cell activation	GO:0042110	0.000119534	558	99	15	21017	ERBB2,ABL1,SRC,JAK2,KIT,PTPN11,LCK,JAK1,IL2,ITGAL,CDK6,SYK,PTPN6,IL6ST,TYK2
GO:BP	regulation of cell-cell adhesion	GO:0022407	0.000121192	478	99	14	21017	ERBB2,ABL1,SRC,JAK2,PTPN11,LCK,JAK1,IL2,IRAK1,SYK,ITGA4,PTPN6,IL6ST,TYK2
GO:BP	homeostatic process	GO:0042592	0.000134862	1711	99	26	21017	ABL1,CYP11B2,APP,ALK,GSTM2,GSTP1,SRC,JAK2,CYP11B1,KIT,HDAC6,PTPN11,ITGB3,LCK,IL2,CHRNA7,CCNB2,CDK6,CCR1,CXCR2,SYK,CXCR3,F2R,CHRNA1,PTPN6,ITGB6
GO:BP	response to wounding	GO:0009611	0.000137439	564	99	15	21017	ERBB2,SRC,JAK2,MMP2,ITGB3,LCK,MAP2K1,CCR1,SYK,F2R,ITGAV,ITGA5,PTPN6,IL6ST,ITGB6
GO:BP	unsaturated fatty acid metabolic process	GO:0033559	0.000140854	113	99	8	21017	CYP2C9,GSTM2,GSTP1,HPGDS,CYP1A2,CYP1A1,CYP2A6,EPHX1
GO:BP	response to endogenous stimulus	GO:0009719	0.000144581	1478	99	24	21017	ERBB2,ABL1,HSP90AA1,CYP11B2,SRC,JAK2,SRD5A1,CYP11B1,SRD5A2,MMP2,CHUK,HDAC6,HSPA8,PTPN11,ITGB3,JAK1,PGR,ESR2,SYK,ITGA5,ERBB4,FGFR3,ITGB6,TYK2
GO:BP	monoatomic ion transport	GO:0006811	0.00015517	1256	99	22	21017	ABL1,GSTM2,ITGB3,LCK,CHRNA7,CDK2,CCR1,CHRM1,CXCR3,F2R,CHRNB2,CHRNA1,CHRND,CHRNB3,CHRNA2,CHRNA6,CHRNB4,CHRNA4,CHRNA3,CHRNB1,ITGAV,PTPN6
GO:BP	G1/S transition of mitotic cell cycle	GO:0000082	0.000156141	214	99	10	21017	CYP1A1,CDC25A,CCNE2,CDK2,CDK6,CDK7,CCNE1,CCNH,CDC7,PTPN6
GO:BP	biological process involved in interspecies interaction between organisms	GO:0044419	0.000156922	1724	99	26	21017	ABL1,HSP90AA1,GSTP1,SRC,JAK2,CYP1A1,TBK1,MAPK11,CHUK,HSPA8,PTPN11,ITGB3,LCK,JAK1,CDK6,IRAK1,IKBKE,SYK,F2R,CHRM2,ITGAV,ITGA5,PTPN6,ITGB7,ITGB6,TYK2
GO:BP	regulation of protein metabolic process	GO:0051246	0.000157521	1975	99	28	21017	ERBB2,ABL1,HSP90AA1,RAD51,APP,GSTP1,SRC,JAK2,KIT,TBK1,HDAC6,PTPN11,ITGB3,IL2,CHRNA7,CDC25A,CCNE2,CDK2,MAP2K1,CDK7,SYK,CHRNA3,ITGAV,ITGA5,PTPN6,ERBB4,FGFR3,IL6ST
GO:BP	modulation of chemical synaptic transmission	GO:0050804	0.000164563	490	99	14	21017	ABL1,APP,JAK2,KIT,HDAC6,CHRNA7,CHRM1,F2R,CHRM2,CHRNB2,CHRNB3,CHRNA6,CHRNB4,CHRNA3
GO:BP	regulation of trans-synaptic signaling	GO:0099177	0.000168745	491	99	14	21017	ABL1,APP,JAK2,KIT,HDAC6,CHRNA7,CHRM1,F2R,CHRM2,CHRNB2,CHRNB3,CHRNA6,CHRNB4,CHRNA3
GO:BP	muscle contraction	GO:0006936	0.000173564	343	99	12	21017	HSP90AA1,GSTM2,KIT,CHUK,F2R,CHRM2,CHRNB2,CHRNA1,CHRND,CHRNB4,CHRNA3,CHRNB1
GO:BP	xenobiotic catabolic process	GO:0042178	0.000188433	24	99	5	21017	CYP2C9,GSTM2,CYP1A2,CYP1A1,CYP2A6
GO:BP	cellular response to virus	GO:0098586	0.000189607	78	99	7	21017	HSP90AA1,JAK2,MAPK11,CHUK,JAK1,IKBKE,TYK2
GO:BP	cell cycle process	GO:0022402	0.000216154	1280	99	22	21017	RAD51,APP,CYP1A1,PTPN11,FEN1,CDC25A,CHEK1,CCNE2,CDK2,TOP2A,KIF11,CCNB2,CCNA1,PLK4,TK1,CDK6,CDK7,CDC25B,CCNE1,CCNH,CDC7,PTPN6
GO:BP	androgen biosynthetic process	GO:0006702	0.000216308	10	99	4	21017	SRD5A1,CYP17A1,SRD5A2,HSD17B3
GO:BP	leukocyte proliferation	GO:0070661	0.00022293	351	99	12	21017	ERBB2,ABL1,GSTP1,JAK2,KIT,TBK1,IL2,SYK,CHRNB2,PTPN6,IL6ST,TYK2
GO:BP	cell surface receptor signaling pathway via JAK-STAT	GO:0007259	0.000228431	168	99	9	21017	JAK2,KIT,JAK1,IL2,F2R,ERBB4,FGFR3,IL6ST,TYK2
GO:BP	cell-substrate adhesion	GO:0031589	0.000229911	352	99	12	21017	ABL1,SRC,JAK2,ITGB3,ITGAL,CDK6,ITGA4,ITGAV,ITGA5,ITGA2B,ITGB7,ITGB6
GO:BP	synaptic transmission involved in micturition	GO:0060084	0.000230425	3	99	3	21017	CHRNB2,CHRNB4,CHRNA3
GO:BP	anatomical structure morphogenesis	GO:0009653	0.000237886	2692	99	33	21017	ERBB2,ABL1,APP,SRC,CYP19A1,MMP2,KIT,CHUK,HDAC6,PTPN11,ITGB3,JAK1,CHRNA7,PGR,MAP2K1,CXCR2,SYK,MET,CXCR3,CCR3,ITGA4,F2R,LPAR3,LPAR1,CHRNB2,CHRNA3,ITGAV,ITGA5,PTPN6,ERBB4,FGFR3,ITGA2B,ITGB6
GO:BP	icosanoid metabolic process	GO:0006690	0.000256005	122	99	8	21017	CYP2C9,GSTP1,HPGDS,CYP1A2,CYP1A1,CYP2A6,EPHX1,SYK
GO:BP	hemopoiesis	GO:0030097	0.000261215	971	99	19	21017	ERBB2,ABL1,APP,SRC,JAK2,KIT,HDAC6,PTPN11,LCK,JAK1,IL2,TOP2A,CDK6,CCR1,SYK,ITGA4,PTPN6,IL6ST,ITGB6
GO:BP	type I interferon-mediated signaling pathway	GO:0060337	0.000268697	82	99	7	21017	TBK1,PTPN11,JAK1,IRAK1,IKBKE,PTPN6,TYK2
GO:BP	muscle system process	GO:0003012	0.00027651	432	99	13	21017	HSP90AA1,GSTM2,KIT,CHUK,F2R,CHRM2,CHRNB2,CHRNA1,CHRND,CHRNB4,CHRNA3,CHRNB1,IL6ST
GO:BP	regulation of cell cycle phase transition	GO:1901987	0.000283974	433	99	13	21017	RAD51,APP,CYP1A1,PTPN11,CDC25A,CHEK1,CDK2,CDK6,CDK7,CDC25B,CCNH,CDC7,PTPN6
GO:BP	cellular response to type I interferon	GO:0071357	0.000292322	83	99	7	21017	TBK1,PTPN11,JAK1,IRAK1,IKBKE,PTPN6,TYK2
GO:BP	cellular response to stress	GO:0033554	0.000316609	1786	99	26	21017	ABL1,HSP90AA1,RAD51,GSTM2,GSTP1,SRC,JAK2,SRD5A1,MMP2,MAPK11,CHUK,HDAC6,HSPA8,PTPN11,FEN1,CHEK1,CDK2,TOP2A,CDK6,MAP2K1,IRAK1,IKBKE,CDK7,MET,CDC7,CHRNA4
GO:BP	regulation of protein kinase activity	GO:0045859	0.000324086	438	99	13	21017	ERBB2,ABL1,HSP90AA1,APP,GSTP1,SRC,JAK2,ITGB3,CDC25A,CCNE2,MAP2K1,CDK7,CHRNA3
GO:BP	cell surface receptor signaling pathway via STAT	GO:0097696	0.000340043	176	99	9	21017	JAK2,KIT,JAK1,IL2,F2R,ERBB4,FGFR3,IL6ST,TYK2
GO:BP	regulation of developmental process	GO:0050793	0.000343657	2453	99	31	21017	ERBB2,ABL1,APP,ALK,SRC,JAK2,KIT,MAPK11,HDAC6,PTPN11,ITGB3,JAK1,IL2,CHRNA7,CDK6,MAP2K1,CCR1,CXCR2,SYK,CXCR3,CCR3,LPAR3,LPAR1,CHRNB2,CHRNA3,ITGAV,ITGA5,PTPN6,ERBB4,FGFR3,IL6ST
GO:BP	long-chain fatty acid biosynthetic process	GO:0042759	0.000353918	27	99	5	21017	CYP2C9,GSTM2,GSTP1,CYP1A2,CYP1A1
GO:BP	positive regulation of macromolecule metabolic process	GO:0010604	0.00042265	3349	99	37	21017	ERBB2,ABL1,HSP90AA1,RAD51,APP,SRC,JAK2,KIT,TBK1,MAPK11,CHUK,HDAC6,PTPN11,ITGB3,IL2,CHRNA7,PGR,CDC25A,CDK2,TOP2A,CDK6,MAP2K1,IRAK1,IKBKE,CDK7,ESR2,SYK,MET,CDC7,CXCR3,F2R,CHRNA3,ITGA5,ERBB4,FGFR3,IL6ST,TYK2
GO:BP	positive regulation of developmental process	GO:0051094	0.000425966	1331	99	22	21017	ABL1,ALK,SRC,JAK2,KIT,MAPK11,HDAC6,ITGB3,JAK1,IL2,CHRNA7,MAP2K1,CCR1,CXCR2,SYK,CXCR3,CCR3,LPAR3,LPAR1,ITGA5,ERBB4,IL6ST
GO:BP	steroid biosynthetic process	GO:0006694	0.000431689	181	99	9	21017	CYP11B2,CYP1A1,SRD5A1,CYP11B1,CYP17A1,SRD5A2,HSD17B3,HSD17B2,CYP19A1
GO:BP	protein metabolic process	GO:0019538	0.000460457	4813	99	46	21017	ERBB2,ABL1,HSP90AA1,RAD51,APP,ALK,GSTP1,SRC,JAK2,MMP2,KIT,TBK1,MAPK11,CHUK,HDAC6,HSPA8,PTPN11,ITGB3,LCK,JAK1,IL2,CHRNA7,CDC25A,CHEK1,CCNE2,CDK2,PLK4,CDK6,MAP2K1,IRAK1,IKBKE,CDK7,SYK,MET,CDC25B,CCNE1,CDC7,CHRNA3,ITGAV,ITGA5,MMP1,PTPN6,ERBB4,FGFR3,IL6ST,TYK2
GO:BP	response to type I interferon	GO:0034340	0.000474092	89	99	7	21017	TBK1,PTPN11,JAK1,IRAK1,IKBKE,PTPN6,TYK2
GO:BP	cell cycle G1/S phase transition	GO:0044843	0.000491343	242	99	10	21017	CYP1A1,CDC25A,CCNE2,CDK2,CDK6,CDK7,CCNE1,CCNH,CDC7,PTPN6
GO:BP	cellular response to organic cyclic compound	GO:0071407	0.000492462	536	99	14	21017	ABL1,RAD51,ALK,GSTM2,SRC,JAK2,CYP1A1,SRD5A1,MMP2,HDAC6,HSPA8,PGR,CHEK1,ESR2
GO:BP	olefinic compound biosynthetic process	GO:0120255	0.000516749	29	99	5	21017	CYP11B2,CYP11B1,SRD5A2,HSD17B3,CYP19A1
GO:BP	regulation of transferase activity	GO:0051338	0.000526901	539	99	14	21017	ERBB2,ABL1,HSP90AA1,APP,GSTP1,SRC,JAK2,ITGB3,CHRNA7,CDC25A,CCNE2,MAP2K1,CDK7,CHRNA3
GO:BP	monoatomic ion transmembrane transport	GO:0034220	0.000533957	1017	99	19	21017	ABL1,GSTM2,ITGB3,LCK,CHRNA7,CXCR3,F2R,CHRNB2,CHRNA1,CHRND,CHRNB3,CHRNA2,CHRNA6,CHRNB4,CHRNA4,CHRNA3,CHRNB1,ITGAV,PTPN6
GO:BP	regulation of transport	GO:0051049	0.000555629	1589	99	24	21017	ABL1,HSP90AA1,APP,GSTM2,SRC,JAK2,CYP19A1,HSPA8,PTPN11,ITGB3,MAP2K1,CCR1,CHRM1,SYK,CXCR3,F2R,LPAR1,CHRNB2,CHRNA6,CHRNB4,CHRNA4,CHRNA3,ITGAV,PTPN6
GO:BP	regulation of response to stress	GO:0080134	0.000572081	1354	99	22	21017	ABL1,HSP90AA1,RAD51,APP,GSTP1,SRC,JAK2,CYP19A1,TBK1,CHUK,HDAC6,HSPA8,PTPN11,IL2,CHEK1,MAP2K1,IRAK1,IKBKE,SYK,F2R,PTPN6,IL6ST
GO:BP	response to abiotic stimulus	GO:0009628	0.000580114	1130	99	20	21017	HSP90AA1,RAD51,APP,SRC,CYP1A1,MMP2,KIT,MAPK11,HDAC6,ITGB3,FEN1,CHRNA7,CDC25A,CHEK1,IRAK1,LPAR1,CHRNB2,CHRNA4,MMP1,ITGB6
GO:BP	platelet activation	GO:0030168	0.000592824	136	99	8	21017	SRC,JAK2,ITGB3,LCK,SYK,F2R,PTPN6,IL6ST
GO:BP	leukocyte differentiation	GO:0002521	0.000596709	632	99	15	21017	ERBB2,ABL1,APP,SRC,KIT,LCK,JAK1,IL2,CDK6,CCR1,SYK,ITGA4,PTPN6,IL6ST,ITGB6
GO:BP	regulation of cell cycle process	GO:0010564	0.000597191	724	99	16	21017	RAD51,APP,CYP1A1,PTPN11,FEN1,CDC25A,CHEK1,CDK2,KIF11,PLK4,CDK6,CDK7,CDC25B,CCNH,CDC7,PTPN6
GO:BP	positive regulation of T cell activation	GO:0050870	0.000616138	248	99	10	21017	ABL1,SRC,JAK2,PTPN11,LCK,IL2,SYK,PTPN6,IL6ST,TYK2
GO:BP	regulation of kinase activity	GO:0043549	0.000708207	469	99	13	21017	ERBB2,ABL1,HSP90AA1,APP,GSTP1,SRC,JAK2,ITGB3,CDC25A,CCNE2,MAP2K1,CDK7,CHRNA3
GO:BP	regulation of anatomical structure morphogenesis	GO:0022603	0.000767321	835	99	17	21017	ERBB2,ABL1,SRC,KIT,HDAC6,ITGB3,JAK1,CHRNA7,MAP2K1,CXCR2,CXCR3,CCR3,LPAR3,LPAR1,CHRNB2,CHRNA3,ITGA5
GO:BP	meiosis I cell cycle process	GO:0061982	0.000782149	141	99	8	21017	RAD51,CDC25A,CCNE2,TOP2A,CCNB2,CCNA1,CDC25B,CCNE1
GO:BP	positive regulation of protein metabolic process	GO:0051247	0.000788321	1152	99	20	21017	ERBB2,ABL1,HSP90AA1,APP,SRC,JAK2,KIT,TBK1,HDAC6,PTPN11,ITGB3,IL2,CHRNA7,MAP2K1,SYK,CHRNA3,ITGA5,ERBB4,FGFR3,IL6ST
GO:BP	growth	GO:0040007	0.00082555	941	99	18	21017	ERBB2,ABL1,APP,SRC,CYP19A1,MAPK11,HDAC6,PTPN11,IL2,CHEK1,CCNB2,ESR2,ITGA4,LPAR3,CHRNA1,CHRND,ERBB4,FGFR3
GO:BP	positive regulation of lymphocyte activation	GO:0051251	0.000845588	324	99	11	21017	ABL1,SRC,JAK2,PTPN11,LCK,IL2,SYK,CHRNB2,PTPN6,IL6ST,TYK2
GO:BP	dibenzo-p-dioxin metabolic process	GO:0018894	0.000918543	4	99	3	21017	CYP1A2,CYP1A1,SRD5A2
GO:BP	heterotypic cell-cell adhesion	GO:0034113	0.000959359	61	99	6	21017	ITGB3,LCK,ITGA4,ITGAV,ITGA5,ITGB7
GO:BP	regulation of mitotic cell cycle phase transition	GO:1901990	0.00110912	333	99	11	21017	APP,CYP1A1,CDC25A,CHEK1,CDK2,CDK6,CDK7,CDC25B,CCNH,CDC7,PTPN6
GO:BP	regulation of leukocyte proliferation	GO:0070663	0.00113306	265	99	10	21017	ERBB2,GSTP1,JAK2,KIT,IL2,SYK,CHRNB2,PTPN6,IL6ST,TYK2
GO:BP	behavior	GO:0007610	0.00113809	665	99	15	21017	ABL1,APP,ALK,HPGDS,SRC,KIT,FEN1,CHRNA7,LPAR5,CHRNB2,CHRNB4,CHRNA4,CHRNA3,CHRNB1,ITGA5
GO:BP	positive regulation of tyrosine phosphorylation of STAT protein	GO:0042531	0.00116508	63	99	6	21017	JAK2,KIT,IL2,ERBB4,FGFR3,IL6ST
GO:BP	regulation of multicellular organismal development	GO:2000026	0.00118384	1413	99	22	21017	ERBB2,ABL1,KIT,MAPK11,HDAC6,PTPN11,ITGB3,JAK1,IL2,CHRNA7,CDK6,MAP2K1,CCR1,CXCR2,SYK,CXCR3,CCR3,LPAR3,ITGA5,PTPN6,ERBB4,IL6ST
GO:BP	positive regulation of metabolic process	GO:0009893	0.00123188	3648	99	38	21017	ERBB2,ABL1,HSP90AA1,RAD51,APP,GSTP1,SRC,JAK2,KIT,TBK1,MAPK11,CHUK,HDAC6,PTPN11,ITGB3,IL2,CHRNA7,PGR,CDC25A,CDK2,TOP2A,CDK6,MAP2K1,IRAK1,IKBKE,CDK7,ESR2,SYK,MET,CDC7,CXCR3,F2R,CHRNA3,ITGA5,ERBB4,FGFR3,IL6ST,TYK2
GO:BP	apoptotic process	GO:0006915	0.00128302	1919	99	26	21017	ERBB2,ABL1,HSP90AA1,APP,ALK,GSTP1,SRC,JAK2,MMP2,ITGB3,LCK,IL2,CHEK1,TOP2A,IKBKE,CXCR2,CXCR3,ITGA4,F2R,LPAR1,ITGAV,ITGA5,PTPN6,ERBB4,FGFR3,IL6ST
GO:BP	animal organ development	GO:0048513	0.00135457	3047	99	34	21017	ERBB2,ABL1,APP,ALK,SRC,JAK2,CYP1A2,CYP1A1,SRD5A1,SRD5A2,HSD17B3,HSD17B2,CYP19A1,MMP2,KIT,MAPK11,PTPN11,ITGB3,PGR,CCNB2,PLK4,CDK6,MAP2K1,CCR1,CXCR2,SYK,MET,LPAR1,CHRNB2,CHRNA1,CHRND,ERBB4,FGFR3,ITGB6
GO:BP	regulation of mitotic cell cycle	GO:0007346	0.00136421	497	99	13	21017	ABL1,APP,CYP1A1,PTPN11,CDC25A,CHEK1,CDK2,CDK6,CDK7,CDC25B,CCNH,CDC7,PTPN6
GO:BP	regulation of G2/M transition of mitotic cell cycle	GO:0010389	0.00138003	104	99	7	21017	APP,CDC25A,CHEK1,CDK2,CDK6,CDC25B,CDC7
GO:BP	cell cycle G2/M phase transition	GO:0044839	0.0015328	154	99	8	21017	APP,CDC25A,CHEK1,CDK2,CCNB2,CDK6,CDC25B,CDC7
GO:BP	regulation of defense response	GO:0031347	0.00169192	783	99	16	21017	HSP90AA1,APP,GSTP1,SRC,JAK2,CYP19A1,TBK1,CHUK,HSPA8,PTPN11,IL2,IRAK1,IKBKE,SYK,PTPN6,IL6ST
GO:BP	regulation of cell cycle	GO:0051726	0.00185622	1104	99	19	21017	ABL1,RAD51,APP,CYP1A1,PTPN11,FEN1,CDC25A,CHEK1,CCNE2,CDK2,KIF11,PLK4,CDK6,CDK7,CDC25B,CCNE1,CCNH,CDC7,PTPN6
GO:BP	long-chain fatty acid metabolic process	GO:0001676	0.00189896	109	99	7	21017	CYP2C9,GSTM2,GSTP1,CYP1A2,CYP1A1,CYP2A6,EPHX1
GO:BP	wound healing	GO:0042060	0.00194562	430	99	12	21017	ERBB2,SRC,JAK2,ITGB3,LCK,SYK,F2R,ITGAV,ITGA5,PTPN6,IL6ST,ITGB6
GO:BP	regulation of apoptotic process	GO:0042981	0.00200723	1458	99	22	21017	ERBB2,ABL1,HSP90AA1,ALK,GSTP1,SRC,JAK2,MMP2,ITGB3,LCK,IL2,TOP2A,CXCR2,CXCR3,ITGA4,F2R,LPAR1,ITGAV,ITGA5,PTPN6,ERBB4,IL6ST
GO:BP	regulation of cytokine-mediated signaling pathway	GO:0001959	0.00204785	160	99	8	21017	GSTP1,TBK1,PTPN11,IRAK1,IKBKE,SYK,PTPN6,IL6ST
GO:BP	calcium-mediated signaling	GO:0019722	0.00206621	218	99	9	21017	APP,GSTM2,CCR1,CXCR2,SYK,CXCR1,CCR8,CXCR3,CCR3
GO:BP	regulation of immune response	GO:0050776	0.00207278	897	99	17	21017	ABL1,HSP90AA1,SRC,JAK2,KIT,TBK1,CHUK,HSPA8,PTPN11,LCK,IL2,IRAK1,IKBKE,SYK,PTPN6,IL6ST,TYK2
GO:BP	positive regulation of leukocyte activation	GO:0002696	0.00208071	355	99	11	21017	ABL1,SRC,JAK2,PTPN11,LCK,IL2,SYK,CHRNB2,PTPN6,IL6ST,TYK2
GO:BP	calcium ion transport	GO:0006816	0.00209282	433	99	12	21017	ABL1,GSTM2,ITGB3,LCK,CHRNA7,CCR1,CXCR3,F2R,CHRNB2,CHRNA4,ITGAV,PTPN6
GO:BP	response to hormone	GO:0009725	0.00223725	902	99	17	21017	HSP90AA1,CYP11B2,SRC,JAK2,SRD5A1,CYP11B1,SRD5A2,MMP2,CHUK,HDAC6,HSPA8,PTPN11,ITGB3,JAK1,PGR,ESR2,TYK2
GO:BP	regulation of catalytic activity	GO:0050790	0.00246764	1015	99	18	21017	ERBB2,ABL1,HSP90AA1,APP,GSTP1,SRC,JAK2,HDAC6,ITGB3,CHRNA7,CDC25A,CCNE2,MAP2K1,CDK7,MET,F2R,CHRNA3,FGFR3
GO:BP	regulation of cellular component organization	GO:0051128	0.00251268	2398	99	29	21017	ERBB2,ABL1,HSP90AA1,APP,ALK,SRC,KIT,HDAC6,HSPA8,PTPN11,ITGB3,IL2,FEN1,CHRNA7,CHEK1,CDK2,TOP2A,PLK4,MAP2K1,IKBKE,ESR2,SYK,MET,LPAR3,LPAR1,CHRNB2,CHRNA3,ITGAV,MMP1
GO:BP	cell development	GO:0048468	0.00258287	2833	99	32	21017	ERBB2,ABL1,APP,ALK,SRC,JAK2,MMP2,KIT,HDAC6,PTPN11,LCK,JAK1,IL2,CHRNA7,PGR,TOP2A,CDK6,MAP2K1,CCR1,SYK,MET,CDC25B,ITGA4,LPAR3,LPAR1,CHRNB2,CHRNA3,CHRNB1,PTPN6,ERBB4,IL6ST,ITGB6
GO:BP	positive regulation of angiogenesis	GO:0045766	0.00258357	165	99	8	21017	ABL1,ITGB3,JAK1,CHRNA7,CXCR2,CXCR3,CCR3,ITGA5
GO:BP	multicellular organismal-level homeostasis	GO:0048871	0.00259702	809	99	16	21017	ABL1,CYP11B2,ALK,SRC,JAK2,KIT,HDAC6,PTPN11,ITGB3,IL2,CCNB2,CDK6,CXCR2,SYK,F2R,ITGB6
GO:BP	sex differentiation	GO:0007548	0.00265336	291	99	10	21017	SRC,SRD5A1,CYP17A1,SRD5A2,HSD17B3,CYP19A1,MMP2,KIT,PTPN11,PGR
GO:BP	mononuclear cell differentiation	GO:1903131	0.00274057	529	99	13	21017	ERBB2,ABL1,APP,KIT,LCK,JAK1,IL2,CDK6,SYK,ITGA4,PTPN6,IL6ST,ITGB6
GO:BP	estrogen metabolic process	GO:0008210	0.00274822	40	99	5	21017	CYP2C9,CYP1A2,CYP1A1,HSD17B2,CYP19A1
GO:BP	nervous system process	GO:0050877	0.00285158	1489	99	22	21017	ABL1,HSP90AA1,APP,GSTM2,SRC,KIT,CHUK,FEN1,CHRNA7,CHRM1,F2R,CHRNB2,CHRNA1,CHRND,CHRNB3,CHRNA2,CHRNA6,CHRNB4,CHRNA4,CHRNA3,CHRNB1,ITGA5
GO:BP	phospholipase C-activating G protein-coupled receptor signaling pathway	GO:0007200	0.00289298	116	99	7	21017	CXCR2,CHRM1,LPAR4,F2R,CHRM2,LPAR1,LPAR6
GO:BP	positive regulation of vasculature development	GO:1904018	0.00295911	168	99	8	21017	ABL1,ITGB3,JAK1,CHRNA7,CXCR2,CXCR3,CCR3,ITGA5
GO:BP	T cell migration	GO:0072678	0.00304678	74	99	6	21017	ABL1,APP,ITGB3,ITGAL,ITGA4,ITGB7
GO:BP	regulation of tyrosine phosphorylation of STAT protein	GO:0042509	0.00304678	74	99	6	21017	JAK2,KIT,IL2,ERBB4,FGFR3,IL6ST
GO:BP	interleukin-6-mediated signaling pathway	GO:0070102	0.00306196	18	99	4	21017	SRC,JAK2,JAK1,IL6ST
GO:BP	epoxygenase P450 pathway	GO:0019373	0.00306196	18	99	4	21017	CYP2C9,CYP1A2,CYP1A1,CYP2A6
GO:BP	regulation of cell cycle G2/M phase transition	GO:1902749	0.00306531	117	99	7	21017	APP,CDC25A,CHEK1,CDK2,CDK6,CDC25B,CDC7
GO:BP	regulation of body fluid levels	GO:0050878	0.0031982	371	99	11	21017	CYP11B2,SRC,JAK2,ITGB3,LCK,CHRM1,SYK,F2R,PTPN6,ERBB4,IL6ST
GO:BP	regulation of leukocyte migration	GO:0002685	0.00322344	230	99	9	21017	ABL1,APP,CYP19A1,ITGB3,CCR1,CXCR2,CXCR3,ITGA4,ITGA2B
GO:BP	positive regulation of cell activation	GO:0050867	0.00328293	372	99	11	21017	ABL1,SRC,JAK2,PTPN11,LCK,IL2,SYK,CHRNB2,PTPN6,IL6ST,TYK2
GO:BP	regulation of response to cytokine stimulus	GO:0060759	0.00338022	171	99	8	21017	GSTP1,TBK1,PTPN11,IRAK1,IKBKE,SYK,PTPN6,IL6ST
GO:BP	gland development	GO:0048732	0.00343126	454	99	12	21017	ABL1,SRC,JAK2,CYP1A1,SRD5A1,CYP19A1,MMP2,PGR,CCNB2,MAP2K1,MET,ERBB4
GO:BP	positive regulation of mitotic cell cycle	GO:0045931	0.00343587	119	99	7	21017	ABL1,APP,CYP1A1,PTPN11,CDC25A,CDC25B,CDC7
GO:BP	angiogenesis	GO:0001525	0.00351436	541	99	13	21017	ERBB2,ABL1,MMP2,ITGB3,JAK1,CHRNA7,CXCR2,SYK,CXCR3,CCR3,ITGAV,ITGA5,ITGA2B
GO:BP	regulation of T cell activation	GO:0050863	0.00354911	375	99	11	21017	ERBB2,ABL1,SRC,JAK2,PTPN11,LCK,IL2,SYK,PTPN6,IL6ST,TYK2
GO:BP	tyrosine phosphorylation of STAT protein	GO:0007260	0.00356842	76	99	6	21017	JAK2,KIT,IL2,ERBB4,FGFR3,IL6ST
GO:BP	intracellular calcium ion homeostasis	GO:0006874	0.00370644	302	99	10	21017	ABL1,APP,GSTM2,ITGB3,LCK,CHRNA7,CCR1,CXCR3,F2R,PTPN6
GO:BP	positive regulation of immune response	GO:0050778	0.00377142	732	99	15	21017	ABL1,HSP90AA1,SRC,JAK2,TBK1,CHUK,HSPA8,LCK,IL2,IRAK1,IKBKE,SYK,PTPN6,IL6ST,TYK2
GO:BP	female sex differentiation	GO:0046660	0.00384321	121	99	7	21017	SRC,SRD5A1,SRD5A2,CYP19A1,MMP2,KIT,PGR
GO:BP	localization	GO:0051179	0.00394161	5521	99	48	21017	ERBB2,ABL1,HSP90AA1,APP,GSTM2,GSTP1,SRC,JAK2,CYP19A1,KIT,HDAC6,HSPA8,PTPN11,ITGB3,LCK,JAK1,ITGAL,CHRNA7,CCNE2,CDK2,MAP2K1,IKBKE,CCR1,CXCR2,CHRM1,SYK,MET,CCNE1,CXCR1,CXCR3,ITGA4,F2R,LPAR1,CHRNB2,CHRNA1,CHRND,CHRNB3,CHRNA2,CHRNA6,CHRNB4,CHRNA4,CHRNA3,CHRNB1,ITGAV,PTPN6,ERBB4,ITGB7,TYK2
GO:BP	positive regulation of receptor signaling pathway via JAK-STAT	GO:0046427	0.00397567	43	99	5	21017	JAK2,KIT,F2R,ERBB4,TYK2
GO:BP	regulation of hormone levels	GO:0010817	0.00405067	548	99	13	21017	CYP2C9,CYP11B2,JAK2,CYP1A2,CYP1A1,SRD5A1,CYP11B1,CYP17A1,SRD5A2,HSD17B3,HSD17B2,CYP19A1,PTPN11
GO:BP	type I interferon production	GO:0032606	0.00406156	122	99	7	21017	HSP90AA1,TBK1,CHUK,PTPN11,IRAK1,IKBKE,SYK
GO:BP	regulation of type I interferon production	GO:0032479	0.00406156	122	99	7	21017	HSP90AA1,TBK1,CHUK,PTPN11,IRAK1,IKBKE,SYK
GO:BP	regulation of small GTPase mediated signal transduction	GO:0051056	0.00417106	306	99	10	21017	ERBB2,ABL1,SRC,MET,LPAR2,LPAR4,F2R,LPAR1,LPAR6,ITGAV
GO:BP	dendrite development	GO:0016358	0.00427443	238	99	9	21017	ABL1,APP,ALK,HDAC6,IL2,CHRNA7,LPAR1,CHRNB2,CHRNA3
GO:BP	xenobiotic metabolic process	GO:0006805	0.00477985	125	99	7	21017	CYP2C9,GSTM2,GSTP1,CYP1A2,CYP1A1,CYP2A6,EPHX1
GO:BP	anatomical structure formation involved in morphogenesis	GO:0048646	0.00505106	1181	99	19	21017	ERBB2,ABL1,CYP19A1,MMP2,PTPN11,ITGB3,JAK1,CHRNA7,MAP2K1,CXCR2,SYK,CXCR3,CCR3,ITGA4,ITGAV,ITGA5,PTPN6,ITGA2B,ITGB6
GO:BP	regulation of release of sequestered calcium ion into cytosol	GO:0051279	0.00519789	81	99	6	21017	ABL1,GSTM2,ITGB3,CXCR3,F2R,PTPN6
GO:BP	release of sequestered calcium ion into cytosol	GO:0051209	0.00531539	127	99	7	21017	ABL1,GSTM2,ITGB3,LCK,CXCR3,F2R,PTPN6
GO:BP	mononuclear cell proliferation	GO:0032943	0.00540607	315	99	10	21017	ERBB2,ABL1,JAK2,TBK1,IL2,SYK,CHRNB2,PTPN6,IL6ST,TYK2
GO:BP	vasculature development	GO:0001944	0.00551684	755	99	15	21017	ERBB2,ABL1,MMP2,KIT,ITGB3,JAK1,CHRNA7,MAP2K1,CXCR2,SYK,CXCR3,CCR3,ITGAV,ITGA5,ITGA2B
GO:BP	skeletal muscle contraction	GO:0003009	0.0055985	46	99	5	21017	HSP90AA1,GSTM2,CHUK,CHRNA1,CHRND
GO:BP	negative regulation of sequestering of calcium ion	GO:0051283	0.0056014	128	99	7	21017	ABL1,GSTM2,ITGB3,LCK,CXCR3,F2R,PTPN6
GO:BP	response to other organism	GO:0051707	0.00583143	1555	99	22	21017	ABL1,HSP90AA1,GSTP1,SRC,JAK2,CYP1A1,TBK1,MAPK11,CHUK,HSPA8,PTPN11,LCK,JAK1,CDK6,IRAK1,IKBKE,SYK,F2R,CHRM2,PTPN6,ITGB6,TYK2
GO:BP	response to external biotic stimulus	GO:0043207	0.00601818	1558	99	22	21017	ABL1,HSP90AA1,GSTP1,SRC,JAK2,CYP1A1,TBK1,MAPK11,CHUK,HSPA8,PTPN11,LCK,JAK1,CDK6,IRAK1,IKBKE,SYK,F2R,CHRM2,PTPN6,ITGB6,TYK2
GO:BP	regulation of sequestering of calcium ion	GO:0051282	0.00621211	130	99	7	21017	ABL1,GSTM2,ITGB3,LCK,CXCR3,F2R,PTPN6
GO:BP	positive regulation of receptor signaling pathway via STAT	GO:1904894	0.0062417	47	99	5	21017	JAK2,KIT,F2R,ERBB4,TYK2
GO:BP	protein autophosphorylation	GO:0046777	0.00633707	186	99	8	21017	ABL1,ALK,SRC,JAK2,KIT,LCK,IRAK1,ERBB4
GO:BP	cell cycle	GO:0007049	0.00656885	1824	99	24	21017	ABL1,RAD51,APP,SRC,CYP1A1,PTPN11,FEN1,CDC25A,CHEK1,CCNE2,CDK2,TOP2A,KIF11,CCNB2,CCNA1,PLK4,TK1,CDK6,CDK7,CDC25B,CCNE1,CCNH,CDC7,PTPN6
GO:BP	homeostasis of number of cells	GO:0048872	0.00675973	323	99	10	21017	ABL1,JAK2,KIT,HDAC6,PTPN11,IL2,CCNB2,CDK6,CXCR2,F2R
GO:BP	developmental growth	GO:0048589	0.00680924	669	99	14	21017	ABL1,APP,SRC,CYP19A1,MAPK11,HDAC6,PTPN11,CHEK1,ITGA4,LPAR3,CHRNA1,CHRND,ERBB4,FGFR3
GO:BP	tube morphogenesis	GO:0035239	0.00685196	872	99	16	21017	ERBB2,ABL1,SRC,MMP2,ITGB3,JAK1,CHRNA7,PGR,CXCR2,SYK,MET,CXCR3,CCR3,ITGAV,ITGA5,ITGA2B
GO:BP	meiosis I	GO:0007127	0.00687745	132	99	7	21017	RAD51,CCNE2,TOP2A,CCNB2,CCNA1,CDC25B,CCNE1
GO:BP	genitalia development	GO:0048806	0.00694158	48	99	5	21017	SRD5A1,SRD5A2,HSD17B3,CYP19A1,PTPN11
GO:BP	cognition	GO:0050890	0.00694808	324	99	10	21017	ABL1,APP,SRC,KIT,FEN1,CHRNA7,CHRM1,CHRNB2,CHRNA4,ITGA5
GO:BP	calcium ion homeostasis	GO:0055074	0.00733851	326	99	10	21017	ABL1,APP,GSTM2,ITGB3,LCK,CHRNA7,CCR1,CXCR3,F2R,PTPN6
GO:BP	astrocyte differentiation	GO:0048708	0.00738876	86	99	6	21017	ABL1,APP,PTPN11,CDK6,MAP2K1,IL6ST
GO:BP	response to virus	GO:0009615	0.00745074	405	99	11	21017	HSP90AA1,JAK2,TBK1,MAPK11,CHUK,JAK1,CDK6,IKBKE,CHRM2,ITGB6,TYK2
GO:BP	cell morphogenesis	GO:0000902	0.00748199	986	99	17	21017	ERBB2,ABL1,APP,SRC,KIT,HDAC6,PTPN11,CHRNA7,MAP2K1,MET,ITGA4,LPAR3,LPAR1,CHRNB2,CHRNA3,PTPN6,ITGB6
GO:BP	sequestering of calcium ion	GO:0051208	0.00760124	134	99	7	21017	ABL1,GSTM2,ITGB3,LCK,CXCR3,F2R,PTPN6
GO:BP	cellular response to endogenous stimulus	GO:0071495	0.00764929	1215	99	19	21017	ERBB2,ABL1,CYP11B2,SRC,JAK2,SRD5A1,CYP11B1,HDAC6,HSPA8,PTPN11,ITGB3,JAK1,PGR,ESR2,ITGA5,ERBB4,FGFR3,ITGB6,TYK2
GO:BP	T-helper 17 type immune response	GO:0072538	0.00770166	49	99	5	21017	JAK2,JAK1,IL2,IL6ST,TYK2
GO:BP	myeloid cell development	GO:0061515	0.00790606	87	99	6	21017	APP,SRC,KIT,HDAC6,PTPN11,PTPN6
GO:BP	G2/MI transition of meiotic cell cycle	GO:0008315	0.00795495	7	99	3	21017	CDC25A,CCNB2,CDC25B
GO:BP	nervous system development	GO:0007399	0.00814988	2541	99	29	21017	ERBB2,ABL1,HSP90AA1,APP,ALK,GSTP1,SRC,JAK2,SRD5A1,SRD5A2,MMP2,KIT,HDAC6,PTPN11,IL2,CHRNA7,CDK6,MAP2K1,CXCR2,CHRM1,MET,ITGA4,LPAR3,CHRM2,LPAR1,CHRNB2,CHRNA3,ERBB4,IL6ST
GO:BP	ketone biosynthetic process	GO:0042181	0.0085256	50	99	5	21017	CYP11B2,CYP11B1,SRD5A2,HSD17B3,CYP19A1
GO:BP	response to biotic stimulus	GO:0009607	0.0086403	1593	99	22	21017	ABL1,HSP90AA1,GSTP1,SRC,JAK2,CYP1A1,TBK1,MAPK11,CHUK,HSPA8,PTPN11,LCK,JAK1,CDK6,IRAK1,IKBKE,SYK,F2R,CHRM2,PTPN6,ITGB6,TYK2
GO:BP	cellular response to xenobiotic stimulus	GO:0071466	0.00866139	194	99	8	21017	CYP2C9,GSTM2,GSTP1,CYP1A2,CYP1A1,CYP2A6,EPHX1,ITGB3
GO:BP	ERBB2 signaling pathway	GO:0038128	0.00870188	23	99	4	21017	ERBB2,SRC,MAP2K1,ERBB4
GO:BP	regulation of lymphocyte activation	GO:0051249	0.00871926	497	99	12	21017	ERBB2,ABL1,SRC,JAK2,PTPN11,LCK,IL2,SYK,CHRNB2,PTPN6,IL6ST,TYK2
GO:BP	G2/M transition of mitotic cell cycle	GO:0000086	0.00880536	137	99	7	21017	APP,CDC25A,CHEK1,CDK2,CDK6,CDC25B,CDC7
GO:BP	regulation of protein serine/threonine kinase activity	GO:0071900	0.00881495	260	99	9	21017	ERBB2,ABL1,HSP90AA1,GSTP1,SRC,CDC25A,CCNE2,MAP2K1,CDK7
GO:BP	endodermal cell differentiation	GO:0035987	0.00941716	51	99	5	21017	MMP2,MAP2K1,ITGA4,ITGAV,ITGA5
GO:BP	chemokine-mediated signaling pathway	GO:0070098	0.00963758	90	99	6	21017	CCR1,CXCR2,CXCR1,CCR8,CXCR3,CCR3
GO:BP	small molecule biosynthetic process	GO:0044283	0.00996234	595	99	13	21017	CYP2C9,CYP11B2,GSTM2,GSTP1,HPGDS,CYP1A2,CYP1A1,CYP11B1,SRD5A2,HSD17B3,CYP19A1,TK1,SYK
GO:BP	negative regulation of programmed cell death	GO:0043069	0.00996697	898	99	16	21017	ERBB2,ABL1,GSTP1,SRC,JAK2,KIT,ITGB3,IL2,CXCR2,MET,CXCR3,F2R,ITGAV,ITGA5,ERBB4,IL6ST
GO:BP	small GTPase-mediated signal transduction	GO:0007264	0.0100563	504	99	12	21017	ERBB2,ABL1,SRC,CHUK,CDK2,MET,LPAR2,LPAR4,F2R,LPAR1,LPAR6,ITGAV
GO:BP	steroid catabolic process	GO:0006706	0.0104046	24	99	4	21017	CYP1A2,SRD5A1,SRD5A2,CYP19A1
GO:BP	neuron projection development	GO:0031175	0.010867	1014	99	17	21017	ERBB2,ABL1,APP,ALK,JAK2,MMP2,KIT,HDAC6,PTPN11,IL2,CHRNA7,MAP2K1,ITGA4,LPAR3,LPAR1,CHRNB2,CHRNA3
GO:BP	neurogenesis	GO:0022008	0.0109302	1746	99	23	21017	ERBB2,ABL1,HSP90AA1,APP,ALK,JAK2,MMP2,KIT,HDAC6,PTPN11,IL2,CHRNA7,CDK6,MAP2K1,CHRM1,MET,ITGA4,LPAR3,LPAR1,CHRNB2,CHRNA3,ERBB4,IL6ST
GO:BP	positive regulation of cell cycle	GO:0045787	0.0115038	343	99	10	21017	ABL1,APP,CYP1A1,PTPN11,FEN1,CDC25A,CHEK1,PLK4,CDC25B,CDC7
GO:BP	circulatory system development	GO:0072359	0.0117492	1134	99	18	21017	ERBB2,ABL1,MMP2,KIT,MAPK11,PTPN11,ITGB3,JAK1,CHRNA7,MAP2K1,CXCR2,SYK,CXCR3,CCR3,ITGAV,ITGA5,ERBB4,ITGA2B
GO:BP	lipid metabolic process	GO:0006629	0.0126169	1379	99	20	21017	CYP2C9,CYP11B2,APP,ALK,GSTM2,GSTP1,HPGDS,CYP1A2,CYP1A1,SRD5A1,CYP11B1,CYP2A6,CYP17A1,EPHX1,SRD5A2,HSD17B3,HSD17B2,CYP19A1,KIT,PTPN11
GO:BP	micturition	GO:0060073	0.0126843	8	99	3	21017	CHRNB2,CHRNB4,CHRNA3
GO:BP	cellular response to lipid	GO:0071396	0.0128097	609	99	13	21017	ABL1,GSTP1,SRC,JAK2,SRD5A1,MMP2,HDAC6,HSPA8,PGR,IRAK1,ESR2,SYK,LPAR1
GO:BP	transport	GO:0006810	0.0131709	4341	99	40	21017	ABL1,HSP90AA1,APP,GSTM2,SRC,JAK2,CYP19A1,KIT,HDAC6,HSPA8,PTPN11,ITGB3,LCK,ITGAL,CHRNA7,CDK2,MAP2K1,CCR1,CXCR2,CHRM1,SYK,MET,CXCR1,CXCR3,ITGA4,F2R,LPAR1,CHRNB2,CHRNA1,CHRND,CHRNB3,CHRNA2,CHRNA6,CHRNB4,CHRNA4,CHRNA3,CHRNB1,ITGAV,PTPN6,ERBB4
GO:BP	positive regulation of macromolecule biosynthetic process	GO:0010557	0.013267	2604	99	29	21017	ERBB2,ABL1,HSP90AA1,APP,SRC,JAK2,KIT,TBK1,MAPK11,CHUK,PTPN11,ITGB3,IL2,PGR,CDK2,TOP2A,CDK6,MAP2K1,IRAK1,IKBKE,CDK7,ESR2,SYK,MET,CXCR3,F2R,ERBB4,IL6ST,TYK2
GO:BP	response to peptide hormone	GO:0043434	0.0143837	434	99	11	21017	CYP11B2,SRC,JAK2,SRD5A1,CYP11B1,SRD5A2,CHUK,PTPN11,ITGB3,JAK1,TYK2
GO:BP	generation of neurons	GO:0048699	0.0145029	1517	99	21	21017	ERBB2,ABL1,HSP90AA1,APP,ALK,JAK2,MMP2,KIT,HDAC6,PTPN11,IL2,CHRNA7,CDK6,MAP2K1,MET,ITGA4,LPAR3,LPAR1,CHRNB2,CHRNA3,ERBB4
GO:BP	muscle cell proliferation	GO:0033002	0.0149924	209	99	8	21017	ABL1,SRC,JAK2,MMP2,MAPK11,ITGB3,IRAK1,ERBB4
GO:BP	Fc receptor signaling pathway	GO:0038093	0.0150309	56	99	5	21017	ABL1,SRC,KIT,LCK,SYK
GO:BP	regulation of smooth muscle contraction	GO:0006940	0.0150309	56	99	5	21017	KIT,F2R,CHRM2,CHRNB4,CHRNA3
GO:BP	adult behavior	GO:0030534	0.0153317	149	99	7	21017	APP,ALK,CHRNB2,CHRNB4,CHRNA4,CHRNA3,CHRNB1
GO:BP	axon development	GO:0061564	0.0155092	526	99	12	21017	ERBB2,ABL1,APP,JAK2,MMP2,KIT,HDAC6,PTPN11,MAP2K1,ITGA4,LPAR3,CHRNB2
GO:BP	lymphocyte differentiation	GO:0030098	0.0156851	438	99	11	21017	ERBB2,ABL1,KIT,LCK,JAK1,IL2,CDK6,SYK,ITGA4,PTPN6,IL6ST
GO:BP	homotypic cell-cell adhesion	GO:0034109	0.0158074	98	99	6	21017	JAK2,ITGB3,JAK1,SYK,PTPN6,IL6ST
GO:BP	arachidonate metabolic process	GO:0019369	0.016415	57	99	5	21017	CYP2C9,CYP1A2,CYP1A1,CYP2A6,EPHX1
GO:BP	platelet-derived growth factor receptor signaling pathway	GO:0048008	0.016415	57	99	5	21017	ABL1,SRC,JAK2,PTPN11,ITGB3
GO:BP	cellular response to chemokine	GO:1990869	0.0167636	99	99	6	21017	CCR1,CXCR2,CXCR1,CCR8,CXCR3,CCR3
GO:BP	response to chemokine	GO:1990868	0.0167636	99	99	6	21017	CCR1,CXCR2,CXCR1,CCR8,CXCR3,CCR3
GO:BP	blood vessel development	GO:0001568	0.0170965	725	99	14	21017	ERBB2,ABL1,MMP2,ITGB3,JAK1,CHRNA7,MAP2K1,CXCR2,SYK,CXCR3,CCR3,ITGAV,ITGA5,ITGA2B
GO:BP	T cell proliferation	GO:0042098	0.0172254	213	99	8	21017	ERBB2,ABL1,JAK2,IL2,SYK,PTPN6,IL6ST,TYK2
GO:BP	DNA replication	GO:0006260	0.017496	283	99	9	21017	RAD51,FEN1,CDC25A,CHEK1,CCNE2,CDK2,TK1,CCNE1,CDC7
GO:BP	blood vessel morphogenesis	GO:0048514	0.017818	628	99	13	21017	ERBB2,ABL1,MMP2,ITGB3,JAK1,CHRNA7,CXCR2,SYK,CXCR3,CCR3,ITGAV,ITGA5,ITGA2B
GO:BP	transmembrane transport	GO:0055085	0.0179244	1538	99	21	21017	ABL1,APP,GSTM2,PTPN11,ITGB3,LCK,CHRNA7,CXCR3,F2R,CHRNB2,CHRNA1,CHRND,CHRNB3,CHRNA2,CHRNA6,CHRNB4,CHRNA4,CHRNA3,CHRNB1,ITGAV,PTPN6
GO:BP	positive regulation of leukocyte migration	GO:0002687	0.0182443	153	99	7	21017	ABL1,APP,ITGB3,CCR1,CXCR2,ITGA4,ITGA2B
GO:BP	substrate adhesion-dependent cell spreading	GO:0034446	0.0188169	101	99	6	21017	ABL1,SRC,ITGB3,ITGA4,ITGAV,ITGB7
GO:BP	lipid biosynthetic process	GO:0008610	0.0193577	733	99	14	21017	CYP2C9,CYP11B2,GSTM2,GSTP1,HPGDS,CYP1A2,CYP1A1,SRD5A1,CYP11B1,CYP17A1,SRD5A2,HSD17B3,HSD17B2,CYP19A1
GO:BP	musculoskeletal movement	GO:0050881	0.0194813	59	99	5	21017	HSP90AA1,GSTM2,CHUK,CHRNA1,CHRND
GO:BP	positive regulation of G2/M transition of mitotic cell cycle	GO:0010971	0.0197605	28	99	4	21017	APP,CDC25A,CDC25B,CDC7
GO:BP	regulation of angiogenesis	GO:0045765	0.0207036	289	99	9	21017	ERBB2,ABL1,ITGB3,JAK1,CHRNA7,CXCR2,CXCR3,CCR3,ITGA5
GO:BP	cellular response to hormone stimulus	GO:0032870	0.0207435	637	99	13	21017	CYP11B2,SRC,JAK2,SRD5A1,CYP11B1,HDAC6,HSPA8,PTPN11,ITGB3,JAK1,PGR,ESR2,TYK2
GO:BP	endoderm formation	GO:0001706	0.0211734	60	99	5	21017	MMP2,MAP2K1,ITGA4,ITGAV,ITGA5
GO:BP	meiotic cell cycle process	GO:1903046	0.0218107	220	99	8	21017	RAD51,CDC25A,CCNE2,TOP2A,CCNB2,CCNA1,CDC25B,CCNE1
GO:BP	smooth muscle contraction	GO:0006939	0.022275	104	99	6	21017	KIT,F2R,CHRM2,CHRNB2,CHRNB4,CHRNA3
GO:BP	multicellular organismal movement	GO:0050879	0.0229782	61	99	5	21017	HSP90AA1,GSTM2,CHUK,CHRNA1,CHRND
GO:BP	meiotic cell cycle	GO:0051321	0.0237488	294	99	9	21017	RAD51,CDC25A,CCNE2,CDK2,TOP2A,CCNB2,CCNA1,CDC25B,CCNE1
GO:BP	organic hydroxy compound metabolic process	GO:1901615	0.0238413	549	99	12	21017	CYP2C9,CYP11B2,APP,CYP1A2,CYP1A1,SRD5A1,CYP11B1,SRD5A2,HSD17B3,CYP19A1,KIT,CHRNB2
GO:BP	regulation of vasculature development	GO:1901342	0.0244017	295	99	9	21017	ERBB2,ABL1,ITGB3,JAK1,CHRNA7,CXCR2,CXCR3,CCR3,ITGA5
GO:BP	regulation of cellular component biogenesis	GO:0044087	0.0246209	965	99	16	21017	ABL1,HSP90AA1,APP,SRC,KIT,HDAC6,HSPA8,PTPN11,CDK2,PLK4,IKBKE,SYK,MET,LPAR1,CHRNB2,MMP1
GO:BP	regulation of muscle contraction	GO:0006937	0.0254579	161	99	7	21017	HSP90AA1,GSTM2,KIT,F2R,CHRM2,CHRNB4,CHRNA3
GO:BP	DNA-templated DNA replication	GO:0006261	0.0254579	161	99	7	21017	RAD51,FEN1,CCNE2,CDK2,TK1,CCNE1,CDC7
GO:BP	growth hormone receptor signaling pathway via JAK-STAT	GO:0060397	0.026995	10	99	3	21017	JAK2,JAK1,TYK2
GO:BP	regulation of muscle system process	GO:0090257	0.0273865	227	99	8	21017	HSP90AA1,GSTM2,KIT,F2R,CHRM2,CHRNB4,CHRNA3,IL6ST
GO:BP	positive regulation of leukocyte proliferation	GO:0070665	0.0275897	163	99	7	21017	JAK2,KIT,IL2,SYK,CHRNB2,IL6ST,TYK2
GO:BP	blood coagulation	GO:0007596	0.0282733	228	99	8	21017	SRC,JAK2,ITGB3,LCK,SYK,F2R,PTPN6,IL6ST
GO:BP	positive regulation of biosynthetic process	GO:0009891	0.0283337	2707	99	29	21017	ERBB2,ABL1,HSP90AA1,APP,SRC,JAK2,KIT,TBK1,MAPK11,CHUK,PTPN11,ITGB3,IL2,PGR,CDK2,TOP2A,CDK6,MAP2K1,IRAK1,IKBKE,CDK7,ESR2,SYK,MET,CXCR3,F2R,ERBB4,IL6ST,TYK2
GO:BP	tumor necrosis factor production	GO:0032640	0.0287098	164	99	7	21017	APP,GSTP1,JAK2,PTPN11,CHRNA7,SYK,PTPN6
GO:BP	regulation of tumor necrosis factor production	GO:0032680	0.0287098	164	99	7	21017	APP,GSTP1,JAK2,PTPN11,CHRNA7,SYK,PTPN6
GO:BP	regulation of leukocyte activation	GO:0002694	0.02958	561	99	12	21017	ERBB2,ABL1,SRC,JAK2,PTPN11,LCK,IL2,SYK,CHRNB2,PTPN6,IL6ST,TYK2
GO:BP	positive regulation of cell cycle G2/M phase transition	GO:1902751	0.0300397	31	99	4	21017	APP,CDC25A,CDC25B,CDC7
GO:BP	coagulation	GO:0050817	0.0330794	233	99	8	21017	SRC,JAK2,ITGB3,LCK,SYK,F2R,PTPN6,IL6ST
GO:BP	cellular response to peptide hormone stimulus	GO:0071375	0.0335156	307	99	9	21017	CYP11B2,SRC,JAK2,SRD5A1,CYP11B1,PTPN11,ITGB3,JAK1,TYK2
GO:BP	neuromuscular process	GO:0050905	0.033574	168	99	7	21017	ABL1,HSP90AA1,APP,GSTM2,CHUK,CHRNA1,CHRND
GO:BP	cellular response to interleukin-6	GO:0071354	0.0342073	32	99	4	21017	SRC,JAK2,JAK1,IL6ST
GO:BP	Fc-gamma receptor signaling pathway	GO:0038094	0.0342073	32	99	4	21017	ABL1,SRC,LCK,SYK
GO:BP	lymphocyte proliferation	GO:0046651	0.0343914	308	99	9	21017	ERBB2,ABL1,JAK2,IL2,SYK,CHRNB2,PTPN6,IL6ST,TYK2
GO:BP	tumor necrosis factor superfamily cytokine production	GO:0071706	0.034891	169	99	7	21017	APP,GSTP1,JAK2,PTPN11,CHRNA7,SYK,PTPN6
GO:BP	regulation of tumor necrosis factor superfamily cytokine production	GO:1903555	0.034891	169	99	7	21017	APP,GSTP1,JAK2,PTPN11,CHRNA7,SYK,PTPN6
GO:BP	tissue development	GO:0009888	0.034994	2012	99	24	21017	ABL1,SRC,JAK2,CYP1A1,MMP2,MAPK11,PTPN11,ITGB3,PGR,PLK4,CDK6,MAP2K1,CCR1,CXCR2,MET,ITGA4,CHRNA1,CHRND,ITGAV,ITGA5,ERBB4,FGFR3,IL6ST,ITGB6
GO:BP	DNA metabolic process	GO:0006259	0.0350755	993	99	16	21017	ABL1,HSP90AA1,RAD51,SRC,IL2,FEN1,CDC25A,CHEK1,CCNE2,CDK2,TOP2A,TK1,CDK7,CCNE1,CDC7,CHRNA4
GO:BP	ameboidal-type cell migration	GO:0001667	0.0351855	235	99	8	21017	SRC,KIT,HDAC6,PTPN11,ITGB3,ITGA4,ERBB4,ITGB7
GO:BP	hemostasis	GO:0007599	0.0351855	235	99	8	21017	SRC,JAK2,ITGB3,LCK,SYK,F2R,PTPN6,IL6ST
GO:BP	cell activation involved in immune response	GO:0002263	0.0352865	309	99	9	21017	ABL1,APP,KIT,JAK1,IL2,ITGAL,SYK,PTPN6,IL6ST
GO:BP	plasma membrane bounded cell projection morphogenesis	GO:0120039	0.0354296	670	99	13	21017	ERBB2,ABL1,APP,SRC,KIT,HDAC6,PTPN11,CHRNA7,MAP2K1,ITGA4,LPAR3,CHRNB2,CHRNA3
GO:BP	regulation of lymphocyte proliferation	GO:0050670	0.0362801	236	99	8	21017	ERBB2,JAK2,IL2,SYK,CHRNB2,PTPN6,IL6ST,TYK2
GO:BP	regulation of cellular localization	GO:0060341	0.0368547	997	99	16	21017	ERBB2,HSP90AA1,SRC,JAK2,HDAC6,HSPA8,PTPN11,ITGB3,JAK1,CCNE2,MAP2K1,CHRM1,CCNE1,F2R,ERBB4,TYK2
GO:BP	Bergmann glial cell differentiation	GO:0060020	0.0369911	11	99	3	21017	ABL1,PTPN11,MAP2K1
GO:BP	testosterone biosynthetic process	GO:0061370	0.0369911	11	99	3	21017	SRD5A2,HSD17B3,CYP19A1
GO:BP	omega-hydroxylase P450 pathway	GO:0097267	0.0369911	11	99	3	21017	CYP2C9,CYP1A2,CYP1A1
GO:BP	T cell differentiation	GO:0030217	0.0380923	312	99	9	21017	ERBB2,ABL1,KIT,LCK,JAK1,IL2,CDK6,SYK,IL6ST
GO:BP	cell projection morphogenesis	GO:0048858	0.0383121	675	99	13	21017	ERBB2,ABL1,APP,SRC,KIT,HDAC6,PTPN11,CHRNA7,MAP2K1,ITGA4,LPAR3,CHRNB2,CHRNA3
GO:BP	reproductive structure development	GO:0048608	0.0390688	313	99	9	21017	SRC,SRD5A1,SRD5A2,HSD17B3,CYP19A1,MMP2,KIT,PTPN11,PGR
GO:BP	positive regulation of defense response	GO:0031349	0.0398592	484	99	11	21017	HSP90AA1,APP,SRC,TBK1,CHUK,HSPA8,IL2,IRAK1,IKBKE,SYK,IL6ST
GO:BP	regulation of protein localization	GO:0032880	0.0401092	891	99	15	21017	ERBB2,HSP90AA1,SRC,JAK2,HDAC6,HSPA8,PTPN11,ITGB3,JAK1,CCNE2,CHRM1,CCNE1,F2R,ERBB4,TYK2
GO:BP	synapse organization	GO:0050808	0.0406266	485	99	11	21017	ERBB2,ABL1,APP,HDAC6,ITGB3,CHRNA7,F2R,CHRNB2,CHRNA1,CHRNB1,ERBB4
GO:BP	regulation of mononuclear cell proliferation	GO:0032944	0.04095	240	99	8	21017	ERBB2,JAK2,IL2,SYK,CHRNB2,PTPN6,IL6ST,TYK2
GO:BP	response to oxidative stress	GO:0006979	0.0419112	398	99	10	21017	ABL1,APP,GSTP1,SRC,JAK2,MMP2,CHUK,HDAC6,MET,CHRNA4
GO:BP	reproductive system development	GO:0061458	0.0431914	317	99	9	21017	SRC,SRD5A1,SRD5A2,HSD17B3,CYP19A1,MMP2,KIT,PTPN11,PGR
GO:BP	head development	GO:0060322	0.0441214	789	99	14	21017	ABL1,APP,ALK,SRC,SRD5A1,SRD5A2,MMP2,PTPN11,CDK6,MAP2K1,CXCR2,LPAR1,CHRNB2,ERBB4
GO:BP	regulation of homotypic cell-cell adhesion	GO:0034110	0.0492712	35	99	4	21017	JAK2,JAK1,SYK,IL6ST
GO:BP	cell-matrix adhesion involved in ameboidal cell migration	GO:0003366	0.0499215	2	99	2	21017	ITGA4,ITGB7
GO:BP	interleukin-8-mediated signaling pathway	GO:0038112	0.0499215	2	99	2	21017	CXCR2,CXCR1
GO:BP	positive regulation of transferase activity	GO:0051347	0.0500673	323	99	9	21017	ERBB2,ABL1,HSP90AA1,SRC,JAK2,ITGB3,CHRNA7,MAP2K1,CHRNA3
GO:BP	adenylate cyclase-modulating G protein-coupled receptor signaling pathway	GO:0007188	0.0518174	248	99	8	21017	ITGB3,CHRM1,CXCR3,CCR3,LPAR2,LPAR3,CHRM2,LPAR1
GO:BP	positive regulation of phosphatidylinositol 3-kinase/protein kinase B signal transduction	GO:0051897	0.0524238	180	99	7	21017	SRC,JAK2,KIT,F2R,PTPN6,ERBB4,FGFR3
GO:BP	regulation of T cell proliferation	GO:0042129	0.0524238	180	99	7	21017	ERBB2,JAK2,IL2,SYK,PTPN6,IL6ST,TYK2
GO:BP	tissue remodeling	GO:0048771	0.0524238	180	99	7	21017	SRC,CYP1A1,MMP2,ITGB3,IL2,SYK,F2R
GO:BP	cell morphogenesis involved in neuron differentiation	GO:0048667	0.0529048	595	99	12	21017	ERBB2,ABL1,APP,KIT,HDAC6,PTPN11,CHRNA7,MAP2K1,ITGA4,LPAR3,CHRNB2,CHRNA3
GO:BP	alpha-beta T cell activation	GO:0046631	0.0543247	181	99	7	21017	ABL1,JAK2,JAK1,IL2,SYK,IL6ST,TYK2
GO:BP	positive regulation of T cell migration	GO:2000406	0.0552304	36	99	4	21017	ABL1,APP,ITGB3,ITGA4
GO:BP	response to interleukin-6	GO:0070741	0.0552304	36	99	4	21017	SRC,JAK2,JAK1,IL6ST
GO:BP	regulation of primary metabolic process	GO:0080090	0.0559101	5486	99	45	21017	ERBB2,ABL1,HSP90AA1,RAD51,APP,ALK,GSTP1,SRC,JAK2,KIT,TBK1,CHUK,HDAC6,HSPA8,PTPN11,ITGB3,IL2,CHRNA7,PGR,CDC25A,CHEK1,CCNE2,CDK2,TOP2A,CDK6,MAP2K1,IRAK1,IKBKE,CDK7,ESR2,SYK,MET,CCNE1,CCNH,CDC7,CXCR3,F2R,CHRNB2,CHRNA3,ITGAV,ITGA5,PTPN6,ERBB4,FGFR3,IL6ST
GO:BP	monoatomic cation transport	GO:0006812	0.0562018	1032	99	16	21017	ABL1,GSTM2,ITGB3,LCK,CHRNA7,CDK2,CCR1,CXCR3,F2R,CHRNB2,CHRNA1,CHRND,CHRNA4,CHRNB1,ITGAV,PTPN6
GO:BP	platelet aggregation	GO:0070527	0.0592826	74	99	5	21017	JAK2,ITGB3,SYK,PTPN6,IL6ST
GO:BP	striated muscle cell proliferation	GO:0014855	0.0592826	74	99	5	21017	ABL1,SRC,JAK2,MAPK11,ERBB4
GO:BP	regulation of blood circulation	GO:1903522	0.0597668	253	99	8	21017	ABL1,HSP90AA1,GSTM2,SRC,MMP2,ITGA4,F2R,CHRM2
GO:BP	central nervous system development	GO:0007417	0.0603018	1038	99	16	21017	ERBB2,ABL1,APP,ALK,GSTP1,SRC,SRD5A1,SRD5A2,PTPN11,CDK6,MAP2K1,CXCR2,LPAR1,CHRNB2,ERBB4,IL6ST
GO:BP	negative regulation of cell population proliferation	GO:0008285	0.0603501	705	99	13	21017	ERBB2,APP,GSTP1,HPGDS,JAK2,MAPK11,IL2,CDK6,MAP2K1,CXCR3,F2R,PTPN6,ERBB4
GO:BP	lymphocyte migration	GO:0072676	0.0607746	124	99	6	21017	ABL1,APP,ITGB3,ITGAL,ITGA4,ITGB7
GO:BP	blood circulation	GO:0008015	0.0621943	508	99	11	21017	ABL1,HSP90AA1,CYP11B2,GSTM2,SRC,CYP11B1,MMP2,CXCR2,ITGA4,F2R,CHRM2
GO:BP	ERBB signaling pathway	GO:0038127	0.0635979	125	99	6	21017	ERBB2,ABL1,SRC,PTPN11,MAP2K1,ERBB4
GO:BP	positive regulation of osteoblast proliferation	GO:0033690	0.06368	13	99	3	21017	ABL1,ITGB3,ITGAV
GO:BP	maintenance of location	GO:0051235	0.0651061	334	99	9	21017	ABL1,GSTM2,ITGB3,LCK,IKBKE,CXCR3,F2R,ITGAV,PTPN6
GO:BP	immune response-regulating cell surface receptor signaling pathway	GO:0002768	0.0651061	334	99	9	21017	ABL1,SRC,KIT,TBK1,CHUK,LCK,IRAK1,SYK,PTPN6
GO:BP	regulation of protein-containing complex assembly	GO:0043254	0.0663188	420	99	10	21017	ABL1,HSP90AA1,SRC,HDAC6,HSPA8,PTPN11,IKBKE,SYK,MET,MMP1
GO:BP	C21-steroid hormone metabolic process	GO:0008207	0.0687123	38	99	4	21017	CYP11B2,SRD5A1,CYP11B1,CYP17A1
GO:BP	neuron development	GO:0048666	0.0694657	1170	99	17	21017	ERBB2,ABL1,APP,ALK,JAK2,MMP2,KIT,HDAC6,PTPN11,IL2,CHRNA7,MAP2K1,ITGA4,LPAR3,LPAR1,CHRNB2,CHRNA3
GO:BP	glial cell differentiation	GO:0010001	0.0725948	260	99	8	21017	ERBB2,ABL1,APP,PTPN11,CDK6,MAP2K1,LPAR1,IL6ST
GO:BP	calcium ion transmembrane transport	GO:0070588	0.0731167	339	99	9	21017	ABL1,GSTM2,ITGB3,LCK,CHRNA7,CXCR3,F2R,ITGAV,PTPN6
GO:BP	calcium ion transmembrane import into cytosol	GO:0097553	0.0741353	190	99	7	21017	ABL1,GSTM2,ITGB3,LCK,CXCR3,F2R,PTPN6
GO:BP	regulation of cell activation	GO:0050865	0.07424	616	99	12	21017	ERBB2,ABL1,SRC,JAK2,PTPN11,LCK,IL2,SYK,CHRNB2,PTPN6,IL6ST,TYK2
GO:BP	formation of primary germ layer	GO:0001704	0.0759653	129	99	6	21017	MMP2,ITGB3,MAP2K1,ITGA4,ITGAV,ITGA5
GO:BP	response to antibiotic	GO:0046677	0.0762893	39	99	4	21017	HSP90AA1,JAK2,SRD5A1,JAK1
GO:BP	positive regulation of protein kinase activity	GO:0045860	0.0766569	262	99	8	21017	ERBB2,ABL1,HSP90AA1,SRC,JAK2,ITGB3,MAP2K1,CHRNA3
GO:BP	neuron differentiation	GO:0030182	0.0794516	1434	99	19	21017	ERBB2,ABL1,APP,ALK,JAK2,MMP2,KIT,HDAC6,PTPN11,IL2,CHRNA7,MAP2K1,MET,ITGA4,LPAR3,LPAR1,CHRNB2,CHRNA3,ERBB4
GO:BP	regulation of innate immune response	GO:0045088	0.0809326	430	99	10	21017	HSP90AA1,SRC,TBK1,CHUK,HSPA8,PTPN11,IRAK1,IKBKE,SYK,PTPN6
GO:BP	response to radiation	GO:0009314	0.0809326	430	99	10	21017	RAD51,APP,MMP2,KIT,MAPK11,FEN1,CDC25A,CHRNB2,MMP1,ITGB6
GO:BP	response to growth hormone	GO:0060416	0.0844606	40	99	4	21017	JAK2,SRD5A1,JAK1,TYK2
GO:BP	plasma membrane bounded cell projection organization	GO:0120036	0.0850157	1572	99	20	21017	ERBB2,ABL1,HSP90AA1,APP,ALK,SRC,JAK2,MMP2,KIT,HDAC6,PTPN11,IL2,CHRNA7,PLK4,MAP2K1,ITGA4,LPAR3,LPAR1,CHRNB2,CHRNA3
GO:BP	gliogenesis	GO:0042063	0.0857261	346	99	9	21017	ERBB2,ABL1,APP,PTPN11,CDK6,MAP2K1,CHRM1,LPAR1,IL6ST
GO:BP	membrane depolarization	GO:0051899	0.0865199	80	99	5	21017	ABL1,SRC,CHRNB2,CHRNA6,CHRNA4
GO:BP	establishment of localization	GO:0051234	0.0910925	4869	99	41	21017	ERBB2,ABL1,HSP90AA1,APP,GSTM2,SRC,JAK2,CYP19A1,KIT,HDAC6,HSPA8,PTPN11,ITGB3,LCK,ITGAL,CHRNA7,CDK2,MAP2K1,CCR1,CXCR2,CHRM1,SYK,MET,CXCR1,CXCR3,ITGA4,F2R,LPAR1,CHRNB2,CHRNA1,CHRND,CHRNB3,CHRNA2,CHRNA6,CHRNB4,CHRNA4,CHRNA3,CHRNB1,ITGAV,PTPN6,ERBB4
GO:BP	inorganic ion homeostasis	GO:0098771	0.0930432	531	99	11	21017	ABL1,CYP11B2,APP,GSTM2,ITGB3,LCK,CHRNA7,CCR1,CXCR3,F2R,PTPN6
GO:BP	nuclear DNA replication	GO:0033260	0.0932543	41	99	4	21017	RAD51,FEN1,TK1,CDC7
GO:BP	positive regulation of programmed cell death	GO:0043068	0.0962615	533	99	11	21017	ABL1,SRC,JAK2,MMP2,LCK,TOP2A,CXCR2,SYK,CXCR3,ITGA4,LPAR1
GO:BP	myeloid cell differentiation	GO:0030099	0.0963621	439	99	10	21017	APP,SRC,JAK2,KIT,HDAC6,PTPN11,CDK6,CCR1,PTPN6,ITGB6
GO:BP	meiotic nuclear division	GO:0140013	0.0964076	198	99	7	21017	RAD51,CCNE2,TOP2A,CCNB2,CCNA1,CDC25B,CCNE1
GO:BP	brain development	GO:0007420	0.098122	739	99	13	21017	ABL1,APP,ALK,SRC,SRD5A1,SRD5A2,PTPN11,CDK6,MAP2K1,CXCR2,LPAR1,CHRNB2,ERBB4
GO:BP	response to reactive oxygen species	GO:0000302	0.0995414	199	99	7	21017	ABL1,GSTP1,SRC,MMP2,CHUK,HDAC6,MET
GO:BP	meiotic cell cycle phase transition	GO:0044771	0.100618	15	99	3	21017	CDC25A,CCNB2,CDC25B
GO:BP	epithelial cell proliferation	GO:0050673	0.102035	442	99	10	21017	ERBB2,KIT,HDAC6,ITGB3,PGR,CDK6,MAP2K1,CXCR3,CCR3,ITGA4
GO:BP	positive regulation of cellular component organization	GO:0051130	0.112187	1093	99	16	21017	ABL1,HSP90AA1,APP,ALK,SRC,KIT,HDAC6,FEN1,CDK2,PLK4,MAP2K1,SYK,MET,LPAR3,LPAR1,MMP1
GO:BP	positive regulation of release of sequestered calcium ion into cytosol	GO:0051281	0.112825	43	99	4	21017	ABL1,GSTM2,CXCR3,F2R
GO:BP	positive regulation of kinase activity	GO:0033674	0.119524	279	99	8	21017	ERBB2,ABL1,HSP90AA1,SRC,JAK2,ITGB3,MAP2K1,CHRNA3
GO:BP	regulation of canonical NF-kappaB signal transduction	GO:0043122	0.122567	280	99	8	21017	ABL1,GSTP1,TBK1,CHUK,IRAK1,IKBKE,F2R,LPAR1
GO:BP	learning or memory	GO:0007611	0.122567	280	99	8	21017	ABL1,APP,SRC,KIT,FEN1,CHRNA7,CHRNB2,ITGA5
GO:BP	positive regulation of smooth muscle cell proliferation	GO:0048661	0.122577	86	99	5	21017	SRC,JAK2,MMP2,ITGB3,IRAK1
GO:BP	glucocorticoid biosynthetic process	GO:0006704	0.123414	16	99	3	21017	CYP11B2,CYP11B1,CYP17A1
GO:BP	positive regulation of homotypic cell-cell adhesion	GO:0034112	0.123414	16	99	3	21017	JAK2,JAK1,IL6ST
GO:BP	positive regulation of lymphocyte migration	GO:2000403	0.12366	44	99	4	21017	ABL1,APP,ITGB3,ITGA4
GO:BP	regulation of alpha-beta T cell proliferation	GO:0046640	0.12366	44	99	4	21017	JAK2,IL2,SYK,TYK2
GO:BP	regulation of type I interferon-mediated signaling pathway	GO:0060338	0.12366	44	99	4	21017	TBK1,PTPN11,IKBKE,PTPN6
GO:BP	cell projection organization	GO:0030030	0.124309	1615	99	20	21017	ERBB2,ABL1,HSP90AA1,APP,ALK,SRC,JAK2,MMP2,KIT,HDAC6,PTPN11,IL2,CHRNA7,PLK4,MAP2K1,ITGA4,LPAR3,LPAR1,CHRNB2,CHRNA3
GO:BP	B cell activation	GO:0042113	0.128848	282	99	8	21017	ABL1,KIT,IL2,SYK,ITGA4,CHRNB2,CHRNA4,PTPN6
GO:BP	regulation of mononuclear cell migration	GO:0071675	0.130082	142	99	6	21017	ABL1,APP,CYP19A1,ITGB3,CCR1,ITGA4
GO:BP	cell junction organization	GO:0034330	0.130612	760	99	13	21017	ERBB2,ABL1,APP,SRC,HDAC6,ITGB3,CHRNA7,F2R,CHRNB2,CHRNA1,CHRNB1,ITGA5,ERBB4
GO:BP	negative regulation of apoptotic process	GO:0043066	0.13139	872	99	14	21017	ERBB2,ABL1,GSTP1,SRC,JAK2,ITGB3,IL2,CXCR2,CXCR3,F2R,ITGAV,ITGA5,ERBB4,IL6ST
GO:BP	neuron projection morphogenesis	GO:0048812	0.132272	654	99	12	21017	ERBB2,ABL1,APP,KIT,HDAC6,PTPN11,CHRNA7,MAP2K1,ITGA4,LPAR3,CHRNB2,CHRNA3
GO:BP	cell cycle DNA replication	GO:0044786	0.135236	45	99	4	21017	RAD51,FEN1,TK1,CDC7
GO:BP	positive regulation of lymphocyte proliferation	GO:0050671	0.135267	143	99	6	21017	JAK2,IL2,SYK,CHRNB2,IL6ST,TYK2
GO:BP	positive regulation of DNA-binding transcription factor activity	GO:0051091	0.135739	209	99	7	21017	APP,ALK,KIT,CHUK,IRAK1,IKBKE,ESR2
GO:BP	cell division	GO:0051301	0.136193	656	99	12	21017	CDC25A,CCNE2,CDK2,TOP2A,KIF11,CCNB2,CCNA1,CDK6,CDK7,CDC25B,CCNE1,CDC7
GO:BP	endoderm development	GO:0007492	0.136865	88	99	5	21017	MMP2,MAP2K1,ITGA4,ITGAV,ITGA5
GO:BP	monoamine transport	GO:0015844	0.136865	88	99	5	21017	ITGB3,SYK,CHRNB2,CHRNA6,CHRNA4
GO:BP	positive regulation of mitotic cell cycle phase transition	GO:1901992	0.136865	88	99	5	21017	APP,CYP1A1,CDC25A,CDC25B,CDC7
GO:BP	negative regulation of cell adhesion	GO:0007162	0.138769	285	99	8	21017	ERBB2,ABL1,SRC,JAK2,MMP2,PTPN11,IL2,PTPN6
GO:BP	positive regulation of canonical NF-kappaB signal transduction	GO:0043123	0.139884	210	99	7	21017	ABL1,TBK1,CHUK,IRAK1,IKBKE,F2R,LPAR1
GO:BP	negative regulation of biological process	GO:0048519	0.140764	5865	99	46	21017	ERBB2,ABL1,RAD51,APP,ALK,GSTM2,GSTP1,HPGDS,SRC,JAK2,CYP19A1,MMP2,KIT,TBK1,MAPK11,HDAC6,HSPA8,PTPN11,ITGB3,LCK,IL2,CHRNA7,PGR,CHEK1,CDK2,TOP2A,CDK6,MAP2K1,IKBKE,CCR1,CXCR2,ESR2,SYK,MET,CCNE1,CXCR3,ITGA4,F2R,LPAR1,CHRNB2,ITGAV,ITGA5,PTPN6,ERBB4,FGFR3,IL6ST
GO:BP	response to interleukin-8	GO:0098758	0.149304	3	99	2	21017	CXCR2,CXCR1
GO:BP	cellular response to interleukin-8	GO:0098759	0.149304	3	99	2	21017	CXCR2,CXCR1
GO:BP	positive regulation of G2/MI transition of meiotic cell cycle	GO:0110032	0.149304	3	99	2	21017	CDC25A,CDC25B
GO:BP	peptidyl-tyrosine autophosphorylation	GO:0038083	0.149347	17	99	3	21017	ABL1,ALK,LCK
GO:BP	positive regulation of mononuclear cell proliferation	GO:0032946	0.15182	146	99	6	21017	JAK2,IL2,SYK,CHRNB2,IL6ST,TYK2
GO:BP	innate immune response activating cell surface receptor signaling pathway	GO:0002220	0.152406	90	99	5	21017	SRC,TBK1,CHUK,IRAK1,SYK
GO:BP	axonogenesis	GO:0007409	0.153061	464	99	10	21017	ERBB2,ABL1,APP,KIT,HDAC6,PTPN11,MAP2K1,ITGA4,LPAR3,CHRNB2
GO:BP	ketone metabolic process	GO:0042180	0.157515	214	99	7	21017	CYP11B2,SRD5A1,CYP11B1,CYP17A1,SRD5A2,HSD17B3,CYP19A1
GO:BP	alpha-beta T cell proliferation	GO:0046633	0.160731	47	99	4	21017	JAK2,IL2,SYK,TYK2
GO:BP	cellular response to steroid hormone stimulus	GO:0071383	0.162195	215	99	7	21017	SRC,JAK2,SRD5A1,HDAC6,HSPA8,PGR,ESR2
GO:BP	cellular response to reactive oxygen species	GO:0034614	0.169953	149	99	6	21017	ABL1,SRC,MMP2,CHUK,HDAC6,MET
GO:BP	response to amyloid-beta	GO:1904645	0.174712	48	99	4	21017	APP,MMP2,CHRNA7,ITGA4
GO:BP	T cell costimulation	GO:0031295	0.174712	48	99	4	21017	SRC,PTPN11,LCK,PTPN6
GO:BP	regulation of postsynaptic membrane neurotransmitter receptor levels	GO:0099072	0.178229	93	99	5	21017	ERBB2,HSP90AA1,ITGB3,LPAR1,ERBB4
GO:BP	regulation of inflammatory response	GO:0050727	0.180002	381	99	9	21017	APP,GSTP1,SRC,JAK2,CYP19A1,IL2,SYK,PTPN6,IL6ST
GO:BP	regulation of metabolic process	GO:0019222	0.189218	7076	99	52	21017	ERBB2,ABL1,HSP90AA1,RAD51,APP,ALK,GSTP1,SRC,JAK2,CYP1A2,KIT,TBK1,MAPK11,CHUK,HDAC6,HSPA8,PTPN11,ITGB3,IL2,CHRNA7,PGR,CDC25A,CHEK1,CCNE2,CDK2,TOP2A,CDK6,MAP2K1,IRAK1,IKBKE,CDK7,CCR1,ESR2,SYK,MET,CCNE1,CCNH,CDC7,CXCR3,LPAR2,F2R,LPAR3,LPAR1,CHRNB2,CHRNA3,ITGAV,ITGA5,PTPN6,ERBB4,FGFR3,IL6ST,TYK2
GO:BP	regulation of cell adhesion mediated by integrin	GO:0033628	0.189557	49	99	4	21017	PTPN11,ITGB3,SYK,PTPN6
GO:BP	sterol metabolic process	GO:0016125	0.196775	153	99	6	21017	CYP2C9,CYP11B2,APP,CYP1A2,CYP11B1,CYP19A1
GO:BP	positive regulation of mononuclear cell migration	GO:0071677	0.19723	95	99	5	21017	ABL1,APP,ITGB3,CCR1,ITGA4
GO:BP	phosphatidylinositol 3-kinase/protein kinase B signal transduction	GO:0043491	0.198438	300	99	8	21017	ERBB2,SRC,JAK2,KIT,F2R,PTPN6,ERBB4,FGFR3
GO:BP	chemical homeostasis	GO:0048878	0.201075	1026	99	15	21017	ABL1,CYP11B2,APP,GSTM2,GSTP1,CYP11B1,PTPN11,ITGB3,LCK,CHRNA7,CCR1,CXCR3,F2R,PTPN6,ITGB6
GO:BP	lymphocyte costimulation	GO:0031294	0.205299	50	99	4	21017	SRC,PTPN11,LCK,PTPN6
GO:BP	regulation of T cell migration	GO:2000404	0.205299	50	99	4	21017	ABL1,APP,ITGB3,ITGA4
GO:BP	female genitalia development	GO:0030540	0.211368	19	99	3	21017	SRD5A1,SRD5A2,CYP19A1
GO:BP	regulation of chemotaxis	GO:0050920	0.215568	225	99	7	21017	CYP19A1,HDAC6,CCR1,CXCR2,MET,CXCR3,LPAR1
GO:BP	positive regulation of protein localization to nucleus	GO:1900182	0.217752	97	99	5	21017	HSP90AA1,SRC,JAK2,JAK1,TYK2
GO:BP	maintenance of location in cell	GO:0051651	0.221611	226	99	7	21017	ABL1,GSTM2,ITGB3,LCK,CXCR3,F2R,PTPN6
GO:BP	leukocyte activation involved in immune response	GO:0002366	0.222526	305	99	8	21017	ABL1,KIT,JAK1,IL2,ITGAL,SYK,PTPN6,IL6ST
GO:BP	canonical NF-kappaB signal transduction	GO:0007249	0.227623	306	99	8	21017	ABL1,GSTP1,TBK1,CHUK,IRAK1,IKBKE,F2R,LPAR1
GO:BP	immune response-activating cell surface receptor signaling pathway	GO:0002429	0.227623	306	99	8	21017	ABL1,SRC,TBK1,CHUK,LCK,IRAK1,SYK,PTPN6
GO:BP	response to alkaloid	GO:0043279	0.22861	98	99	5	21017	HSP90AA1,RAD51,GSTM2,CHEK1,CHRNB2
GO:BP	regulation of dendrite development	GO:0050773	0.239878	99	99	5	21017	ABL1,ALK,HDAC6,CHRNB2,CHRNA3
GO:BP	regulation of receptor signaling pathway via JAK-STAT	GO:0046425	0.239878	99	99	5	21017	JAK2,KIT,F2R,ERBB4,TYK2
GO:BP	B cell differentiation	GO:0030183	0.243225	159	99	6	21017	ABL1,KIT,IL2,SYK,ITGA4,PTPN6
GO:BP	fatty acid biosynthetic process	GO:0006633	0.243225	159	99	6	21017	CYP2C9,GSTM2,GSTP1,HPGDS,CYP1A2,CYP1A1
GO:BP	negative regulation of molecular function	GO:0044092	0.245638	592	99	11	21017	ABL1,GSTM2,GSTP1,JAK2,CHUK,HDAC6,ITGB3,IRAK1,MET,ITGA4,ITGAV
GO:BP	positive regulation of bone resorption	GO:0045780	0.247819	20	99	3	21017	SRC,ITGB3,SYK
GO:BP	circulatory system process	GO:0003013	0.249313	593	99	11	21017	ABL1,HSP90AA1,CYP11B2,GSTM2,SRC,CYP11B1,MMP2,CXCR2,ITGA4,F2R,CHRM2
GO:BP	regulation of lipid localization	GO:1905952	0.251749	160	99	6	21017	CYP19A1,PTPN11,ITGB3,IKBKE,SYK,ITGAV
GO:BP	signal release	GO:0023061	0.25231	493	99	10	21017	JAK2,CYP19A1,PTPN11,SYK,F2R,CHRNB2,CHRNA6,CHRNB4,CHRNA4,CHRNA3
GO:BP	columnar/cuboidal epithelial cell development	GO:0002066	0.258229	53	99	4	21017	SRC,PGR,CDK6,IL6ST
GO:BP	endocytosis	GO:0006897	0.265753	704	99	12	21017	ABL1,APP,SRC,ITGB3,ITGAL,CXCR2,SYK,MET,CXCR1,ITGA4,LPAR1,ITGAV
GO:BP	monoatomic cation homeostasis	GO:0055080	0.268403	598	99	11	21017	ABL1,CYP11B2,APP,GSTM2,ITGB3,LCK,CHRNA7,CCR1,CXCR3,F2R,PTPN6
GO:BP	telomere maintenance	GO:0000723	0.269508	162	99	6	21017	HSP90AA1,RAD51,SRC,FEN1,CCNE2,CCNE1
GO:BP	positive regulation of cellular component biogenesis	GO:0044089	0.269545	497	99	10	21017	ABL1,HSP90AA1,SRC,KIT,CDK2,PLK4,SYK,MET,LPAR1,MMP1
GO:BP	phagocytosis	GO:0006909	0.275097	234	99	7	21017	ABL1,SRC,ITGB3,ITGAL,SYK,MET,ITGAV
GO:BP	positive regulation of T cell proliferation	GO:0042102	0.276256	102	99	5	21017	JAK2,IL2,SYK,IL6ST,TYK2
GO:BP	cellular senescence	GO:0090398	0.276256	102	99	5	21017	ABL1,MAPK11,CDK2,CDK6,MAP2K1
GO:BP	female gonad development	GO:0008585	0.276256	102	99	5	21017	SRC,CYP19A1,MMP2,KIT,PGR
GO:BP	symbiont entry into host	GO:0044409	0.278754	163	99	6	21017	SRC,ITGB3,ITGAV,ITGA5,ITGB7,ITGB6
GO:BP	negative regulation of inflammatory response	GO:0050728	0.278754	163	99	6	21017	GSTP1,SRC,CYP19A1,IL2,SYK,PTPN6
GO:BP	regulation of calcium ion transmembrane transport	GO:1903169	0.278754	163	99	6	21017	ABL1,GSTM2,ITGB3,CXCR3,F2R,PTPN6
GO:BP	gonad development	GO:0008406	0.282462	235	99	7	21017	SRC,SRD5A1,SRD5A2,CYP19A1,MMP2,KIT,PGR
GO:BP	regulation of cell differentiation	GO:0045595	0.283532	1577	99	19	21017	ERBB2,ABL1,APP,ALK,JAK2,KIT,MAPK11,HDAC6,PTPN11,ITGB3,IL2,CDK6,MAP2K1,CCR1,SYK,LPAR3,ITGAV,PTPN6,IL6ST
GO:BP	morphogenesis of an epithelium	GO:0002009	0.292482	502	99	10	21017	ABL1,SRC,MMP2,ITGB3,PGR,CXCR2,MET,ITGAV,ITGA5,ERBB4
GO:BP	leukocyte chemotaxis	GO:0030595	0.297675	237	99	7	21017	CYP19A1,MMP2,KIT,CCR1,CXCR2,SYK,CXCR1
GO:BP	myeloid leukocyte migration	GO:0097529	0.297675	237	99	7	21017	CYP19A1,MMP2,KIT,CCR1,CXCR2,SYK,CXCR1
GO:BP	positive regulation of meiotic cell cycle phase transition	GO:1901995	0.297689	4	99	2	21017	CDC25A,CDC25B
GO:BP	positive regulation of mast cell cytokine production	GO:0032765	0.297689	4	99	2	21017	KIT,SYK
GO:BP	immune response in gut-associated lymphoid tissue	GO:0002387	0.297689	4	99	2	21017	ITGA4,ITGB7
GO:BP	organ growth	GO:0035265	0.297999	165	99	6	21017	ABL1,CYP19A1,MAPK11,PTPN11,ERBB4,FGFR3
GO:BP	immune response-regulating signaling pathway	GO:0002764	0.302109	504	99	10	21017	ABL1,SRC,KIT,TBK1,CHUK,HSPA8,LCK,IRAK1,SYK,PTPN6
GO:BP	epidermal growth factor receptor signaling pathway	GO:0007173	0.302761	104	99	5	21017	ERBB2,ABL1,SRC,PTPN11,ERBB4
GO:BP	response to light stimulus	GO:0009416	0.30319	319	99	8	21017	APP,MMP2,KIT,MAPK11,FEN1,CDC25A,CHRNB2,MMP1
GO:BP	monoatomic ion homeostasis	GO:0050801	0.310354	608	99	11	21017	ABL1,CYP11B2,APP,GSTM2,ITGB3,LCK,CHRNA7,CCR1,CXCR3,F2R,PTPN6
GO:BP	female gamete generation	GO:0007292	0.318284	167	99	6	21017	SRC,MMP2,PGR,TOP2A,CCNB2,CDC25B
GO:BP	G protein-coupled receptor signaling pathway, coupled to cyclic nucleotide second messenger	GO:0007187	0.320415	56	99	4	21017	CCR1,CHRM1,LPAR3,CHRM2
GO:BP	myeloid leukocyte activation	GO:0002274	0.321736	240	99	7	21017	APP,JAK2,KIT,CXCR2,SYK,PTPN6,ITGB6
GO:BP	development of primary sexual characteristics	GO:0045137	0.321736	240	99	7	21017	SRC,SRD5A1,SRD5A2,CYP19A1,MMP2,KIT,PGR
GO:BP	regulation of calcium ion transport	GO:0051924	0.330099	241	99	7	21017	ABL1,GSTM2,ITGB3,CCR1,CXCR3,F2R,PTPN6
GO:BP	development of primary female sexual characteristics	GO:0046545	0.331171	106	99	5	21017	SRC,CYP19A1,MMP2,KIT,PGR
GO:BP	regulation of receptor signaling pathway via STAT	GO:1904892	0.331171	106	99	5	21017	JAK2,KIT,F2R,ERBB4,TYK2
GO:BP	positive regulation of cell adhesion mediated by integrin	GO:0033630	0.33249	22	99	3	21017	ITGB3,SYK,PTPN6
GO:BP	neuromuscular junction development	GO:0007528	0.343358	57	99	4	21017	ERBB2,APP,F2R,CHRNA1
GO:BP	forebrain development	GO:0030900	0.355975	417	99	9	21017	APP,ALK,SRC,SRD5A1,SRD5A2,CDK6,LPAR1,CHRNB2,ERBB4
GO:BP	positive regulation of catalytic activity	GO:0043085	0.357778	618	99	11	21017	ERBB2,ABL1,HSP90AA1,SRC,JAK2,ITGB3,CHRNA7,MAP2K1,F2R,CHRNA3,FGFR3
GO:BP	regulation of response to biotic stimulus	GO:0002831	0.359986	515	99	10	21017	HSP90AA1,SRC,TBK1,CHUK,HSPA8,PTPN11,IRAK1,IKBKE,SYK,PTPN6
GO:BP	positive regulation of cell cycle phase transition	GO:1901989	0.361578	108	99	5	21017	APP,CYP1A1,CDC25A,CDC25B,CDC7
GO:BP	positive regulation of apoptotic process	GO:0043065	0.371456	517	99	10	21017	ABL1,SRC,JAK2,MMP2,LCK,TOP2A,CXCR2,CXCR3,ITGA4,LPAR1
GO:BP	positive regulation of transport	GO:0051050	0.372558	844	99	13	21017	ABL1,HSP90AA1,GSTM2,SRC,JAK2,CYP19A1,PTPN11,CCR1,CHRM1,SYK,CXCR3,F2R,CHRNB2
GO:BP	regulation of growth	GO:0040008	0.373156	621	99	11	21017	ERBB2,ABL1,APP,MAPK11,HDAC6,IL2,CCNB2,ESR2,LPAR3,ERBB4,FGFR3
GO:BP	immune response-regulating cell surface receptor signaling pathway involved in phagocytosis	GO:0002433	0.381059	23	99	3	21017	ABL1,SRC,SYK
GO:BP	Fc-gamma receptor signaling pathway involved in phagocytosis	GO:0038096	0.381059	23	99	3	21017	ABL1,SRC,SYK
GO:BP	megakaryocyte development	GO:0035855	0.381059	23	99	3	21017	KIT,PTPN11,PTPN6
GO:BP	negative regulation of multicellular organismal process	GO:0051241	0.383938	1088	99	15	21017	ERBB2,GSTP1,HPGDS,MMP2,MAPK11,HDAC6,PTPN11,IL2,CHRNA7,CDK6,CCR1,CXCR3,ITGA4,F2R,PTPN6
GO:BP	intracellular monoatomic cation homeostasis	GO:0030003	0.395323	521	99	10	21017	ABL1,APP,GSTM2,ITGB3,LCK,CHRNA7,CCR1,CXCR3,F2R,PTPN6
GO:BP	secretion	GO:0046903	0.395401	968	99	14	21017	JAK2,CYP19A1,KIT,PTPN11,CCR1,CHRM1,SYK,F2R,CHRNB2,CHRNA6,CHRNB4,CHRNA4,CHRNA3,ERBB4
GO:BP	cellular response to environmental stimulus	GO:0104004	0.406636	333	99	8	21017	RAD51,MMP2,MAPK11,ITGB3,CDC25A,CHEK1,MMP1,ITGB6
GO:BP	cellular response to abiotic stimulus	GO:0071214	0.406636	333	99	8	21017	RAD51,MMP2,MAPK11,ITGB3,CDC25A,CHEK1,MMP1,ITGB6
GO:BP	leukocyte homeostasis	GO:0001776	0.411136	111	99	5	21017	ABL1,IL2,CCNB2,CXCR2,F2R
GO:BP	regulation of phosphatidylinositol 3-kinase/protein kinase B signal transduction	GO:0051896	0.413596	250	99	7	21017	SRC,JAK2,KIT,F2R,PTPN6,ERBB4,FGFR3
GO:BP	dendritic cell chemotaxis	GO:0002407	0.434009	24	99	3	21017	CCR1,CXCR2,CXCR1
GO:BP	male genitalia development	GO:0030539	0.434009	24	99	3	21017	SRD5A1,SRD5A2,HSD17B3
GO:BP	innate immune response	GO:0045087	0.435081	977	99	14	21017	HSP90AA1,SRC,JAK2,TBK1,CHUK,HSPA8,PTPN11,LCK,JAK1,IRAK1,IKBKE,SYK,PTPN6,TYK2
GO:BP	epithelium development	GO:0060429	0.439464	1229	99	16	21017	ABL1,SRC,JAK2,CYP1A1,MMP2,ITGB3,PGR,PLK4,CDK6,MAP2K1,CXCR2,MET,ITGAV,ITGA5,ERBB4,IL6ST
GO:BP	response to lipopolysaccharide	GO:0032496	0.441019	337	99	8	21017	ABL1,GSTP1,SRC,JAK2,CYP1A1,CHUK,IRAK1,F2R
GO:BP	positive regulation of cell cycle process	GO:0090068	0.444949	253	99	7	21017	APP,CYP1A1,FEN1,CDC25A,PLK4,CDC25B,CDC7
GO:BP	intracellular monoatomic ion homeostasis	GO:0006873	0.453791	530	99	10	21017	ABL1,APP,GSTM2,ITGB3,LCK,CHRNA7,CCR1,CXCR3,F2R,PTPN6
GO:BP	response to steroid hormone	GO:0048545	0.459086	339	99	8	21017	SRC,JAK2,SRD5A1,SRD5A2,HDAC6,HSPA8,PGR,ESR2
GO:BP	cellular response to radiation	GO:0071478	0.478329	180	99	6	21017	RAD51,MMP2,MAPK11,CDC25A,MMP1,ITGB6
GO:BP	regulation of nervous system process	GO:0031644	0.485087	115	99	5	21017	APP,CHRNA7,F2R,CHRNA2,CHRNB4
GO:BP	receptor-mediated endocytosis	GO:0006898	0.489714	257	99	7	21017	ITGB3,CXCR2,SYK,CXCR1,ITGA4,LPAR1,ITGAV
GO:BP	regulation of macromolecule metabolic process	GO:0060255	0.49097	6535	99	48	21017	ERBB2,ABL1,HSP90AA1,RAD51,APP,ALK,GSTP1,SRC,JAK2,CYP1A2,KIT,TBK1,MAPK11,CHUK,HDAC6,HSPA8,PTPN11,ITGB3,IL2,CHRNA7,PGR,CDC25A,CHEK1,CCNE2,CDK2,TOP2A,CDK6,MAP2K1,IRAK1,IKBKE,CDK7,CCR1,ESR2,SYK,MET,CCNE1,CCNH,CDC7,CXCR3,F2R,CHRNA3,ITGAV,ITGA5,PTPN6,ERBB4,FGFR3,IL6ST,TYK2
GO:BP	glucocorticoid metabolic process	GO:0008211	0.491509	25	99	3	21017	CYP11B2,CYP11B1,CYP17A1
GO:BP	positive regulation of alpha-beta T cell proliferation	GO:0046641	0.491509	25	99	3	21017	JAK2,SYK,TYK2
GO:BP	androgen catabolic process	GO:0006710	0.494622	5	99	2	21017	SRD5A1,CYP19A1
GO:BP	negative regulation of low-density lipoprotein receptor activity	GO:1905598	0.494622	5	99	2	21017	ITGB3,ITGAV
GO:BP	ERBB2-ERBB4 signaling pathway	GO:0038135	0.494622	5	99	2	21017	ERBB2,ERBB4
GO:BP	regulation of G2/MI transition of meiotic cell cycle	GO:0110030	0.494622	5	99	2	21017	CDC25A,CDC25B
GO:BP	negative regulation of lipoprotein metabolic process	GO:0050748	0.494622	5	99	2	21017	ITGB3,ITGAV
GO:BP	apolipoprotein A-I-mediated signaling pathway	GO:0038027	0.494622	5	99	2	21017	ITGB3,ITGAV
GO:BP	response to oxygen levels	GO:0070482	0.516978	345	99	8	21017	SRC,CYP1A1,MMP2,CHRNA7,IRAK1,LPAR1,CHRNB2,CHRNA4
GO:BP	regulation of DNA-binding transcription factor activity	GO:0051090	0.527185	346	99	8	21017	APP,ALK,KIT,CHUK,IRAK1,IKBKE,ESR2,SYK
GO:BP	metal ion transport	GO:0030001	0.52985	875	99	13	21017	ABL1,GSTM2,ITGB3,LCK,CHRNA7,CDK2,CCR1,CXCR3,F2R,CHRNB2,CHRNA4,ITGAV,PTPN6
GO:BP	activation of immune response	GO:0002253	0.550994	543	99	10	21017	ABL1,HSP90AA1,SRC,TBK1,CHUK,HSPA8,LCK,IRAK1,SYK,PTPN6
GO:BP	growth hormone receptor signaling pathway	GO:0060396	0.553724	26	99	3	21017	JAK2,JAK1,TYK2
GO:BP	wound healing, spreading of epidermal cells	GO:0035313	0.553724	26	99	3	21017	ITGB3,ITGAV,ITGA5
GO:BP	positive regulation of calcium ion transport	GO:0051928	0.568764	119	99	5	21017	ABL1,GSTM2,CCR1,CXCR3,F2R
GO:BP	embryo development	GO:0009790	0.578281	1130	99	15	21017	ABL1,HSD17B2,MMP2,KIT,ITGB3,CHEK1,TOP2A,CCNB2,PLK4,MAP2K1,ITGA4,LPAR6,ITGAV,ITGA5,ERBB4
GO:BP	regulation of plasma membrane bounded cell projection organization	GO:0120035	0.590691	655	99	11	21017	ABL1,HSP90AA1,ALK,SRC,KIT,HDAC6,MAP2K1,LPAR3,LPAR1,CHRNB2,CHRNA3
GO:BP	cellular response to growth hormone stimulus	GO:0071378	0.620814	27	99	3	21017	JAK2,JAK1,TYK2
GO:BP	positive regulation of interleukin-17 production	GO:0032740	0.620814	27	99	3	21017	JAK2,IL2,TYK2
GO:BP	type II interferon-mediated signaling pathway	GO:0060333	0.620814	27	99	3	21017	JAK2,JAK1,TYK2
GO:BP	negative regulation of lipid transport	GO:0032369	0.620814	27	99	3	21017	PTPN11,ITGB3,ITGAV
GO:BP	nuclear division	GO:0000280	0.626024	450	99	9	21017	RAD51,CHEK1,CCNE2,TOP2A,KIF11,CCNB2,CCNA1,CDC25B,CCNE1
GO:BP	response to molecule of bacterial origin	GO:0002237	0.626718	355	99	8	21017	ABL1,GSTP1,SRC,JAK2,CYP1A1,CHUK,IRAK1,F2R
GO:BP	positive regulation of innate immune response	GO:0045089	0.638667	356	99	8	21017	HSP90AA1,SRC,TBK1,CHUK,HSPA8,IRAK1,IKBKE,SYK
GO:BP	positive regulation of cell projection organization	GO:0031346	0.650803	357	99	8	21017	ABL1,HSP90AA1,ALK,SRC,KIT,HDAC6,MAP2K1,LPAR3
GO:BP	nuclear receptor-mediated steroid hormone signaling pathway	GO:0030518	0.662988	123	99	5	21017	SRC,JAK2,HDAC6,PGR,ESR2
GO:BP	regulation of vasoconstriction	GO:0019229	0.680418	68	99	4	21017	ABL1,MMP2,ITGA4,F2R
GO:BP	regulation of osteoblast proliferation	GO:0033688	0.692941	28	99	3	21017	ABL1,ITGB3,ITGAV
GO:BP	regulation of platelet aggregation	GO:0090330	0.692941	28	99	3	21017	JAK2,SYK,IL6ST
GO:BP	telomere organization	GO:0032200	0.696038	193	99	6	21017	HSP90AA1,RAD51,SRC,FEN1,CCNE2,CCNE1
GO:BP	positive regulation of cell-substrate adhesion	GO:0010811	0.71432	125	99	5	21017	ABL1,JAK2,ITGB3,CDK6,ITGA5
GO:BP	regulation of cell projection organization	GO:0031344	0.725463	671	99	11	21017	ABL1,HSP90AA1,ALK,SRC,KIT,HDAC6,MAP2K1,LPAR3,LPAR1,CHRNB2,CHRNA3
GO:BP	regulation of epithelial cell proliferation	GO:0050678	0.727648	363	99	8	21017	ERBB2,HDAC6,ITGB3,PGR,CDK6,CXCR3,CCR3,ITGA4
GO:BP	mast cell cytokine production	GO:0032762	0.739653	6	99	2	21017	KIT,SYK
GO:BP	interleukin-11-mediated signaling pathway	GO:0038154	0.739653	6	99	2	21017	JAK1,IL6ST
GO:BP	monoterpenoid metabolic process	GO:0016098	0.739653	6	99	2	21017	CYP2C9,CYP1A2
GO:BP	regulation of male germ cell proliferation	GO:2000254	0.739653	6	99	2	21017	HPGDS,SRC
GO:BP	positive regulation of NK T cell proliferation	GO:0051142	0.739653	6	99	2	21017	JAK2,TYK2
GO:BP	regulation of mast cell cytokine production	GO:0032763	0.739653	6	99	2	21017	KIT,SYK
GO:BP	columnar/cuboidal epithelial cell differentiation	GO:0002065	0.741088	126	99	5	21017	ABL1,SRC,PGR,CDK6,IL6ST
GO:BP	gastrulation	GO:0007369	0.75586	196	99	6	21017	MMP2,ITGB3,MAP2K1,ITGA4,ITGAV,ITGA5
GO:BP	regulation of lymphocyte migration	GO:2000401	0.760575	70	99	4	21017	ABL1,APP,ITGB3,ITGA4
GO:BP	renal system process	GO:0003014	0.768609	127	99	5	21017	CYP11B2,F2R,CHRNB2,CHRNB4,CHRNA3
GO:BP	collateral sprouting	GO:0048668	0.77026	29	99	3	21017	APP,HDAC6,LPAR3
GO:BP	regulation of secretion by cell	GO:1903530	0.776603	567	99	10	21017	JAK2,CYP19A1,PTPN11,SYK,F2R,CHRNB2,CHRNA6,CHRNB4,CHRNA4,CHRNA3
GO:BP	intracellular receptor signaling pathway	GO:0030522	0.782882	367	99	8	21017	SRC,JAK2,TBK1,HDAC6,HSPA8,PGR,IRAK1,ESR2
GO:BP	receptor internalization	GO:0031623	0.796898	128	99	5	21017	ITGB3,CXCR2,SYK,CXCR1,LPAR1
GO:BP	alpha-beta T cell differentiation	GO:0046632	0.796898	128	99	5	21017	ABL1,JAK1,IL2,SYK,IL6ST
GO:BP	B cell receptor signaling pathway	GO:0050853	0.80309	71	99	4	21017	ABL1,LCK,SYK,PTPN6
GO:BP	mammary gland epithelium development	GO:0061180	0.80309	71	99	4	21017	SRC,JAK2,PGR,ERBB4
GO:BP	response to estrogen	GO:0043627	0.847279	72	99	4	21017	HSP90AA1,SRD5A1,MMP2,ESR2
GO:BP	activation of protein kinase activity	GO:0032147	0.847279	72	99	4	21017	ABL1,JAK2,ITGB3,CHRNA3
GO:BP	excretion	GO:0007588	0.852927	30	99	3	21017	CHRNB2,CHRNB4,CHRNA3
GO:BP	regulation of lipid transport	GO:0032368	0.855833	130	99	5	21017	CYP19A1,PTPN11,ITGB3,SYK,ITGAV
GO:BP	organic hydroxy compound transport	GO:0015850	0.87736	283	99	7	21017	CYP19A1,PTPN11,ITGB3,SYK,CHRNB2,CHRNA6,CHRNA4
GO:BP	biological process involved in interaction with host	GO:0051701	0.887564	202	99	6	21017	SRC,ITGB3,ITGAV,ITGA5,ITGB7,ITGB6
GO:BP	response to interleukin-1	GO:0070555	0.918006	132	99	5	21017	APP,SRC,MMP2,MAPK11,IRAK1
GO:BP	negative regulation of developmental process	GO:0051093	0.931614	928	99	13	21017	ERBB2,APP,KIT,MAPK11,HDAC6,PTPN11,ITGB3,IL2,CDK6,CCR1,CXCR3,ITGAV,FGFR3
GO:BP	dendritic cell migration	GO:0036336	0.941093	31	99	3	21017	CCR1,CXCR2,CXCR1
GO:BP	glial cell development	GO:0021782	0.950342	133	99	5	21017	ERBB2,APP,CDK6,MAP2K1,LPAR1
GO:BP	immune response-activating signaling pathway	GO:0002757	0.957417	477	99	9	21017	ABL1,SRC,TBK1,CHUK,HSPA8,LCK,IRAK1,SYK,PTPN6
GO:BP	positive regulation of response to biotic stimulus	GO:0002833	0.969476	379	99	8	21017	HSP90AA1,SRC,TBK1,CHUK,HSPA8,IRAK1,IKBKE,SYK
GO:BP	response to hyperoxia	GO:0055093	1	22	99	2	21017	CYP1A1,MMP2
GO:BP	response to lipoprotein particle	GO:0055094	1	31	99	1	21017	SYK
GO:BP	regulation of cardiac muscle contraction	GO:0055117	1	74	99	2	21017	HSP90AA1,GSTM2
GO:BP	relaxation of cardiac muscle	GO:0055119	1	18	99	1	21017	GSTM2
GO:BP	digestive system development	GO:0055123	1	146	99	4	21017	SRC,CYP1A1,KIT,IL6ST
GO:BP	roof of mouth development	GO:0060021	1	92	99	1	21017	ITGB6
GO:BP	hard palate development	GO:0060022	1	8	99	1	21017	ITGB6
GO:BP	cardiac muscle cell proliferation	GO:0060038	1	50	99	3	21017	ABL1,MAPK11,ERBB4
GO:BP	regulation of cardiac muscle cell proliferation	GO:0060043	1	38	99	2	21017	MAPK11,ERBB4
GO:BP	negative regulation of cardiac muscle cell proliferation	GO:0060044	1	10	99	1	21017	MAPK11
GO:BP	positive regulation of cardiac muscle cell proliferation	GO:0060045	1	25	99	1	21017	ERBB4
GO:BP	heart contraction	GO:0060047	1	234	99	4	21017	HSP90AA1,GSTM2,SRC,CHRM2
GO:BP	cardiac muscle contraction	GO:0060048	1	134	99	2	21017	HSP90AA1,GSTM2
GO:BP	angiogenesis involved in wound healing	GO:0060055	1	30	99	1	21017	ITGB3
GO:BP	uterus development	GO:0060065	1	27	99	2	21017	SRC,CYP19A1
GO:BP	canonical Wnt signaling pathway	GO:0060070	1	309	99	1	21017	SRC
GO:BP	Wnt signaling pathway, planar cell polarity pathway	GO:0060071	1	45	99	1	21017	ABL1
GO:BP	inhibitory postsynaptic potential	GO:0060080	1	17	99	2	21017	CHRNA2,CHRNA4
GO:BP	regulation of growth hormone secretion	GO:0060123	1	14	99	1	21017	PTPN11
GO:BP	negative regulation of growth hormone secretion	GO:0060125	1	2	99	1	21017	PTPN11
GO:BP	maternal process involved in female pregnancy	GO:0060135	1	58	99	1	21017	PGR
GO:BP	maternal process involved in parturition	GO:0060137	1	7	99	1	21017	CYP1A1
GO:BP	platelet dense granule organization	GO:0060155	1	25	99	1	21017	F2R
GO:BP	regulation of dopamine receptor signaling pathway	GO:0060159	1	11	99	1	21017	ALK
GO:BP	regulation of lipase activity	GO:0060191	1	34	99	1	21017	FGFR3
GO:BP	positive regulation of lipase activity	GO:0060193	1	23	99	1	21017	FGFR3
GO:BP	hematopoietic stem cell differentiation	GO:0060218	1	36	99	2	21017	ABL1,CDK6
GO:BP	phospholipid homeostasis	GO:0055091	1	17	99	1	21017	ITGB6
GO:BP	anatomical structure homeostasis	GO:0060249	1	264	99	5	21017	SRC,PTPN11,ITGB3,SYK,F2R
GO:BP	lipid homeostasis	GO:0055088	1	162	99	1	21017	ITGB6
GO:BP	intracellular chemical homeostasis	GO:0055082	1	723	99	11	21017	ABL1,APP,GSTM2,GSTP1,ITGB3,LCK,CHRNA7,CCR1,CXCR3,F2R,PTPN6
GO:BP	positive regulation of focal adhesion assembly	GO:0051894	1	26	99	1	21017	ABL1
GO:BP	negative regulation of focal adhesion assembly	GO:0051895	1	16	99	1	21017	SRC
GO:BP	regulation of mitochondrial depolarization	GO:0051900	1	20	99	1	21017	SRC
GO:BP	negative regulation of mitochondrial depolarization	GO:0051902	1	6	99	1	21017	SRC
GO:BP	negative regulation of calcium ion transport	GO:0051926	1	61	99	1	21017	GSTM2
GO:BP	regulation of sensory perception of pain	GO:0051930	1	19	99	1	21017	F2R
GO:BP	regulation of sensory perception	GO:0051931	1	19	99	1	21017	F2R
GO:BP	catecholamine transport	GO:0051937	1	77	99	3	21017	CHRNB2,CHRNA6,CHRNA4
GO:BP	regulation of amine transport	GO:0051952	1	96	99	4	21017	CHRNB2,CHRNA6,CHRNA4,CHRNA3
GO:BP	positive regulation of amine transport	GO:0051954	1	41	99	1	21017	CHRNB2
GO:BP	regulation of nervous system development	GO:0051960	1	463	99	5	21017	KIT,HDAC6,MAP2K1,LPAR3,IL6ST
GO:BP	negative regulation of nervous system development	GO:0051961	1	154	99	1	21017	HDAC6
GO:BP	positive regulation of nervous system development	GO:0051962	1	292	99	5	21017	KIT,HDAC6,MAP2K1,LPAR3,IL6ST
GO:BP	regulation of synapse assembly	GO:0051963	1	113	99	2	21017	APP,CHRNB2
GO:BP	regulation of synaptic transmission, glutamatergic	GO:0051966	1	79	99	1	21017	HDAC6
GO:BP	positive regulation of synaptic transmission, glutamatergic	GO:0051968	1	36	99	1	21017	HDAC6
GO:BP	regulation of transmission of nerve impulse	GO:0051969	1	16	99	1	21017	CHRNB4
GO:BP	positive regulation of transmission of nerve impulse	GO:0051971	1	7	99	1	21017	CHRNB4
GO:BP	modulation by symbiont of entry into host	GO:0052372	1	57	99	1	21017	ITGAV
GO:BP	muscle cell development	GO:0055001	1	191	99	1	21017	CHRNB1
GO:BP	cardiac muscle tissue growth	GO:0055017	1	75	99	3	21017	ABL1,MAPK11,ERBB4
GO:BP	regulation of cardiac muscle tissue growth	GO:0055021	1	54	99	2	21017	MAPK11,ERBB4
GO:BP	negative regulation of cardiac muscle tissue growth	GO:0055022	1	21	99	1	21017	MAPK11
GO:BP	positive regulation of cardiac muscle tissue growth	GO:0055023	1	29	99	1	21017	ERBB4
GO:BP	copper ion homeostasis	GO:0055070	1	20	99	1	21017	APP
GO:BP	potassium ion homeostasis	GO:0055075	1	34	99	1	21017	CYP11B2
GO:BP	sodium ion homeostasis	GO:0055078	1	47	99	1	21017	CYP11B2
GO:BP	nucleobase-containing small molecule metabolic process	GO:0055086	1	677	99	3	21017	APP,HSPA8,TK1
GO:BP	regulation of focal adhesion assembly	GO:0051893	1	63	99	2	21017	ABL1,SRC
GO:BP	regulation of glial cell proliferation	GO:0060251	1	38	99	1	21017	CHRM1
GO:BP	regulation of cell development	GO:0060284	1	851	99	12	21017	ERBB2,ABL1,KIT,HDAC6,IL2,CDK6,MAP2K1,CCR1,SYK,LPAR3,PTPN6,IL6ST
GO:BP	branching involved in mammary gland duct morphogenesis	GO:0060444	1	23	99	2	21017	SRC,PGR
GO:BP	positive regulation of cardiac muscle contraction	GO:0060452	1	8	99	1	21017	HSP90AA1
GO:BP	mesenchyme development	GO:0060485	1	316	99	1	21017	ERBB4
GO:BP	regulation of cell projection assembly	GO:0060491	1	206	99	4	21017	HSP90AA1,SRC,KIT,LPAR1
GO:BP	epithelial cell proliferation involved in lung morphogenesis	GO:0060502	1	10	99	1	21017	MAP2K1
GO:BP	prostate gland morphogenesis	GO:0060512	1	29	99	1	21017	MMP2
GO:BP	muscle tissue development	GO:0060537	1	421	99	5	21017	ABL1,MAPK11,CHRNA1,CHRND,ERBB4
GO:BP	skeletal muscle organ development	GO:0060538	1	186	99	2	21017	CHRNA1,CHRND
GO:BP	respiratory system development	GO:0060541	1	222	99	4	21017	CYP1A2,PGR,MAP2K1,ITGB6
GO:BP	developmental growth involved in morphogenesis	GO:0060560	1	248	99	5	21017	ABL1,APP,HDAC6,ITGA4,LPAR3
GO:BP	epithelial tube morphogenesis	GO:0060562	1	335	99	5	21017	ABL1,SRC,PGR,CXCR2,MET
GO:BP	neuroepithelial cell differentiation	GO:0060563	1	42	99	1	21017	ABL1
GO:BP	intestinal epithelial cell differentiation	GO:0060575	1	27	99	2	21017	SRC,IL6ST
GO:BP	intestinal epithelial cell development	GO:0060576	1	17	99	2	21017	SRC,IL6ST
GO:BP	mammary gland duct morphogenesis	GO:0060603	1	33	99	2	21017	SRC,PGR
GO:BP	tube closure	GO:0060606	1	88	99	1	21017	ABL1
GO:BP	regulation of vesicle-mediated transport	GO:0060627	1	521	99	7	21017	ABL1,SRC,ITGB3,MAP2K1,SYK,LPAR1,ITGAV
GO:BP	regulation of microtubule-based movement	GO:0060632	1	60	99	1	21017	HDAC6
GO:BP	mammary gland epithelial cell differentiation	GO:0060644	1	17	99	1	21017	ERBB4
GO:BP	placenta blood vessel development	GO:0060674	1	31	99	1	21017	MAP2K1
GO:BP	regulation of morphogenesis of a branching structure	GO:0060688	1	54	99	1	21017	ABL1
GO:BP	cell differentiation involved in embryonic placenta development	GO:0060706	1	26	99	1	21017	PLK4
GO:BP	trophoblast giant cell differentiation	GO:0060707	1	12	99	1	21017	PLK4
GO:BP	labyrinthine layer development	GO:0060711	1	47	99	1	21017	MAP2K1
GO:BP	prostate gland growth	GO:0060736	1	11	99	1	21017	CYP19A1
GO:BP	prostate gland epithelium morphogenesis	GO:0060740	1	27	99	1	21017	MMP2
GO:BP	mammary gland branching involved in pregnancy	GO:0060745	1	7	99	1	21017	PGR
GO:BP	mammary gland morphogenesis	GO:0060443	1	47	99	2	21017	SRC,PGR
GO:BP	cilium assembly	GO:0060271	1	391	99	3	21017	HDAC6,PLK4,LPAR1
GO:BP	trachea formation	GO:0060440	1	7	99	1	21017	MAP2K1
GO:BP	trachea development	GO:0060438	1	19	99	1	21017	MAP2K1
GO:BP	long-term synaptic potentiation	GO:0060291	1	108	99	3	21017	ABL1,APP,CHRNA7
GO:BP	regulation of ryanodine-sensitive calcium-release channel activity	GO:0060314	1	24	99	1	21017	GSTM2
GO:BP	negative regulation of ryanodine-sensitive calcium-release channel activity	GO:0060315	1	11	99	1	21017	GSTM2
GO:BP	positive regulation of ryanodine-sensitive calcium-release channel activity	GO:0060316	1	9	99	1	21017	GSTM2
GO:BP	head morphogenesis	GO:0060323	1	38	99	2	21017	MMP2,PTPN11
GO:BP	face development	GO:0060324	1	53	99	3	21017	MMP2,PTPN11,MAP2K1
GO:BP	face morphogenesis	GO:0060325	1	32	99	2	21017	MMP2,PTPN11
GO:BP	positive regulation of type I interferon-mediated signaling pathway	GO:0060340	1	20	99	2	21017	TBK1,IKBKE
GO:BP	trabecula formation	GO:0060343	1	26	99	1	21017	MMP2
GO:BP	bone trabecula formation	GO:0060346	1	10	99	1	21017	MMP2
GO:BP	bone development	GO:0060348	1	220	99	6	21017	SRC,SRD5A1,SRD5A2,MAPK11,FGFR3,ITGB6
GO:BP	bone morphogenesis	GO:0060349	1	104	99	1	21017	FGFR3
GO:BP	endochondral bone morphogenesis	GO:0060350	1	62	99	1	21017	FGFR3
GO:BP	mast cell differentiation	GO:0060374	1	6	99	1	21017	KIT
GO:BP	innervation	GO:0060384	1	27	99	1	21017	ITGA4
GO:BP	axonogenesis involved in innervation	GO:0060385	1	9	99	1	21017	ITGA4
GO:BP	regulation of SMAD protein signal transduction	GO:0060390	1	59	99	1	21017	JAK2
GO:BP	positive regulation of SMAD protein signal transduction	GO:0060391	1	37	99	1	21017	JAK2
GO:BP	SMAD protein signal transduction	GO:0060395	1	80	99	1	21017	JAK2
GO:BP	regulation of growth hormone receptor signaling pathway	GO:0060398	1	7	99	1	21017	JAK2
GO:BP	positive regulation of growth hormone receptor signaling pathway	GO:0060399	1	3	99	1	21017	JAK2
GO:BP	heart growth	GO:0060419	1	83	99	3	21017	ABL1,MAPK11,ERBB4
GO:BP	regulation of heart growth	GO:0060420	1	60	99	2	21017	MAPK11,ERBB4
GO:BP	positive regulation of heart growth	GO:0060421	1	33	99	1	21017	ERBB4
GO:BP	lung morphogenesis	GO:0060425	1	56	99	1	21017	MAP2K1
GO:BP	lung epithelium development	GO:0060428	1	45	99	1	21017	MAP2K1
GO:BP	bronchiole development	GO:0060435	1	6	99	1	21017	ITGB6
GO:BP	trachea morphogenesis	GO:0060439	1	11	99	1	21017	MAP2K1
GO:BP	tertiary branching involved in mammary gland duct morphogenesis	GO:0060748	1	3	99	1	21017	PGR
GO:BP	mitochondrial depolarization	GO:0051882	1	25	99	2	21017	ABL1,SRC
GO:BP	response to misfolded protein	GO:0051788	1	18	99	1	21017	HDAC6
GO:BP	positive regulation of NK T cell activation	GO:0051135	1	9	99	2	21017	JAK2,TYK2
GO:BP	regulation of NK T cell proliferation	GO:0051140	1	7	99	2	21017	JAK2,TYK2
GO:BP	smooth muscle cell differentiation	GO:0051145	1	65	99	1	21017	KIT
GO:BP	striated muscle cell differentiation	GO:0051146	1	294	99	1	21017	CHUK
GO:BP	regulation of muscle cell differentiation	GO:0051147	1	142	99	2	21017	KIT,MAPK11
GO:BP	positive regulation of muscle cell differentiation	GO:0051149	1	68	99	2	21017	KIT,MAPK11
GO:BP	regulation of smooth muscle cell differentiation	GO:0051150	1	36	99	1	21017	KIT
GO:BP	positive regulation of smooth muscle cell differentiation	GO:0051152	1	16	99	1	21017	KIT
GO:BP	nuclear export	GO:0051168	1	167	99	1	21017	PTPN11
GO:BP	nuclear transport	GO:0051169	1	331	99	4	21017	HSP90AA1,JAK2,PTPN11,SYK
GO:BP	import into nucleus	GO:0051170	1	168	99	3	21017	HSP90AA1,JAK2,SYK
GO:BP	cartilage development	GO:0051216	1	214	99	2	21017	PTPN11,FGFR3
GO:BP	positive regulation of protein transport	GO:0051222	1	256	99	4	21017	HSP90AA1,SRC,JAK2,CHRM1
GO:BP	regulation of protein transport	GO:0051223	1	441	99	7	21017	HSP90AA1,SRC,JAK2,HSPA8,PTPN11,CHRM1,F2R
GO:BP	negative regulation of protein transport	GO:0051224	1	112	99	2	21017	PTPN11,F2R
GO:BP	spindle assembly	GO:0051225	1	134	99	2	21017	KIF11,CCNB2
GO:BP	spindle elongation	GO:0051231	1	14	99	1	21017	KIF11
GO:BP	negative regulation of protein metabolic process	GO:0051248	1	708	99	8	21017	ABL1,GSTP1,HDAC6,ITGB3,IL2,CHRNA7,ITGAV,PTPN6
GO:BP	negative regulation of lymphocyte activation	GO:0051250	1	159	99	3	21017	ERBB2,IL2,PTPN6
GO:BP	regulation of RNA metabolic process	GO:0051252	1	3709	99	27	21017	ERBB2,ABL1,APP,ALK,JAK2,KIT,TBK1,CHUK,HDAC6,HSPA8,IL2,PGR,CDK2,TOP2A,CDK6,MAP2K1,IRAK1,IKBKE,CDK7,ESR2,SYK,MET,CCNE1,CCNH,CXCR3,F2R,ERBB4
GO:BP	negative regulation of RNA metabolic process	GO:0051253	1	1457	99	7	21017	HDAC6,HSPA8,CDK2,CDK6,IKBKE,ESR2,CCNE1
GO:BP	positive regulation of RNA metabolic process	GO:0051254	1	1844	99	17	21017	ERBB2,ABL1,APP,JAK2,TBK1,CHUK,IL2,PGR,CDK2,TOP2A,MAP2K1,CDK7,ESR2,MET,CXCR3,F2R,ERBB4
GO:BP	protein polymerization	GO:0051258	1	289	99	4	21017	ABL1,HSP90AA1,JAK2,MET
GO:BP	protein complex oligomerization	GO:0051259	1	266	99	1	21017	TK1
GO:BP	protein homooligomerization	GO:0051260	1	199	99	1	21017	TK1
GO:BP	protein depolymerization	GO:0051261	1	118	99	2	21017	HDAC6,HSPA8
GO:BP	protein tetramerization	GO:0051262	1	93	99	1	21017	TK1
GO:BP	regulation of NK T cell activation	GO:0051133	1	11	99	2	21017	JAK2,TYK2
GO:BP	chromosome organization	GO:0051276	1	628	99	10	21017	ABL1,HSP90AA1,RAD51,SRC,FEN1,CCNE2,CDK2,TOP2A,KIF11,CCNE1
GO:BP	NK T cell activation	GO:0051132	1	13	99	2	21017	JAK2,TYK2
GO:BP	negative regulation of cellular component organization	GO:0051129	1	719	99	9	21017	SRC,HDAC6,HSPA8,ITGB3,CHEK1,TOP2A,MET,LPAR1,ITGAV
GO:BP	sensory perception of light stimulus	GO:0050953	1	222	99	1	21017	CHRNB2
GO:BP	sensory perception of mechanical stimulus	GO:0050954	1	190	99	2	21017	KIT,CHRNB2
GO:BP	detection of mechanical stimulus involved in sensory perception	GO:0050974	1	37	99	1	21017	KIT
GO:BP	detection of mechanical stimulus	GO:0050982	1	55	99	1	21017	KIT
GO:BP	regulation of lipid catabolic process	GO:0050994	1	64	99	1	21017	ALK
GO:BP	negative regulation of lipid catabolic process	GO:0050995	1	28	99	1	21017	ALK
GO:BP	actin filament bundle assembly	GO:0051017	1	159	99	4	21017	ABL1,SRC,MET,LPAR1
GO:BP	regulation of secretion	GO:0051046	1	621	99	10	21017	JAK2,CYP19A1,PTPN11,SYK,F2R,CHRNB2,CHRNA6,CHRNB4,CHRNA4,CHRNA3
GO:BP	positive regulation of secretion	GO:0051047	1	317	99	5	21017	JAK2,CYP19A1,PTPN11,SYK,CHRNB2
GO:BP	negative regulation of secretion	GO:0051048	1	168	99	2	21017	PTPN11,F2R
GO:BP	negative regulation of transport	GO:0051051	1	412	99	5	21017	GSTM2,PTPN11,ITGB3,F2R,ITGAV
GO:BP	regulation of DNA metabolic process	GO:0051052	1	492	99	8	21017	ABL1,RAD51,SRC,IL2,CDC25A,CHEK1,CDK2,CDC7
GO:BP	negative regulation of DNA metabolic process	GO:0051053	1	135	99	3	21017	ABL1,SRC,CHEK1
GO:BP	positive regulation of DNA metabolic process	GO:0051054	1	284	99	5	21017	RAD51,IL2,CDC25A,CDK2,CDC7
GO:BP	negative regulation of small GTPase mediated signal transduction	GO:0051058	1	57	99	1	21017	MET
GO:BP	'de novo' post-translational protein folding	GO:0051084	1	36	99	1	21017	HSPA8
GO:BP	chaperone cofactor-dependent protein refolding	GO:0051085	1	31	99	1	21017	HSPA8
GO:BP	positive regulation of NF-kappaB transcription factor activity	GO:0051092	1	124	99	3	21017	ALK,CHUK,IRAK1
GO:BP	regulation of binding	GO:0051098	1	231	99	5	21017	ABL1,APP,JAK2,MET,ITGA4
GO:BP	positive regulation of binding	GO:0051099	1	116	99	3	21017	ABL1,APP,MET
GO:BP	negative regulation of binding	GO:0051100	1	104	99	2	21017	JAK2,ITGA4
GO:BP	regulation of DNA binding	GO:0051101	1	77	99	1	21017	JAK2
GO:BP	regulation of DNA ligation	GO:0051105	1	5	99	1	21017	RAD51
GO:BP	positive regulation of DNA ligation	GO:0051106	1	5	99	1	21017	RAD51
GO:BP	hepoxilin metabolic process	GO:0051121	1	9	99	2	21017	GSTM2,GSTP1
GO:BP	hepoxilin biosynthetic process	GO:0051122	1	9	99	2	21017	GSTM2,GSTP1
GO:BP	synaptic assembly at neuromuscular junction	GO:0051124	1	10	99	1	21017	APP
GO:BP	chaperone-mediated protein complex assembly	GO:0051131	1	23	99	1	21017	HSP90AA1
GO:BP	regulation of mitochondrial membrane potential	GO:0051881	1	74	99	2	21017	ABL1,SRC
GO:BP	negative regulation of release of sequestered calcium ion into cytosol	GO:0051280	1	13	99	1	21017	GSTM2
GO:BP	protein homotetramerization	GO:0051289	1	60	99	1	21017	TK1
GO:BP	response to cAMP	GO:0051591	1	87	99	1	21017	SRD5A1
GO:BP	response to electrical stimulus	GO:0051602	1	45	99	2	21017	SRC,MMP2
GO:BP	proteolysis involved in protein catabolic process	GO:0051603	1	732	99	2	21017	HDAC6,CDK2
GO:BP	protein maturation	GO:0051604	1	571	99	4	21017	HSP90AA1,SRC,HSPA8,ITGB3
GO:BP	detection of stimulus	GO:0051606	1	643	99	1	21017	KIT
GO:BP	defense response to virus	GO:0051607	1	311	99	3	21017	HSP90AA1,TBK1,IKBKE
GO:BP	serotonin uptake	GO:0051610	1	13	99	1	21017	ITGB3
GO:BP	regulation of serotonin uptake	GO:0051611	1	4	99	1	21017	ITGB3
GO:BP	organelle localization	GO:0051640	1	624	99	4	21017	KIT,HDAC6,SYK,ITGA4
GO:BP	cellular localization	GO:0051641	1	3625	99	30	21017	ERBB2,ABL1,HSP90AA1,APP,GSTM2,SRC,JAK2,KIT,HDAC6,HSPA8,PTPN11,ITGB3,LCK,JAK1,ITGAL,CCNE2,MAP2K1,CHRM1,SYK,CCNE1,CXCR3,ITGA4,F2R,LPAR1,CHRNB4,CHRNA3,PTPN6,ERBB4,ITGB7,TYK2
GO:BP	mitochondrion localization	GO:0051646	1	52	99	1	21017	HDAC6
GO:BP	vesicle localization	GO:0051648	1	224	99	1	21017	ITGA4
GO:BP	establishment of localization in cell	GO:0051649	1	1976	99	17	21017	ABL1,HSP90AA1,APP,SRC,JAK2,KIT,HDAC6,HSPA8,PTPN11,ITGB3,MAP2K1,CHRM1,SYK,ITGA4,LPAR1,CHRNB4,CHRNA3
GO:BP	establishment of vesicle localization	GO:0051650	1	205	99	1	21017	ITGA4
GO:BP	establishment of mitochondrion localization	GO:0051654	1	33	99	1	21017	HDAC6
GO:BP	establishment of organelle localization	GO:0051656	1	490	99	4	21017	KIT,HDAC6,SYK,ITGA4
GO:BP	localization within membrane	GO:0051668	1	916	99	7	21017	ERBB2,HSP90AA1,ITGB3,ITGAL,ITGA4,ERBB4,ITGB7
GO:BP	biological process involved in intraspecies interaction between organisms	GO:0051703	1	55	99	1	21017	CHRNB2
GO:BP	regulation of killing of cells of another organism	GO:0051709	1	9	99	1	21017	SYK
GO:BP	positive regulation of killing of cells of another organism	GO:0051712	1	8	99	1	21017	SYK
GO:BP	nitric-oxide synthase biosynthetic process	GO:0051767	1	19	99	2	21017	GSTP1,JAK2
GO:BP	regulation of nitric-oxide synthase biosynthetic process	GO:0051769	1	19	99	2	21017	GSTP1,JAK2
GO:BP	positive regulation of nitric-oxide synthase biosynthetic process	GO:0051770	1	16	99	1	21017	JAK2
GO:BP	negative regulation of nitric-oxide synthase biosynthetic process	GO:0051771	1	3	99	1	21017	GSTP1
GO:BP	positive regulation of cell division	GO:0051781	1	94	99	1	21017	CDC25B
GO:BP	regulation of nuclear division	GO:0051783	1	147	99	1	21017	CHEK1
GO:BP	negative regulation of nuclear division	GO:0051784	1	63	99	1	21017	CHEK1
GO:BP	regulation of neurotransmitter transport	GO:0051588	1	99	99	3	21017	ITGB3,CHRNB4,CHRNA3
GO:BP	positive regulation of sequestering of calcium ion	GO:0051284	1	15	99	1	21017	GSTM2
GO:BP	regulation of neurotransmitter uptake	GO:0051580	1	19	99	1	21017	ITGB3
GO:BP	negative regulation of stress fiber assembly	GO:0051497	1	28	99	1	21017	MET
GO:BP	centrosome duplication	GO:0051298	1	74	99	2	21017	CDK2,PLK4
GO:BP	centrosome separation	GO:0051299	1	15	99	2	21017	CHEK1,KIF11
GO:BP	regulation of cell division	GO:0051302	1	185	99	1	21017	CDC25B
GO:BP	regulation of hydrolase activity	GO:0051336	1	401	99	3	21017	MET,F2R,FGFR3
GO:BP	regulation of oxidoreductase activity	GO:0051341	1	64	99	2	21017	ABL1,HDAC6
GO:BP	positive regulation of hydrolase activity	GO:0051345	1	239	99	2	21017	F2R,FGFR3
GO:BP	negative regulation of transferase activity	GO:0051348	1	180	99	2	21017	ABL1,GSTP1
GO:BP	positive regulation of oxidoreductase activity	GO:0051353	1	41	99	1	21017	ABL1
GO:BP	negative regulation of oxidoreductase activity	GO:0051354	1	19	99	1	21017	HDAC6
GO:BP	response to glucocorticoid	GO:0051384	1	135	99	3	21017	JAK2,SRD5A1,HDAC6
GO:BP	response to mineralocorticoid	GO:0051385	1	40	99	2	21017	SRC,HDAC6
GO:BP	neuron apoptotic process	GO:0051402	1	281	99	6	21017	ABL1,APP,JAK2,MMP2,F2R,IL6ST
GO:BP	stress-activated MAPK cascade	GO:0051403	1	55	99	3	21017	GSTP1,MAPK11,MAP2K1
GO:BP	detoxification of nitrogen compound	GO:0051410	1	5	99	1	21017	GSTM2
GO:BP	response to corticosterone	GO:0051412	1	17	99	1	21017	HDAC6
GO:BP	regulation of ubiquitin-protein transferase activity	GO:0051438	1	40	99	1	21017	ABL1
GO:BP	negative regulation of ubiquitin-protein transferase activity	GO:0051444	1	16	99	1	21017	ABL1
GO:BP	regulation of meiotic cell cycle	GO:0051445	1	69	99	2	21017	CDC25A,CDC25B
GO:BP	positive regulation of meiotic cell cycle	GO:0051446	1	28	99	2	21017	CDC25A,CDC25B
GO:BP	myoblast proliferation	GO:0051450	1	25	99	2	21017	ABL1,SRC
GO:BP	regulation of cortisol secretion	GO:0051462	1	5	99	1	21017	PTPN11
GO:BP	negative regulation of cortisol secretion	GO:0051463	1	1	99	1	21017	PTPN11
GO:BP	regulation of stress fiber assembly	GO:0051492	1	91	99	3	21017	ABL1,MET,LPAR1
GO:BP	regulation of cytoskeleton organization	GO:0051493	1	517	99	6	21017	ABL1,HDAC6,ITGB3,PLK4,MET,LPAR1
GO:BP	negative regulation of cytoskeleton organization	GO:0051494	1	162	99	2	21017	HDAC6,MET
GO:BP	positive regulation of cytoskeleton organization	GO:0051495	1	184	99	4	21017	ABL1,PLK4,MET,LPAR1
GO:BP	positive regulation of stress fiber assembly	GO:0051496	1	52	99	2	21017	ABL1,LPAR1
GO:BP	smooth endoplasmic reticulum calcium ion homeostasis	GO:0051563	1	2	99	1	21017	APP
GO:BP	mammary gland alveolus development	GO:0060749	1	21	99	1	21017	ERBB4
GO:BP	positive regulation of response to cytokine stimulus	GO:0060760	1	66	99	2	21017	TBK1,IKBKE
GO:BP	negative regulation of response to cytokine stimulus	GO:0060761	1	84	99	2	21017	GSTP1,IL6ST
GO:BP	cellular response to light stimulus	GO:0071482	1	122	99	4	21017	MMP2,MAPK11,CDC25A,MMP1
GO:BP	cellular response to UV-A	GO:0071492	1	11	99	2	21017	MMP2,MMP1
GO:BP	cellular response to UV-B	GO:0071493	1	12	99	1	21017	MAPK11
GO:BP	cellular response to external stimulus	GO:0071496	1	74	99	2	21017	ITGB3,CHEK1
GO:BP	cellular response to fluid shear stress	GO:0071498	1	20	99	2	21017	SRC,MMP2
GO:BP	semaphorin-plexin signaling pathway	GO:0071526	1	47	99	2	21017	ERBB2,MET
GO:BP	response to dexamethasone	GO:0071548	1	45	99	3	21017	JAK2,SRD5A1,HDAC6
GO:BP	cellular response to dexamethasone stimulus	GO:0071549	1	28	99	2	21017	JAK2,SRD5A1
GO:BP	response to transforming growth factor beta	GO:0071559	1	268	99	3	21017	ABL1,SRC,ITGB6
GO:BP	cellular response to transforming growth factor beta stimulus	GO:0071560	1	261	99	3	21017	ABL1,SRC,ITGB6
GO:BP	transforming growth factor beta production	GO:0071604	1	34	99	2	21017	ITGAV,ITGB6
GO:BP	monocyte chemotactic protein-1 production	GO:0071605	1	20	99	2	21017	GSTP1,SYK
GO:BP	granulocyte chemotaxis	GO:0071621	1	129	99	3	21017	CXCR2,SYK,CXCR1
GO:BP	regulation of granulocyte chemotaxis	GO:0071622	1	51	99	1	21017	CXCR2
GO:BP	positive regulation of granulocyte chemotaxis	GO:0071624	1	28	99	1	21017	CXCR2
GO:BP	regulation of monocyte chemotactic protein-1 production	GO:0071637	1	20	99	2	21017	GSTP1,SYK
GO:BP	negative regulation of monocyte chemotactic protein-1 production	GO:0071638	1	6	99	1	21017	GSTP1
GO:BP	positive regulation of monocyte chemotactic protein-1 production	GO:0071639	1	14	99	1	21017	SYK
GO:BP	smooth muscle cell chemotaxis	GO:0071670	1	8	99	1	21017	LPAR1
GO:BP	regulation of smooth muscle cell chemotaxis	GO:0071671	1	6	99	1	21017	LPAR1
GO:BP	positive regulation of smooth muscle cell chemotaxis	GO:0071673	1	4	99	1	21017	LPAR1
GO:BP	negative regulation of mononuclear cell migration	GO:0071676	1	31	99	1	21017	CYP19A1
GO:BP	organism emergence from protective structure	GO:0071684	1	26	99	1	21017	LPAR6
GO:BP	protein localization to extracellular region	GO:0071692	1	377	99	3	21017	JAK2,PTPN11,F2R
GO:BP	anatomical structure maturation	GO:0071695	1	274	99	6	21017	APP,MMP2,HDAC6,PGR,CDC25B,FGFR3
GO:BP	nitrogen compound transport	GO:0071705	1	1909	99	14	21017	HSP90AA1,SRC,JAK2,HDAC6,HSPA8,PTPN11,ITGB3,CHRM1,SYK,F2R,CHRNB2,CHRNA6,CHRNA4,CHRNA3
GO:BP	icosanoid transport	GO:0071715	1	65	99	1	21017	SYK
GO:BP	cellular response to ionizing radiation	GO:0071479	1	70	99	2	21017	RAD51,ITGB6
GO:BP	response to nitric oxide	GO:0071731	1	20	99	1	21017	CDK2
GO:BP	cellular response to hypoxia	GO:0071456	1	143	99	2	21017	SRC,IRAK1
GO:BP	cellular response to purine-containing compound	GO:0071415	1	14	99	2	21017	GSTM2,CHEK1
GO:BP	cellular response to cadmium ion	GO:0071276	1	36	99	2	21017	CYP1A2,CHUK
GO:BP	cellular response to copper ion	GO:0071280	1	25	99	1	21017	CYP1A1
GO:BP	cellular response to alkaloid	GO:0071312	1	38	99	3	21017	RAD51,GSTM2,CHEK1
GO:BP	cellular response to caffeine	GO:0071313	1	11	99	2	21017	GSTM2,CHEK1
GO:BP	cellular response to nicotine	GO:0071316	1	9	99	1	21017	CHRNA2
GO:BP	cellular response to cAMP	GO:0071320	1	51	99	1	21017	SRD5A1
GO:BP	cellular response to type II interferon	GO:0071346	1	125	99	3	21017	JAK2,JAK1,TYK2
GO:BP	cellular response to interleukin-1	GO:0071347	1	106	99	3	21017	MMP2,MAPK11,IRAK1
GO:BP	cellular response to interleukin-12	GO:0071349	1	11	99	2	21017	JAK2,TYK2
GO:BP	cellular response to interleukin-15	GO:0071350	1	11	99	1	21017	JAK1
GO:BP	cellular response to interleukin-2	GO:0071352	1	9	99	2	21017	JAK1,IL2
GO:BP	cellular response to interleukin-4	GO:0071353	1	34	99	1	21017	JAK1
GO:BP	cellular response to interleukin-9	GO:0071355	1	7	99	1	21017	JAK1
GO:BP	cellular response to tumor necrosis factor	GO:0071356	1	229	99	4	21017	GSTP1,JAK2,CHUK,SYK
GO:BP	cellular response to type III interferon	GO:0071358	1	10	99	2	21017	JAK1,TYK2
GO:BP	cellular response to growth factor stimulus	GO:0071363	1	682	99	10	21017	ERBB2,ABL1,SRC,SRD5A1,PTPN11,ITGB3,ITGA5,ERBB4,FGFR3,ITGB6
GO:BP	cellular response to epidermal growth factor stimulus	GO:0071364	1	42	99	3	21017	ERBB2,PTPN11,ERBB4
GO:BP	cellular response to parathyroid hormone stimulus	GO:0071374	1	10	99	1	21017	HDAC6
GO:BP	cellular response to corticosteroid stimulus	GO:0071384	1	65	99	2	21017	JAK2,SRD5A1
GO:BP	cellular response to glucocorticoid stimulus	GO:0071385	1	55	99	2	21017	JAK2,SRD5A1
GO:BP	cellular response to estrogen stimulus	GO:0071391	1	20	99	1	21017	ESR2
GO:BP	cellular response to estradiol stimulus	GO:0071392	1	38	99	3	21017	SRD5A1,MMP2,ESR2
GO:BP	cellular response to progesterone stimulus	GO:0071393	1	7	99	1	21017	SRC
GO:BP	cellular response to testosterone stimulus	GO:0071394	1	12	99	1	21017	SRD5A1
GO:BP	cellular response to fatty acid	GO:0071398	1	35	99	1	21017	SRC
GO:BP	cellular response to lipoprotein particle stimulus	GO:0071402	1	34	99	1	21017	SYK
GO:BP	cellular response to low-density lipoprotein particle stimulus	GO:0071404	1	30	99	1	21017	SYK
GO:BP	cellular response to oxygen levels	GO:0071453	1	167	99	3	21017	SRC,IRAK1,LPAR1
GO:BP	cellular response to mechanical stimulus	GO:0071260	1	73	99	2	21017	ITGB3,CHEK1
GO:BP	cellular response to nitric oxide	GO:0071732	1	15	99	1	21017	CDK2
GO:BP	cellular response to BMP stimulus	GO:0071773	1	164	99	1	21017	ABL1
GO:BP	metanephric tubule development	GO:0072170	1	26	99	1	21017	CXCR2
GO:BP	metanephric tubule morphogenesis	GO:0072173	1	11	99	1	21017	CXCR2
GO:BP	epithelial tube formation	GO:0072175	1	135	99	1	21017	ABL1
GO:BP	metanephric epithelium development	GO:0072207	1	30	99	1	21017	CXCR2
GO:BP	clathrin coat disassembly	GO:0072318	1	8	99	1	21017	HSPA8
GO:BP	vesicle uncoating	GO:0072319	1	9	99	1	21017	HSPA8
GO:BP	monocarboxylic acid biosynthetic process	GO:0072330	1	218	99	6	21017	CYP2C9,GSTM2,GSTP1,HPGDS,CYP1A2,CYP1A1
GO:BP	signal transduction by p53 class mediator	GO:0072331	1	182	99	1	21017	CHEK1
GO:BP	protein activation cascade	GO:0072376	1	19	99	1	21017	ITGB3
GO:BP	blood coagulation, fibrin clot formation	GO:0072378	1	16	99	1	21017	ITGB3
GO:BP	organelle transport along microtubule	GO:0072384	1	88	99	1	21017	HDAC6
GO:BP	purine-containing compound metabolic process	GO:0072521	1	567	99	2	21017	APP,HSPA8
GO:BP	purine-containing compound catabolic process	GO:0072523	1	152	99	1	21017	APP
GO:BP	pyridine-containing compound metabolic process	GO:0072524	1	173	99	1	21017	APP
GO:BP	pyridine-containing compound catabolic process	GO:0072526	1	99	99	1	21017	APP
GO:BP	pyrimidine-containing compound metabolic process	GO:0072527	1	82	99	1	21017	TK1
GO:BP	pyrimidine-containing compound biosynthetic process	GO:0072528	1	43	99	1	21017	TK1
GO:BP	T-helper 17 cell differentiation	GO:0072539	1	35	99	3	21017	JAK1,IL2,IL6ST
GO:BP	T-helper 17 cell lineage commitment	GO:0072540	1	18	99	2	21017	JAK1,IL6ST
GO:BP	endothelial cell apoptotic process	GO:0072577	1	58	99	3	21017	ABL1,ITGB3,ITGA4
GO:BP	clathrin-dependent endocytosis	GO:0072583	1	48	99	1	21017	ITGA4
GO:BP	caveolin-mediated endocytosis	GO:0072584	1	11	99	1	21017	SRC
GO:BP	reactive oxygen species metabolic process	GO:0072593	1	232	99	5	21017	GSTP1,CYP1A2,CYP1A1,HDAC6,SYK
GO:BP	establishment of protein localization to organelle	GO:0072594	1	666	99	4	21017	HSP90AA1,JAK2,HSPA8,SYK
GO:BP	establishment of protein localization to mitochondrion	GO:0072655	1	120	99	1	21017	HSP90AA1
GO:BP	protein localization to membrane	GO:0072657	1	825	99	6	21017	ERBB2,HSP90AA1,ITGAL,ITGA4,ERBB4,ITGB7
GO:BP	protein localization to vacuole	GO:0072665	1	88	99	1	21017	HSPA8
GO:BP	positive regulation of glomerular mesangial cell proliferation	GO:0072126	1	7	99	1	21017	ITGB3
GO:BP	response to BMP	GO:0071772	1	164	99	1	21017	ABL1
GO:BP	regulation of glomerular mesangial cell proliferation	GO:0072124	1	10	99	1	21017	ITGB3
GO:BP	glomerular mesangial cell proliferation	GO:0072110	1	11	99	1	21017	ITGB3
GO:BP	response to fibroblast growth factor	GO:0071774	1	116	99	2	21017	PTPN11,FGFR3
GO:BP	podosome assembly	GO:0071800	1	21	99	1	21017	SRC
GO:BP	regulation of podosome assembly	GO:0071801	1	13	99	1	21017	SRC
GO:BP	positive regulation of podosome assembly	GO:0071803	1	10	99	1	21017	SRC
GO:BP	protein-DNA complex organization	GO:0071824	1	259	99	1	21017	RAD51
GO:BP	protein-RNA complex organization	GO:0071826	1	1586	99	1	21017	HSP90AA1
GO:BP	cellular component organization or biogenesis	GO:0071840	1	8323	99	45	21017	ERBB2,ABL1,HSP90AA1,RAD51,APP,ALK,SRC,JAK2,MMP2,KIT,HDAC6,HSPA8,PTPN11,ITGB3,IL2,FEN1,CHRNA7,CHEK1,CCNE2,CDK2,TOP2A,KIF11,CCNB2,CCNA1,PLK4,TK1,MAP2K1,IKBKE,ESR2,SYK,MET,CDC25B,CCNE1,ITGA4,F2R,LPAR3,LPAR1,CHRNB2,CHRNA1,CHRNA3,CHRNB1,ITGAV,ITGA5,MMP1,ERBB4
GO:BP	response to monoamine	GO:0071867	1	59	99	2	21017	ABL1,ALK
GO:BP	cellular response to monoamine stimulus	GO:0071868	1	56	99	2	21017	ABL1,ALK
GO:BP	response to catecholamine	GO:0071869	1	59	99	2	21017	ABL1,ALK
GO:BP	cellular response to catecholamine stimulus	GO:0071870	1	56	99	2	21017	ABL1,ALK
GO:BP	response to epinephrine	GO:0071871	1	15	99	2	21017	ABL1,SRD5A1
GO:BP	cellular response to epinephrine stimulus	GO:0071872	1	12	99	1	21017	SRD5A1
GO:BP	leukocyte apoptotic process	GO:0071887	1	117	99	2	21017	IL2,CXCR2
GO:BP	DNA biosynthetic process	GO:0071897	1	182	99	4	21017	HSP90AA1,SRC,CHEK1,TK1
GO:BP	negative regulation of protein serine/threonine kinase activity	GO:0071901	1	81	99	2	21017	ABL1,GSTP1
GO:BP	positive regulation of protein serine/threonine kinase activity	GO:0071902	1	145	99	4	21017	ERBB2,HSP90AA1,SRC,MAP2K1
GO:BP	nitrogen cycle metabolic process	GO:0071941	1	14	99	1	21017	CYP2C9
GO:BP	renal system development	GO:0072001	1	331	99	3	21017	ITGB3,CXCR2,ERBB4
GO:BP	nephron development	GO:0072006	1	159	99	2	21017	ITGB3,ERBB4
GO:BP	glomerulus vasculature development	GO:0072012	1	29	99	1	21017	ITGB3
GO:BP	nephron morphogenesis	GO:0072028	1	83	99	1	21017	ERBB4
GO:BP	establishment of planar polarity involved in nephron morphogenesis	GO:0072046	1	2	99	1	21017	ERBB4
GO:BP	kidney epithelium development	GO:0072073	1	154	99	1	21017	CXCR2
GO:BP	stem cell proliferation	GO:0072089	1	122	99	1	21017	CCNE1
GO:BP	regulation of stem cell proliferation	GO:0072091	1	91	99	1	21017	CCNE1
GO:BP	glomerular mesangium development	GO:0072109	1	16	99	1	21017	ITGB3
GO:BP	cell proliferation involved in kidney development	GO:0072111	1	21	99	1	21017	ITGB3
GO:BP	cellular response to metal ion	GO:0071248	1	200	99	5	21017	CYP11B2,CYP1A2,CYP1A1,CYP11B1,CHUK
GO:BP	cellular response to amino acid stimulus	GO:0071230	1	88	99	1	21017	MMP2
GO:BP	cellular response to acid chemical	GO:0071229	1	96	99	1	21017	MMP2
GO:BP	renal system vasculature development	GO:0061437	1	31	99	1	21017	ITGB3
GO:BP	kidney vasculature development	GO:0061440	1	31	99	1	21017	ITGB3
GO:BP	connective tissue development	GO:0061448	1	292	99	3	21017	PTPN11,ITGB3,FGFR3
GO:BP	trophoblast cell migration	GO:0061450	1	16	99	1	21017	ITGB3
GO:BP	protein localization to lysosome	GO:0061462	1	59	99	1	21017	HSPA8
GO:BP	Langerhans cell differentiation	GO:0061520	1	4	99	1	21017	ITGB6
GO:BP	cilium disassembly	GO:0061523	1	6	99	1	21017	HDAC6
GO:BP	acetylcholine secretion	GO:0061526	1	5	99	1	21017	CHRNA3
GO:BP	actin filament bundle organization	GO:0061572	1	162	99	4	21017	ABL1,SRC,MET,LPAR1
GO:BP	intestinal epithelial cell migration	GO:0061582	1	2	99	1	21017	PTPN11
GO:BP	regulation of protein complex stability	GO:0061635	1	14	99	1	21017	HSPA8
GO:BP	chaperone-mediated autophagy	GO:0061684	1	15	99	2	21017	HSP90AA1,HSPA8
GO:BP	type 2 mitophagy	GO:0061734	1	6	99	1	21017	HDAC6
GO:BP	late endosomal microautophagy	GO:0061738	1	3	99	1	21017	HSPA8
GO:BP	protein targeting to lysosome involved in chaperone-mediated autophagy	GO:0061740	1	3	99	1	21017	HSPA8
GO:BP	leukocyte adhesion to vascular endothelial cell	GO:0061756	1	48	99	3	21017	IRAK1,ITGA4,ITGB7
GO:BP	response to cholecystokinin	GO:0061847	1	2	99	1	21017	CHUK
GO:BP	glial cell activation	GO:0061900	1	55	99	2	21017	APP,JAK2
GO:BP	process utilizing autophagic mechanism	GO:0061919	1	574	99	7	21017	ABL1,HSP90AA1,SRC,TBK1,HDAC6,HSPA8,MET
GO:BP	secondary palate development	GO:0062009	1	26	99	1	21017	ITGB6
GO:BP	regulation of small molecule metabolic process	GO:0062012	1	314	99	3	21017	APP,SRC,KIT
GO:BP	positive regulation of small molecule metabolic process	GO:0062013	1	138	99	2	21017	APP,SRC
GO:BP	cellular response to chemical stress	GO:0062197	1	314	99	6	21017	ABL1,SRC,MMP2,CHUK,HDAC6,MET
GO:BP	regulation of pattern recognition receptor signaling pathway	GO:0062207	1	159	99	2	21017	SRC,HSPA8
GO:BP	protein localization to postsynapse	GO:0062237	1	48	99	2	21017	ERBB2,ERBB4
GO:BP	protein-containing complex assembly	GO:0065003	1	3226	99	14	21017	ABL1,HSP90AA1,RAD51,SRC,JAK2,HDAC6,HSPA8,PTPN11,TK1,IKBKE,SYK,MET,CHRNA3,MMP1
GO:BP	protein-DNA complex assembly	GO:0065004	1	238	99	1	21017	RAD51
GO:BP	establishment of skin barrier	GO:0061436	1	34	99	1	21017	MET
GO:BP	neuron cellular homeostasis	GO:0070050	1	63	99	2	21017	APP,CHRNA1
GO:BP	bone trabecula morphogenesis	GO:0061430	1	13	99	1	21017	MMP2
GO:BP	trabecula morphogenesis	GO:0061383	1	47	99	1	21017	MMP2
GO:BP	regulation of androgen receptor signaling pathway	GO:0060765	1	29	99	1	21017	HDAC6
GO:BP	regulation of canonical Wnt signaling pathway	GO:0060828	1	253	99	1	21017	SRC
GO:BP	endocrine hormone secretion	GO:0060986	1	57	99	2	21017	CYP19A1,PTPN11
GO:BP	response to fungicide	GO:0060992	1	7	99	1	21017	SRD5A1
GO:BP	kidney morphogenesis	GO:0060993	1	100	99	1	21017	ERBB4
GO:BP	dendritic spine development	GO:0060996	1	98	99	3	21017	HDAC6,IL2,LPAR1
GO:BP	dendritic spine morphogenesis	GO:0060997	1	57	99	1	21017	HDAC6
GO:BP	regulation of dendritic spine development	GO:0060998	1	59	99	2	21017	IL2,LPAR1
GO:BP	positive regulation of dendritic spine development	GO:0060999	1	40	99	2	21017	IL2,LPAR1
GO:BP	hepaticobiliary system development	GO:0061008	1	149	99	3	21017	CYP1A1,SRD5A1,MET
GO:BP	regulation of mRNA catabolic process	GO:0061013	1	190	99	1	21017	IKBKE
GO:BP	membrane organization	GO:0061024	1	822	99	3	21017	HSP90AA1,HSPA8,CHRNB1
GO:BP	cardiac muscle tissue regeneration	GO:0061026	1	6	99	1	21017	ERBB4
GO:BP	regulation of cartilage development	GO:0061035	1	72	99	1	21017	PTPN11
GO:BP	negative regulation of cartilage development	GO:0061037	1	31	99	1	21017	PTPN11
GO:BP	regulation of wound healing	GO:0061041	1	131	99	1	21017	F2R
GO:BP	muscle structure development	GO:0061061	1	679	99	6	21017	KIT,MAPK11,CHUK,CHRNA1,CHRND,CHRNB1
GO:BP	chaperone-mediated protein folding	GO:0061077	1	73	99	1	21017	HSPA8
GO:BP	positive regulation of myeloid leukocyte cytokine production involved in immune response	GO:0061081	1	35	99	2	21017	KIT,SYK
GO:BP	myeloid leukocyte cytokine production	GO:0061082	1	50	99	2	21017	KIT,SYK
GO:BP	regulation of protein tyrosine kinase activity	GO:0061097	1	48	99	2	21017	APP,SRC
GO:BP	positive regulation of protein tyrosine kinase activity	GO:0061098	1	27	99	1	21017	SRC
GO:BP	negative regulation of heart growth	GO:0061117	1	21	99	1	21017	MAPK11
GO:BP	regulation of proteasomal protein catabolic process	GO:0061136	1	198	99	1	21017	CDK2
GO:BP	morphogenesis of a branching epithelium	GO:0061138	1	189	99	4	21017	ABL1,SRC,PGR,MET
GO:BP	cardiac conduction	GO:0061337	1	95	99	1	21017	SRC
GO:BP	mammary gland lobule development	GO:0061377	1	21	99	1	21017	ERBB4
GO:BP	regulation of extent of cell growth	GO:0061387	1	113	99	3	21017	ABL1,HDAC6,LPAR3
GO:BP	regulation of interleukin-6-mediated signaling pathway	GO:0070103	1	5	99	1	21017	IL6ST
GO:BP	negative regulation of interleukin-6-mediated signaling pathway	GO:0070104	1	2	99	1	21017	IL6ST
GO:BP	interleukin-27-mediated signaling pathway	GO:0070106	1	7	99	1	21017	IL6ST
GO:BP	positive regulation of mast cell proliferation	GO:0070668	1	4	99	1	21017	KIT
GO:BP	response to interleukin-2	GO:0070669	1	11	99	2	21017	JAK1,IL2
GO:BP	response to interleukin-4	GO:0070670	1	37	99	1	21017	JAK1
GO:BP	response to interleukin-12	GO:0070671	1	12	99	2	21017	JAK2,TYK2
GO:BP	response to interleukin-15	GO:0070672	1	12	99	1	21017	JAK1
GO:BP	cellular macromolecule localization	GO:0070727	1	2749	99	20	21017	ERBB2,ABL1,HSP90AA1,SRC,JAK2,HDAC6,HSPA8,PTPN11,ITGB3,JAK1,ITGAL,CCNE2,CHRM1,SYK,CCNE1,ITGA4,F2R,ERBB4,ITGB7,TYK2
GO:BP	interleukin-35-mediated signaling pathway	GO:0070757	1	1	99	1	21017	JAK2
GO:BP	inclusion body assembly	GO:0070841	1	24	99	1	21017	HDAC6
GO:BP	aggresome assembly	GO:0070842	1	6	99	1	21017	HDAC6
GO:BP	misfolded protein transport	GO:0070843	1	1	99	1	21017	HDAC6
GO:BP	polyubiquitinated protein transport	GO:0070844	1	1	99	1	21017	HDAC6
GO:BP	polyubiquitinated misfolded protein transport	GO:0070845	1	1	99	1	21017	HDAC6
GO:BP	response to growth factor	GO:0070848	1	713	99	11	21017	ERBB2,ABL1,SRC,SRD5A1,HDAC6,PTPN11,ITGB3,ITGA5,ERBB4,FGFR3,ITGB6
GO:BP	response to epidermal growth factor	GO:0070849	1	46	99	3	21017	ERBB2,PTPN11,ERBB4
GO:BP	organelle assembly	GO:0070925	1	998	99	7	21017	SRC,HDAC6,CDK2,KIF11,CCNB2,PLK4,LPAR1
GO:BP	bone maturation	GO:0070977	1	29	99	1	21017	FGFR3
GO:BP	demethylation	GO:0070988	1	17	99	2	21017	CYP2C9,CYP1A2
GO:BP	oxidative demethylation	GO:0070989	1	10	99	2	21017	CYP2C9,CYP1A2
GO:BP	DNA conformation change	GO:0071103	1	93	99	3	21017	ABL1,RAD51,TOP2A
GO:BP	response to interleukin-9	GO:0071104	1	8	99	1	21017	JAK1
GO:BP	response to parathyroid hormone	GO:0071107	1	14	99	1	21017	HDAC6
GO:BP	protein targeting to vacuole involved in autophagy	GO:0071211	1	6	99	1	21017	HSPA8
GO:BP	cellular response to biotic stimulus	GO:0071216	1	251	99	6	21017	ABL1,GSTP1,SRC,JAK2,IRAK1,SYK
GO:BP	cellular response to misfolded protein	GO:0071218	1	16	99	1	21017	HDAC6
GO:BP	cellular response to molecule of bacterial origin	GO:0071219	1	224	99	5	21017	ABL1,GSTP1,SRC,JAK2,IRAK1
GO:BP	cellular response to lipopolysaccharide	GO:0071222	1	214	99	5	21017	ABL1,GSTP1,SRC,JAK2,IRAK1
GO:BP	cellular response to molecule of fungal origin	GO:0071226	1	4	99	1	21017	SYK
GO:BP	regulation of mast cell proliferation	GO:0070666	1	7	99	1	21017	KIT
GO:BP	negative regulation of leukocyte proliferation	GO:0070664	1	96	99	4	21017	ERBB2,GSTP1,IL2,PTPN6
GO:BP	mast cell proliferation	GO:0070662	1	7	99	1	21017	KIT
GO:BP	protein modification by small protein conjugation or removal	GO:0070647	1	962	99	3	21017	ABL1,HSP90AA1,HDAC6
GO:BP	ciliary neurotrophic factor-mediated signaling pathway	GO:0070120	1	5	99	1	21017	IL6ST
GO:BP	response to UV-A	GO:0070141	1	14	99	2	21017	MMP2,MMP1
GO:BP	enamel mineralization	GO:0070166	1	22	99	1	21017	ITGB6
GO:BP	regulation of biomineral tissue development	GO:0070167	1	101	99	1	21017	CCR1
GO:BP	negative regulation of biomineral tissue development	GO:0070168	1	28	99	1	21017	CCR1
GO:BP	chromosome organization involved in meiotic cell cycle	GO:0070192	1	66	99	3	21017	RAD51,CCNE2,CCNE1
GO:BP	regulation of establishment of protein localization	GO:0070201	1	539	99	9	21017	ERBB2,HSP90AA1,SRC,JAK2,HDAC6,HSPA8,PTPN11,CHRM1,F2R
GO:BP	lymphocyte apoptotic process	GO:0070227	1	81	99	1	21017	IL2
GO:BP	regulation of lymphocyte apoptotic process	GO:0070228	1	59	99	1	21017	IL2
GO:BP	negative regulation of lymphocyte apoptotic process	GO:0070229	1	37	99	1	21017	IL2
GO:BP	sarcoplasmic reticulum calcium ion transport	GO:0070296	1	41	99	1	21017	GSTM2
GO:BP	cellular response to hydrogen peroxide	GO:0070301	1	66	99	3	21017	ABL1,SRC,HDAC6
GO:BP	regulation of stress-activated protein kinase signaling cascade	GO:0070302	1	43	99	2	21017	GSTP1,MAP2K1
GO:BP	pigment cell differentiation	GO:0050931	1	36	99	1	21017	KIT
GO:BP	negative regulation of stress-activated protein kinase signaling cascade	GO:0070303	1	10	99	1	21017	GSTP1
GO:BP	negative regulation of G0 to G1 transition	GO:0070317	1	6	99	1	21017	CHEK1
GO:BP	hepatocyte differentiation	GO:0070365	1	15	99	1	21017	CYP1A1
GO:BP	negative regulation of ERK1 and ERK2 cascade	GO:0070373	1	67	99	2	21017	ABL1,GSTP1
GO:BP	cellular detoxification of nitrogen compound	GO:0070458	1	5	99	1	21017	GSTM2
GO:BP	thrombin-activated receptor signaling pathway	GO:0070493	1	13	99	2	21017	MET,F2R
GO:BP	regulation of thrombin-activated receptor signaling pathway	GO:0070494	1	3	99	1	21017	MET
GO:BP	negative regulation of thrombin-activated receptor signaling pathway	GO:0070495	1	3	99	1	21017	MET
GO:BP	interleukin-1-mediated signaling pathway	GO:0070498	1	29	99	1	21017	IRAK1
GO:BP	regulation of microtubule cytoskeleton organization	GO:0070507	1	164	99	3	21017	ABL1,HDAC6,MET
GO:BP	response to fatty acid	GO:0070542	1	57	99	1	21017	SRC
GO:BP	regulation of neuron projection regeneration	GO:0070570	1	32	99	1	21017	MAP2K1
GO:BP	protein localization to mitochondrion	GO:0070585	1	128	99	1	21017	HSP90AA1
GO:BP	regulation of protein processing	GO:0070613	1	63	99	1	21017	SRC
GO:BP	regulation of G0 to G1 transition	GO:0070316	1	36	99	1	21017	CHEK1
GO:BP	establishment of protein localization to vacuole	GO:0072666	1	65	99	1	21017	HSPA8
GO:BP	negative regulation of chemotaxis	GO:0050922	1	62	99	2	21017	CYP19A1,HDAC6
GO:BP	negative chemotaxis	GO:0050919	1	47	99	2	21017	ITGB3,ITGAV
GO:BP	multi-organism reproductive process	GO:0044703	1	203	99	5	21017	CYP1A1,MMP2,ITGB3,PGR,ITGA5
GO:BP	multi-multicellular organism process	GO:0044706	1	212	99	5	21017	CYP1A1,MMP2,ITGB3,PGR,ITGA5
GO:BP	mitotic DNA damage checkpoint signaling	GO:0044773	1	87	99	2	21017	CHEK1,CDK2
GO:BP	mitotic DNA integrity checkpoint signaling	GO:0044774	1	91	99	2	21017	CHEK1,CDK2
GO:BP	cilium organization	GO:0044782	1	418	99	3	21017	HDAC6,PLK4,LPAR1
GO:BP	mitotic G2/M transition checkpoint	GO:0044818	1	53	99	1	21017	CHEK1
GO:BP	mitotic G1/S transition checkpoint signaling	GO:0044819	1	33	99	1	21017	CDK2
GO:BP	double-strand break repair via synthesis-dependent strand annealing	GO:0045003	1	8	99	1	21017	RAD51
GO:BP	DNA-templated DNA replication maintenance of fidelity	GO:0045005	1	57	99	1	21017	RAD51
GO:BP	early endosome to late endosome transport	GO:0045022	1	42	99	2	21017	SRC,MAP2K1
GO:BP	G0 to G1 transition	GO:0045023	1	38	99	1	21017	CHEK1
GO:BP	protein insertion into mitochondrial outer membrane	GO:0045040	1	15	99	1	21017	HSP90AA1
GO:BP	regulated exocytosis	GO:0045055	1	229	99	2	21017	KIT,SYK
GO:BP	transcytosis	GO:0045056	1	22	99	1	21017	SRC
GO:BP	T cell selection	GO:0045058	1	57	99	3	21017	JAK1,SYK,IL6ST
GO:BP	regulatory T cell differentiation	GO:0045066	1	39	99	1	21017	IL2
GO:BP	regulation of viral genome replication	GO:0045069	1	85	99	1	21017	TOP2A
GO:BP	positive regulation of viral genome replication	GO:0045070	1	31	99	1	21017	TOP2A
GO:BP	regulation of single stranded viral RNA replication via double stranded DNA intermediate	GO:0045091	1	19	99	1	21017	TOP2A
GO:BP	cellular extravasation	GO:0045123	1	75	99	3	21017	ITGAL,ITGA4,ITGB7
GO:BP	regulation of bone resorption	GO:0045124	1	45	99	3	21017	SRC,ITGB3,SYK
GO:BP	meiotic chromosome segregation	GO:0045132	1	93	99	3	21017	CCNE2,CCNB2,CCNE1
GO:BP	homologous chromosome segregation	GO:0045143	1	67	99	2	21017	CCNE2,CCNE1
GO:BP	cell fate commitment	GO:0045165	1	291	99	3	21017	JAK1,ERBB4,IL6ST
GO:BP	establishment of protein localization	GO:0045184	1	1925	99	10	21017	ERBB2,HSP90AA1,SRC,JAK2,HDAC6,HSPA8,PTPN11,CHRM1,SYK,F2R
GO:BP	regulation of circadian sleep/wake cycle, sleep	GO:0045187	1	15	99	1	21017	CHRNB2
GO:BP	isotype switching	GO:0045190	1	54	99	1	21017	IL2
GO:BP	dendritic cell proliferation	GO:0044565	1	3	99	1	21017	TBK1
GO:BP	regulation of isotype switching	GO:0045191	1	38	99	1	21017	IL2
GO:BP	secondary metabolite biosynthetic process	GO:0044550	1	26	99	1	21017	CYP1A2
GO:BP	biological process involved in symbiotic interaction	GO:0044403	1	311	99	6	21017	SRC,ITGB3,ITGAV,ITGA5,ITGB7,ITGB6
GO:BP	positive regulation of GTPase activity	GO:0043547	1	142	99	1	21017	F2R
GO:BP	ear development	GO:0043583	1	234	99	1	21017	PTPN11
GO:BP	tongue development	GO:0043586	1	21	99	1	21017	KIT
GO:BP	skin development	GO:0043588	1	322	99	3	21017	MAP2K1,MET,ITGB6
GO:BP	amide metabolic process	GO:0043603	1	452	99	4	21017	CYP2C9,GSTM2,GSTP1,CHRNA7
GO:BP	modification-dependent macromolecule catabolic process	GO:0043632	1	617	99	2	21017	HDAC6,CDK2
GO:BP	linoleic acid metabolic process	GO:0043651	1	21	99	2	21017	GSTM2,GSTP1
GO:BP	mitochondrial fragmentation involved in apoptotic process	GO:0043653	1	10	99	1	21017	ERBB4
GO:BP	post-translational protein modification	GO:0043687	1	1013	99	5	21017	ABL1,HSP90AA1,JAK2,HDAC6,CDK2
GO:BP	dedifferentiation	GO:0043696	1	8	99	1	21017	CDK6
GO:BP	cell dedifferentiation	GO:0043697	1	8	99	1	21017	CDK6
GO:BP	regulation of biological process involved in symbiotic interaction	GO:0043903	1	64	99	1	21017	ITGAV
GO:BP	protein-containing complex organization	GO:0043933	1	3419	99	14	21017	ABL1,HSP90AA1,RAD51,SRC,JAK2,HDAC6,HSPA8,PTPN11,TK1,IKBKE,SYK,MET,CHRNA3,MMP1
GO:BP	regulation of cAMP-mediated signaling	GO:0043949	1	35	99	1	21017	LPAR1
GO:BP	negative regulation of cAMP-mediated signaling	GO:0043951	1	12	99	1	21017	LPAR1
GO:BP	cellular component maintenance	GO:0043954	1	73	99	2	21017	ITGB3,F2R
GO:BP	glucan metabolic process	GO:0044042	1	78	99	1	21017	IL6ST
GO:BP	regulation of endocrine process	GO:0044060	1	40	99	3	21017	CYP19A1,PTPN11,F2R
GO:BP	cellular component biogenesis	GO:0044085	1	4910	99	26	21017	ABL1,HSP90AA1,RAD51,APP,SRC,JAK2,KIT,HDAC6,HSPA8,PTPN11,ITGB3,CDK2,KIF11,CCNB2,PLK4,TK1,IKBKE,SYK,MET,LPAR3,LPAR1,CHRNB2,CHRNA3,ITGA5,MMP1,ERBB4
GO:BP	primary metabolic process	GO:0044238	1	12419	99	71	21017	CYP2C9,ERBB2,ABL1,HSP90AA1,RAD51,CYP11B2,APP,ALK,GSTM2,GSTP1,HPGDS,SRC,JAK2,CYP1A2,CYP1A1,SRD5A1,CYP11B1,CYP2A6,CYP17A1,EPHX1,SRD5A2,HSD17B3,HSD17B2,CYP19A1,MMP2,KIT,TBK1,MAPK11,CHUK,HDAC6,HSPA8,PTPN11,ITGB3,LCK,JAK1,IL2,FEN1,CHRNA7,PGR,CDC25A,CHEK1,CCNE2,CDK2,TOP2A,PLK4,TK1,CDK6,MAP2K1,IRAK1,IKBKE,CDK7,ESR2,SYK,MET,CDC25B,CCNE1,CCNH,CDC7,CXCR3,F2R,CHRNB2,CHRNA4,CHRNA3,ITGAV,ITGA5,MMP1,PTPN6,ERBB…
GO:BP	sulfur compound biosynthetic process	GO:0044272	1	177	99	1	21017	GSTP1
GO:BP	small molecule metabolic process	GO:0044281	1	1795	99	19	21017	CYP2C9,CYP11B2,APP,GSTM2,GSTP1,HPGDS,SRC,CYP1A2,CYP1A1,CYP11B1,CYP2A6,EPHX1,SRD5A2,HSD17B3,CYP19A1,KIT,HSPA8,TK1,SYK
GO:BP	small molecule catabolic process	GO:0044282	1	379	99	1	21017	CYP1A1
GO:BP	wound healing, spreading of cells	GO:0044319	1	41	99	3	21017	ITGB3,ITGAV,ITGA5
GO:BP	type B pancreatic cell proliferation	GO:0044342	1	27	99	1	21017	MAP2K1
GO:BP	cellular response to fibroblast growth factor stimulus	GO:0044344	1	108	99	2	21017	PTPN11,FGFR3
GO:BP	protein localization to cytoskeleton	GO:0044380	1	61	99	1	21017	ABL1
GO:BP	NLRP3 inflammasome complex assembly	GO:0044546	1	38	99	1	21017	HSPA8
GO:BP	protein acylation	GO:0043543	1	90	99	1	21017	HDAC6
GO:BP	cell-cell junction organization	GO:0045216	1	216	99	2	21017	SRC,F2R
GO:BP	external encapsulating structure organization	GO:0045229	1	327	99	5	21017	ABL1,APP,MMP2,ITGB3,MMP1
GO:BP	regulation of erythrocyte differentiation	GO:0045646	1	44	99	1	21017	CDK6
GO:BP	regulation of monocyte differentiation	GO:0045655	1	19	99	1	21017	CDK6
GO:BP	negative regulation of monocyte differentiation	GO:0045656	1	7	99	1	21017	CDK6
GO:BP	regulation of neuron differentiation	GO:0045664	1	199	99	2	21017	APP,ALK
GO:BP	negative regulation of neuron differentiation	GO:0045665	1	74	99	1	21017	APP
GO:BP	regulation of osteoblast differentiation	GO:0045667	1	130	99	2	21017	CDK6,IL6ST
GO:BP	negative regulation of osteoblast differentiation	GO:0045668	1	50	99	1	21017	CDK6
GO:BP	positive regulation of osteoblast differentiation	GO:0045669	1	69	99	1	21017	IL6ST
GO:BP	regulation of osteoclast differentiation	GO:0045670	1	72	99	1	21017	CCR1
GO:BP	positive regulation of osteoclast differentiation	GO:0045672	1	29	99	1	21017	CCR1
GO:BP	regulation of glial cell differentiation	GO:0045685	1	77	99	1	21017	IL6ST
GO:BP	positive regulation of glial cell differentiation	GO:0045687	1	46	99	1	21017	IL6ST
GO:BP	positive regulation of translation	GO:0045727	1	136	99	1	21017	ERBB2
GO:BP	positive regulation of protein catabolic process	GO:0045732	1	214	99	1	21017	HSP90AA1
GO:BP	negative regulation of DNA repair	GO:0045738	1	37	99	1	21017	ABL1
GO:BP	positive regulation of DNA replication	GO:0045740	1	43	99	3	21017	CDC25A,CDK2,CDC7
GO:BP	negative regulation of G protein-coupled receptor signaling pathway	GO:0045744	1	60	99	1	21017	MET
GO:BP	positive regulation of G protein-coupled receptor signaling pathway	GO:0045745	1	34	99	1	21017	ITGB3
GO:BP	positive regulation of Notch signaling pathway	GO:0045747	1	48	99	3	21017	SRC,KIT,IL6ST
GO:BP	negative regulation of action potential	GO:0045759	1	6	99	1	21017	CHRNB2
GO:BP	positive regulation of blood pressure	GO:0045777	1	32	99	1	21017	CYP11B2
GO:BP	positive regulation of ossification	GO:0045778	1	54	99	1	21017	PTPN11
GO:BP	negative regulation of cell cycle	GO:0045786	1	388	99	6	21017	ABL1,RAD51,PTPN11,CHEK1,CDK2,CDK6
GO:BP	positive regulation of cell size	GO:0045793	1	13	99	1	21017	HSP90AA1
GO:BP	negative regulation of endocytosis	GO:0045806	1	67	99	2	21017	ITGB3,ITGAV
GO:BP	positive regulation of endocytosis	GO:0045807	1	152	99	1	21017	SYK
GO:BP	negative regulation of gene expression, epigenetic	GO:0045814	1	158	99	3	21017	HDAC6,CHEK1,CDK2
GO:BP	positive regulation of myeloid cell differentiation	GO:0045639	1	102	99	1	21017	CCR1
GO:BP	cell-cell junction maintenance	GO:0045217	1	17	99	1	21017	F2R
GO:BP	negative regulation of myeloid cell differentiation	GO:0045638	1	96	99	1	21017	CDK6
GO:BP	negative regulation of T-helper cell differentiation	GO:0045623	1	18	99	1	21017	IL2
GO:BP	cellular respiration	GO:0045333	1	244	99	1	21017	CYP1A2
GO:BP	MHC class II biosynthetic process	GO:0045342	1	19	99	1	21017	JAK2
GO:BP	regulation of MHC class II biosynthetic process	GO:0045346	1	18	99	1	21017	JAK2
GO:BP	positive regulation of MHC class II biosynthetic process	GO:0045348	1	14	99	1	21017	JAK2
GO:BP	regulation of nitric oxide biosynthetic process	GO:0045428	1	58	99	2	21017	HSP90AA1,JAK2
GO:BP	positive regulation of nitric oxide biosynthetic process	GO:0045429	1	39	99	2	21017	HSP90AA1,JAK2
GO:BP	fat cell differentiation	GO:0045444	1	238	99	1	21017	HDAC6
GO:BP	endothelial cell differentiation	GO:0045446	1	113	99	1	21017	MET
GO:BP	bone resorption	GO:0045453	1	69	99	3	21017	SRC,ITGB3,SYK
GO:BP	response to ethanol	GO:0045471	1	125	99	2	21017	IL2,CHRNB2
GO:BP	mast cell activation	GO:0045576	1	71	99	3	21017	KIT,SYK,PTPN6
GO:BP	regulation of B cell differentiation	GO:0045577	1	35	99	3	21017	IL2,SYK,PTPN6
GO:BP	positive regulation of B cell differentiation	GO:0045579	1	17	99	2	21017	IL2,SYK
GO:BP	regulation of T cell differentiation	GO:0045580	1	183	99	4	21017	ERBB2,ABL1,IL2,SYK
GO:BP	negative regulation of T cell differentiation	GO:0045581	1	49	99	2	21017	ERBB2,IL2
GO:BP	positive regulation of T cell differentiation	GO:0045582	1	119	99	2	21017	IL2,SYK
GO:BP	regulation of gamma-delta T cell differentiation	GO:0045586	1	9	99	1	21017	SYK
GO:BP	positive regulation of gamma-delta T cell differentiation	GO:0045588	1	7	99	1	21017	SYK
GO:BP	regulation of regulatory T cell differentiation	GO:0045589	1	35	99	1	21017	IL2
GO:BP	positive regulation of regulatory T cell differentiation	GO:0045591	1	24	99	1	21017	IL2
GO:BP	negative regulation of cell differentiation	GO:0045596	1	680	99	8	21017	ERBB2,APP,HDAC6,PTPN11,ITGB3,IL2,CDK6,ITGAV
GO:BP	positive regulation of cell differentiation	GO:0045597	1	866	99	10	21017	JAK2,KIT,MAPK11,HDAC6,IL2,MAP2K1,CCR1,SYK,LPAR3,IL6ST
GO:BP	regulation of fat cell differentiation	GO:0045598	1	132	99	1	21017	HDAC6
GO:BP	regulation of lymphocyte differentiation	GO:0045619	1	215	99	5	21017	ERBB2,ABL1,IL2,SYK,PTPN6
GO:BP	negative regulation of lymphocyte differentiation	GO:0045620	1	59	99	2	21017	ERBB2,IL2
GO:BP	positive regulation of lymphocyte differentiation	GO:0045621	1	134	99	2	21017	IL2,SYK
GO:BP	regulation of T-helper cell differentiation	GO:0045622	1	43	99	1	21017	IL2
GO:BP	regulation of myeloid cell differentiation	GO:0045637	1	215	99	2	21017	CDK6,CCR1
GO:BP	positive regulation of glycolytic process	GO:0045821	1	22	99	1	21017	APP
GO:BP	endothelial cell migration	GO:0043542	1	220	99	3	21017	ABL1,ITGB3,MET
GO:BP	regulation of blood vessel endothelial cell migration	GO:0043535	1	92	99	1	21017	ABL1
GO:BP	response to starvation	GO:0042594	1	218	99	2	21017	SRD5A1,HSPA8
GO:BP	muscle cell differentiation	GO:0042692	1	397	99	4	21017	KIT,MAPK11,CHUK,CHRNB1
GO:BP	ovulation cycle	GO:0042698	1	72	99	3	21017	SRC,MMP2,PGR
GO:BP	defense response to bacterium	GO:0042742	1	326	99	2	21017	TBK1,SYK
GO:BP	hydrogen peroxide metabolic process	GO:0042743	1	55	99	3	21017	CYP1A2,CYP1A1,HDAC6
GO:BP	circadian sleep/wake cycle	GO:0042745	1	21	99	1	21017	CHRNB2
GO:BP	circadian sleep/wake cycle, REM sleep	GO:0042747	1	4	99	1	21017	CHRNB2
GO:BP	regulation of circadian sleep/wake cycle	GO:0042749	1	19	99	1	21017	CHRNB2
GO:BP	regulation of circadian rhythm	GO:0042752	1	114	99	2	21017	TOP2A,CHRNB2
GO:BP	signal transduction in response to DNA damage	GO:0042770	1	196	99	5	21017	ABL1,RAD51,PTPN11,CHEK1,CDK2
GO:BP	snRNA transcription by RNA polymerase II	GO:0042795	1	16	99	1	21017	CDK7
GO:BP	amide transport	GO:0042886	1	322	99	2	21017	JAK2,PTPN11
GO:BP	9-cis-retinoic acid biosynthetic process	GO:0042904	1	4	99	1	21017	CYP1A1
GO:BP	9-cis-retinoic acid metabolic process	GO:0042905	1	4	99	1	21017	CYP1A1
GO:BP	activation of Janus kinase activity	GO:0042976	1	5	99	1	21017	JAK2
GO:BP	amyloid precursor protein metabolic process	GO:0042982	1	74	99	1	21017	CHRNA7
GO:BP	amyloid precursor protein catabolic process	GO:0042987	1	56	99	1	21017	CHRNA7
GO:BP	chordate embryonic development	GO:0043009	1	669	99	7	21017	ABL1,HSD17B2,CHEK1,CCNB2,PLK4,MAP2K1,LPAR6
GO:BP	camera-type eye development	GO:0043010	1	352	99	1	21017	CYP1A1
GO:BP	myeloid dendritic cell differentiation	GO:0043011	1	20	99	1	21017	ITGB6
GO:BP	T cell homeostasis	GO:0043029	1	48	99	2	21017	IL2,CCNB2
GO:BP	extracellular structure organization	GO:0043062	1	326	99	5	21017	ABL1,APP,MMP2,ITGB3,MMP1
GO:BP	negative regulation of catalytic activity	GO:0043086	1	319	99	3	21017	ABL1,GSTP1,HDAC6
GO:BP	regulation of GTPase activity	GO:0043087	1	210	99	2	21017	MET,F2R
GO:BP	receptor clustering	GO:0043113	1	59	99	3	21017	ITGAL,ITGA4,ITGB7
GO:BP	regulation of vascular permeability	GO:0043114	1	50	99	2	21017	SRC,CXCR2
GO:BP	positive regulation of vascular permeability	GO:0043117	1	18	99	1	21017	CXCR2
GO:BP	glucose homeostasis	GO:0042593	1	259	99	2	21017	CYP11B1,PTPN11
GO:BP	negative regulation of canonical NF-kappaB signal transduction	GO:0043124	1	56	99	1	21017	GSTP1
GO:BP	retinoic acid metabolic process	GO:0042573	1	33	99	1	21017	CYP1A1
GO:BP	superoxide anion generation	GO:0042554	1	42	99	2	21017	GSTP1,SYK
GO:BP	macrophage activation	GO:0042116	1	107	99	3	21017	APP,JAK2,SYK
GO:BP	neutrophil activation	GO:0042119	1	42	99	2	21017	CXCR2,SYK
GO:BP	negative regulation of T cell proliferation	GO:0042130	1	72	99	2	21017	ERBB2,PTPN6
GO:BP	DNA strand invasion	GO:0042148	1	6	99	1	21017	RAD51
GO:BP	lipoprotein metabolic process	GO:0042157	1	91	99	2	21017	ITGB3,ITGAV
GO:BP	regulation of protein catabolic process	GO:0042176	1	372	99	2	21017	HSP90AA1,CDK2
GO:BP	response to cocaine	GO:0042220	1	53	99	2	21017	HSP90AA1,CHRNB2
GO:BP	tissue regeneration	GO:0042246	1	81	99	1	21017	ERBB4
GO:BP	natural killer cell mediated cytotoxicity	GO:0042267	1	73	99	1	21017	PTPN6
GO:BP	regulation of protein import into nucleus	GO:0042306	1	61	99	2	21017	HSP90AA1,JAK2
GO:BP	positive regulation of protein import into nucleus	GO:0042307	1	42	99	2	21017	HSP90AA1,JAK2
GO:BP	vasoconstriction	GO:0042310	1	88	99	4	21017	ABL1,MMP2,ITGA4,F2R
GO:BP	regulation of circadian sleep/wake cycle, REM sleep	GO:0042320	1	4	99	1	21017	CHRNB2
GO:BP	negative regulation of phosphorylation	GO:0042326	1	288	99	4	21017	ABL1,GSTP1,IL2,PTPN6
GO:BP	vitamin D metabolic process	GO:0042359	1	21	99	1	21017	CYP1A1
GO:BP	dopamine metabolic process	GO:0042417	1	41	99	1	21017	CHRNB2
GO:BP	serotonin metabolic process	GO:0042428	1	11	99	1	21017	SRD5A1
GO:BP	indole-containing compound metabolic process	GO:0042430	1	25	99	1	21017	SRD5A1
GO:BP	hormone catabolic process	GO:0042447	1	11	99	2	21017	SRD5A1,CYP19A1
GO:BP	progesterone metabolic process	GO:0042448	1	17	99	2	21017	SRD5A1,CYP17A1
GO:BP	odontogenesis of dentin-containing tooth	GO:0042475	1	95	99	1	21017	ITGB6
GO:BP	odontogenesis	GO:0042476	1	135	99	2	21017	SRC,ITGB6
GO:BP	gamma-delta T cell differentiation	GO:0042492	1	13	99	1	21017	SYK
GO:BP	benzene-containing compound metabolic process	GO:0042537	1	26	99	2	21017	GSTM2,SRD5A2
GO:BP	response to hydrogen peroxide	GO:0042542	1	97	99	4	21017	ABL1,SRC,MMP2,HDAC6
GO:BP	neuron maturation	GO:0042551	1	49	99	1	21017	APP
GO:BP	myelination	GO:0042552	1	155	99	3	21017	ERBB2,MAP2K1,LPAR1
GO:BP	retinol metabolic process	GO:0042572	1	53	99	2	21017	CYP1A2,CYP1A1
GO:BP	positive regulation of blood vessel endothelial cell migration	GO:0043536	1	55	99	1	21017	ABL1
GO:BP	surfactant homeostasis	GO:0043129	1	18	99	1	21017	ITGB6
GO:BP	DNA replication, removal of RNA primer	GO:0043137	1	4	99	1	21017	FEN1
GO:BP	mycotoxin metabolic process	GO:0043385	1	7	99	1	21017	CYP1A2
GO:BP	negative regulation of DNA binding	GO:0043392	1	30	99	1	21017	JAK2
GO:BP	regulation of protein binding	GO:0043393	1	126	99	3	21017	ABL1,APP,ITGA4
GO:BP	cortisol secretion	GO:0043400	1	5	99	1	21017	PTPN11
GO:BP	steroid hormone receptor signaling pathway	GO:0043401	1	140	99	5	21017	SRC,JAK2,HDAC6,PGR,ESR2
GO:BP	regulation of MAP kinase activity	GO:0043405	1	124	99	2	21017	ERBB2,GSTP1
GO:BP	positive regulation of MAP kinase activity	GO:0043406	1	77	99	1	21017	ERBB2
GO:BP	negative regulation of MAP kinase activity	GO:0043407	1	43	99	1	21017	GSTP1
GO:BP	negative regulation of MAPK cascade	GO:0043409	1	158	99	3	21017	ABL1,GSTP1,PTPN6
GO:BP	negative regulation of DNA-binding transcription factor activity	GO:0043433	1	143	99	2	21017	CHUK,IRAK1
GO:BP	oxoacid metabolic process	GO:0043436	1	927	99	12	21017	CYP2C9,APP,GSTM2,GSTP1,HPGDS,CYP1A2,CYP1A1,CYP2A6,EPHX1,SRD5A2,KIT,SYK
GO:BP	alkene metabolic process	GO:0043449	1	2	99	1	21017	CYP1A1
GO:BP	regulation of generation of precursor metabolites and energy	GO:0043467	1	137	99	1	21017	APP
GO:BP	regulation of carbohydrate catabolic process	GO:0043470	1	61	99	1	21017	APP
GO:BP	pigmentation	GO:0043473	1	115	99	1	21017	KIT
GO:BP	regulation of RNA stability	GO:0043487	1	185	99	1	21017	IKBKE
GO:BP	regulation of mRNA stability	GO:0043488	1	173	99	1	21017	IKBKE
GO:BP	RNA stabilization	GO:0043489	1	75	99	1	21017	IKBKE
GO:BP	regulation of protein homodimerization activity	GO:0043496	1	1	99	1	21017	ITGA4
GO:BP	muscle adaptation	GO:0043500	1	106	99	1	21017	IL6ST
GO:BP	regulation of muscle adaptation	GO:0043502	1	80	99	1	21017	IL6ST
GO:BP	regulation of JUN kinase activity	GO:0043506	1	40	99	1	21017	GSTP1
GO:BP	negative regulation of JUN kinase activity	GO:0043508	1	13	99	1	21017	GSTP1
GO:BP	regulation of neuron apoptotic process	GO:0043523	1	231	99	5	21017	ABL1,JAK2,MMP2,F2R,IL6ST
GO:BP	negative regulation of neuron apoptotic process	GO:0043524	1	161	99	3	21017	JAK2,F2R,IL6ST
GO:BP	positive regulation of neuron apoptotic process	GO:0043525	1	57	99	2	21017	ABL1,MMP2
GO:BP	blood vessel endothelial cell migration	GO:0043534	1	118	99	1	21017	ABL1
GO:BP	CD4-positive, alpha-beta T cell lineage commitment	GO:0043373	1	25	99	2	21017	JAK1,IL6ST
GO:BP	erythrocyte enucleation	GO:0043131	1	5	99	1	21017	HDAC6
GO:BP	negative regulation of CD4-positive, alpha-beta T cell differentiation	GO:0043371	1	22	99	1	21017	IL2
GO:BP	CD4-positive or CD8-positive, alpha-beta T cell lineage commitment	GO:0043369	1	29	99	2	21017	JAK1,IL6ST
GO:BP	stress fiber assembly	GO:0043149	1	108	99	4	21017	ABL1,SRC,MET,LPAR1
GO:BP	proteasome-mediated ubiquitin-dependent protein catabolic process	GO:0043161	1	400	99	1	21017	CDK2
GO:BP	ubiquitin-dependent protein catabolic process via the multivesicular body sorting pathway	GO:0043162	1	38	99	1	21017	HDAC6
GO:BP	macromolecule metabolic process	GO:0043170	1	12088	99	59	21017	ERBB2,ABL1,HSP90AA1,RAD51,APP,ALK,GSTP1,SRC,JAK2,CYP1A2,MMP2,KIT,TBK1,MAPK11,CHUK,HDAC6,HSPA8,PTPN11,ITGB3,LCK,JAK1,IL2,FEN1,CHRNA7,PGR,CDC25A,CHEK1,CCNE2,CDK2,TOP2A,PLK4,TK1,CDK6,MAP2K1,IRAK1,IKBKE,CDK7,CCR1,ESR2,SYK,MET,CDC25B,CCNE1,CCNH,CDC7,CXCR3,F2R,LPAR3,CHRNA4,CHRNA3,ITGAV,ITGA5,MMP1,PTPN6,ERBB4,FGFR3,IL6ST,ITGB6,TYK2
GO:BP	response to amino acid	GO:0043200	1	128	99	2	21017	MMP2,CHUK
GO:BP	negative regulation of protein-containing complex disassembly	GO:0043242	1	82	99	1	21017	HDAC6
GO:BP	regulation of protein-containing complex disassembly	GO:0043244	1	125	99	1	21017	HDAC6
GO:BP	erythrocyte maturation	GO:0043249	1	22	99	1	21017	HDAC6
GO:BP	regulation of monoatomic ion transport	GO:0043269	1	449	99	8	21017	ABL1,GSTM2,ITGB3,CCR1,CHRM1,CXCR3,F2R,PTPN6
GO:BP	positive regulation of monoatomic ion transport	GO:0043270	1	209	99	6	21017	ABL1,GSTM2,CCR1,CHRM1,CXCR3,F2R
GO:BP	negative regulation of monoatomic ion transport	GO:0043271	1	116	99	1	21017	GSTM2
GO:BP	anoikis	GO:0043276	1	35	99	2	21017	SRC,ITGA5
GO:BP	apoptotic cell clearance	GO:0043277	1	48	99	2	21017	ITGB3,ITGAV
GO:BP	leukocyte degranulation	GO:0043299	1	84	99	2	21017	KIT,SYK
GO:BP	regulation of leukocyte degranulation	GO:0043300	1	48	99	1	21017	SYK
GO:BP	positive regulation of leukocyte degranulation	GO:0043302	1	26	99	1	21017	SYK
GO:BP	mast cell degranulation	GO:0043303	1	56	99	2	21017	KIT,SYK
GO:BP	regulation of mast cell degranulation	GO:0043304	1	30	99	1	21017	SYK
GO:BP	positive regulation of mast cell degranulation	GO:0043306	1	15	99	1	21017	SYK
GO:BP	neutrophil degranulation	GO:0043312	1	12	99	1	21017	SYK
GO:BP	regulation of neutrophil degranulation	GO:0043313	1	8	99	1	21017	SYK
GO:BP	protein unfolding	GO:0043335	1	5	99	1	21017	HSP90AA1
GO:BP	enucleate erythrocyte differentiation	GO:0043353	1	14	99	1	21017	HDAC6
GO:BP	enucleate erythrocyte maturation	GO:0043354	1	5	99	1	21017	HDAC6
GO:BP	beta selection	GO:0043366	1	3	99	1	21017	SYK
GO:BP	CD4-positive, alpha-beta T cell differentiation	GO:0043367	1	97	99	3	21017	JAK1,IL2,IL6ST
GO:BP	positive T cell selection	GO:0043368	1	44	99	2	21017	JAK1,IL6ST
GO:BP	regulation of CD4-positive, alpha-beta T cell differentiation	GO:0043370	1	56	99	1	21017	IL2
GO:BP	positive regulation of heart contraction	GO:0045823	1	37	99	1	21017	HSP90AA1
GO:BP	positive regulation of isotype switching	GO:0045830	1	29	99	1	21017	IL2
GO:BP	negative regulation of lipid metabolic process	GO:0045833	1	101	99	1	21017	ALK
GO:BP	regulation of collateral sprouting	GO:0048670	1	22	99	1	21017	LPAR3
GO:BP	positive regulation of collateral sprouting	GO:0048672	1	11	99	1	21017	LPAR3
GO:BP	axon extension	GO:0048675	1	124	99	2	21017	ABL1,HDAC6
GO:BP	response to axon injury	GO:0048678	1	81	99	3	21017	JAK2,MMP2,MAP2K1
GO:BP	regulation of axon regeneration	GO:0048679	1	29	99	1	21017	MAP2K1
GO:BP	skeletal system morphogenesis	GO:0048705	1	234	99	2	21017	MMP2,FGFR3
GO:BP	oligodendrocyte differentiation	GO:0048709	1	107	99	2	21017	ERBB2,LPAR1
GO:BP	regulation of astrocyte differentiation	GO:0048710	1	29	99	1	21017	IL6ST
GO:BP	positive regulation of astrocyte differentiation	GO:0048711	1	12	99	1	21017	IL6ST
GO:BP	tissue morphogenesis	GO:0048729	1	613	99	10	21017	ABL1,SRC,MMP2,ITGB3,PGR,CXCR2,MET,ITGAV,ITGA5,ERBB4
GO:BP	cardiac muscle tissue development	GO:0048738	1	229	99	3	21017	ABL1,MAPK11,ERBB4
GO:BP	branching morphogenesis of an epithelial tube	GO:0048754	1	157	99	4	21017	ABL1,SRC,PGR,MET
GO:BP	mesenchymal cell differentiation	GO:0048762	1	248	99	1	21017	ERBB4
GO:BP	animal organ maturation	GO:0048799	1	33	99	1	21017	FGFR3
GO:BP	dendrite morphogenesis	GO:0048813	1	142	99	4	21017	HDAC6,CHRNA7,CHRNB2,CHRNA3
GO:BP	regulation of dendrite morphogenesis	GO:0048814	1	64	99	3	21017	HDAC6,CHRNB2,CHRNA3
GO:BP	erythrocyte development	GO:0048821	1	43	99	1	21017	HDAC6
GO:BP	enucleate erythrocyte development	GO:0048822	1	7	99	1	21017	HDAC6
GO:BP	inner ear development	GO:0048839	1	207	99	1	21017	PTPN11
GO:BP	regulation of axon extension involved in axon guidance	GO:0048841	1	34	99	1	21017	HDAC6
GO:BP	negative regulation of axon extension involved in axon guidance	GO:0048843	1	28	99	1	21017	HDAC6
GO:BP	axon extension involved in axon guidance	GO:0048846	1	38	99	1	21017	HDAC6
GO:BP	neural nucleus development	GO:0048857	1	70	99	1	21017	CHRNB2
GO:BP	leukemia inhibitory factor signaling pathway	GO:0048861	1	4	99	1	21017	IL6ST
GO:BP	stem cell differentiation	GO:0048863	1	245	99	4	21017	ABL1,KIT,CDK6,ERBB4
GO:BP	stem cell development	GO:0048864	1	87	99	1	21017	ERBB4
GO:BP	homeostasis of number of cells within a tissue	GO:0048873	1	36	99	2	21017	PTPN11,F2R
GO:BP	collateral sprouting in absence of injury	GO:0048669	1	5	99	1	21017	APP
GO:BP	sensory system development	GO:0048880	1	414	99	1	21017	CYP1A1
GO:BP	regulation of smooth muscle cell proliferation	GO:0048660	1	140	99	5	21017	SRC,JAK2,MMP2,ITGB3,IRAK1
GO:BP	animal organ formation	GO:0048645	1	70	99	1	21017	MAP2K1
GO:BP	regulation of isotype switching to IgG isotypes	GO:0048302	1	15	99	1	21017	IL2
GO:BP	positive regulation of isotype switching to IgG isotypes	GO:0048304	1	11	99	1	21017	IL2
GO:BP	organelle inheritance	GO:0048308	1	16	99	1	21017	MAP2K1
GO:BP	Golgi inheritance	GO:0048313	1	16	99	1	21017	MAP2K1
GO:BP	mesoderm morphogenesis	GO:0048332	1	76	99	1	21017	ITGB3
GO:BP	mesodermal cell differentiation	GO:0048333	1	33	99	1	21017	ITGB3
GO:BP	cell maturation	GO:0048469	1	208	99	4	21017	APP,HDAC6,PGR,CDC25B
GO:BP	oogenesis	GO:0048477	1	112	99	2	21017	SRC,CDC25B
GO:BP	rhythmic process	GO:0048511	1	300	99	5	21017	SRC,MMP2,PGR,TOP2A,CHRNB2
GO:BP	circadian behavior	GO:0048512	1	43	99	1	21017	CHRNB2
GO:BP	spermatid differentiation	GO:0048515	1	222	99	1	21017	KIT
GO:BP	negative regulation of cellular process	GO:0048523	1	5646	99	42	21017	ERBB2,ABL1,RAD51,APP,ALK,GSTM2,GSTP1,HPGDS,SRC,JAK2,CYP19A1,MMP2,KIT,TBK1,MAPK11,HDAC6,HSPA8,PTPN11,ITGB3,LCK,IL2,CHRNA7,PGR,CHEK1,CDK2,TOP2A,CDK6,MAP2K1,IKBKE,CCR1,CXCR2,ESR2,MET,CCNE1,CXCR3,F2R,LPAR1,ITGAV,ITGA5,PTPN6,ERBB4,IL6ST
GO:BP	positive regulation of viral process	GO:0048524	1	65	99	1	21017	TOP2A
GO:BP	hematopoietic or lymphoid organ development	GO:0048534	1	100	99	3	21017	ABL1,CCNB2,MAP2K1
GO:BP	spleen development	GO:0048536	1	38	99	1	21017	ABL1
GO:BP	thymus development	GO:0048538	1	50	99	3	21017	ABL1,CCNB2,MAP2K1
GO:BP	digestive tract development	GO:0048565	1	134	99	4	21017	SRC,CYP1A1,KIT,IL6ST
GO:BP	embryonic organ development	GO:0048568	1	463	99	3	21017	KIT,PLK4,MAP2K1
GO:BP	negative regulation of response to stimulus	GO:0048585	1	1663	99	14	21017	ABL1,GSTP1,SRC,CYP19A1,TBK1,HDAC6,HSPA8,IL2,SYK,MET,LPAR1,ITGAV,PTPN6,IL6ST
GO:BP	developmental cell growth	GO:0048588	1	234	99	5	21017	ABL1,APP,HDAC6,ITGA4,LPAR3
GO:BP	embryonic morphogenesis	GO:0048598	1	617	99	7	21017	ABL1,MMP2,ITGB3,MAP2K1,ITGA4,ITGAV,ITGA5
GO:BP	oocyte development	GO:0048599	1	63	99	1	21017	CDC25B
GO:BP	multicellular organismal reproductive process	GO:0048609	1	980	99	12	21017	APP,HPGDS,SRC,CYP1A1,MMP2,KIT,PTPN11,PGR,TOP2A,CCNB2,CCNA1,CDC25B
GO:BP	skeletal muscle tissue growth	GO:0048630	1	12	99	2	21017	CHRNA1,CHRND
GO:BP	regulation of developmental growth	GO:0048638	1	322	99	7	21017	ABL1,APP,MAPK11,HDAC6,LPAR3,ERBB4,FGFR3
GO:BP	positive regulation of developmental growth	GO:0048639	1	165	99	2	21017	LPAR3,ERBB4
GO:BP	negative regulation of developmental growth	GO:0048640	1	108	99	3	21017	MAPK11,HDAC6,FGFR3
GO:BP	smooth muscle cell proliferation	GO:0048659	1	144	99	5	21017	SRC,JAK2,MMP2,ITGB3,IRAK1
GO:BP	isotype switching to IgG isotypes	GO:0048291	1	16	99	1	21017	IL2
GO:BP	catecholamine secretion	GO:0050432	1	61	99	3	21017	CHRNB2,CHRNA6,CHRNA4
GO:BP	amyloid-beta metabolic process	GO:0050435	1	57	99	1	21017	CHRNA7
GO:BP	positive regulation of coagulation	GO:0050820	1	30	99	1	21017	F2R
GO:BP	protein stabilization	GO:0050821	1	216	99	3	21017	HSP90AA1,CDK7,CCNH
GO:BP	defense response to Gram-positive bacterium	GO:0050830	1	120	99	1	21017	TBK1
GO:BP	progesterone receptor signaling pathway	GO:0050847	1	12	99	2	21017	SRC,PGR
GO:BP	regulation of calcium-mediated signaling	GO:0050848	1	93	99	2	21017	APP,SYK
GO:BP	positive regulation of calcium-mediated signaling	GO:0050850	1	53	99	2	21017	APP,SYK
GO:BP	antigen receptor-mediated signaling pathway	GO:0050851	1	192	99	4	21017	ABL1,LCK,SYK,PTPN6
GO:BP	T cell receptor signaling pathway	GO:0050852	1	139	99	3	21017	ABL1,LCK,PTPN6
GO:BP	regulation of antigen receptor-mediated signaling pathway	GO:0050854	1	65	99	2	21017	LCK,PTPN6
GO:BP	regulation of T cell receptor signaling pathway	GO:0050856	1	46	99	2	21017	LCK,PTPN6
GO:BP	positive regulation of antigen receptor-mediated signaling pathway	GO:0050857	1	26	99	1	21017	LCK
GO:BP	negative regulation of antigen receptor-mediated signaling pathway	GO:0050858	1	32	99	1	21017	PTPN6
GO:BP	negative regulation of T cell receptor signaling pathway	GO:0050860	1	25	99	1	21017	PTPN6
GO:BP	positive regulation of T cell receptor signaling pathway	GO:0050862	1	18	99	1	21017	LCK
GO:BP	regulation of B cell activation	GO:0050864	1	132	99	4	21017	IL2,SYK,CHRNB2,PTPN6
GO:BP	negative regulation of cell activation	GO:0050866	1	207	99	3	21017	ERBB2,IL2,PTPN6
GO:BP	negative regulation of T cell activation	GO:0050868	1	125	99	3	21017	ERBB2,IL2,PTPN6
GO:BP	positive regulation of B cell activation	GO:0050871	1	86	99	3	21017	IL2,SYK,CHRNB2
GO:BP	neuromuscular process controlling balance	GO:0050885	1	55	99	2	21017	ABL1,APP
GO:BP	endocrine process	GO:0050886	1	93	99	4	21017	CYP11B2,CYP19A1,PTPN11,F2R
GO:BP	multicellular organismal-level water homeostasis	GO:0050891	1	33	99	1	21017	CYP11B2
GO:BP	sensory processing	GO:0050893	1	4	99	1	21017	CHRNA7
GO:BP	leukocyte tethering or rolling	GO:0050901	1	34	99	2	21017	ITGA4,ITGB7
GO:BP	diapedesis	GO:0050904	1	7	99	1	21017	ITGA4
GO:BP	detection of stimulus involved in sensory perception	GO:0050906	1	515	99	1	21017	KIT
GO:BP	detection of mechanical stimulus involved in sensory perception of sound	GO:0050910	1	17	99	1	21017	KIT
GO:BP	positive chemotaxis	GO:0050918	1	71	99	1	21017	MET
GO:BP	regulation of coagulation	GO:0050818	1	74	99	1	21017	F2R
GO:BP	regulation of catecholamine secretion	GO:0050433	1	55	99	3	21017	CHRNB2,CHRNA6,CHRNA4
GO:BP	regulation of synapse organization	GO:0050807	1	242	99	3	21017	ABL1,APP,CHRNB2
GO:BP	regulation of synapse structure or activity	GO:0050803	1	249	99	3	21017	ABL1,APP,CHRNB2
GO:BP	arachidonate secretion	GO:0050482	1	32	99	1	21017	SYK
GO:BP	hydrogen peroxide biosynthetic process	GO:0050665	1	16	99	2	21017	CYP1A2,CYP1A1
GO:BP	negative regulation of lymphocyte proliferation	GO:0050672	1	87	99	3	21017	ERBB2,IL2,PTPN6
GO:BP	positive regulation of epithelial cell proliferation	GO:0050679	1	205	99	5	21017	ERBB2,HDAC6,ITGB3,CCR3,ITGA4
GO:BP	negative regulation of epithelial cell proliferation	GO:0050680	1	136	99	2	21017	CDK6,CXCR3
GO:BP	regulation of defense response to virus	GO:0050688	1	66	99	1	21017	HSP90AA1
GO:BP	regulation of defense response to virus by host	GO:0050691	1	46	99	1	21017	HSP90AA1
GO:BP	regulation of protein secretion	GO:0050708	1	266	99	3	21017	JAK2,PTPN11,F2R
GO:BP	negative regulation of protein secretion	GO:0050709	1	69	99	2	21017	PTPN11,F2R
GO:BP	positive regulation of protein secretion	GO:0050714	1	148	99	1	21017	JAK2
GO:BP	positive regulation of inflammatory response	GO:0050729	1	147	99	3	21017	APP,IL2,IL6ST
GO:BP	negative regulation of peptidyl-tyrosine phosphorylation	GO:0050732	1	41	99	1	21017	PTPN6
GO:BP	regulation of lipoprotein metabolic process	GO:0050746	1	17	99	2	21017	ITGB3,ITGAV
GO:BP	regulation of phagocytosis	GO:0050764	1	97	99	2	21017	SYK,ITGAV
GO:BP	regulation of neurogenesis	GO:0050767	1	388	99	5	21017	KIT,HDAC6,MAP2K1,LPAR3,IL6ST
GO:BP	negative regulation of neurogenesis	GO:0050768	1	147	99	1	21017	HDAC6
GO:BP	positive regulation of neurogenesis	GO:0050769	1	244	99	5	21017	KIT,HDAC6,MAP2K1,LPAR3,IL6ST
GO:BP	regulation of axonogenesis	GO:0050770	1	158	99	3	21017	HDAC6,MAP2K1,LPAR3
GO:BP	negative regulation of axonogenesis	GO:0050771	1	67	99	1	21017	HDAC6
GO:BP	positive regulation of axonogenesis	GO:0050772	1	80	99	2	21017	MAP2K1,LPAR3
GO:BP	positive regulation of dendrite morphogenesis	GO:0050775	1	34	99	1	21017	HDAC6
GO:BP	negative regulation of immune response	GO:0050777	1	192	99	4	21017	SRC,IL2,SYK,PTPN6
GO:BP	regulation of viral process	GO:0050792	1	169	99	1	21017	TOP2A
GO:BP	regulation of behavior	GO:0050795	1	75	99	1	21017	CHRNB2
GO:BP	regulation of insulin secretion	GO:0050796	1	172	99	2	21017	JAK2,PTPN11
GO:BP	activated T cell proliferation	GO:0050798	1	46	99	2	21017	ABL1,IL2
GO:BP	circadian sleep/wake cycle, sleep	GO:0050802	1	16	99	1	21017	CHRNB2
GO:BP	positive regulation of synaptic transmission	GO:0050806	1	177	99	4	21017	ABL1,APP,HDAC6,CHRNA7
GO:BP	lung alveolus development	GO:0048286	1	54	99	2	21017	PGR,ITGB6
GO:BP	organelle fission	GO:0048285	1	498	99	9	21017	RAD51,CHEK1,CCNE2,TOP2A,KIF11,CCNB2,CCNA1,CDC25B,CCNE1
GO:BP	behavioral response to pain	GO:0048266	1	19	99	1	21017	LPAR5
GO:BP	thymidine biosynthetic process	GO:0046105	1	3	99	1	21017	TK1
GO:BP	deoxyribonucleoside biosynthetic process	GO:0046120	1	3	99	1	21017	TK1
GO:BP	pyrimidine deoxyribonucleoside metabolic process	GO:0046125	1	5	99	1	21017	TK1
GO:BP	pyrimidine deoxyribonucleoside biosynthetic process	GO:0046126	1	3	99	1	21017	TK1
GO:BP	pyrimidine nucleoside biosynthetic process	GO:0046134	1	5	99	1	21017	TK1
GO:BP	alcohol biosynthetic process	GO:0046165	1	136	99	2	21017	CYP11B2,CYP11B1
GO:BP	aldehyde biosynthetic process	GO:0046184	1	18	99	2	21017	CYP11B2,CYP11B1
GO:BP	nitric oxide metabolic process	GO:0046209	1	81	99	3	21017	HSP90AA1,JAK2,CYP1A1
GO:BP	aflatoxin metabolic process	GO:0046222	1	7	99	1	21017	CYP1A2
GO:BP	coumarin catabolic process	GO:0046226	1	1	99	1	21017	CYP2A6
GO:BP	phenylpropanoid catabolic process	GO:0046271	1	1	99	1	21017	CYP2A6
GO:BP	D-glucose import	GO:0046323	1	74	99	1	21017	PTPN11
GO:BP	regulation of D-glucose import	GO:0046324	1	56	99	1	21017	PTPN11
GO:BP	positive regulation of D-glucose import	GO:0046326	1	36	99	1	21017	PTPN11
GO:BP	regulation of JNK cascade	GO:0046328	1	139	99	2	21017	APP,GSTP1
GO:BP	negative regulation of JNK cascade	GO:0046329	1	36	99	1	21017	GSTP1
GO:BP	positive regulation of JNK cascade	GO:0046330	1	95	99	1	21017	APP
GO:BP	carboxylic acid biosynthetic process	GO:0046394	1	326	99	7	21017	CYP2C9,GSTM2,GSTP1,HPGDS,CYP1A2,CYP1A1,SYK
GO:BP	organophosphate catabolic process	GO:0046434	1	240	99	1	21017	APP
GO:BP	icosanoid biosynthetic process	GO:0046456	1	57	99	3	21017	CYP2C9,HPGDS,SYK
GO:BP	prostanoid biosynthetic process	GO:0046457	1	30	99	1	21017	HPGDS
GO:BP	glycerolipid metabolic process	GO:0046486	1	394	99	1	21017	PTPN11
GO:BP	nicotinamide nucleotide metabolic process	GO:0046496	1	167	99	1	21017	APP
GO:BP	saliva secretion	GO:0046541	1	13	99	1	21017	CHRM1
GO:BP	development of primary male sexual characteristics	GO:0046546	1	152	99	3	21017	SRD5A1,SRD5A2,KIT
GO:BP	regulation of Ras protein signal transduction	GO:0046578	1	51	99	1	21017	SRC
GO:BP	positive regulation of Ras protein signal transduction	GO:0046579	1	19	99	1	21017	SRC
GO:BP	thymidine metabolic process	GO:0046104	1	5	99	1	21017	TK1
GO:BP	regulation of centriole replication	GO:0046599	1	23	99	1	21017	PLK4
GO:BP	ATP metabolic process	GO:0046034	1	224	99	2	21017	APP,HSPA8
GO:BP	ADP metabolic process	GO:0046031	1	101	99	1	21017	APP
GO:BP	negative regulation of mitotic nuclear division	GO:0045839	1	56	99	1	21017	CHEK1
GO:BP	negative regulation of proteolysis	GO:0045861	1	154	99	1	21017	HDAC6
GO:BP	positive regulation of proteolysis	GO:0045862	1	234	99	1	21017	SRC
GO:BP	positive regulation of single stranded viral RNA replication via double stranded DNA intermediate	GO:0045870	1	2	99	1	21017	TOP2A
GO:BP	positive regulation of sister chromatid cohesion	GO:0045876	1	9	99	1	21017	FEN1
GO:BP	negative regulation of DNA-templated transcription	GO:0045892	1	1337	99	6	21017	HDAC6,HSPA8,CDK2,CDK6,ESR2,CCNE1
GO:BP	positive regulation of DNA-templated transcription	GO:0045893	1	1710	99	17	21017	ERBB2,ABL1,APP,JAK2,TBK1,CHUK,IL2,PGR,CDK2,TOP2A,MAP2K1,CDK7,ESR2,MET,CXCR3,F2R,ERBB4
GO:BP	negative regulation of vasoconstriction	GO:0045906	1	12	99	2	21017	MMP2,ITGA4
GO:BP	positive regulation of vasoconstriction	GO:0045907	1	32	99	2	21017	ABL1,F2R
GO:BP	negative regulation of DNA recombination	GO:0045910	1	48	99	1	21017	ABL1
GO:BP	positive regulation of DNA recombination	GO:0045911	1	70	99	1	21017	IL2
GO:BP	positive regulation of carbohydrate metabolic process	GO:0045913	1	76	99	2	21017	APP,SRC
GO:BP	positive regulation of exocytosis	GO:0045921	1	79	99	1	21017	SYK
GO:BP	negative regulation of growth	GO:0045926	1	245	99	4	21017	MAPK11,HDAC6,ESR2,FGFR3
GO:BP	positive regulation of growth	GO:0045927	1	258	99	4	21017	ERBB2,IL2,LPAR3,ERBB4
GO:BP	negative regulation of mitotic cell cycle	GO:0045930	1	233	99	3	21017	ABL1,CHEK1,CDK2
GO:BP	positive regulation of muscle contraction	GO:0045933	1	45	99	3	21017	HSP90AA1,KIT,F2R
GO:BP	negative regulation of nucleobase-containing compound metabolic process	GO:0045934	1	1579	99	10	21017	ABL1,SRC,HDAC6,HSPA8,CHEK1,CDK2,CDK6,IKBKE,ESR2,CCNE1
GO:BP	positive regulation of nucleobase-containing compound metabolic process	GO:0045935	1	2038	99	20	21017	ERBB2,ABL1,RAD51,APP,JAK2,TBK1,CHUK,IL2,PGR,CDC25A,CDK2,TOP2A,MAP2K1,CDK7,ESR2,MET,CDC7,CXCR3,F2R,ERBB4
GO:BP	negative regulation of phosphate metabolic process	GO:0045936	1	329	99	4	21017	ABL1,GSTP1,IL2,PTPN6
GO:BP	positive regulation of transcription by RNA polymerase I	GO:0045943	1	35	99	1	21017	ERBB2
GO:BP	positive regulation of transcription by RNA polymerase II	GO:0045944	1	1261	99	12	21017	ABL1,APP,JAK2,TBK1,CHUK,IL2,PGR,TOP2A,CDK7,ESR2,MET,CXCR3
GO:BP	positive regulation of nucleotide metabolic process	GO:0045981	1	38	99	1	21017	APP
GO:BP	positive regulation of smooth muscle contraction	GO:0045987	1	29	99	2	21017	KIT,F2R
GO:BP	positive regulation of striated muscle contraction	GO:0045989	1	13	99	1	21017	HSP90AA1
GO:BP	regulation of activated T cell proliferation	GO:0046006	1	42	99	1	21017	IL2
GO:BP	regulation of T cell homeostatic proliferation	GO:0046013	1	3	99	1	21017	IL2
GO:BP	ADP catabolic process	GO:0046032	1	94	99	1	21017	APP
GO:BP	positive regulation of centriole replication	GO:0046601	1	9	99	1	21017	PLK4
GO:BP	regulation of mitotic centrosome separation	GO:0046602	1	9	99	2	21017	CHEK1,KIF11
GO:BP	regulation of centrosome cycle	GO:0046605	1	54	99	1	21017	PLK4
GO:BP	intracellular transport	GO:0046907	1	1371	99	10	21017	HSP90AA1,APP,SRC,JAK2,HDAC6,HSPA8,PTPN11,MAP2K1,CHRM1,SYK
GO:BP	regulation of neurotransmitter secretion	GO:0046928	1	82	99	2	21017	CHRNB4,CHRNA3
GO:BP	carboxylic acid transport	GO:0046942	1	344	99	1	21017	SYK
GO:BP	mitochondrion transport along microtubule	GO:0047497	1	26	99	1	21017	HDAC6
GO:BP	insulin-like growth factor receptor signaling pathway	GO:0048009	1	51	99	1	21017	MAP2K1
GO:BP	vascular endothelial growth factor receptor signaling pathway	GO:0048010	1	57	99	3	21017	SRC,ITGB3,ITGA5
GO:BP	neurotrophin TRK receptor signaling pathway	GO:0048011	1	26	99	2	21017	SRC,PTPN11
GO:BP	hepatocyte growth factor receptor signaling pathway	GO:0048012	1	12	99	1	21017	MET
GO:BP	ephrin receptor signaling pathway	GO:0048013	1	51	99	3	21017	SRC,MMP2,PTPN11
GO:BP	focal adhesion assembly	GO:0048041	1	85	99	2	21017	ABL1,SRC
GO:BP	developmental pigmentation	GO:0048066	1	49	99	1	21017	KIT
GO:BP	astrocyte activation	GO:0048143	1	24	99	1	21017	APP
GO:BP	fibroblast proliferation	GO:0048144	1	111	99	4	21017	ABL1,GSTP1,ITGB3,CDK6
GO:BP	regulation of fibroblast proliferation	GO:0048145	1	91	99	4	21017	ABL1,GSTP1,ITGB3,CDK6
GO:BP	positive regulation of fibroblast proliferation	GO:0048146	1	55	99	3	21017	ABL1,ITGB3,CDK6
GO:BP	negative regulation of fibroblast proliferation	GO:0048147	1	35	99	1	21017	GSTP1
GO:BP	regulation of synaptic plasticity	GO:0048167	1	216	99	4	21017	ABL1,APP,KIT,CHRNA7
GO:BP	regulation of neuronal synaptic plasticity	GO:0048168	1	55	99	2	21017	APP,KIT
GO:BP	regulation of long-term neuronal synaptic plasticity	GO:0048169	1	22	99	2	21017	APP,KIT
GO:BP	positive regulation of long-term neuronal synaptic plasticity	GO:0048170	1	6	99	1	21017	KIT
GO:BP	male gamete generation	GO:0048232	1	654	99	3	21017	SRC,KIT,CCNA1
GO:BP	macrophage chemotaxis	GO:0048246	1	41	99	2	21017	CYP19A1,MMP2
GO:BP	mRNA stabilization	GO:0048255	1	66	99	1	21017	IKBKE
GO:BP	regulation of receptor-mediated endocytosis	GO:0048259	1	109	99	4	21017	ITGB3,SYK,LPAR1,ITGAV
GO:BP	positive regulation of receptor-mediated endocytosis	GO:0048260	1	53	99	1	21017	SYK
GO:BP	negative regulation of receptor-mediated endocytosis	GO:0048261	1	30	99	2	21017	ITGB3,ITGAV
GO:BP	response to pain	GO:0048265	1	36	99	1	21017	LPAR5
GO:BP	negative regulation of hormone secretion	GO:0046888	1	71	99	1	21017	PTPN11
GO:BP	positive regulation of hormone secretion	GO:0046887	1	146	99	3	21017	JAK2,CYP19A1,PTPN11
GO:BP	regulation of hormone secretion	GO:0046883	1	261	99	3	21017	JAK2,CYP19A1,PTPN11
GO:BP	hormone secretion	GO:0046879	1	317	99	3	21017	JAK2,CYP19A1,PTPN11
GO:BP	regulation of organ growth	GO:0046620	1	89	99	2	21017	MAPK11,ERBB4
GO:BP	negative regulation of organ growth	GO:0046621	1	30	99	1	21017	MAPK11
GO:BP	positive regulation of organ growth	GO:0046622	1	45	99	1	21017	ERBB4
GO:BP	regulation of insulin receptor signaling pathway	GO:0046626	1	65	99	2	21017	SRC,PTPN11
GO:BP	positive regulation of insulin receptor signaling pathway	GO:0046628	1	24	99	2	21017	SRC,PTPN11
GO:BP	gamma-delta T cell activation	GO:0046629	1	22	99	1	21017	SYK
GO:BP	regulation of alpha-beta T cell activation	GO:0046634	1	115	99	4	21017	JAK2,IL2,SYK,TYK2
GO:BP	positive regulation of alpha-beta T cell activation	GO:0046635	1	73	99	3	21017	JAK2,SYK,TYK2
GO:BP	negative regulation of alpha-beta T cell activation	GO:0046636	1	45	99	1	21017	IL2
GO:BP	regulation of alpha-beta T cell differentiation	GO:0046637	1	74	99	2	21017	IL2,SYK
GO:BP	positive regulation of alpha-beta T cell differentiation	GO:0046638	1	53	99	1	21017	SYK
GO:BP	negative regulation of alpha-beta T cell differentiation	GO:0046639	1	27	99	1	21017	IL2
GO:BP	regulation of gamma-delta T cell activation	GO:0046643	1	10	99	1	21017	SYK
GO:BP	positive regulation of chemotaxis	GO:0050921	1	145	99	5	21017	CCR1,CXCR2,MET,CXCR3,LPAR1
GO:BP	positive regulation of gamma-delta T cell activation	GO:0046645	1	8	99	1	21017	SYK
GO:BP	negative regulation of insulin secretion	GO:0046676	1	43	99	1	21017	PTPN11
GO:BP	response to organophosphorus	GO:0046683	1	131	99	2	21017	SRD5A1,LPAR1
GO:BP	response to arsenic-containing substance	GO:0046685	1	32	99	1	21017	CYP1A1
GO:BP	response to cadmium ion	GO:0046686	1	59	99	3	21017	CYP1A2,KIT,CHUK
GO:BP	response to copper ion	GO:0046688	1	36	99	1	21017	CYP1A1
GO:BP	muscle cell cellular homeostasis	GO:0046716	1	26	99	1	21017	CHRNA1
GO:BP	symbiont entry into host cell	GO:0046718	1	156	99	5	21017	ITGB3,ITGAV,ITGA5,ITGB7,ITGB6
GO:BP	microtubule polymerization	GO:0046785	1	96	99	2	21017	ABL1,MET
GO:BP	regulation of nucleocytoplasmic transport	GO:0046822	1	115	99	3	21017	HSP90AA1,JAK2,PTPN11
GO:BP	positive regulation of nucleocytoplasmic transport	GO:0046824	1	64	99	2	21017	HSP90AA1,JAK2
GO:BP	regulation of protein export from nucleus	GO:0046825	1	35	99	1	21017	PTPN11
GO:BP	bone remodeling	GO:0046849	1	93	99	3	21017	SRC,ITGB3,SYK
GO:BP	regulation of bone remodeling	GO:0046850	1	53	99	3	21017	SRC,ITGB3,SYK
GO:BP	male sex differentiation	GO:0046661	1	175	99	4	21017	SRD5A1,SRD5A2,HSD17B3,KIT
GO:BP	positive regulation of activated T cell proliferation	GO:0042104	1	25	99	1	21017	IL2
GO:BP	lamellipodium morphogenesis	GO:0072673	1	18	99	1	21017	SRC
GO:BP	protein localization to microtubule cytoskeleton	GO:0072698	1	57	99	1	21017	ABL1
GO:BP	negative regulation of endothelial cell apoptotic process	GO:2000352	1	32	99	2	21017	ABL1,ITGB3
GO:BP	positive regulation of endothelial cell apoptotic process	GO:2000353	1	20	99	1	21017	ITGA4
GO:BP	regulation of ovarian follicle development	GO:2000354	1	6	99	1	21017	SRC
GO:BP	regulation of reactive oxygen species metabolic process	GO:2000377	1	144	99	3	21017	GSTP1,HDAC6,SYK
GO:BP	negative regulation of reactive oxygen species metabolic process	GO:2000378	1	44	99	1	21017	HDAC6
GO:BP	positive regulation of reactive oxygen species metabolic process	GO:2000379	1	69	99	2	21017	GSTP1,SYK
GO:BP	positive regulation of ovarian follicle development	GO:2000386	1	2	99	1	21017	SRC
GO:BP	regulation of lamellipodium morphogenesis	GO:2000392	1	11	99	1	21017	SRC
GO:BP	positive regulation of lamellipodium morphogenesis	GO:2000394	1	7	99	1	21017	SRC
GO:BP	positive regulation of excitatory postsynaptic potential	GO:2000463	1	32	99	1	21017	CHRNA7
GO:BP	regulation of opioid receptor signaling pathway	GO:2000474	1	3	99	1	21017	ITGB3
GO:BP	positive regulation of opioid receptor signaling pathway	GO:2000476	1	1	99	1	21017	ITGB3
GO:BP	regulation of CD4-positive, alpha-beta T cell activation	GO:2000514	1	77	99	1	21017	IL2
GO:BP	negative regulation of CD4-positive, alpha-beta T cell activation	GO:2000515	1	34	99	1	21017	IL2
GO:BP	regulation of entry of bacterium into host cell	GO:2000535	1	7	99	1	21017	ITGAV
GO:BP	negative regulation of entry of bacterium into host cell	GO:2000536	1	2	99	1	21017	ITGAV
GO:BP	regulation of CD4-positive, alpha-beta T cell proliferation	GO:2000561	1	22	99	1	21017	IL2
GO:BP	regulation of platelet-derived growth factor receptor-beta signaling pathway	GO:2000586	1	8	99	1	21017	SRC
GO:BP	positive regulation of platelet-derived growth factor receptor-beta signaling pathway	GO:2000588	1	3	99	1	21017	SRC
GO:BP	regulation of early endosome to late endosome transport	GO:2000641	1	18	99	2	21017	SRC,MAP2K1
GO:BP	positive regulation of stem cell proliferation	GO:2000648	1	56	99	1	21017	CCNE1
GO:BP	regulation of stem cell differentiation	GO:2000736	1	80	99	2	21017	ABL1,CDK6
GO:BP	regulation of cellular senescence	GO:2000772	1	47	99	2	21017	ABL1,CDK6
GO:BP	negative regulation of cellular senescence	GO:2000773	1	25	99	2	21017	ABL1,CDK6
GO:BP	regulation of double-strand break repair	GO:2000779	1	132	99	3	21017	ABL1,RAD51,CHEK1
GO:BP	negative regulation of double-strand break repair	GO:2000780	1	35	99	1	21017	ABL1
GO:BP	negative regulation of anoikis	GO:2000811	1	19	99	2	21017	SRC,ITGA5
GO:BP	regulation of endothelial cell apoptotic process	GO:2000351	1	53	99	3	21017	ABL1,ITGB3,ITGA4
GO:BP	regulation of steroid hormone secretion	GO:2000831	1	22	99	2	21017	CYP19A1,PTPN11
GO:BP	negative regulation of T-helper 17 cell differentiation	GO:2000320	1	11	99	1	21017	IL2
GO:BP	positive regulation of T-helper 17 type immune response	GO:2000318	1	18	99	2	21017	JAK2,TYK2
GO:BP	negative regulation of double-strand break repair via homologous recombination	GO:2000042	1	23	99	1	21017	ABL1
GO:BP	regulation of G1/S transition of mitotic cell cycle	GO:2000045	1	162	99	5	21017	CYP1A1,CDK2,CDK7,CCNH,PTPN6
GO:BP	regulation of non-canonical Wnt signaling pathway	GO:2000050	1	26	99	1	21017	ABL1
GO:BP	positive regulation of non-canonical Wnt signaling pathway	GO:2000052	1	15	99	1	21017	ABL1
GO:BP	regulation of ubiquitin-dependent protein catabolic process	GO:2000058	1	177	99	1	21017	CDK2
GO:BP	regulation of Wnt signaling pathway, planar cell polarity pathway	GO:2000095	1	14	99	1	21017	ABL1
GO:BP	positive regulation of Wnt signaling pathway, planar cell polarity pathway	GO:2000096	1	9	99	1	21017	ABL1
GO:BP	positive regulation of DNA-templated DNA replication	GO:2000105	1	14	99	2	21017	CDK2,CDC7
GO:BP	regulation of leukocyte apoptotic process	GO:2000106	1	89	99	2	21017	IL2,CXCR2
GO:BP	negative regulation of leukocyte apoptotic process	GO:2000107	1	55	99	2	21017	IL2,CXCR2
GO:BP	regulation of establishment of cell polarity	GO:2000114	1	23	99	1	21017	ABL1
GO:BP	negative regulation of G1/S transition of mitotic cell cycle	GO:2000134	1	73	99	1	21017	CDK2
GO:BP	negative regulation of cell motility	GO:2000146	1	304	99	1	21017	CYP19A1
GO:BP	negative regulation of blood vessel morphogenesis	GO:2000181	1	105	99	1	21017	CXCR3
GO:BP	regulation of fatty acid transport	GO:2000191	1	32	99	1	21017	SYK
GO:BP	regulation of anoikis	GO:2000209	1	25	99	2	21017	SRC,ITGA5
GO:BP	regulation of reproductive process	GO:2000241	1	206	99	5	21017	HPGDS,SRC,KIT,CDC25A,CDC25B
GO:BP	negative regulation of reproductive process	GO:2000242	1	75	99	2	21017	HPGDS,KIT
GO:BP	positive regulation of reproductive process	GO:2000243	1	90	99	3	21017	SRC,CDC25A,CDC25B
GO:BP	negative regulation of male germ cell proliferation	GO:2000255	1	4	99	1	21017	HPGDS
GO:BP	positive regulation of male germ cell proliferation	GO:2000256	1	2	99	1	21017	SRC
GO:BP	positive regulation of signaling receptor activity	GO:2000273	1	29	99	2	21017	JAK2,HDAC6
GO:BP	regulation of DNA biosynthetic process	GO:2000278	1	101	99	2	21017	SRC,CHEK1
GO:BP	negative regulation of DNA biosynthetic process	GO:2000279	1	32	99	2	21017	SRC,CHEK1
GO:BP	regulation of NMDA receptor activity	GO:2000310	1	18	99	1	21017	APP
GO:BP	regulation of T-helper 17 type immune response	GO:2000316	1	33	99	3	21017	JAK2,IL2,TYK2
GO:BP	negative regulation of T-helper 17 type immune response	GO:2000317	1	12	99	1	21017	IL2
GO:BP	regulation of T-helper 17 cell differentiation	GO:2000319	1	23	99	1	21017	IL2
GO:BP	negative regulation of steroid hormone secretion	GO:2000832	1	4	99	1	21017	PTPN11
GO:BP	regulation of corticosteroid hormone secretion	GO:2000846	1	16	99	1	21017	PTPN11
GO:BP	positive regulation of steroid hormone secretion	GO:2000833	1	11	99	1	21017	CYP19A1
GO:BP	negative regulation of corticosteroid hormone secretion	GO:2000847	1	4	99	1	21017	PTPN11
GO:BP	regulation of glucocorticoid secretion	GO:2000849	1	10	99	1	21017	PTPN11
GO:BP	negative regulation of glucocorticoid secretion	GO:2000850	1	4	99	1	21017	PTPN11
GO:BP	regulation of estradiol secretion	GO:2000864	1	3	99	1	21017	CYP19A1
GO:BP	positive regulation of estradiol secretion	GO:2000866	1	2	99	1	21017	CYP19A1
GO:BP	regulation of endothelial cell chemotaxis	GO:2001026	1	21	99	1	21017	MET
GO:BP	positive regulation of endothelial cell chemotaxis	GO:2001028	1	15	99	1	21017	MET
GO:BP	reactive nitrogen species metabolic process	GO:2001057	1	82	99	3	21017	HSP90AA1,JAK2,CYP1A1
GO:BP	regulation of RNA biosynthetic process	GO:2001141	1	3454	99	27	21017	ERBB2,ABL1,APP,ALK,JAK2,KIT,TBK1,CHUK,HDAC6,HSPA8,IL2,PGR,CDK2,TOP2A,CDK6,MAP2K1,IRAK1,IKBKE,CDK7,ESR2,SYK,MET,CCNE1,CCNH,CXCR3,F2R,ERBB4
GO:BP	regulation of apoptotic signaling pathway	GO:2001233	1	380	99	6	21017	GSTP1,SRC,JAK2,MMP2,LCK,ITGAV
GO:BP	negative regulation of apoptotic signaling pathway	GO:2001234	1	234	99	3	21017	GSTP1,SRC,ITGAV
GO:BP	positive regulation of apoptotic signaling pathway	GO:2001235	1	137	99	3	21017	JAK2,MMP2,LCK
GO:BP	regulation of extrinsic apoptotic signaling pathway	GO:2001236	1	155	99	3	21017	GSTP1,SRC,ITGAV
GO:BP	negative regulation of extrinsic apoptotic signaling pathway	GO:2001237	1	98	99	3	21017	GSTP1,SRC,ITGAV
GO:BP	regulation of intrinsic apoptotic signaling pathway	GO:2001242	1	182	99	3	21017	SRC,MMP2,LCK
GO:BP	negative regulation of intrinsic apoptotic signaling pathway	GO:2001243	1	109	99	1	21017	SRC
GO:BP	positive regulation of intrinsic apoptotic signaling pathway	GO:2001244	1	61	99	2	21017	MMP2,LCK
GO:BP	negative regulation of chromosome organization	GO:2001251	1	94	99	2	21017	SRC,TOP2A
GO:BP	positive regulation of chromosome organization	GO:2001252	1	100	99	2	21017	FEN1,CDK2
GO:BP	regulation of cation channel activity	GO:2001257	1	99	99	1	21017	GSTM2
GO:BP	negative regulation of cation channel activity	GO:2001258	1	34	99	1	21017	GSTM2
GO:BP	positive regulation of cation channel activity	GO:2001259	1	48	99	1	21017	GSTM2
GO:BP	regulation of caveolin-mediated endocytosis	GO:2001286	1	6	99	1	21017	SRC
GO:BP	positive regulation of protein localization to cell surface	GO:2000010	1	20	99	1	21017	ERBB4
GO:BP	T cell extravasation	GO:0072683	1	14	99	1	21017	ITGAL
GO:BP	regulation of protein localization to cell surface	GO:2000008	1	41	99	1	21017	ERBB4
GO:BP	double-strand break repair involved in meiotic recombination	GO:1990918	1	11	99	1	21017	RAD51
GO:BP	regulation of plasma membrane bounded cell projection assembly	GO:0120032	1	204	99	3	21017	HSP90AA1,KIT,LPAR1
GO:BP	negative regulation of plasma membrane bounded cell projection assembly	GO:0120033	1	39	99	1	21017	LPAR1
GO:BP	positive regulation of plasma membrane bounded cell projection assembly	GO:0120034	1	111	99	2	21017	HSP90AA1,KIT
GO:BP	stomach smooth muscle contraction	GO:0120063	1	1	99	1	21017	KIT
GO:BP	stomach pylorus smooth muscle contraction	GO:0120064	1	1	99	1	21017	KIT
GO:BP	pyloric antrum smooth muscle contraction	GO:0120065	1	1	99	1	21017	KIT
GO:BP	regulation of pyloric antrum smooth muscle contraction	GO:0120071	1	1	99	1	21017	KIT
GO:BP	positive regulation of pyloric antrum smooth muscle contraction	GO:0120072	1	1	99	1	21017	KIT
GO:BP	regulation of cold-induced thermogenesis	GO:0120161	1	151	99	2	21017	JAK2,SYK
GO:BP	positive regulation of cold-induced thermogenesis	GO:0120162	1	101	99	2	21017	JAK2,SYK
GO:BP	hydrocarbon metabolic process	GO:0120252	1	7	99	1	21017	CYP1A1
GO:BP	mitotic nuclear division	GO:0140014	1	281	99	2	21017	CHEK1,KIF11
GO:BP	exocytic process	GO:0140029	1	80	99	1	21017	SYK
GO:BP	cell-cell adhesion in response to extracellular stimulus	GO:0140039	1	2	99	1	21017	ITGA4
GO:BP	neuron projection arborization	GO:0140058	1	32	99	1	21017	CHRNA7
GO:BP	dendrite arborization	GO:0140059	1	10	99	1	21017	CHRNA7
GO:BP	postsynaptic endocytosis	GO:0140239	1	25	99	2	21017	ITGB3,LPAR1
GO:BP	export from cell	GO:0140352	1	901	99	12	21017	JAK2,CYP19A1,KIT,PTPN11,CCR1,SYK,F2R,CHRNB2,CHRNA6,CHRNB4,CHRNA4,CHRNA3
GO:BP	lipid export from cell	GO:0140353	1	48	99	2	21017	CYP19A1,PTPN11
GO:BP	antiviral innate immune response	GO:0140374	1	51	99	1	21017	TBK1
GO:BP	reciprocal homologous recombination	GO:0140527	1	59	99	2	21017	RAD51,TOP2A
GO:BP	defense response to symbiont	GO:0140546	1	1125	99	14	21017	HSP90AA1,SRC,JAK2,TBK1,CHUK,HSPA8,PTPN11,LCK,JAK1,IRAK1,IKBKE,SYK,PTPN6,TYK2
GO:BP	canonical inflammasome complex assembly	GO:0140632	1	40	99	1	21017	HSPA8
GO:BP	membraneless organelle assembly	GO:0140694	1	402	99	5	21017	SRC,CDK2,KIF11,CCNB2,PLK4
GO:BP	endolysosomal toll-like receptor signaling pathway	GO:0140894	1	47	99	2	21017	SRC,IRAK1
GO:BP	cell surface toll-like receptor signaling pathway	GO:0140895	1	64	99	3	21017	TBK1,CHUK,IRAK1
GO:BP	multicellular organismal-level chemical homeostasis	GO:0140962	1	74	99	2	21017	CYP11B2,ITGB6
GO:BP	plasma membrane bounded cell projection assembly	GO:0120031	1	590	99	7	21017	ABL1,HSP90AA1,KIT,HDAC6,PLK4,LPAR3,LPAR1
GO:BP	disruption of anatomical structure in another organism	GO:0141060	1	98	99	1	21017	SYK
GO:BP	regulation of actin filament organization	GO:0110053	1	269	99	3	21017	ABL1,MET,LPAR1
GO:BP	cold-induced thermogenesis	GO:0106106	1	153	99	2	21017	JAK2,SYK
GO:BP	postsynaptic specialization organization	GO:0099084	1	47	99	1	21017	ITGB3
GO:BP	microtubule-based transport	GO:0099111	1	213	99	3	21017	APP,HDAC6,HSPA8
GO:BP	regulation of postsynaptic neurotransmitter receptor internalization	GO:0099149	1	17	99	2	21017	ITGB3,LPAR1
GO:BP	postsynaptic modulation of chemical synaptic transmission	GO:0099170	1	27	99	1	21017	CHRM1
GO:BP	presynaptic modulation of chemical synaptic transmission	GO:0099171	1	34	99	3	21017	CHRM2,CHRNB3,CHRNA6
GO:BP	presynapse organization	GO:0099172	1	54	99	1	21017	APP
GO:BP	postsynapse organization	GO:0099173	1	198	99	4	21017	HDAC6,ITGB3,CHRNA7,CHRNB1
GO:BP	regulation of presynapse organization	GO:0099174	1	35	99	1	21017	APP
GO:BP	synaptic vesicle cycle	GO:0099504	1	200	99	1	21017	LPAR1
GO:BP	postsynapse to nucleus signaling pathway	GO:0099527	1	6	99	1	21017	JAK2
GO:BP	trans-synaptic signaling by lipid	GO:0099541	1	8	99	1	21017	F2R
GO:BP	trans-synaptic signaling by endocannabinoid	GO:0099542	1	8	99	1	21017	F2R
GO:BP	trans-synaptic signaling, modulating synaptic transmission	GO:0099550	1	12	99	1	21017	F2R
GO:BP	trans-synaptic signaling by lipid, modulating synaptic transmission	GO:0099552	1	4	99	1	21017	F2R
GO:BP	trans-synaptic signaling by endocannabinoid, modulating synaptic transmission	GO:0099553	1	4	99	1	21017	F2R
GO:BP	maintenance of synapse structure	GO:0099558	1	28	99	1	21017	ITGB3
GO:BP	modification of synaptic structure	GO:0099563	1	29	99	1	21017	ABL1
GO:BP	neurotransmitter receptor internalization	GO:0099590	1	32	99	2	21017	ITGB3,LPAR1
GO:BP	regulation of neurotransmitter receptor activity	GO:0099601	1	39	99	1	21017	APP
GO:BP	neurotransmitter receptor diffusion trapping	GO:0099628	1	10	99	1	21017	ITGB3
GO:BP	protein localization to postsynaptic specialization membrane	GO:0099633	1	28	99	2	21017	ERBB2,ERBB4
GO:BP	signal release from synapse	GO:0099643	1	146	99	2	21017	CHRNB4,CHRNA3
GO:BP	neurotransmitter receptor localization to postsynaptic specialization membrane	GO:0099645	1	28	99	2	21017	ERBB2,ERBB4
GO:BP	vascular endothelial cell proliferation	GO:0101023	1	26	99	1	21017	ITGA4
GO:BP	regulation of inflammatory response to wounding	GO:0106014	1	11	99	1	21017	PTPN6
GO:BP	negative regulation of inflammatory response to wounding	GO:0106015	1	9	99	1	21017	PTPN6
GO:BP	neuron projection organization	GO:0106027	1	91	99	3	21017	APP,HDAC6,CHRNA7
GO:BP	regulation of actomyosin structure organization	GO:0110020	1	101	99	3	21017	ABL1,MET,LPAR1
GO:BP	presynapse assembly	GO:0099054	1	49	99	1	21017	APP
GO:BP	disruption of cell in another organism	GO:0141061	1	91	99	1	21017	SYK
GO:BP	regulation of inflammasome-mediated signaling pathway	GO:0141085	1	38	99	1	21017	HSPA8
GO:BP	regulation of NLRP3 inflammasome complex assembly	GO:1900225	1	35	99	1	21017	HSPA8
GO:BP	negative regulation of NLRP3 inflammasome complex assembly	GO:1900226	1	14	99	1	21017	HSPA8
GO:BP	regulation of long-term synaptic potentiation	GO:1900271	1	46	99	3	21017	ABL1,APP,CHRNA7
GO:BP	negative regulation of long-term synaptic potentiation	GO:1900272	1	13	99	2	21017	ABL1,APP
GO:BP	positive regulation of long-term synaptic potentiation	GO:1900273	1	22	99	2	21017	APP,CHRNA7
GO:BP	regulation of cellular response to oxidative stress	GO:1900407	1	21	99	1	21017	HDAC6
GO:BP	positive regulation of cellular response to oxidative stress	GO:1900409	1	1	99	1	21017	HDAC6
GO:BP	regulation of purine nucleotide metabolic process	GO:1900542	1	83	99	1	21017	APP
GO:BP	positive regulation of purine nucleotide metabolic process	GO:1900544	1	38	99	1	21017	APP
GO:BP	olefin metabolic process	GO:1900673	1	2	99	1	21017	CYP1A1
GO:BP	regulation of adenylate cyclase-inhibiting opioid receptor signaling pathway	GO:1900729	1	1	99	1	21017	ITGB3
GO:BP	positive regulation of adenylate cyclase-inhibiting opioid receptor signaling pathway	GO:1900731	1	1	99	1	21017	ITGB3
GO:BP	regulation of calcium ion transmembrane transporter activity	GO:1901019	1	68	99	1	21017	GSTM2
GO:BP	negative regulation of calcium ion transmembrane transporter activity	GO:1901020	1	27	99	1	21017	GSTM2
GO:BP	positive regulation of calcium ion transmembrane transporter activity	GO:1901021	1	31	99	1	21017	GSTM2
GO:BP	carbohydrate derivative metabolic process	GO:1901135	1	992	99	4	21017	APP,KIT,HSPA8,TK1
GO:BP	carbohydrate derivative catabolic process	GO:1901136	1	256	99	1	21017	APP
GO:BP	carbohydrate derivative biosynthetic process	GO:1901137	1	610	99	1	21017	TK1
GO:BP	primary amino compound metabolic process	GO:1901160	1	15	99	1	21017	SRD5A1
GO:BP	regulation of trophoblast cell migration	GO:1901163	1	15	99	1	21017	ITGB3
GO:BP	regulation of non-canonical NF-kappaB signal transduction	GO:1901222	1	94	99	1	21017	APP
GO:BP	positive regulation of non-canonical NF-kappaB signal transduction	GO:1901224	1	64	99	1	21017	APP
GO:BP	nucleoside phosphate catabolic process	GO:1901292	1	182	99	1	21017	APP
GO:BP	nucleoside phosphate biosynthetic process	GO:1901293	1	314	99	1	21017	TK1
GO:BP	regulation of hydrogen peroxide-mediated programmed cell death	GO:1901298	1	10	99	1	21017	MET
GO:BP	negative regulation of hydrogen peroxide-mediated programmed cell death	GO:1901299	1	7	99	1	21017	MET
GO:BP	response to tacrolimus	GO:1901327	1	2	99	1	21017	IL2
GO:BP	regulation of protein localization to nucleus	GO:1900180	1	149	99	5	21017	HSP90AA1,SRC,JAK2,JAK1,TYK2
GO:BP	inflammasome-mediated signaling pathway	GO:0141084	1	43	99	1	21017	HSPA8
GO:BP	negative regulation of renin secretion into blood stream	GO:1900134	1	1	99	1	21017	F2R
GO:BP	positive regulation of execution phase of apoptosis	GO:1900119	1	12	99	1	21017	CXCR3
GO:BP	negative regulation of inflammasome-mediated signaling pathway	GO:0141086	1	16	99	1	21017	HSPA8
GO:BP	transforming growth factor beta receptor superfamily signaling pathway	GO:0141091	1	341	99	3	21017	ABL1,SRC,ITGB6
GO:BP	nucleic acid biosynthetic process	GO:0141187	1	6822	99	31	21017	ERBB2,ABL1,HSP90AA1,APP,ALK,SRC,JAK2,KIT,TBK1,CHUK,HDAC6,HSPA8,IL2,PGR,CHEK1,CDK2,TOP2A,TK1,CDK6,MAP2K1,IRAK1,IKBKE,CDK7,ESR2,SYK,MET,CCNE1,CCNH,CXCR3,F2R,ERBB4
GO:BP	nucleic acid catabolic process	GO:0141188	1	335	99	2	21017	FEN1,IKBKE
GO:BP	nuclear receptor-mediated signaling pathway	GO:0141193	1	179	99	5	21017	SRC,JAK2,HDAC6,PGR,ESR2
GO:BP	regulation of spontaneous synaptic transmission	GO:0150003	1	6	99	1	21017	APP
GO:BP	regulation of postsynaptic neurotransmitter receptor diffusion trapping	GO:0150054	1	1	99	1	21017	ITGB3
GO:BP	visual system development	GO:0150063	1	408	99	1	21017	CYP1A1
GO:BP	neuroinflammatory response	GO:0150076	1	77	99	2	21017	APP,JAK2
GO:BP	protein localization to cell-cell junction	GO:0150105	1	22	99	1	21017	JAK1
GO:BP	cell-substrate junction organization	GO:0150115	1	103	99	4	21017	ABL1,SRC,ITGB3,ITGA5
GO:BP	regulation of cell-substrate junction organization	GO:0150116	1	68	99	2	21017	ABL1,SRC
GO:BP	positive regulation of cell-substrate junction organization	GO:0150117	1	31	99	1	21017	ABL1
GO:BP	negative regulation of cell-substrate junction organization	GO:0150118	1	16	99	1	21017	SRC
GO:BP	cytosolic mRNA polyadenylation	GO:0180011	1	4	99	1	21017	APP
GO:BP	positive regulation of dendrite development	GO:1900006	1	16	99	2	21017	ABL1,ALK
GO:BP	regulation of substrate adhesion-dependent cell spreading	GO:1900024	1	62	99	2	21017	ABL1,ITGB3
GO:BP	positive regulation of substrate adhesion-dependent cell spreading	GO:1900026	1	43	99	2	21017	ABL1,ITGB3
GO:BP	regulation of hemostasis	GO:1900046	1	71	99	1	21017	F2R
GO:BP	positive regulation of hemostasis	GO:1900048	1	28	99	1	21017	F2R
GO:BP	regulation of cellular response to insulin stimulus	GO:1900076	1	67	99	2	21017	SRC,PTPN11
GO:BP	positive regulation of cellular response to insulin stimulus	GO:1900078	1	26	99	2	21017	SRC,PTPN11
GO:BP	positive regulation of G1/S transition of mitotic cell cycle	GO:1900087	1	41	99	1	21017	CYP1A1
GO:BP	regulation of plasma cell differentiation	GO:1900098	1	5	99	1	21017	IL2
GO:BP	positive regulation of plasma cell differentiation	GO:1900100	1	3	99	1	21017	IL2
GO:BP	regulation of execution phase of apoptosis	GO:1900117	1	17	99	1	21017	CXCR3
GO:BP	negative regulation of execution phase of apoptosis	GO:1900118	1	6	99	1	21017	CXCR3
GO:BP	regulation of renin secretion into blood stream	GO:1900133	1	3	99	1	21017	F2R
GO:BP	negative regulation of vasculature development	GO:1901343	1	106	99	1	21017	CXCR3
GO:BP	vesicle-mediated transport in synapse	GO:0099003	1	223	99	2	21017	ITGB3,LPAR1
GO:BP	receptor diffusion trapping	GO:0098953	1	10	99	1	21017	ITGB3
GO:BP	regulation of arachidonate secretion	GO:0090237	1	7	99	1	21017	SYK
GO:BP	positive regulation of canonical Wnt signaling pathway	GO:0090263	1	105	99	1	21017	SRC
GO:BP	regulation of peptide hormone secretion	GO:0090276	1	204	99	2	21017	JAK2,PTPN11
GO:BP	positive regulation of peptide hormone secretion	GO:0090277	1	113	99	1	21017	JAK2
GO:BP	negative regulation of peptide hormone secretion	GO:0090278	1	49	99	1	21017	PTPN11
GO:BP	regulation of cellular response to growth factor stimulus	GO:0090287	1	320	99	3	21017	ABL1,ITGB3,ITGA5
GO:BP	negative regulation of cellular response to growth factor stimulus	GO:0090288	1	103	99	1	21017	ABL1
GO:BP	positive regulation of wound healing	GO:0090303	1	63	99	1	21017	F2R
GO:BP	nucleic acid metabolic process	GO:0090304	1	7460	99	37	21017	ERBB2,ABL1,HSP90AA1,RAD51,APP,ALK,SRC,JAK2,KIT,TBK1,CHUK,HDAC6,HSPA8,IL2,FEN1,PGR,CDC25A,CHEK1,CCNE2,CDK2,TOP2A,TK1,CDK6,MAP2K1,IRAK1,IKBKE,CDK7,ESR2,SYK,MET,CCNE1,CCNH,CDC7,CXCR3,F2R,CHRNA4,ERBB4
GO:BP	meiotic spindle assembly	GO:0090306	1	12	99	1	21017	CCNB2
GO:BP	mitotic spindle assembly	GO:0090307	1	75	99	1	21017	KIF11
GO:BP	regulation of protein deacetylation	GO:0090311	1	29	99	1	21017	HDAC6
GO:BP	positive regulation of protein deacetylation	GO:0090312	1	7	99	1	21017	HDAC6
GO:BP	regulation of protein targeting to membrane	GO:0090313	1	35	99	1	21017	ERBB2
GO:BP	positive regulation of protein targeting to membrane	GO:0090314	1	29	99	1	21017	ERBB2
GO:BP	positive regulation of intracellular protein transport	GO:0090316	1	97	99	3	21017	HSP90AA1,JAK2,CHRM1
GO:BP	regulation of superoxide metabolic process	GO:0090322	1	29	99	2	21017	GSTP1,SYK
GO:BP	regulation of DNA-templated DNA replication	GO:0090329	1	48	99	2	21017	CDK2,CDC7
GO:BP	replicative senescence	GO:0090399	1	16	99	1	21017	CHEK1
GO:BP	organophosphate biosynthetic process	GO:0090407	1	617	99	1	21017	TK1
GO:BP	mesenchymal cell migration	GO:0090497	1	60	99	1	21017	ERBB4
GO:BP	epiboly	GO:0090504	1	42	99	3	21017	ITGB3,ITGAV,ITGA5
GO:BP	epiboly involved in wound healing	GO:0090505	1	41	99	3	21017	ITGB3,ITGAV,ITGA5
GO:BP	DNA synthesis involved in DNA replication	GO:0090592	1	1	99	1	21017	TK1
GO:BP	inflammatory response to wounding	GO:0090594	1	27	99	2	21017	F2R,PTPN6
GO:BP	enucleation	GO:0090601	1	5	99	1	21017	HDAC6
GO:BP	response to environmental enrichment	GO:0090648	1	1	99	1	21017	ALK
GO:BP	regulation of Golgi inheritance	GO:0090170	1	4	99	1	21017	MAP2K1
GO:BP	DNA repair complex assembly	GO:0090735	1	4	99	1	21017	RAD51
GO:BP	establishment of protein localization to mitochondrial membrane	GO:0090151	1	34	99	1	21017	HSP90AA1
GO:BP	epithelial cell-cell adhesion	GO:0090136	1	16	99	1	21017	KIT
GO:BP	response to hydroxyurea	GO:0072710	1	12	99	1	21017	RAD51
GO:BP	cellular response to hydroxyurea	GO:0072711	1	11	99	1	21017	RAD51
GO:BP	cellular response to camptothecin	GO:0072757	1	4	99	1	21017	RAD51
GO:BP	regulation of cellular response to stress	GO:0080135	1	512	99	6	21017	ABL1,RAD51,GSTP1,HDAC6,CHEK1,MAP2K1
GO:BP	regulation of nitric oxide metabolic process	GO:0080164	1	60	99	2	21017	HSP90AA1,JAK2
GO:BP	entry into host cell by a symbiont-containing vacuole	GO:0085017	1	1	99	1	21017	ITGAV
GO:BP	regulation of heart rate by cardiac conduction	GO:0086091	1	40	99	1	21017	SRC
GO:BP	regulation of neutrophil chemotaxis	GO:0090022	1	33	99	1	21017	CXCR2
GO:BP	positive regulation of neutrophil chemotaxis	GO:0090023	1	25	99	1	21017	CXCR2
GO:BP	regulation of monocyte chemotaxis	GO:0090025	1	27	99	1	21017	CCR1
GO:BP	positive regulation of monocyte chemotaxis	GO:0090026	1	20	99	1	21017	CCR1
GO:BP	tubulin deacetylation	GO:0090042	1	23	99	1	21017	HDAC6
GO:BP	regulation of tubulin deacetylation	GO:0090043	1	21	99	1	21017	HDAC6
GO:BP	positive regulation of tubulin deacetylation	GO:0090044	1	2	99	1	21017	HDAC6
GO:BP	regulation of cell migration involved in sprouting angiogenesis	GO:0090049	1	39	99	1	21017	ABL1
GO:BP	positive regulation of cell migration involved in sprouting angiogenesis	GO:0090050	1	22	99	1	21017	ABL1
GO:BP	regulation of anatomical structure size	GO:0090066	1	518	99	7	21017	ABL1,HSP90AA1,MMP2,HDAC6,ITGA4,F2R,LPAR3
GO:BP	negative regulation of protein homodimerization activity	GO:0090074	1	1	99	1	21017	ITGA4
GO:BP	relaxation of muscle	GO:0090075	1	34	99	1	21017	GSTM2
GO:BP	foam cell differentiation	GO:0090077	1	38	99	2	21017	ITGB3,ITGAV
GO:BP	regulation of peptide transport	GO:0090087	1	209	99	2	21017	JAK2,PTPN11
GO:BP	regulation of transmembrane receptor protein serine/threonine kinase signaling pathway	GO:0090092	1	264	99	2	21017	ABL1,JAK2
GO:BP	positive regulation of transmembrane receptor protein serine/threonine kinase signaling pathway	GO:0090100	1	101	99	1	21017	JAK2
GO:BP	negative regulation of transmembrane receptor protein serine/threonine kinase signaling pathway	GO:0090101	1	149	99	1	21017	ABL1
GO:BP	regulation of cell-substrate junction assembly	GO:0090109	1	63	99	2	21017	ABL1,SRC
GO:BP	tissue migration	GO:0090130	1	104	99	4	21017	SRC,KIT,HDAC6,PTPN11
GO:BP	epithelium migration	GO:0090132	1	98	99	4	21017	SRC,KIT,HDAC6,PTPN11
GO:BP	establishment of protein localization to membrane	GO:0090150	1	491	99	2	21017	ERBB2,HSP90AA1
GO:BP	postsynaptic neurotransmitter receptor diffusion trapping	GO:0098970	1	10	99	1	21017	ITGB3
GO:BP	energy homeostasis	GO:0097009	1	79	99	1	21017	ALK
GO:BP	dendritic spine organization	GO:0097061	1	80	99	2	21017	HDAC6,CHRNA7
GO:BP	defense response to other organism	GO:0098542	1	1228	99	14	21017	HSP90AA1,SRC,JAK2,TBK1,CHUK,HSPA8,PTPN11,LCK,JAK1,IRAK1,IKBKE,SYK,PTPN6,TYK2
GO:BP	monoatomic cation transmembrane transport	GO:0098655	1	832	99	9	21017	ABL1,GSTM2,ITGB3,LCK,CHRNA7,CXCR3,F2R,ITGAV,PTPN6
GO:BP	import into cell	GO:0098657	1	921	99	12	21017	ABL1,APP,SRC,ITGB3,ITGAL,CXCR2,SYK,MET,CXCR1,ITGA4,LPAR1,ITGAV
GO:BP	inorganic ion transmembrane transport	GO:0098660	1	903	99	9	21017	ABL1,GSTM2,ITGB3,LCK,CHRNA7,CXCR3,F2R,ITGAV,PTPN6
GO:BP	inorganic cation transmembrane transport	GO:0098662	1	811	99	9	21017	ABL1,GSTM2,ITGB3,LCK,CHRNA7,CXCR3,F2R,ITGAV,PTPN6
GO:BP	G protein-coupled serotonin receptor signaling pathway	GO:0098664	1	23	99	2	21017	CHRM1,CHRM2
GO:BP	regulation of synaptic vesicle cycle	GO:0098693	1	14	99	1	21017	LPAR1
GO:BP	maintenance of cell number	GO:0098727	1	185	99	1	21017	KIT
GO:BP	macromolecule deacylation	GO:0098732	1	56	99	1	21017	HDAC6
GO:BP	cell-cell adhesion via plasma-membrane adhesion molecules	GO:0098742	1	280	99	2	21017	ITGAL,ITGA5
GO:BP	bone cell development	GO:0098751	1	17	99	1	21017	SRC
GO:BP	detoxification	GO:0098754	1	140	99	2	21017	GSTM2,GSTP1
GO:BP	skin epidermis development	GO:0098773	1	134	99	1	21017	MET
GO:BP	xenophagy	GO:0098792	1	14	99	1	21017	TBK1
GO:BP	regulation of renal system process	GO:0098801	1	22	99	1	21017	F2R
GO:BP	neurotransmitter reuptake	GO:0098810	1	35	99	1	21017	ITGB3
GO:BP	nuclear chromosome segregation	GO:0098813	1	320	99	5	21017	CCNE2,TOP2A,KIF11,CCNB2,CCNE1
GO:BP	spontaneous synaptic transmission	GO:0098814	1	14	99	1	21017	APP
GO:BP	modulation of excitatory postsynaptic potential	GO:0098815	1	48	99	2	21017	APP,CHRNA7
GO:BP	modulation of inhibitory postsynaptic potential	GO:0098828	1	7	99	1	21017	CHRNA2
GO:BP	bone growth	GO:0098868	1	32	99	1	21017	FGFR3
GO:BP	cellular oxidant detoxification	GO:0098869	1	96	99	2	21017	GSTM2,GSTP1
GO:BP	maintenance of postsynaptic specialization structure	GO:0098880	1	10	99	1	21017	ITGB3
GO:BP	postsynaptic neurotransmitter receptor internalization	GO:0098884	1	25	99	2	21017	ITGB3,LPAR1
GO:BP	regulation of action potential	GO:0098900	1	55	99	1	21017	CHRNB2
GO:BP	vesicle-mediated transport between endosomal compartments	GO:0098927	1	47	99	2	21017	SRC,MAP2K1
GO:BP	axonal transport	GO:0098930	1	65	99	1	21017	HDAC6
GO:BP	de novo centriole assembly involved in multi-ciliated epithelial cell differentiation	GO:0098535	1	5	99	1	21017	PLK4
GO:BP	dendritic cell differentiation	GO:0097028	1	44	99	1	21017	ITGB6
GO:BP	centriole assembly	GO:0098534	1	48	99	2	21017	CDK2,PLK4
GO:BP	de novo centriole assembly	GO:0097742	1	6	99	1	21017	PLK4
GO:BP	postsynaptic density organization	GO:0097106	1	41	99	1	21017	ITGB3
GO:BP	receptor localization to synapse	GO:0097120	1	66	99	3	21017	ERBB2,ITGB3,ERBB4
GO:BP	ammonium ion metabolic process	GO:0097164	1	23	99	1	21017	SRD5A1
GO:BP	mesenchymal stem cell proliferation	GO:0097168	1	9	99	1	21017	CCNE1
GO:BP	epoxide metabolic process	GO:0097176	1	5	99	1	21017	EPHX1
GO:BP	amelogenesis	GO:0097186	1	28	99	1	21017	ITGB6
GO:BP	apoptotic signaling pathway	GO:0097190	1	606	99	10	21017	ABL1,GSTP1,SRC,JAK2,MMP2,LCK,IL2,IKBKE,ITGAV,FGFR3
GO:BP	extrinsic apoptotic signaling pathway	GO:0097191	1	229	99	6	21017	GSTP1,SRC,JAK2,IL2,ITGAV,FGFR3
GO:BP	extrinsic apoptotic signaling pathway in absence of ligand	GO:0097192	1	69	99	2	21017	IL2,ITGAV
GO:BP	intrinsic apoptotic signaling pathway	GO:0097193	1	315	99	6	21017	ABL1,SRC,JAK2,MMP2,LCK,IKBKE
GO:BP	execution phase of apoptosis	GO:0097194	1	77	99	2	21017	TOP2A,CXCR3
GO:BP	renal filtration	GO:0097205	1	32	99	1	21017	F2R
GO:BP	cellular response to toxic substance	GO:0097237	1	126	99	2	21017	GSTM2,GSTP1
GO:BP	response to alcohol	GO:0097305	1	262	99	4	21017	RAD51,HDAC6,IL2,CHRNB2
GO:BP	cellular response to alcohol	GO:0097306	1	106	99	1	21017	RAD51
GO:BP	melanocyte migration	GO:0097324	1	3	99	1	21017	KIT
GO:BP	melanocyte adhesion	GO:0097326	1	1	99	1	21017	KIT
GO:BP	response to interleukin-17	GO:0097396	1	17	99	1	21017	IKBKE
GO:BP	cellular response to interleukin-17	GO:0097398	1	16	99	1	21017	IKBKE
GO:BP	interleukin-17-mediated signaling pathway	GO:0097400	1	10	99	1	21017	IKBKE
GO:BP	supramolecular fiber organization	GO:0097435	1	846	99	9	21017	ABL1,APP,SRC,JAK2,HDAC6,HSPA8,CHRNA7,MET,LPAR1
GO:BP	programmed cell death in response to reactive oxygen species	GO:0097468	1	14	99	1	21017	MET
GO:BP	neuron projection guidance	GO:0097485	1	247	99	4	21017	ERBB2,APP,KIT,HDAC6
GO:BP	granulocyte migration	GO:0097530	1	156	99	3	21017	CXCR2,SYK,CXCR1
GO:BP	mast cell migration	GO:0097531	1	15	99	1	21017	KIT
GO:BP	lamellipodium organization	GO:0097581	1	90	99	3	21017	HSP90AA1,SRC,KIT
GO:BP	connective tissue replacement	GO:0097709	1	13	99	1	21017	F2R
GO:BP	blood vessel diameter maintenance	GO:0097746	1	149	99	4	21017	ABL1,MMP2,ITGA4,F2R
GO:BP	acetate ester transport	GO:1901374	1	9	99	1	21017	CHRNA3
GO:BP	organic heteropentacyclic compound metabolic process	GO:1901376	1	7	99	1	21017	CYP1A2
GO:BP	regulation of hematopoietic progenitor cell differentiation	GO:1901532	1	40	99	2	21017	ABL1,CDK6
GO:BP	negative regulation of telomere maintenance via telomere lengthening	GO:1904357	1	30	99	1	21017	SRC
GO:BP	cellular response to angiotensin	GO:1904385	1	35	99	1	21017	SRC
GO:BP	positive regulation of nitric oxide metabolic process	GO:1904407	1	40	99	2	21017	HSP90AA1,JAK2
GO:BP	regulation of xenophagy	GO:1904415	1	9	99	1	21017	TBK1
GO:BP	positive regulation of xenophagy	GO:1904417	1	9	99	1	21017	TBK1
GO:BP	regulation of GTP binding	GO:1904424	1	7	99	1	21017	MET
GO:BP	positive regulation of calcium ion transmembrane transport	GO:1904427	1	83	99	4	21017	ABL1,GSTM2,CXCR3,F2R
GO:BP	protein localization to cytoplasmic microtubule plus-end	GO:1904518	1	1	99	1	21017	ABL1
GO:BP	regulation of microtubule binding	GO:1904526	1	7	99	1	21017	ABL1
GO:BP	positive regulation of microtubule binding	GO:1904528	1	3	99	1	21017	ABL1
GO:BP	regulation of actin filament binding	GO:1904529	1	1	99	1	21017	ABL1
GO:BP	positive regulation of actin filament binding	GO:1904531	1	1	99	1	21017	ABL1
GO:BP	response to 1-oleoyl-sn-glycerol 3-phosphate	GO:1904565	1	2	99	1	21017	LPAR1
GO:BP	cellular response to 1-oleoyl-sn-glycerol 3-phosphate	GO:1904566	1	1	99	1	21017	LPAR1
GO:BP	regulation of protein import	GO:1904589	1	3	99	1	21017	HSPA8
GO:BP	regulation of actin binding	GO:1904616	1	1	99	1	21017	ABL1
GO:BP	positive regulation of actin binding	GO:1904618	1	1	99	1	21017	ABL1
GO:BP	cellular response to amyloid-beta	GO:1904646	1	38	99	2	21017	APP,ITGA4
[truncated: 1,552 more rows]

## Sheet: CC
Table S7 B: Table showing all pathways enriched in the CC category
source	term_name	term_id	adjusted_p_value	term_size	query_size	intersection_size	effective_domain_size	intersections
GO:CC	receptor complex	GO:0043235	2.96446e-25	527	99	32	22115	ERBB2,APP,ALK,JAK2,KIT,CHUK,ITGB3,ITGAL,CHRNA7,SYK,MET,ITGA4,CHRNB2,CHRNA1,CHRND,CHRNB3,CHRNA2,CHRNA6,CHRNB4,CHRNA4,CHRNA3,CHRNB1,ITGAV,ITGA5,PTPN6,ERBB4,FGFR3,ITGA2B,IL6ST,ITGB7,ITGB6,TYK2
GO:CC	plasma membrane signaling receptor complex	GO:0098802	1.48006e-23	311	99	26	22115	ERBB2,JAK2,CHUK,ITGB3,ITGAL,CHRNA7,SYK,ITGA4,CHRNB2,CHRNA1,CHRND,CHRNB3,CHRNA2,CHRNA6,CHRNB4,CHRNA4,CHRNA3,CHRNB1,ITGAV,ITGA5,PTPN6,ITGA2B,IL6ST,ITGB7,ITGB6,TYK2
GO:CC	acetylcholine-gated channel complex	GO:0005892	1.01627e-20	16	99	11	22115	CHRNA7,CHRNB2,CHRNA1,CHRND,CHRNB3,CHRNA2,CHRNA6,CHRNB4,CHRNA4,CHRNA3,CHRNB1
GO:CC	synaptic membrane	GO:0097060	1.94364e-14	400	99	21	22115	ERBB2,SRC,ITGB3,CHRNA7,CHRM1,LPAR2,F2R,CHRM2,LPAR1,CHRNB2,CHRNA1,CHRND,CHRNB3,CHRNA2,CHRNA6,CHRNB4,CHRNA4,CHRNA3,CHRNB1,ITGA5,ERBB4
GO:CC	plasma membrane protein complex	GO:0098797	2.4203e-14	723	99	26	22115	ERBB2,JAK2,CHUK,ITGB3,ITGAL,CHRNA7,SYK,ITGA4,CHRNB2,CHRNA1,CHRND,CHRNB3,CHRNA2,CHRNA6,CHRNB4,CHRNA4,CHRNA3,CHRNB1,ITGAV,ITGA5,PTPN6,ITGA2B,IL6ST,ITGB7,ITGB6,TYK2
GO:CC	postsynaptic membrane	GO:0045211	1.03906e-13	278	99	18	22115	ITGB3,CHRNA7,CHRM1,F2R,CHRM2,LPAR1,CHRNB2,CHRNA1,CHRND,CHRNB3,CHRNA2,CHRNA6,CHRNB4,CHRNA4,CHRNA3,CHRNB1,ITGA5,ERBB4
GO:CC	side of membrane	GO:0098552	2.52895e-13	722	99	25	22115	SRC,JAK2,KIT,CHUK,HSPA8,ITGB3,LCK,JAK1,ITGAL,CCR1,CXCR2,SYK,CXCR1,CCR8,CXCR3,CCR3,ITGA4,CHRNB2,CHRNA4,ITGAV,ITGA5,ITGA2B,IL6ST,ITGB6,TYK2
GO:CC	cell surface	GO:0009986	5.44275e-13	904	99	27	22115	HSP90AA1,APP,KIT,ITGB3,ITGAL,IRAK1,CCR1,CXCR2,MET,CXCR1,CCR8,CXCR3,CCR3,ITGA4,LPAR2,F2R,LPAR1,CHRNB2,CHRNA1,CHRNA4,ITGAV,ITGA5,FGFR3,ITGA2B,IL6ST,ITGB7,ITGB6
GO:CC	postsynapse	GO:0098794	2.93137e-12	652	99	23	22115	ABL1,APP,SRC,JAK2,HSPA8,ITGB3,CHRNA7,CHRM1,F2R,CHRM2,LPAR1,CHRNB2,CHRNA1,CHRND,CHRNB3,CHRNA2,CHRNA6,CHRNB4,CHRNA4,CHRNA3,CHRNB1,ITGA5,ERBB4
GO:CC	cell junction	GO:0030054	1.29893e-10	2236	99	37	22115	ERBB2,ABL1,RAD51,APP,SRC,JAK2,KIT,HSPA8,ITGB3,JAK1,CHRNA7,MAP2K1,CHRM1,ITGA4,LPAR2,F2R,LPAR3,CHRM2,LPAR1,CHRNB2,CHRNA1,CHRND,CHRNB3,CHRNA2,CHRNA6,CHRNB4,CHRNA4,CHRNA3,CHRNB1,ITGAV,ITGA5,PTPN6,ERBB4,FGFR3,ITGA2B,ITGB7,ITGB6
GO:CC	plasma membrane	GO:0005886	1.4747e-10	5783	99	60	22115	CYP2C9,ERBB2,HSP90AA1,APP,ALK,SRC,JAK2,MMP2,KIT,CHUK,HDAC6,HSPA8,ITGB3,LCK,JAK1,ITGAL,CHRNA7,PGR,PLK4,MAP2K1,IRAK1,CDK7,CCR1,CXCR2,CHRM1,SYK,MET,CXCR1,CCR8,CXCR3,CCR3,ITGA4,LPAR2,LPAR5,LPAR4,F2R,LPAR3,CHRM2,LPAR1,LPAR6,CHRNB2,CHRNA1,CHRND,CHRNB3,CHRNA2,CHRNA6,CHRNB4,CHRNA4,CHRNA3,CHRNB1,ITGAV,ITGA5,PTPN6,ERBB4,FGFR3,ITGA2B,IL6ST,ITGB7,ITGB6,TYK2
GO:CC	integrin complex	GO:0008305	3.38269e-10	32	99	8	22115	ITGB3,ITGAL,ITGA4,ITGAV,ITGA5,ITGA2B,ITGB7,ITGB6
GO:CC	external side of plasma membrane	GO:0009897	3.65681e-10	384	99	17	22115	KIT,ITGB3,ITGAL,CCR1,CXCR2,CXCR1,CCR8,CXCR3,CCR3,ITGA4,CHRNB2,CHRNA4,ITGAV,ITGA5,ITGA2B,IL6ST,ITGB6
GO:CC	cell periphery	GO:0071944	1.50735e-09	6269	99	61	22115	CYP2C9,ERBB2,HSP90AA1,APP,ALK,SRC,JAK2,MMP2,KIT,CHUK,HDAC6,HSPA8,ITGB3,LCK,JAK1,ITGAL,CHRNA7,PGR,PLK4,MAP2K1,IRAK1,CDK7,CCR1,CXCR2,CHRM1,SYK,MET,CXCR1,CCR8,CXCR3,CCR3,ITGA4,LPAR2,LPAR5,LPAR4,F2R,LPAR3,CHRM2,LPAR1,LPAR6,CHRNB2,CHRNA1,CHRND,CHRNB3,CHRNA2,CHRNA6,CHRNB4,CHRNA4,CHRNA3,CHRNB1,ITGAV,ITGA5,MMP1,PTPN6,ERBB4,FGFR3,ITGA2B,IL6ST,ITGB7,ITGB6,TYK2
GO:CC	plasma membrane region	GO:0098590	1.80836e-09	1271	99	27	22115	ERBB2,HSP90AA1,SRC,JAK2,HDAC6,ITGB3,CHRNA7,PLK4,CHRM1,MET,LPAR2,F2R,CHRM2,LPAR1,CHRNB2,CHRNA1,CHRND,CHRNB3,CHRNA2,CHRNA6,CHRNB4,CHRNA4,CHRNA3,CHRNB1,ITGAV,ITGA5,ERBB4
GO:CC	membrane	GO:0016020	5.91881e-09	9912	99	77	22115	CYP2C9,ERBB2,ABL1,HSP90AA1,CYP11B2,APP,ALK,SRC,JAK2,CYP1A2,CYP1A1,SRD5A1,CYP11B1,CYP2A6,CYP17A1,EPHX1,SRD5A2,HSD17B3,HSD17B2,CYP19A1,MMP2,KIT,CHUK,HDAC6,HSPA8,ITGB3,LCK,JAK1,ITGAL,FEN1,CHRNA7,PGR,KIF11,CCNB2,PLK4,MAP2K1,IRAK1,IKBKE,CDK7,CCR1,CXCR2,CHRM1,SYK,MET,CXCR1,CCR8,CXCR3,CCR3,ITGA4,LPAR2,LPAR5,LPAR4,F2R,LPAR3,CHRM2,LPAR1,LPAR6,CHRNB2,CHRNA1,CHRND,CHRNB3,CHRNA2,CHRNA6,CHRNB4,CHRNA4,CHRNA3,C…
GO:CC	serine/threonine protein kinase complex	GO:1902554	9.26596e-09	139	99	11	22115	TBK1,CHUK,CCNE2,CDK2,CCNB2,CCNA1,CDK6,IKBKE,CDK7,CCNE1,CCNH
GO:CC	membrane protein complex	GO:0098796	2.80236e-08	1325	99	26	22115	ERBB2,JAK2,CHUK,ITGB3,ITGAL,CHRNA7,SYK,ITGA4,CHRNB2,CHRNA1,CHRND,CHRNB3,CHRNA2,CHRNA6,CHRNB4,CHRNA4,CHRNA3,CHRNB1,ITGAV,ITGA5,PTPN6,ITGA2B,IL6ST,ITGB7,ITGB6,TYK2
GO:CC	neuron projection	GO:0043005	3.46638e-08	1338	99	26	22115	ABL1,HSP90AA1,APP,SRC,SRD5A1,CYP17A1,SRD5A2,HDAC6,HSPA8,CHRNA7,CHRM1,ITGA4,LPAR3,CHRM2,LPAR1,CHRNB2,CHRNA1,CHRND,CHRNB3,CHRNA2,CHRNA6,CHRNB4,CHRNA4,CHRNA3,CHRNB1,IL6ST
GO:CC	protein kinase complex	GO:1902911	3.98077e-08	159	99	11	22115	TBK1,CHUK,CCNE2,CDK2,CCNB2,CCNA1,CDK6,IKBKE,CDK7,CCNE1,CCNH
GO:CC	synapse	GO:0045202	5.31212e-08	1475	99	27	22115	ERBB2,ABL1,RAD51,APP,SRC,JAK2,HSPA8,ITGB3,CHRNA7,CHRM1,LPAR2,F2R,LPAR3,CHRM2,LPAR1,CHRNB2,CHRNA1,CHRND,CHRNB3,CHRNA2,CHRNA6,CHRNB4,CHRNA4,CHRNA3,CHRNB1,ITGA5,ERBB4
GO:CC	protein complex involved in cell adhesion	GO:0098636	6.45953e-08	59	99	8	22115	ITGB3,ITGAL,ITGA4,ITGAV,ITGA5,ITGA2B,ITGB7,ITGB6
GO:CC	cyclin-dependent protein kinase holoenzyme complex	GO:0000307	6.45953e-08	59	99	8	22115	CCNE2,CDK2,CCNB2,CCNA1,CDK6,CDK7,CCNE1,CCNH
GO:CC	plasma membrane bounded cell projection	GO:0120025	2.64975e-06	2286	99	31	22115	ERBB2,ABL1,HSP90AA1,APP,SRC,SRD5A1,CYP17A1,SRD5A2,HDAC6,HSPA8,ITGB3,CHRNA7,CDK6,CHRM1,ITGA4,LPAR3,CHRM2,LPAR1,CHRNB2,CHRNA1,CHRND,CHRNB3,CHRNA2,CHRNA6,CHRNB4,CHRNA4,CHRNA3,CHRNB1,ITGAV,ITGA5,IL6ST
GO:CC	cell projection	GO:0042995	8.23198e-06	2399	99	31	22115	ERBB2,ABL1,HSP90AA1,APP,SRC,SRD5A1,CYP17A1,SRD5A2,HDAC6,HSPA8,ITGB3,CHRNA7,CDK6,CHRM1,ITGA4,LPAR3,CHRM2,LPAR1,CHRNB2,CHRNA1,CHRND,CHRNB3,CHRNA2,CHRNA6,CHRNB4,CHRNA4,CHRNA3,CHRNB1,ITGAV,ITGA5,IL6ST
GO:CC	neuronal cell body	GO:0043025	1.45072e-05	500	99	14	22115	ABL1,HSP90AA1,APP,SRC,SRD5A1,CYP17A1,SRD5A2,HDAC6,ITGA4,CHRM2,LPAR1,CHRNA4,CHRNA3,IL6ST
GO:CC	focal adhesion	GO:0005925	1.54717e-05	423	99	13	22115	SRC,JAK2,HSPA8,ITGB3,JAK1,MAP2K1,ITGA4,ITGAV,ITGA5,FGFR3,ITGA2B,ITGB7,ITGB6
GO:CC	cell-substrate junction	GO:0030055	2.02994e-05	433	99	13	22115	SRC,JAK2,HSPA8,ITGB3,JAK1,MAP2K1,ITGA4,ITGAV,ITGA5,FGFR3,ITGA2B,ITGB7,ITGB6
GO:CC	neuromuscular junction	GO:0031594	2.05443e-05	80	99	7	22115	ERBB2,APP,F2R,CHRNA1,CHRND,CHRNB1,ERBB4
GO:CC	cholinergic synapse	GO:0098981	2.25926e-05	10	99	4	22115	CHRM1,CHRM2,CHRNB2,CHRNB4
GO:CC	cyclin E1-CDK2 complex	GO:0097134	2.52972e-05	3	99	3	22115	CCNE2,CDK2,CCNE1
GO:CC	cell body	GO:0044297	6.75629e-05	567	99	14	22115	ABL1,HSP90AA1,APP,SRC,SRD5A1,CYP17A1,SRD5A2,HDAC6,ITGA4,CHRM2,LPAR1,CHRNA4,CHRNA3,IL6ST
GO:CC	transferase complex, transferring phosphorus-containing groups	GO:0061695	7.64171e-05	329	99	11	22115	TBK1,CHUK,CCNE2,CDK2,CCNB2,CCNA1,CDK6,IKBKE,CDK7,CCNE1,CCNH
GO:CC	monoatomic ion channel complex	GO:0034702	0.000207708	364	99	11	22115	CHRNA7,CHRNB2,CHRNA1,CHRND,CHRNB3,CHRNA2,CHRNA6,CHRNB4,CHRNA4,CHRNA3,CHRNB1
GO:CC	membrane raft	GO:0045121	0.000215263	291	99	10	22115	APP,SRC,JAK2,HDAC6,LCK,CHRNA7,F2R,CHRNB2,CHRNA3,IL6ST
GO:CC	membrane microdomain	GO:0098857	0.000222079	292	99	10	22115	APP,SRC,JAK2,HDAC6,LCK,CHRNA7,F2R,CHRNB2,CHRNA3,IL6ST
GO:CC	plasma membrane raft	GO:0044853	0.000235116	114	99	7	22115	SRC,JAK2,HDAC6,CHRNA7,F2R,CHRNB2,CHRNA3
GO:CC	presynaptic membrane	GO:0042734	0.000248209	167	99	8	22115	ERBB2,CHRM1,LPAR2,CHRM2,LPAR1,CHRNB2,CHRNA6,ERBB4
GO:CC	cytoplasmic side of plasma membrane	GO:0009898	0.00032398	173	99	8	22115	SRC,JAK2,KIT,CHUK,LCK,JAK1,SYK,TYK2
GO:CC	somatodendritic compartment	GO:0036477	0.000337468	852	99	16	22115	ABL1,HSP90AA1,APP,SRC,SRD5A1,CYP17A1,SRD5A2,HDAC6,HSPA8,CHRM1,ITGA4,CHRM2,LPAR1,CHRNA4,CHRNA3,IL6ST
GO:CC	anchoring junction	GO:0070161	0.000737405	905	99	16	22115	APP,SRC,JAK2,KIT,HSPA8,ITGB3,JAK1,MAP2K1,ITGA4,ITGAV,ITGA5,PTPN6,FGFR3,ITGA2B,ITGB7,ITGB6
GO:CC	transmembrane transporter complex	GO:1902495	0.00104334	430	99	11	22115	CHRNA7,CHRNB2,CHRNA1,CHRND,CHRNB3,CHRNA2,CHRNA6,CHRNB4,CHRNA4,CHRNA3,CHRNB1
GO:CC	cytoplasmic vesicle	GO:0031410	0.00104936	2523	99	28	22115	ERBB2,HSP90AA1,APP,GSTP1,SRC,JAK2,KIT,HDAC6,HSPA8,ITGB3,JAK1,ITGAL,CDK2,MAP2K1,IRAK1,CXCR2,SYK,CXCR1,LPAR2,F2R,CHRM2,LPAR1,CHRNB4,ITGAV,ITGA5,PTPN6,FGFR3,ITGA2B
GO:CC	microtubule cytoskeleton	GO:0015630	0.00109835	1414	99	20	22115	RAD51,APP,CYP2A6,HDAC6,LCK,CHEK1,CCNE2,CDK2,TOP2A,KIF11,CCNB2,CCNA1,PLK4,CDK6,MAP2K1,CXCR2,CDC25B,CCNE1,CDC7,ITGB6
GO:CC	intracellular vesicle	GO:0097708	0.00109903	2529	99	28	22115	ERBB2,HSP90AA1,APP,GSTP1,SRC,JAK2,KIT,HDAC6,HSPA8,ITGB3,JAK1,ITGAL,CDK2,MAP2K1,IRAK1,CXCR2,SYK,CXCR1,LPAR2,F2R,CHRM2,LPAR1,CHRNB4,ITGAV,ITGA5,PTPN6,FGFR3,ITGA2B
GO:CC	cytoplasmic side of membrane	GO:0098562	0.00147274	212	99	8	22115	SRC,JAK2,KIT,CHUK,LCK,JAK1,SYK,TYK2
GO:CC	cytoplasm	GO:0005737	0.00148448	12394	99	77	22115	CYP2C9,ERBB2,ABL1,HSP90AA1,RAD51,CYP11B2,APP,GSTM2,GSTP1,HPGDS,SRC,JAK2,CYP1A2,CYP1A1,SRD5A1,CYP11B1,CYP2A6,CYP17A1,EPHX1,SRD5A2,HSD17B3,HSD17B2,CYP19A1,MMP2,KIT,TBK1,MAPK11,CHUK,HDAC6,HSPA8,PTPN11,ITGB3,LCK,JAK1,ITGAL,FEN1,PGR,CDC25A,CHEK1,CCNE2,CDK2,TOP2A,KIF11,CCNB2,CCNA1,PLK4,TK1,CDK6,MAP2K1,IRAK1,IKBKE,CDK7,CCR1,CXCR2,ESR2,SYK,CDC25B,CCNE1,CDC7,CXCR1,CXCR3,CCR3,LPAR2,F2R,LPAR3,CHRM2,LPAR1,CH…
GO:CC	nucleoplasm	GO:0005654	0.00181076	4229	99	38	22115	ERBB2,ABL1,HSP90AA1,RAD51,HPGDS,SRC,JAK2,TBK1,MAPK11,CHUK,HDAC6,HSPA8,PTPN11,ITGB3,FEN1,PGR,CDC25A,CHEK1,CCNE2,CDK2,TOP2A,CCNA1,CDK6,IRAK1,IKBKE,CDK7,CXCR2,ESR2,CDC25B,CCNE1,CCNH,CDC7,LPAR4,CHRNA2,CHRNA3,PTPN6,ERBB4,ITGB6
GO:CC	transporter complex	GO:1990351	0.00186029	457	99	11	22115	CHRNA7,CHRNB2,CHRNA1,CHRND,CHRNB3,CHRNA2,CHRNA6,CHRNB4,CHRNA4,CHRNA3,CHRNB1
GO:CC	presynapse	GO:0098793	0.00258464	568	99	12	22115	ERBB2,RAD51,APP,HSPA8,CHRM1,LPAR2,CHRM2,LPAR1,CHRNB2,CHRNB3,CHRNA6,ERBB4
GO:CC	extrinsic component of cytoplasmic side of plasma membrane	GO:0031234	0.00520769	72	99	5	22115	SRC,JAK2,LCK,JAK1,SYK
GO:CC	ruffle	GO:0001726	0.00521061	182	99	7	22115	ERBB2,ABL1,SRC,ITGB3,CDK6,ITGAV,ITGA5
GO:CC	postsynaptic specialization membrane	GO:0099634	0.00533842	122	99	6	22115	CHRM1,CHRNB2,CHRNA1,CHRND,CHRNB1,ERBB4
GO:CC	cyclin A1-CDK2 complex	GO:0097123	0.00576698	2	99	2	22115	CDK2,CCNA1
GO:CC	integrin alpha4-beta7 complex	GO:0034669	0.00576698	2	99	2	22115	ITGA4,ITGB7
GO:CC	cyclin E2-CDK2 complex	GO:0097135	0.00576698	2	99	2	22115	CCNE2,CDK2
GO:CC	integrin alphav-beta6 complex	GO:0034685	0.00576698	2	99	2	22115	ITGAV,ITGB6
GO:CC	endomembrane system	GO:0012505	0.0059357	4803	99	40	22115	CYP2C9,ERBB2,ABL1,HSP90AA1,APP,GSTM2,GSTP1,SRC,JAK2,CYP1A2,CYP1A1,SRD5A1,CYP11B1,CYP2A6,CYP17A1,EPHX1,SRD5A2,HSD17B3,HSD17B2,CYP19A1,KIT,HDAC6,HSPA8,ITGB3,JAK1,ITGAL,CDK2,MAP2K1,IRAK1,CXCR2,CXCR1,F2R,LPAR1,CHRNB4,CHRNA3,ITGAV,ITGA5,PTPN6,FGFR3,ITGA2B
GO:CC	centrosome	GO:0005813	0.00683712	733	99	13	22115	RAD51,HDAC6,LCK,CHEK1,CCNE2,CDK2,CCNB2,PLK4,CDK6,MAP2K1,CDC25B,CCNE1,ITGB6
GO:CC	dendrite	GO:0030425	0.00688781	627	99	12	22115	ABL1,HSP90AA1,APP,SRC,HDAC6,HSPA8,CHRM1,CHRM2,LPAR1,CHRNA4,CHRNA3,IL6ST
GO:CC	dendritic tree	GO:0097447	0.00710612	629	99	12	22115	ABL1,HSP90AA1,APP,SRC,HDAC6,HSPA8,CHRM1,CHRM2,LPAR1,CHRNA4,CHRNA3,IL6ST
GO:CC	extrinsic component of plasma membrane	GO:0019897	0.00732569	129	99	6	22115	SRC,JAK2,LCK,JAK1,SYK,TYK2
GO:CC	vesicle	GO:0031982	0.00993208	4012	99	35	22115	ERBB2,HSP90AA1,APP,ALK,GSTM2,GSTP1,SRC,JAK2,KIT,HDAC6,HSPA8,ITGB3,LCK,JAK1,ITGAL,CDK2,MAP2K1,IRAK1,CXCR2,SYK,CXCR1,ITGA4,LPAR2,F2R,CHRM2,LPAR1,CHRNB4,ITGAV,ITGA5,PTPN6,FGFR3,ITGA2B,IL6ST,ITGB7,TYK2
GO:CC	microtubule organizing center	GO:0005815	0.00995761	874	99	14	22115	RAD51,HDAC6,LCK,CHEK1,CCNE2,CDK2,TOP2A,CCNB2,PLK4,CDK6,MAP2K1,CDC25B,CCNE1,ITGB6
GO:CC	protein-containing complex	GO:0032991	0.0106278	7861	99	55	22115	ERBB2,ABL1,HSP90AA1,RAD51,APP,ALK,GSTP1,JAK2,KIT,TBK1,CHUK,HDAC6,HSPA8,PTPN11,ITGB3,ITGAL,FEN1,CHRNA7,CHEK1,CCNE2,CDK2,TOP2A,KIF11,CCNB2,CCNA1,PLK4,CDK6,IRAK1,IKBKE,CDK7,SYK,MET,CCNE1,CCNH,ITGA4,CHRNB2,CHRNA1,CHRND,CHRNB3,CHRNA2,CHRNA6,CHRNB4,CHRNA4,CHRNA3,CHRNB1,ITGAV,ITGA5,PTPN6,ERBB4,FGFR3,ITGA2B,IL6ST,ITGB7,ITGB6,TYK2
GO:CC	distal axon	GO:0150034	0.0107132	279	99	8	22115	ABL1,HSP90AA1,APP,SRC,HSPA8,CHRM1,ITGA4,CHRM2
GO:CC	cytoskeleton	GO:0005856	0.0157621	2440	99	25	22115	ABL1,RAD51,APP,SRC,JAK2,CYP2A6,HDAC6,LCK,JAK1,CHEK1,CCNE2,CDK2,TOP2A,KIF11,CCNB2,CCNA1,PLK4,CDK6,MAP2K1,CXCR2,CDC25B,CCNE1,CDC7,ITGB6,TYK2
GO:CC	cyclin A2-CDK2 complex	GO:0097124	0.0172504	3	99	2	22115	CDK2,CCNA1
GO:CC	interleukin-12 receptor complex	GO:0042022	0.0172504	3	99	2	22115	JAK2,TYK2
GO:CC	transcription factor TFIIK complex	GO:0070985	0.0172504	3	99	2	22115	CDK7,CCNH
GO:CC	alphav-beta3 integrin-vitronectin complex	GO:0071062	0.0172504	3	99	2	22115	ITGB3,ITGA5
GO:CC	cyclin-dependent protein kinase activating kinase holoenzyme complex	GO:0019907	0.0172504	3	99	2	22115	CDK7,CCNH
GO:CC	integrin alphav-beta3 complex	GO:0034683	0.0172504	3	99	2	22115	ITGB3,ITGAV
GO:CC	alphav-beta3 integrin-HMGB1 complex	GO:0035868	0.0172504	3	99	2	22115	ITGB3,ITGAV
GO:CC	alphav-beta3 integrin-PKCalpha complex	GO:0035866	0.0172504	3	99	2	22115	ITGB3,ITGAV
GO:CC	ruffle membrane	GO:0032587	0.0253849	100	99	5	22115	ERBB2,SRC,ITGB3,ITGAV,ITGA5
GO:CC	male germ cell nucleus	GO:0001673	0.0314402	55	99	4	22115	RAD51,CDK2,TOP2A,CDK7
GO:CC	CAK-ERCC2 complex	GO:0070516	0.0343998	4	99	2	22115	CDK7,CCNH
GO:CC	alphav-beta3 integrin-IGF-1-IGF1R complex	GO:0035867	0.0343998	4	99	2	22115	ITGB3,ITGAV
GO:CC	interleukin-23 receptor complex	GO:0072536	0.0343998	4	99	2	22115	JAK2,TYK2
GO:CC	glutamatergic synapse	GO:0098978	0.0359344	425	99	9	22115	SRC,JAK2,ITGB3,CHRM1,LPAR2,CHRM2,LPAR1,ITGA5,ERBB4
GO:CC	axon	GO:0030424	0.0488462	655	99	11	22115	ABL1,HSP90AA1,APP,SRC,CYP17A1,HDAC6,HSPA8,CHRM1,ITGA4,LPAR3,CHRM2
GO:CC	postsynaptic specialization	GO:0099572	0.0497759	348	99	8	22115	SRC,CHRM1,CHRNB2,CHRNA1,CHRND,CHRNA3,CHRNB1,ERBB4
GO:CC	secretory granule	GO:0030141	0.0526742	897	99	13	22115	HSP90AA1,APP,GSTP1,KIT,HSPA8,ITGB3,ITGAL,CXCR2,CXCR1,CHRNB4,ITGAV,PTPN6,ITGA2B
GO:CC	germ cell nucleus	GO:0043073	0.0759668	69	99	4	22115	RAD51,CDK2,TOP2A,CDK7
GO:CC	extrinsic component of membrane	GO:0019898	0.109479	211	99	6	22115	SRC,JAK2,LCK,JAK1,SYK,TYK2
GO:CC	cytosol	GO:0005829	0.143909	5513	99	40	22115	ERBB2,ABL1,HSP90AA1,RAD51,APP,GSTM2,GSTP1,HPGDS,SRC,JAK2,TBK1,MAPK11,CHUK,HDAC6,HSPA8,PTPN11,LCK,JAK1,PGR,CDC25A,CHEK1,CCNE2,CDK2,KIF11,CCNB2,CCNA1,PLK4,TK1,CDK6,MAP2K1,IRAK1,IKBKE,CDK7,SYK,CDC25B,CCNE1,ITGAV,PTPN6,ERBB4,TYK2
GO:CC	nuclear lumen	GO:0031981	0.150234	5524	99	40	22115	ERBB2,ABL1,HSP90AA1,RAD51,HPGDS,SRC,JAK2,KIT,TBK1,MAPK11,CHUK,HDAC6,HSPA8,PTPN11,ITGB3,FEN1,PGR,CDC25A,CHEK1,CCNE2,CDK2,TOP2A,CCNA1,PLK4,CDK6,IRAK1,IKBKE,CDK7,CXCR2,ESR2,CDC25B,CCNE1,CCNH,CDC7,LPAR4,CHRNA2,CHRNA3,PTPN6,ERBB4,ITGB6
GO:CC	caveola	GO:0005901	0.153938	83	99	4	22115	SRC,JAK2,HDAC6,F2R
GO:CC	cell body fiber	GO:0070852	0.158665	8	99	2	22115	SRD5A1,SRD5A2
GO:CC	secretory granule membrane	GO:0030667	0.160248	316	99	7	22115	ITGB3,ITGAL,CXCR2,CXCR1,CHRNB4,ITGAV,ITGA2B
GO:CC	cell leading edge	GO:0031252	0.200626	429	99	8	22115	ERBB2,ABL1,SRC,HDAC6,ITGB3,CDK6,ITGAV,ITGA5
GO:CC	dendritic growth cone	GO:0044294	0.203403	9	99	2	22115	HSP90AA1,SRC
GO:CC	transferase complex	GO:1990234	0.21118	906	99	12	22115	RAD51,TBK1,CHUK,CCNE2,CDK2,CCNB2,CCNA1,CDK6,IKBKE,CDK7,CCNE1,CCNH
GO:CC	growth cone	GO:0030426	0.286264	169	99	5	22115	ABL1,HSP90AA1,APP,SRC,ITGA4
GO:CC	secretory vesicle	GO:0099503	0.286992	1073	99	13	22115	HSP90AA1,APP,GSTP1,KIT,HSPA8,ITGB3,ITGAL,CXCR2,CXCR1,CHRNB4,ITGAV,PTPN6,ITGA2B
GO:CC	transcription factor TFIIH core complex	GO:0000439	0.308944	11	99	2	22115	CDK7,CCNH
GO:CC	site of polarized growth	GO:0030427	0.325998	174	99	5	22115	ABL1,HSP90AA1,APP,SRC,ITGA4
GO:CC	transcription factor TFIIH holo complex	GO:0005675	0.369652	12	99	2	22115	CDK7,CCNH
GO:CC	leading edge membrane	GO:0031256	0.378915	180	99	5	22115	ERBB2,SRC,ITGB3,ITGAV,ITGA5
GO:CC	dopaminergic synapse	GO:0098691	0.506705	14	99	2	22115	CHRNB3,CHRNA6
GO:CC	dendrite terminus	GO:0044292	0.506705	14	99	2	22115	HSP90AA1,SRC
GO:CC	organelle membrane	GO:0031090	0.542637	3787	99	29	22115	CYP2C9,ERBB2,ABL1,CYP11B2,APP,SRC,CYP1A2,CYP1A1,SRD5A1,CYP11B1,CYP2A6,CYP17A1,EPHX1,SRD5A2,HSD17B3,HSD17B2,CYP19A1,HSPA8,ITGB3,ITGAL,PGR,IRAK1,IKBKE,CXCR2,CXCR1,CHRM2,CHRNB4,ITGAV,ITGA2B
GO:CC	enzyme activator complex	GO:0150005	0.664296	16	99	2	22115	CDK7,CCNH
GO:CC	platelet alpha granule membrane	GO:0031092	0.750678	17	99	2	22115	ITGB3,ITGA2B
GO:CC	nuclear cyclin-dependent protein kinase holoenzyme complex	GO:0019908	0.750678	17	99	2	22115	CDK7,CCNH
GO:CC	filopodium membrane	GO:0031527	0.842055	18	99	2	22115	ITGB3,ITGAV
GO:CC	procentriole	GO:0120098	1	3	99	1	22115	PLK4
GO:CC	procentriole replication complex	GO:0120099	1	6	99	1	22115	PLK4
GO:CC	neuron projection cytoplasm	GO:0120111	1	89	99	2	22115	HDAC6,CHRNA2
GO:CC	nuclear protein-containing complex	GO:0140513	1	2679	99	5	22115	RAD51,HDAC6,HSPA8,CDK7,CCNH
GO:CC	intracellular protein-containing complex	GO:0140535	1	948	99	4	22115	RAD51,HSPA8,CDK7,CCNH
GO:CC	catalytic complex	GO:1902494	1	1699	99	14	22115	RAD51,TBK1,CHUK,HDAC6,CCNE2,CDK2,TOP2A,CCNB2,CCNA1,CDK6,IKBKE,CDK7,CCNE1,CCNH
GO:CC	dendritic filopodium	GO:1902737	1	5	99	1	22115	SRC
GO:CC	extracellular vesicle	GO:1903561	1	2134	99	17	22115	HSP90AA1,APP,ALK,GSTM2,GSTP1,SRC,HSPA8,ITGB3,LCK,ITGAL,ITGA4,ITGAV,PTPN6,ITGA2B,IL6ST,ITGB7,TYK2
GO:CC	axon cytoplasm	GO:1904115	1	64	99	1	22115	HDAC6
GO:CC	tertiary granule lumen	GO:1904724	1	55	99	1	22115	PTPN6
GO:CC	ficolin-1-rich granule lumen	GO:1904813	1	124	99	3	22115	HSP90AA1,GSTP1,HSPA8
GO:CC	ribonucleoprotein complex	GO:1990904	1	2746	99	2	22115	HSPA8,TOP2A
GO:CC	cellular anatomical structure	GO:0110165	1	21571	99	99	22115	CYP2C9,ERBB2,ABL1,HSP90AA1,RAD51,CYP11B2,APP,ALK,GSTM2,GSTP1,HPGDS,SRC,JAK2,CYP1A2,CYP1A1,SRD5A1,CYP11B1,CYP2A6,CYP17A1,EPHX1,SRD5A2,HSD17B3,HSD17B2,CYP19A1,MMP2,KIT,TBK1,MAPK11,CHUK,HDAC6,HSPA8,PTPN11,ITGB3,LCK,JAK1,IL2,ITGAL,FEN1,CHRNA7,PGR,CDC25A,CHEK1,CCNE2,CDK2,TOP2A,KIF11,CCNB2,CCNA1,PLK4,TK1,CDK6,MAP2K1,IRAK1,IKBKE,CDK7,CCR1,CXCR2,CHRM1,ESR2,SYK,MET,CDC25B,CCNE1,CCNH,CDC7,CXCR1,CCR8,CXCR3,…
GO:CC	protein folding chaperone complex	GO:0101031	1	41	99	1	22115	HSPA8
GO:CC	presynaptic cytoskeleton	GO:0099569	1	11	99	1	22115	RAD51
GO:CC	9+2 motile cilium	GO:0097729	1	181	99	1	22115	HSP90AA1
GO:CC	deuterosome	GO:0098536	1	6	99	1	22115	PLK4
GO:CC	lumenal side of lysosomal membrane	GO:0098575	1	2	99	1	22115	HSPA8
GO:CC	lumenal side of membrane	GO:0098576	1	36	99	1	22115	HSPA8
GO:CC	bounding membrane of organelle	GO:0098588	1	2217	99	12	22115	ERBB2,HSPA8,ITGB3,ITGAL,PGR,IRAK1,CXCR2,CXCR1,CHRM2,CHRNB4,ITGAV,ITGA2B
GO:CC	Schaffer collateral - CA1 synapse	GO:0098685	1	98	99	1	22115	CHRM1
GO:CC	chromosomal region	GO:0098687	1	403	99	5	22115	RAD51,FEN1,CHEK1,CDK2,TOP2A
GO:CC	glycinergic synapse	GO:0098690	1	7	99	1	22115	ITGB3
GO:CC	Golgi apparatus subcompartment	GO:0098791	1	384	99	1	22115	APP
GO:CC	endoplasmic reticulum subcompartment	GO:0098827	1	1209	99	12	22115	CYP2C9,CYP1A2,CYP1A1,SRD5A1,CYP11B1,CYP2A6,CYP17A1,EPHX1,SRD5A2,HSD17B3,HSD17B2,CYP19A1
GO:CC	postsynaptic density membrane	GO:0098839	1	101	99	2	22115	CHRM1,ERBB4
GO:CC	lytic vacuole membrane	GO:0098852	1	446	99	1	22115	HSPA8
GO:CC	actin-based cell projection	GO:0098858	1	226	99	3	22115	SRC,ITGB3,ITGAV
GO:CC	cluster of actin-based cell projections	GO:0098862	1	167	99	1	22115	HSP90AA1
GO:CC	GABA-ergic synapse	GO:0098982	1	84	99	2	22115	LPAR1,ERBB4
GO:CC	neuron to neuron synapse	GO:0098984	1	368	99	4	22115	CHRM1,CHRM2,CHRNA3,ERBB4
GO:CC	supramolecular complex	GO:0099080	1	1426	99	5	22115	SRC,CYP2A6,MMP2,HDAC6,KIF11
GO:CC	supramolecular polymer	GO:0099081	1	1061	99	5	22115	SRC,CYP2A6,MMP2,HDAC6,KIF11
GO:CC	synaptonemal structure	GO:0099086	1	41	99	1	22115	RAD51
GO:CC	postsynaptic specialization, intracellular component	GO:0099091	1	17	99	1	22115	SRC
GO:CC	presynaptic intermediate filament cytoskeleton	GO:0099182	1	2	99	1	22115	RAD51
GO:CC	supramolecular fiber	GO:0099512	1	1053	99	5	22115	SRC,CYP2A6,MMP2,HDAC6,KIF11
GO:CC	polymeric cytoskeletal fiber	GO:0099513	1	806	99	4	22115	SRC,CYP2A6,HDAC6,KIF11
GO:CC	cytosolic region	GO:0099522	1	20	99	1	22115	HSPA8
GO:CC	presynaptic cytosol	GO:0099523	1	13	99	1	22115	HSPA8
GO:CC	postsynaptic cytosol	GO:0099524	1	13	99	1	22115	HSPA8
GO:CC	cytoplasmic region	GO:0099568	1	299	99	2	22115	HDAC6,CHRNA2
GO:CC	ficolin-1-rich granule	GO:0101002	1	184	99	3	22115	HSP90AA1,GSTP1,HSPA8
GO:CC	sperm plasma membrane	GO:0097524	1	15	99	1	22115	HSP90AA1
GO:CC	sperm mitochondrial sheath	GO:0097226	1	5	99	1	22115	HSP90AA1
GO:CC	cyclin D2-CDK6 complex	GO:0097132	1	1	99	1	22115	CDK6
GO:CC	endosome lumen	GO:0031904	1	38	99	2	22115	APP,JAK2
GO:CC	nuclear membrane	GO:0031965	1	316	99	1	22115	ABL1
GO:CC	mitochondrial membrane	GO:0031966	1	779	99	6	22115	CYP11B2,SRC,CYP1A1,CYP11B1,PGR,IKBKE
GO:CC	organelle envelope	GO:0031967	1	1300	99	9	22115	ABL1,CYP11B2,APP,SRC,CYP1A1,CYP11B1,PGR,CDK2,IKBKE
GO:CC	organelle outer membrane	GO:0031968	1	255	99	1	22115	PGR
GO:CC	organelle envelope lumen	GO:0031970	1	93	99	1	22115	APP
GO:CC	membrane-enclosed lumen	GO:0031974	1	6663	99	42	22115	ERBB2,ABL1,HSP90AA1,RAD51,APP,GSTP1,HPGDS,SRC,JAK2,KIT,TBK1,MAPK11,CHUK,HDAC6,HSPA8,PTPN11,ITGB3,FEN1,PGR,CDC25A,CHEK1,CCNE2,CDK2,TOP2A,CCNA1,PLK4,CDK6,IRAK1,IKBKE,CDK7,CXCR2,ESR2,CDC25B,CCNE1,CCNH,CDC7,LPAR4,CHRNA2,CHRNA3,PTPN6,ERBB4,ITGB6
GO:CC	vesicle lumen	GO:0031983	1	325	99	5	22115	HSP90AA1,APP,GSTP1,HSPA8,PTPN6
GO:CC	organelle subcompartment	GO:0031984	1	1530	99	13	22115	CYP2C9,APP,CYP1A2,CYP1A1,SRD5A1,CYP11B1,CYP2A6,CYP17A1,EPHX1,SRD5A2,HSD17B3,HSD17B2,CYP19A1
GO:CC	early phagosome	GO:0032009	1	13	99	1	22115	SYK
GO:CC	cell division site	GO:0032153	1	74	99	1	22115	PLK4
GO:CC	cleavage furrow	GO:0032154	1	55	99	1	22115	PLK4
GO:CC	asymmetric synapse	GO:0032279	1	336	99	4	22115	CHRM1,CHRM2,CHRNA3,ERBB4
GO:CC	symmetric synapse	GO:0032280	1	11	99	1	22115	CHRM2
GO:CC	trans-Golgi network membrane	GO:0032588	1	107	99	1	22115	APP
GO:CC	carboxy-terminal domain protein kinase complex	GO:0032806	1	20	99	2	22115	CDK7,CCNH
GO:CC	plasma membrane bounded cell projection cytoplasm	GO:0032838	1	263	99	2	22115	HDAC6,CHRNA2
GO:CC	integrin alpha4-beta1 complex	GO:0034668	1	3	99	1	22115	ITGA4
GO:CC	integrin alpha5-beta1 complex	GO:0034674	1	2	99	1	22115	ITGA5
GO:CC	integrin alphav-beta1 complex	GO:0034682	1	2	99	1	22115	ITGAV
GO:CC	integrin alphav-beta5 complex	GO:0034684	1	2	99	1	22115	ITGAV
GO:CC	integrin alphav-beta8 complex	GO:0034686	1	2	99	1	22115	ITGAV
GO:CC	integrin alphaL-beta2 complex	GO:0034687	1	2	99	1	22115	ITGAL
GO:CC	secretory granule lumen	GO:0034774	1	321	99	5	22115	HSP90AA1,APP,GSTP1,HSPA8,PTPN6
GO:CC	ciliary rootlet	GO:0035253	1	15	99	1	22115	APP
GO:CC	specific granule membrane	GO:0035579	1	90	99	3	22115	ITGAL,CHRNB4,ITGAV
GO:CC	specific granule lumen	GO:0035580	1	61	99	1	22115	PTPN6
GO:CC	microvillus membrane	GO:0031528	1	33	99	2	22115	ITGB3,ITGAV
GO:CC	CD40 receptor complex	GO:0035631	1	11	99	1	22115	CHUK
GO:CC	brush border membrane	GO:0031526	1	61	99	1	22115	HSP90AA1
GO:CC	lamellipodium membrane	GO:0031258	1	22	99	2	22115	ITGB3,ITGAV
GO:CC	nuclear speck	GO:0016607	1	419	99	1	22115	CHRNA3
GO:CC	immunoglobulin complex	GO:0019814	1	169	99	1	22115	SYK
GO:CC	B cell receptor complex	GO:0019815	1	7	99	1	22115	SYK
GO:CC	organelle inner membrane	GO:0019866	1	561	99	4	22115	CYP11B2,SRC,CYP1A1,CYP11B1
GO:CC	outer membrane	GO:0019867	1	257	99	1	22115	PGR
GO:CC	myofibril	GO:0030016	1	243	99	1	22115	MMP2
GO:CC	sarcomere	GO:0030017	1	220	99	1	22115	MMP2
GO:CC	lamellipodium	GO:0030027	1	203	99	2	22115	ITGB3,ITGAV
GO:CC	transport vesicle	GO:0030133	1	434	99	2	22115	APP,FGFR3
GO:CC	COPII-coated ER to Golgi transport vesicle	GO:0030134	1	89	99	1	22115	APP
GO:CC	coated vesicle	GO:0030135	1	315	99	3	22115	APP,HSPA8,CHRM2
GO:CC	clathrin-coated vesicle	GO:0030136	1	218	99	2	22115	HSPA8,CHRM2
GO:CC	endocytic vesicle	GO:0030139	1	346	99	6	22115	HSP90AA1,SYK,LPAR2,CHRM2,LPAR1,ITGAV
GO:CC	filopodium	GO:0030175	1	108	99	3	22115	SRC,ITGB3,ITGAV
GO:CC	external encapsulating structure	GO:0030312	1	556	99	3	22115	HSP90AA1,MMP2,MMP1
GO:CC	granulocyte macrophage colony-stimulating factor receptor complex	GO:0030526	1	4	99	1	22115	JAK2
GO:CC	cytoplasmic vesicle membrane	GO:0030659	1	1234	99	11	22115	ERBB2,HSPA8,ITGB3,ITGAL,IRAK1,CXCR2,CXCR1,CHRM2,CHRNB4,ITGAV,ITGA2B
GO:CC	coated vesicle membrane	GO:0030662	1	199	99	2	22115	HSPA8,CHRM2
GO:CC	clathrin-coated vesicle membrane	GO:0030665	1	134	99	2	22115	HSPA8,CHRM2
GO:CC	endocytic vesicle membrane	GO:0030666	1	200	99	1	22115	CHRM2
GO:CC	clathrin-coated endocytic vesicle membrane	GO:0030669	1	71	99	1	22115	CHRM2
GO:CC	RNA polymerase complex	GO:0030880	1	122	99	2	22115	CDK7,CCNH
GO:CC	extracellular matrix	GO:0031012	1	555	99	3	22115	HSP90AA1,MMP2,MMP1
GO:CC	platelet alpha granule	GO:0031091	1	91	99	3	22115	APP,ITGB3,ITGA2B
GO:CC	platelet alpha granule lumen	GO:0031093	1	67	99	1	22115	APP
GO:CC	platelet dense tubular network	GO:0031094	1	11	99	1	22115	F2R
GO:CC	cell projection membrane	GO:0031253	1	357	99	6	22115	ERBB2,HSP90AA1,SRC,ITGB3,ITGAV,ITGA5
GO:CC	motile cilium	GO:0031514	1	273	99	1	22115	HSP90AA1
GO:CC	sperm midpiece	GO:0097225	1	55	99	1	22115	HSP90AA1
GO:CC	site of double-strand break	GO:0035861	1	91	99	1	22115	RAD51
GO:CC	sperm flagellum	GO:0036126	1	161	99	1	22115	HSP90AA1
GO:CC	phagocytic vesicle	GO:0045335	1	143	99	2	22115	SYK,ITGAV
GO:CC	perinuclear region of cytoplasm	GO:0048471	1	737	99	9	22115	ERBB2,ABL1,HSP90AA1,RAD51,APP,SRC,SRD5A1,HDAC6,CDK7
GO:CC	pigment granule	GO:0048770	1	112	99	3	22115	HSP90AA1,HSPA8,ITGB3
GO:CC	presynaptic active zone	GO:0048786	1	80	99	2	22115	APP,LPAR2
GO:CC	presynaptic active zone membrane	GO:0048787	1	31	99	1	22115	LPAR2
GO:CC	spindle midzone	GO:0051233	1	37	99	1	22115	APP
GO:CC	nuclear DNA-directed RNA polymerase complex	GO:0055029	1	113	99	2	22115	CDK7,CCNH
GO:CC	recycling endosome	GO:0055037	1	203	99	1	22115	APP
GO:CC	clathrin-sculpted vesicle	GO:0060198	1	12	99	1	22115	HSPA8
GO:CC	cytoplasmic vesicle lumen	GO:0060205	1	324	99	5	22115	HSP90AA1,APP,GSTP1,HSPA8,PTPN6
GO:CC	clathrin-sculpted gamma-aminobutyric acid transport vesicle	GO:0061200	1	8	99	1	22115	HSPA8
GO:CC	clathrin-sculpted gamma-aminobutyric acid transport vesicle membrane	GO:0061202	1	8	99	1	22115	HSPA8
GO:CC	collagen-containing extracellular matrix	GO:0062023	1	425	99	2	22115	HSP90AA1,MMP2
GO:CC	extracellular membrane-bounded organelle	GO:0065010	1	2135	99	17	22115	HSP90AA1,APP,ALK,GSTM2,GSTP1,SRC,HSPA8,ITGB3,LCK,ITGAL,ITGA4,ITGAV,PTPN6,ITGA2B,IL6ST,ITGB7,TYK2
GO:CC	intracellular organelle lumen	GO:0070013	1	6663	99	42	22115	ERBB2,ABL1,HSP90AA1,RAD51,APP,GSTP1,HPGDS,SRC,JAK2,KIT,TBK1,MAPK11,CHUK,HDAC6,HSPA8,PTPN11,ITGB3,FEN1,PGR,CDC25A,CHEK1,CCNE2,CDK2,TOP2A,CCNA1,PLK4,CDK6,IRAK1,IKBKE,CDK7,CXCR2,ESR2,CDC25B,CCNE1,CCNH,CDC7,LPAR4,CHRNA2,CHRNA3,PTPN6,ERBB4,ITGB6
GO:CC	extracellular exosome	GO:0070062	1	2110	99	17	22115	HSP90AA1,APP,ALK,GSTM2,GSTP1,SRC,HSPA8,ITGB3,LCK,ITGAL,ITGA4,ITGAV,PTPN6,ITGA2B,IL6ST,ITGB7,TYK2
GO:CC	ciliary neurotrophic factor receptor complex	GO:0070110	1	3	99	1	22115	IL6ST
GO:CC	exocytic vesicle	GO:0070382	1	236	99	1	22115	APP
GO:CC	tertiary granule	GO:0070820	1	163	99	2	22115	CHRNB4,PTPN6
GO:CC	tertiary granule membrane	GO:0070821	1	72	99	1	22115	CHRNB4
GO:CC	alpha9-beta1 integrin-ADAM8 complex	GO:0071133	1	2	99	1	22115	ITGB3
GO:CC	endocytic vesicle lumen	GO:0071682	1	23	99	1	22115	HSP90AA1
GO:CC	blood microparticle	GO:0072562	1	137	99	2	22115	HSPA8,ITGA2B
GO:CC	mitotic spindle	GO:0072686	1	185	99	3	22115	KIF11,CXCR2,CDC7
GO:CC	RNA polymerase II transcription regulator complex	GO:0090575	1	258	99	2	22115	CDK7,CCNH
GO:CC	site of DNA damage	GO:0090734	1	122	99	1	22115	RAD51
GO:CC	TRAF2-GSTP1 complex	GO:0097057	1	2	99	1	22115	GSTP1
GO:CC	clathrin-coated endocytic vesicle	GO:0045334	1	88	99	1	22115	CHRM2
GO:CC	ciliary basal body	GO:0036064	1	173	99	1	22115	HDAC6
GO:CC	basal part of cell	GO:0045178	1	300	99	4	22115	ERBB2,HSP90AA1,MET,ERBB4
GO:CC	intercellular bridge	GO:0045171	1	95	99	3	22115	GSTM2,CDC7,CHRNA2
GO:CC	ERBB3:ERBB2 complex	GO:0038143	1	2	99	1	22115	ERBB2
GO:CC	T cell receptor complex	GO:0042101	1	136	99	2	22115	SYK,PTPN6
GO:CC	alpha-beta T cell receptor complex	GO:0042105	1	7	99	1	22115	PTPN6
GO:CC	nuclear outer membrane-endoplasmic reticulum membrane network	GO:0042175	1	1226	99	12	22115	CYP2C9,CYP1A2,CYP1A1,SRD5A1,CYP11B1,CYP2A6,CYP17A1,EPHX1,SRD5A2,HSD17B3,HSD17B2,CYP19A1
GO:CC	melanosome	GO:0042470	1	112	99	3	22115	HSP90AA1,HSPA8,ITGB3
GO:CC	specific granule	GO:0042581	1	158	99	4	22115	ITGAL,CHRNB4,ITGAV,PTPN6
GO:CC	mast cell granule	GO:0042629	1	3	99	1	22115	CXCR2
GO:CC	terminal bouton	GO:0043195	1	46	99	1	22115	HSPA8
GO:CC	dendritic spine	GO:0043197	1	172	99	2	22115	APP,LPAR1
GO:CC	dendritic shaft	GO:0043198	1	41	99	2	22115	APP,LPAR1
GO:CC	lysosomal lumen	GO:0043202	1	100	99	2	22115	HSP90AA1,HSPA8
GO:CC	perikaryon	GO:0043204	1	155	99	2	22115	APP,HDAC6
GO:CC	myelin sheath	GO:0043209	1	45	99	2	22115	ERBB2,HSP90AA1
GO:CC	organelle	GO:0043226	1	16811	99	85	22115	CYP2C9,ERBB2,ABL1,HSP90AA1,RAD51,CYP11B2,APP,ALK,GSTM2,GSTP1,HPGDS,SRC,JAK2,CYP1A2,CYP1A1,SRD5A1,CYP11B1,CYP2A6,CYP17A1,EPHX1,SRD5A2,HSD17B3,HSD17B2,CYP19A1,MMP2,KIT,TBK1,MAPK11,CHUK,HDAC6,HSPA8,PTPN11,ITGB3,LCK,JAK1,ITGAL,FEN1,PGR,CDC25A,CHEK1,CCNE2,CDK2,TOP2A,KIF11,CCNB2,CCNA1,PLK4,TK1,CDK6,MAP2K1,IRAK1,IKBKE,CDK7,CXCR2,CHRM1,ESR2,SYK,CDC25B,CCNE1,CCNH,CDC7,CXCR1,ITGA4,LPAR2,LPAR4,F2R,CHRM2,LPA…
GO:CC	membrane-bounded organelle	GO:0043227	1	15672	99	80	22115	CYP2C9,ERBB2,ABL1,HSP90AA1,RAD51,CYP11B2,APP,ALK,GSTM2,GSTP1,HPGDS,SRC,JAK2,CYP1A2,CYP1A1,SRD5A1,CYP11B1,CYP2A6,CYP17A1,EPHX1,SRD5A2,HSD17B3,HSD17B2,CYP19A1,MMP2,KIT,TBK1,MAPK11,CHUK,HDAC6,HSPA8,PTPN11,ITGB3,LCK,JAK1,ITGAL,FEN1,PGR,CDC25A,CHEK1,CCNE2,CDK2,TOP2A,KIF11,CCNB2,CCNA1,PLK4,TK1,CDK6,MAP2K1,IRAK1,IKBKE,CDK7,CXCR2,ESR2,SYK,CDC25B,CCNE1,CCNH,CDC7,CXCR1,ITGA4,LPAR2,LPAR4,F2R,CHRM2,LPAR1,CHR…
GO:CC	membraneless organelle	GO:0043228	1	6607	99	34	22115	ABL1,RAD51,APP,SRC,JAK2,CYP2A6,MMP2,KIT,HDAC6,HSPA8,LCK,JAK1,FEN1,PGR,CHEK1,CCNE2,CDK2,TOP2A,KIF11,CCNB2,CCNA1,PLK4,CDK6,MAP2K1,IRAK1,CDK7,CXCR2,ESR2,CDC25B,CCNE1,CDC7,PTPN6,ITGB6,TYK2
GO:CC	intracellular organelle	GO:0043229	1	16022	99	76	22115	CYP2C9,ERBB2,ABL1,HSP90AA1,RAD51,CYP11B2,APP,GSTM2,GSTP1,HPGDS,SRC,JAK2,CYP1A2,CYP1A1,SRD5A1,CYP11B1,CYP2A6,CYP17A1,EPHX1,SRD5A2,HSD17B3,HSD17B2,CYP19A1,MMP2,KIT,TBK1,MAPK11,CHUK,HDAC6,HSPA8,PTPN11,ITGB3,LCK,JAK1,ITGAL,FEN1,PGR,CDC25A,CHEK1,CCNE2,CDK2,TOP2A,KIF11,CCNB2,CCNA1,PLK4,TK1,CDK6,MAP2K1,IRAK1,IKBKE,CDK7,CXCR2,ESR2,SYK,CDC25B,CCNE1,CCNH,CDC7,CXCR1,LPAR2,LPAR4,F2R,CHRM2,LPAR1,CHRNA2,CHRNB4…
GO:CC	extracellular organelle	GO:0043230	1	2135	99	17	22115	HSP90AA1,APP,ALK,GSTM2,GSTP1,SRC,HSPA8,ITGB3,LCK,ITGAL,ITGA4,ITGAV,PTPN6,ITGA2B,IL6ST,ITGB7,TYK2
GO:CC	intracellular membrane-bounded organelle	GO:0043231	1	14608	99	75	22115	CYP2C9,ERBB2,ABL1,HSP90AA1,RAD51,CYP11B2,APP,GSTM2,GSTP1,HPGDS,SRC,JAK2,CYP1A2,CYP1A1,SRD5A1,CYP11B1,CYP2A6,CYP17A1,EPHX1,SRD5A2,HSD17B3,HSD17B2,CYP19A1,MMP2,KIT,TBK1,MAPK11,CHUK,HDAC6,HSPA8,PTPN11,ITGB3,JAK1,ITGAL,FEN1,PGR,CDC25A,CHEK1,CCNE2,CDK2,TOP2A,KIF11,CCNB2,CCNA1,PLK4,TK1,CDK6,MAP2K1,IRAK1,IKBKE,CDK7,CXCR2,ESR2,SYK,CDC25B,CCNE1,CCNH,CDC7,CXCR1,LPAR2,LPAR4,F2R,CHRM2,LPAR1,CHRNA2,CHRNB4,CHR…
GO:CC	intracellular membraneless organelle	GO:0043232	1	6606	99	34	22115	ABL1,RAD51,APP,SRC,JAK2,CYP2A6,MMP2,KIT,HDAC6,HSPA8,LCK,JAK1,FEN1,PGR,CHEK1,CCNE2,CDK2,TOP2A,KIF11,CCNB2,CCNA1,PLK4,CDK6,MAP2K1,IRAK1,CDK7,CXCR2,ESR2,CDC25B,CCNE1,CDC7,PTPN6,ITGB6,TYK2
GO:CC	organelle lumen	GO:0043233	1	6663	99	42	22115	ERBB2,ABL1,HSP90AA1,RAD51,APP,GSTP1,HPGDS,SRC,JAK2,KIT,TBK1,MAPK11,CHUK,HDAC6,HSPA8,PTPN11,ITGB3,FEN1,PGR,CDC25A,CHEK1,CCNE2,CDK2,TOP2A,CCNA1,PLK4,CDK6,IRAK1,IKBKE,CDK7,CXCR2,ESR2,CDC25B,CCNE1,CCNH,CDC7,LPAR4,CHRNA2,CHRNA3,PTPN6,ERBB4,ITGB6
GO:CC	contractile muscle fiber	GO:0043292	1	253	99	1	22115	MMP2
GO:CC	axon terminus	GO:0043679	1	114	99	3	22115	HSPA8,CHRM1,CHRM2
GO:CC	axonal growth cone	GO:0044295	1	29	99	1	22115	HSP90AA1
GO:CC	neuron projection terminus	GO:0044306	1	129	99	3	22115	HSPA8,CHRM1,CHRM2
GO:CC	neuron spine	GO:0044309	1	176	99	2	22115	APP,LPAR1
GO:CC	intermediate filament cytoskeleton	GO:0045111	1	253	99	1	22115	RAD51
GO:CC	apical part of cell	GO:0045177	1	473	99	4	22115	ERBB2,HSP90AA1,APP,ITGB3
GO:CC	PML body	GO:0016605	1	107	99	2	22115	RAD51,IKBKE
GO:CC	nuclear body	GO:0016604	1	894	99	6	22115	ABL1,RAD51,CDK2,IKBKE,LPAR4,CHRNA3
GO:CC	sarcoplasmic reticulum	GO:0016529	1	77	99	1	22115	GSTM2
GO:CC	nuclear ubiquitin ligase complex	GO:0000152	1	49	99	1	22115	RAD51
GO:CC	nuclear chromosome	GO:0000228	1	227	99	3	22115	RAD51,CHEK1,TOP2A
GO:CC	pericentriolar material	GO:0000242	1	22	99	1	22115	LCK
GO:CC	lytic vacuole	GO:0000323	1	763	99	4	22115	HSP90AA1,SRC,HSPA8,CXCR2
GO:CC	DNA-directed RNA polymerase complex	GO:0000428	1	118	99	2	22115	CDK7,CCNH
GO:CC	chromosome, centromeric region	GO:0000775	1	259	99	1	22115	TOP2A
GO:CC	chromosome, telomeric region	GO:0000781	1	172	99	4	22115	RAD51,FEN1,CHEK1,CDK2
GO:CC	chromatin	GO:0000785	1	1371	99	5	22115	RAD51,JAK2,PGR,CHEK1,ESR2
GO:CC	euchromatin	GO:0000791	1	62	99	1	22115	JAK2
GO:CC	condensed chromosome	GO:0000793	1	282	99	4	22115	RAD51,CHEK1,CDK2,TOP2A
GO:CC	condensed nuclear chromosome	GO:0000794	1	82	99	2	22115	RAD51,CHEK1
GO:CC	synaptonemal complex	GO:0000795	1	41	99	1	22115	RAD51
GO:CC	lateral element	GO:0000800	1	16	99	1	22115	RAD51
GO:CC	sex chromosome	GO:0000803	1	30	99	2	22115	CDK2,PLK4
GO:CC	X chromosome	GO:0000805	1	8	99	1	22115	CDK2
GO:CC	Y chromosome	GO:0000806	1	2	99	1	22115	CDK2
GO:CC	spindle pole	GO:0000922	1	177	99	2	22115	KIF11,CDC25B
GO:CC	Prp19 complex	GO:0000974	1	13	99	1	22115	HSPA8
GO:CC	fibrillar center	GO:0001650	1	150	99	2	22115	KIT,CDK7
GO:CC	acrosomal vesicle	GO:0001669	1	147	99	1	22115	KIT
GO:CC	XY body	GO:0001741	1	15	99	1	22115	PLK4
GO:CC	immunological synapse	GO:0001772	1	46	99	1	22115	LCK
GO:CC	podosome	GO:0002102	1	33	99	1	22115	SRC
GO:CC	semaphorin receptor complex	GO:0002116	1	13	99	1	22115	ERBB2
GO:CC	cellular_component	GO:0005575	1	22115	99	99	22115	CYP2C9,ERBB2,ABL1,HSP90AA1,RAD51,CYP11B2,APP,ALK,GSTM2,GSTP1,HPGDS,SRC,JAK2,CYP1A2,CYP1A1,SRD5A1,CYP11B1,CYP2A6,CYP17A1,EPHX1,SRD5A2,HSD17B3,HSD17B2,CYP19A1,MMP2,KIT,TBK1,MAPK11,CHUK,HDAC6,HSPA8,PTPN11,ITGB3,LCK,JAK1,IL2,ITGAL,FEN1,CHRNA7,PGR,CDC25A,CHEK1,CCNE2,CDK2,TOP2A,KIF11,CCNB2,CCNA1,PLK4,TK1,CDK6,MAP2K1,IRAK1,IKBKE,CDK7,CCR1,CXCR2,CHRM1,ESR2,SYK,MET,CDC25B,CCNE1,CCNH,CDC7,CXCR1,CCR8,CXCR3,…
GO:CC	extracellular region	GO:0005576	1	4232	99	26	22115	HSP90AA1,APP,ALK,GSTM2,GSTP1,SRC,MMP2,KIT,HSPA8,ITGB3,LCK,IL2,ITGAL,CHEK1,MET,ITGA4,F2R,ITGAV,MMP1,PTPN6,ERBB4,FGFR3,ITGA2B,IL6ST,ITGB7,TYK2
GO:CC	extracellular space	GO:0005615	1	3303	99	22	22115	HSP90AA1,APP,ALK,GSTM2,GSTP1,SRC,MMP2,KIT,HSPA8,ITGB3,LCK,IL2,ITGAL,CHEK1,ITGA4,ITGAV,MMP1,PTPN6,ITGA2B,IL6ST,ITGB7,TYK2
GO:CC	ubiquitin ligase complex	GO:0000151	1	321	99	1	22115	RAD51
GO:CC	intracellular anatomical structure	GO:0005622	1	17842	99	80	22115	CYP2C9,ERBB2,ABL1,HSP90AA1,RAD51,CYP11B2,APP,GSTM2,GSTP1,HPGDS,SRC,JAK2,CYP1A2,CYP1A1,SRD5A1,CYP11B1,CYP2A6,CYP17A1,EPHX1,SRD5A2,HSD17B3,HSD17B2,CYP19A1,MMP2,KIT,TBK1,MAPK11,CHUK,HDAC6,HSPA8,PTPN11,ITGB3,LCK,JAK1,ITGAL,FEN1,PGR,CDC25A,CHEK1,CCNE2,CDK2,TOP2A,KIF11,CCNB2,CCNA1,PLK4,TK1,CDK6,MAP2K1,IRAK1,IKBKE,CDK7,CCR1,CXCR2,ESR2,SYK,CDC25B,CCNE1,CCNH,CDC7,CXCR1,CXCR3,CCR3,LPAR2,LPAR4,F2R,LPAR3,CHR…
GO:CC	histone deacetylase complex	GO:0000118	1	79	99	1	22115	HDAC6
GO:CC	nucleus	GO:0005634	1	10058	99	50	22115	ERBB2,ABL1,HSP90AA1,RAD51,APP,GSTP1,HPGDS,SRC,JAK2,MMP2,KIT,TBK1,MAPK11,CHUK,HDAC6,HSPA8,PTPN11,ITGB3,JAK1,FEN1,PGR,CDC25A,CHEK1,CCNE2,CDK2,TOP2A,KIF11,CCNB2,CCNA1,PLK4,TK1,CDK6,MAP2K1,IRAK1,IKBKE,CDK7,CXCR2,ESR2,SYK,CDC25B,CCNE1,CCNH,CDC7,LPAR4,CHRNA2,CHRNA3,PTPN6,ERBB4,ITGB6,TYK2
GO:CC	nuclear envelope lumen	GO:0005641	1	10	99	1	22115	APP
GO:CC	kinesin complex	GO:0005871	1	48	99	1	22115	KIF11
GO:CC	microtubule	GO:0005874	1	477	99	3	22115	CYP2A6,HDAC6,KIF11
GO:CC	microtubule associated complex	GO:0005875	1	159	99	2	22115	HDAC6,KIF11
GO:CC	spindle microtubule	GO:0005876	1	83	99	1	22115	KIF11
GO:CC	cytoplasmic microtubule	GO:0005881	1	108	99	1	22115	CYP2A6
GO:CC	actin filament	GO:0005884	1	121	99	1	22115	SRC
GO:CC	interleukin-6 receptor complex	GO:0005896	1	3	99	1	22115	IL6ST
GO:CC	oncostatin-M receptor complex	GO:0005900	1	2	99	1	22115	IL6ST
GO:CC	microvillus	GO:0005902	1	97	99	2	22115	ITGB3,ITGAV
GO:CC	brush border	GO:0005903	1	109	99	1	22115	HSP90AA1
GO:CC	clathrin-coated pit	GO:0005905	1	77	99	1	22115	APP
GO:CC	cell-cell junction	GO:0005911	1	519	99	5	22115	APP,KIT,ITGB3,ITGA5,PTPN6
GO:CC	cilium	GO:0005929	1	769	99	3	22115	HSP90AA1,APP,HDAC6
GO:CC	synaptic vesicle	GO:0008021	1	216	99	1	22115	APP
GO:CC	IkappaB kinase complex	GO:0008385	1	8	99	1	22115	CHUK
GO:CC	DNA topoisomerase type II (double strand cut, ATP-hydrolyzing) complex	GO:0009330	1	1	99	1	22115	TOP2A
GO:CC	basal plasma membrane	GO:0009925	1	281	99	4	22115	ERBB2,HSP90AA1,MET,ERBB4
GO:CC	endosome membrane	GO:0010008	1	573	99	2	22115	ERBB2,IRAK1
GO:CC	vesicle membrane	GO:0012506	1	1248	99	11	22115	ERBB2,HSPA8,ITGB3,ITGAL,IRAK1,CXCR2,CXCR1,CHRM2,CHRNB4,ITGAV,ITGA2B
GO:CC	postsynaptic density	GO:0014069	1	320	99	3	22115	CHRM1,CHRNA3,ERBB4
GO:CC	Cajal body	GO:0015030	1	104	99	1	22115	CDK2
GO:CC	actin cytoskeleton	GO:0015629	1	516	99	2	22115	ABL1,SRC
GO:CC	inclusion body	GO:0016234	1	72	99	1	22115	HDAC6
GO:CC	aggresome	GO:0016235	1	35	99	1	22115	HDAC6
GO:CC	basolateral plasma membrane	GO:0016323	1	248	99	3	22115	ERBB2,HSP90AA1,ERBB4
GO:CC	apical plasma membrane	GO:0016324	1	407	99	3	22115	ERBB2,HSP90AA1,ITGB3
GO:CC	sarcoplasm	GO:0016528	1	96	99	1	22115	GSTM2
GO:CC	spindle	GO:0005819	1	437	99	5	22115	APP,KIF11,CXCR2,CDC25B,CDC7
GO:CC	nuclear envelope	GO:0005635	1	501	99	3	22115	ABL1,APP,CDK2
GO:CC	centriole	GO:0005814	1	160	99	2	22115	TOP2A,PLK4
GO:CC	trans-Golgi network	GO:0005802	1	264	99	1	22115	APP
GO:CC	replication fork	GO:0005657	1	74	99	1	22115	CHEK1
GO:CC	transcription regulator complex	GO:0005667	1	519	99	3	22115	CDK2,CDK7,CCNH
GO:CC	spliceosomal complex	GO:0005681	1	207	99	1	22115	HSPA8
GO:CC	chromosome	GO:0005694	1	1956	99	9	22115	RAD51,JAK2,FEN1,PGR,CHEK1,CDK2,TOP2A,PLK4,ESR2
GO:CC	nucleolus	GO:0005730	1	1994	99	9	22115	ABL1,RAD51,KIT,HSPA8,FEN1,TOP2A,PLK4,CDK7,PTPN6
GO:CC	mitochondrion	GO:0005739	1	1697	99	15	22115	ABL1,HSP90AA1,RAD51,CYP11B2,GSTP1,SRC,CYP1A1,CYP11B1,MMP2,FEN1,PGR,MAP2K1,IKBKE,ESR2,ERBB4
GO:CC	mitochondrial envelope	GO:0005740	1	829	99	6	22115	CYP11B2,SRC,CYP1A1,CYP11B1,PGR,IKBKE
GO:CC	mitochondrial outer membrane	GO:0005741	1	226	99	1	22115	PGR
GO:CC	mitochondrial inner membrane	GO:0005743	1	505	99	4	22115	CYP11B2,SRC,CYP1A1,CYP11B1
GO:CC	mitochondrial matrix	GO:0005759	1	499	99	2	22115	RAD51,ERBB4
GO:CC	lysosome	GO:0005764	1	763	99	4	22115	HSP90AA1,SRC,HSPA8,CXCR2
GO:CC	lysosomal membrane	GO:0005765	1	446	99	1	22115	HSPA8
GO:CC	endosome	GO:0005768	1	1070	99	11	22115	ERBB2,APP,SRC,JAK2,HDAC6,JAK1,CDK2,MAP2K1,IRAK1,F2R,LPAR1
GO:CC	early endosome	GO:0005769	1	428	99	4	22115	ERBB2,APP,MAP2K1,F2R
GO:CC	late endosome	GO:0005770	1	318	99	4	22115	SRC,HDAC6,MAP2K1,F2R
GO:CC	multivesicular body	GO:0005771	1	70	99	1	22115	HDAC6
GO:CC	vacuole	GO:0005773	1	856	99	4	22115	HSP90AA1,SRC,HSPA8,CXCR2
GO:CC	vacuolar membrane	GO:0005774	1	489	99	1	22115	HSPA8
GO:CC	vacuolar lumen	GO:0005775	1	178	99	2	22115	HSP90AA1,HSPA8
GO:CC	autophagosome	GO:0005776	1	110	99	1	22115	HSPA8
GO:CC	endoplasmic reticulum	GO:0005783	1	2066	99	18	22115	CYP2C9,APP,GSTM2,CYP1A2,CYP1A1,SRD5A1,CYP11B1,CYP2A6,CYP17A1,EPHX1,SRD5A2,HSD17B3,HSD17B2,CYP19A1,MAP2K1,CHRNA3,ITGA5,FGFR3
GO:CC	endoplasmic reticulum lumen	GO:0005788	1	312	99	1	22115	APP
GO:CC	endoplasmic reticulum membrane	GO:0005789	1	1203	99	12	22115	CYP2C9,CYP1A2,CYP1A1,SRD5A1,CYP11B1,CYP2A6,CYP17A1,EPHX1,SRD5A2,HSD17B3,HSD17B2,CYP19A1
GO:CC	smooth endoplasmic reticulum	GO:0005790	1	32	99	1	22115	APP
GO:CC	Golgi apparatus	GO:0005794	1	1640	99	6	22115	APP,MAP2K1,F2R,CHRNA3,ITGA5,FGFR3
GO:CC	Golgi lumen	GO:0005796	1	104	99	1	22115	APP
GO:CC	Golgi-associated vesicle	GO:0005798	1	96	99	1	22115	APP
GO:CC	lipid droplet	GO:0005811	1	104	99	1	22115	IRAK1
GO:CC	RNA polymerase II, holoenzyme	GO:0016591	1	89	99	2	22115	CDK7,CCNH

## Sheet: MF
Table S7 C: Table showing all pathways enriched in the MF category
source	term_name	term_id	adjusted_p_value	term_size	query_size	intersection_size	effective_domain_size	intersections
GO:MF	acetylcholine receptor activity	GO:0015464	4.163e-20	22	99	12	20196	CHRNA7,CHRM1,CHRM2,CHRNB2,CHRNA1,CHRNB3,CHRNA2,CHRNA6,CHRNB4,CHRNA4,CHRNA3,CHRNB1
GO:MF	acetylcholine-gated monoatomic cation-selective channel activity	GO:0022848	1.98031e-17	23	99	11	20196	CHRNA7,CHRNB2,CHRNA1,CHRND,CHRNB3,CHRNA2,CHRNA6,CHRNB4,CHRNA4,CHRNA3,CHRNB1
GO:MF	signaling receptor activity	GO:0038023	2.62161e-17	1492	99	40	20196	ERBB2,ALK,KIT,ITGB3,ITGAL,CHRNA7,PGR,CCR1,CXCR2,CHRM1,ESR2,MET,CXCR1,CCR8,CXCR3,CCR3,ITGA4,LPAR2,LPAR5,LPAR4,F2R,LPAR3,CHRM2,LPAR1,LPAR6,CHRNB2,CHRNA1,CHRND,CHRNB3,CHRNA2,CHRNA6,CHRNB4,CHRNA4,CHRNA3,CHRNB1,ITGAV,PTPN6,ERBB4,FGFR3,IL6ST
GO:MF	molecular transducer activity	GO:0060089	2.62161e-17	1492	99	40	20196	ERBB2,ALK,KIT,ITGB3,ITGAL,CHRNA7,PGR,CCR1,CXCR2,CHRM1,ESR2,MET,CXCR1,CCR8,CXCR3,CCR3,ITGA4,LPAR2,LPAR5,LPAR4,F2R,LPAR3,CHRM2,LPAR1,LPAR6,CHRNB2,CHRNA1,CHRND,CHRNB3,CHRNA2,CHRNA6,CHRNB4,CHRNA4,CHRNA3,CHRNB1,ITGAV,PTPN6,ERBB4,FGFR3,IL6ST
GO:MF	transmembrane signaling receptor activity	GO:0004888	6.41781e-16	1270	99	36	20196	ERBB2,ALK,KIT,ITGAL,CHRNA7,PGR,CCR1,CXCR2,CHRM1,MET,CXCR1,CCR8,CXCR3,CCR3,LPAR2,LPAR5,LPAR4,F2R,LPAR3,CHRM2,LPAR1,LPAR6,CHRNB2,CHRNA1,CHRND,CHRNB3,CHRNA2,CHRNA6,CHRNB4,CHRNA4,CHRNA3,CHRNB1,PTPN6,ERBB4,FGFR3,IL6ST
GO:MF	excitatory extracellular ligand-gated monoatomic ion channel activity	GO:0005231	1.18396e-14	37	99	11	20196	CHRNA7,CHRNB2,CHRNA1,CHRND,CHRNB3,CHRNA2,CHRNA6,CHRNB4,CHRNA4,CHRNA3,CHRNB1
GO:MF	postsynaptic neurotransmitter receptor activity	GO:0098960	1.62032e-14	72	99	13	20196	CHRNA7,CHRM1,CHRM2,CHRNB2,CHRNA1,CHRND,CHRNB3,CHRNA2,CHRNA6,CHRNB4,CHRNA4,CHRNA3,CHRNB1
GO:MF	acetylcholine binding	GO:0042166	2.82746e-14	11	99	8	20196	CHRNA7,CHRNB2,CHRNA1,CHRND,CHRNB3,CHRNA4,CHRNA3,CHRNB1
GO:MF	protein kinase activity	GO:0004672	3.77487e-14	586	99	25	20196	ERBB2,ABL1,ALK,SRC,JAK2,KIT,TBK1,MAPK11,CHUK,LCK,JAK1,CHEK1,CDK2,PLK4,CDK6,MAP2K1,IRAK1,IKBKE,CDK7,SYK,MET,CDC7,ERBB4,FGFR3,TYK2
GO:MF	kinase activity	GO:0016301	3.13005e-13	780	99	27	20196	ERBB2,ABL1,ALK,SRC,JAK2,KIT,TBK1,MAPK11,CHUK,LCK,JAK1,CHEK1,CDK2,PLK4,TK1,CDK6,MAP2K1,IRAK1,IKBKE,CDK7,SYK,MET,CCNE1,CDC7,ERBB4,FGFR3,TYK2
GO:MF	neurotransmitter receptor activity	GO:0030594	1.45383e-12	100	99	13	20196	CHRNA7,CHRM1,CHRM2,CHRNB2,CHRNA1,CHRND,CHRNB3,CHRNA2,CHRNA6,CHRNB4,CHRNA4,CHRNA3,CHRNB1
GO:MF	transmitter-gated monoatomic ion channel activity involved in regulation of postsynaptic membrane potential	GO:1904315	1.54163e-12	55	99	11	20196	CHRNA7,CHRNB2,CHRNA1,CHRND,CHRNB3,CHRNA2,CHRNA6,CHRNB4,CHRNA4,CHRNA3,CHRNB1
GO:MF	phosphotransferase activity, alcohol group as acceptor	GO:0016773	2.02987e-12	696	99	25	20196	ERBB2,ABL1,ALK,SRC,JAK2,KIT,TBK1,MAPK11,CHUK,LCK,JAK1,CHEK1,CDK2,PLK4,CDK6,MAP2K1,IRAK1,IKBKE,CDK7,SYK,MET,CDC7,ERBB4,FGFR3,TYK2
GO:MF	neurotransmitter receptor activity involved in regulation of postsynaptic membrane potential	GO:0099529	2.35826e-12	57	99	11	20196	CHRNA7,CHRNB2,CHRNA1,CHRND,CHRNB3,CHRNA2,CHRNA6,CHRNB4,CHRNA4,CHRNA3,CHRNB1
GO:MF	ion binding	GO:0043167	3.4032e-12	6153	99	68	20196	CYP2C9,ERBB2,ABL1,HSP90AA1,RAD51,CYP11B2,APP,ALK,GSTM2,GSTP1,HPGDS,SRC,JAK2,CYP1A2,CYP1A1,SRD5A1,CYP11B1,CYP2A6,CYP17A1,CYP19A1,MMP2,KIT,TBK1,MAPK11,CHUK,HDAC6,HSPA8,ITGB3,LCK,JAK1,ITGAL,FEN1,CHRNA7,PGR,CHEK1,CDK2,TOP2A,KIF11,PLK4,TK1,CDK6,MAP2K1,IRAK1,IKBKE,CDK7,ESR2,SYK,MET,CDC7,ITGA4,LPAR4,LPAR1,CHRNB2,CHRNA1,CHRND,CHRNB3,CHRNA4,CHRNA3,CHRNB1,ITGAV,ITGA5,MMP1,ERBB4,FGFR3,ITGA2B,ITGB7,ITGB6,TYK2
GO:MF	small molecule binding	GO:0036094	4.11184e-12	6357	99	69	20196	CYP2C9,ERBB2,ABL1,HSP90AA1,RAD51,CYP11B2,APP,ALK,GSTM2,GSTP1,HPGDS,SRC,JAK2,CYP1A2,CYP1A1,SRD5A1,CYP11B1,CYP2A6,CYP17A1,CYP19A1,MMP2,KIT,TBK1,MAPK11,CHUK,HDAC6,HSPA8,ITGB3,LCK,JAK1,ITGAL,FEN1,CHRNA7,PGR,CHEK1,CDK2,TOP2A,KIF11,PLK4,TK1,CDK6,MAP2K1,IRAK1,IKBKE,CDK7,ESR2,SYK,MET,CDC7,ITGA4,LPAR4,LPAR1,CHRNB2,CHRNA1,CHRND,CHRNB3,CHRNA2,CHRNA4,CHRNA3,CHRNB1,ITGAV,ITGA5,MMP1,ERBB4,FGFR3,ITGA2B,ITGB7,IT…
GO:MF	transmitter-gated monoatomic ion channel activity	GO:0022824	5.25878e-12	61	99	11	20196	CHRNA7,CHRNB2,CHRNA1,CHRND,CHRNB3,CHRNA2,CHRNA6,CHRNB4,CHRNA4,CHRNA3,CHRNB1
GO:MF	transmitter-gated channel activity	GO:0022835	5.25878e-12	61	99	11	20196	CHRNA7,CHRNB2,CHRNA1,CHRND,CHRNB3,CHRNA2,CHRNA6,CHRNB4,CHRNA4,CHRNA3,CHRNB1
GO:MF	protein tyrosine kinase activity	GO:0004713	1.06696e-11	148	99	14	20196	ERBB2,ABL1,ALK,SRC,JAK2,KIT,LCK,JAK1,MAP2K1,SYK,MET,ERBB4,FGFR3,TYK2
GO:MF	chemokine binding	GO:0019956	2.73779e-11	33	99	9	20196	ITGB3,CCR1,CXCR2,CXCR1,CCR8,CXCR3,CCR3,ITGA4,ITGAV
GO:MF	transferase activity, transferring phosphorus-containing groups	GO:0016772	4.19658e-11	954	99	27	20196	ERBB2,ABL1,ALK,SRC,JAK2,KIT,TBK1,MAPK11,CHUK,LCK,JAK1,CHEK1,CDK2,PLK4,TK1,CDK6,MAP2K1,IRAK1,IKBKE,CDK7,SYK,MET,CCNE1,CDC7,ERBB4,FGFR3,TYK2
GO:MF	extracellular ligand-gated monoatomic ion channel activity	GO:0005230	4.99044e-11	74	99	11	20196	CHRNA7,CHRNB2,CHRNA1,CHRND,CHRNB3,CHRNA2,CHRNA6,CHRNB4,CHRNA4,CHRNA3,CHRNB1
GO:MF	ATP binding	GO:0005524	1.69257e-09	1502	99	31	20196	ERBB2,ABL1,HSP90AA1,RAD51,ALK,SRC,JAK2,KIT,TBK1,MAPK11,CHUK,HSPA8,LCK,JAK1,CHEK1,CDK2,TOP2A,KIF11,PLK4,TK1,CDK6,MAP2K1,IRAK1,IKBKE,CDK7,SYK,MET,CDC7,ERBB4,FGFR3,TYK2
GO:MF	lysophosphatidic acid receptor activity	GO:0070915	1.77482e-09	5	99	5	20196	LPAR2,LPAR4,LPAR3,LPAR1,LPAR6
GO:MF	adenyl nucleotide binding	GO:0030554	2.80202e-09	1636	99	32	20196	ERBB2,ABL1,HSP90AA1,RAD51,ALK,SRC,JAK2,SRD5A1,KIT,TBK1,MAPK11,CHUK,HSPA8,LCK,JAK1,CHEK1,CDK2,TOP2A,KIF11,PLK4,TK1,CDK6,MAP2K1,IRAK1,IKBKE,CDK7,SYK,MET,CDC7,ERBB4,FGFR3,TYK2
GO:MF	adenyl ribonucleotide binding	GO:0032559	3.40703e-09	1543	99	31	20196	ERBB2,ABL1,HSP90AA1,RAD51,ALK,SRC,JAK2,KIT,TBK1,MAPK11,CHUK,HSPA8,LCK,JAK1,CHEK1,CDK2,TOP2A,KIF11,PLK4,TK1,CDK6,MAP2K1,IRAK1,IKBKE,CDK7,SYK,MET,CDC7,ERBB4,FGFR3,TYK2
GO:MF	steroid hydroxylase activity	GO:0008395	2.32061e-08	26	99	7	20196	CYP2C9,CYP11B2,CYP1A2,CYP1A1,CYP11B1,CYP17A1,CYP19A1
GO:MF	ligand-gated monoatomic cation channel activity	GO:0099094	4.53341e-08	136	99	11	20196	CHRNA7,CHRNB2,CHRNA1,CHRND,CHRNB3,CHRNA2,CHRNA6,CHRNB4,CHRNA4,CHRNA3,CHRNB1
GO:MF	cytokine binding	GO:0019955	9.08525e-08	145	99	11	20196	KIT,ITGB3,CCR1,CXCR2,CXCR1,CCR8,CXCR3,CCR3,ITGA4,ITGAV,IL6ST
GO:MF	enzyme binding	GO:0019899	9.34423e-08	2105	99	34	20196	ERBB2,ABL1,HSP90AA1,RAD51,APP,GSTM2,GSTP1,SRC,JAK2,CYP1A2,CYP1A1,CYP2A6,KIT,TBK1,HDAC6,HSPA8,PTPN11,ITGB3,LCK,JAK1,PGR,CDC25A,CCNE2,TOP2A,KIF11,IRAK1,IKBKE,ESR2,SYK,MET,CDC25B,CCNE1,ITGAV,PTPN6
GO:MF	carbohydrate derivative binding	GO:0097367	1.94636e-07	2286	99	35	20196	ERBB2,ABL1,HSP90AA1,RAD51,APP,ALK,SRC,JAK2,KIT,TBK1,MAPK11,CHUK,HSPA8,LCK,JAK1,IL2,CHEK1,CDK2,TOP2A,KIF11,PLK4,TK1,CDK6,MAP2K1,IRAK1,IKBKE,CDK7,SYK,MET,CDC7,LPAR4,LPAR1,ERBB4,FGFR3,TYK2
GO:MF	catalytic activity	GO:0003824	2.51131e-07	5751	99	58	20196	CYP2C9,ERBB2,ABL1,HSP90AA1,RAD51,CYP11B2,ALK,GSTM2,GSTP1,HPGDS,SRC,JAK2,CYP1A2,CYP1A1,SRD5A1,CYP11B1,CYP2A6,CYP17A1,EPHX1,SRD5A2,HSD17B3,HSD17B2,CYP19A1,MMP2,KIT,TBK1,MAPK11,CHUK,HDAC6,HSPA8,PTPN11,ITGB3,LCK,JAK1,FEN1,CDC25A,CHEK1,CDK2,TOP2A,PLK4,TK1,CDK6,MAP2K1,IRAK1,IKBKE,CDK7,CCR1,CHRM1,SYK,MET,CDC25B,CCNE1,CDC7,MMP1,PTPN6,ERBB4,FGFR3,TYK2
GO:MF	signaling receptor binding	GO:0005102	2.6515e-07	1499	99	28	20196	ERBB2,ABL1,HSP90AA1,APP,GSTM2,SRC,JAK2,CHUK,HSPA8,PTPN11,ITGB3,LCK,JAK1,IL2,ITGAL,PGR,ESR2,SYK,ITGA4,F2R,ITGAV,ITGA5,ERBB4,ITGA2B,IL6ST,ITGB7,ITGB6,TYK2
GO:MF	heterocyclic compound binding	GO:1901363	2.7474e-07	2315	99	35	20196	ERBB2,ABL1,HSP90AA1,RAD51,ALK,SRC,JAK2,SRD5A1,KIT,TBK1,MAPK11,CHUK,HSPA8,LCK,JAK1,CHEK1,CDK2,TOP2A,KIF11,PLK4,TK1,CDK6,MAP2K1,IRAK1,IKBKE,CDK7,SYK,MET,CDC7,CHRNB2,CHRNB3,CHRNA2,ERBB4,FGFR3,TYK2
GO:MF	anion binding	GO:0043168	2.87642e-07	2445	99	36	20196	ERBB2,ABL1,HSP90AA1,RAD51,ALK,GSTM2,GSTP1,SRC,JAK2,SRD5A1,KIT,TBK1,MAPK11,CHUK,HSPA8,LCK,JAK1,CHEK1,CDK2,TOP2A,KIF11,PLK4,TK1,CDK6,MAP2K1,IRAK1,IKBKE,CDK7,SYK,MET,CDC7,LPAR4,LPAR1,ERBB4,FGFR3,TYK2
GO:MF	purine ribonucleoside triphosphate binding	GO:0035639	3.45275e-07	1852	99	31	20196	ERBB2,ABL1,HSP90AA1,RAD51,ALK,SRC,JAK2,KIT,TBK1,MAPK11,CHUK,HSPA8,LCK,JAK1,CHEK1,CDK2,TOP2A,KIF11,PLK4,TK1,CDK6,MAP2K1,IRAK1,IKBKE,CDK7,SYK,MET,CDC7,ERBB4,FGFR3,TYK2
GO:MF	purine nucleotide binding	GO:0017076	4.69089e-07	1993	99	32	20196	ERBB2,ABL1,HSP90AA1,RAD51,ALK,SRC,JAK2,SRD5A1,KIT,TBK1,MAPK11,CHUK,HSPA8,LCK,JAK1,CHEK1,CDK2,TOP2A,KIF11,PLK4,TK1,CDK6,MAP2K1,IRAK1,IKBKE,CDK7,SYK,MET,CDC7,ERBB4,FGFR3,TYK2
GO:MF	purine ribonucleotide binding	GO:0032555	6.39191e-07	1899	99	31	20196	ERBB2,ABL1,HSP90AA1,RAD51,ALK,SRC,JAK2,KIT,TBK1,MAPK11,CHUK,HSPA8,LCK,JAK1,CHEK1,CDK2,TOP2A,KIF11,PLK4,TK1,CDK6,MAP2K1,IRAK1,IKBKE,CDK7,SYK,MET,CDC7,ERBB4,FGFR3,TYK2
GO:MF	SH2 domain binding	GO:0042169	7.47015e-07	41	99	7	20196	ABL1,SRC,JAK2,KIT,LCK,SYK,PTPN6
GO:MF	C-C chemokine receptor activity	GO:0016493	7.79864e-07	23	99	6	20196	CCR1,CXCR2,CXCR1,CCR8,CXCR3,CCR3
GO:MF	ribonucleotide binding	GO:0032553	7.94783e-07	1916	99	31	20196	ERBB2,ABL1,HSP90AA1,RAD51,ALK,SRC,JAK2,KIT,TBK1,MAPK11,CHUK,HSPA8,LCK,JAK1,CHEK1,CDK2,TOP2A,KIF11,PLK4,TK1,CDK6,MAP2K1,IRAK1,IKBKE,CDK7,SYK,MET,CDC7,ERBB4,FGFR3,TYK2
GO:MF	protein kinase binding	GO:0019901	9.04148e-07	706	99	19	20196	ERBB2,ABL1,HSP90AA1,GSTP1,SRC,JAK2,PTPN11,ITGB3,LCK,CDC25A,CCNE2,TOP2A,KIF11,IRAK1,SYK,CDC25B,CCNE1,ITGAV,PTPN6
GO:MF	C-C chemokine binding	GO:0019957	1.03572e-06	24	99	6	20196	CCR1,CXCR2,CXCR1,CCR8,CXCR3,CCR3
GO:MF	ligand-gated monoatomic ion channel activity	GO:0015276	1.30137e-06	186	99	11	20196	CHRNA7,CHRNB2,CHRNA1,CHRND,CHRNB3,CHRNA2,CHRNA6,CHRNB4,CHRNA4,CHRNA3,CHRNB1
GO:MF	ligand-gated channel activity	GO:0022834	1.45689e-06	188	99	11	20196	CHRNA7,CHRNB2,CHRNA1,CHRND,CHRNB3,CHRNA2,CHRNA6,CHRNB4,CHRNA4,CHRNA3,CHRNB1
GO:MF	non-membrane spanning protein tyrosine kinase activity	GO:0004715	1.48396e-06	45	99	7	20196	ABL1,SRC,JAK2,LCK,JAK1,SYK,TYK2
GO:MF	heme binding	GO:0020037	1.56108e-06	144	99	10	20196	CYP2C9,CYP11B2,SRC,JAK2,CYP1A2,CYP1A1,CYP11B1,CYP2A6,CYP17A1,CYP19A1
GO:MF	G protein-coupled chemoattractant receptor activity	GO:0001637	1.75767e-06	26	99	6	20196	CCR1,CXCR2,CXCR1,CCR8,CXCR3,CCR3
GO:MF	chemokine receptor activity	GO:0004950	1.75767e-06	26	99	6	20196	CCR1,CXCR2,CXCR1,CCR8,CXCR3,CCR3
GO:MF	tetrapyrrole binding	GO:0046906	2.99742e-06	154	99	10	20196	CYP2C9,CYP11B2,SRC,JAK2,CYP1A2,CYP1A1,CYP11B1,CYP2A6,CYP17A1,CYP19A1
GO:MF	nucleotide binding	GO:0000166	3.5935e-06	2163	99	32	20196	ERBB2,ABL1,HSP90AA1,RAD51,ALK,SRC,JAK2,SRD5A1,KIT,TBK1,MAPK11,CHUK,HSPA8,LCK,JAK1,CHEK1,CDK2,TOP2A,KIF11,PLK4,TK1,CDK6,MAP2K1,IRAK1,IKBKE,CDK7,SYK,MET,CDC7,ERBB4,FGFR3,TYK2
GO:MF	integrin binding	GO:0005178	3.84126e-06	158	99	10	20196	SRC,ITGB3,ITGAL,SYK,ITGA4,ITGAV,ITGA5,ITGA2B,ITGB7,ITGB6
GO:MF	nucleoside phosphate binding	GO:1901265	4.40218e-06	2181	99	32	20196	ERBB2,ABL1,HSP90AA1,RAD51,ALK,SRC,JAK2,SRD5A1,KIT,TBK1,MAPK11,CHUK,HSPA8,LCK,JAK1,CHEK1,CDK2,TOP2A,KIF11,PLK4,TK1,CDK6,MAP2K1,IRAK1,IKBKE,CDK7,SYK,MET,CDC7,ERBB4,FGFR3,TYK2
GO:MF	kinase binding	GO:0019900	5.67353e-06	790	99	19	20196	ERBB2,ABL1,HSP90AA1,GSTP1,SRC,JAK2,PTPN11,ITGB3,LCK,CDC25A,CCNE2,TOP2A,KIF11,IRAK1,SYK,CDC25B,CCNE1,ITGAV,PTPN6
GO:MF	bioactive lipid receptor activity	GO:0045125	7.42801e-06	16	99	5	20196	LPAR2,LPAR4,LPAR3,LPAR1,LPAR6
GO:MF	catalytic activity, acting on a protein	GO:0140096	7.55524e-06	2358	99	33	20196	ERBB2,ABL1,ALK,SRC,JAK2,MMP2,KIT,TBK1,MAPK11,CHUK,HDAC6,PTPN11,ITGB3,LCK,JAK1,CDC25A,CHEK1,CDK2,PLK4,CDK6,MAP2K1,IRAK1,IKBKE,CDK7,SYK,MET,CDC25B,CDC7,MMP1,PTPN6,ERBB4,FGFR3,TYK2
GO:MF	monooxygenase activity	GO:0004497	3.52963e-05	106	99	8	20196	CYP2C9,CYP11B2,CYP1A2,CYP1A1,CYP11B1,CYP2A6,CYP17A1,CYP19A1
GO:MF	gated channel activity	GO:0022836	5.5195e-05	331	99	12	20196	CHRNA7,CHRNB2,CHRNA1,CHRND,CHRNB3,CHRNA2,CHRNA6,CHRNB4,CHRNA4,CHRNA3,CHRNB1,ITGAV
GO:MF	monoatomic cation channel activity	GO:0005261	7.86972e-05	342	99	12	20196	CHRNA7,CHRNB2,CHRNA1,CHRND,CHRNB3,CHRNA2,CHRNA6,CHRNB4,CHRNA4,CHRNA3,CHRNB1,ITGAV
GO:MF	protein serine/threonine kinase activity	GO:0004674	0.000155543	438	99	13	20196	TBK1,MAPK11,CHUK,CHEK1,CDK2,PLK4,CDK6,MAP2K1,IRAK1,IKBKE,CDK7,SYK,CDC7
GO:MF	coreceptor activity	GO:0015026	0.000245108	57	99	6	20196	ERBB2,ITGB3,CCR8,ITGA4,ITGAV,IL6ST
GO:MF	phosphoprotein binding	GO:0051219	0.000275281	94	99	7	20196	ABL1,SRC,TBK1,PTPN11,LCK,SYK,PTPN6
GO:MF	transferase activity	GO:0016740	0.000329874	2346	99	30	20196	ERBB2,ABL1,ALK,GSTM2,GSTP1,HPGDS,SRC,JAK2,KIT,TBK1,MAPK11,CHUK,LCK,JAK1,CHEK1,CDK2,PLK4,TK1,CDK6,MAP2K1,IRAK1,IKBKE,CDK7,SYK,MET,CCNE1,CDC7,ERBB4,FGFR3,TYK2
GO:MF	cell adhesion molecule binding	GO:0050839	0.000418334	561	99	14	20196	SRC,HSPA8,PTPN11,ITGB3,ITGAL,CCNB2,SYK,ITGA4,ITGAV,ITGA5,PTPN6,ITGA2B,ITGB7,ITGB6
GO:MF	transmembrane receptor protein tyrosine kinase activity	GO:0004714	0.000448194	63	99	6	20196	ERBB2,ALK,KIT,MET,ERBB4,FGFR3
GO:MF	cytokine receptor activity	GO:0004896	0.00044983	101	99	7	20196	CCR1,CXCR2,CXCR1,CCR8,CXCR3,CCR3,IL6ST
GO:MF	kinase regulator activity	GO:0019207	0.000587242	270	99	10	20196	ALK,GSTP1,IL2,CCNE2,CCNB2,CCNA1,MAP2K1,CCNE1,CCNH,IL6ST
GO:MF	iron ion binding	GO:0005506	0.000694195	156	99	8	20196	CYP2C9,CYP11B2,CYP1A2,CYP1A1,CYP11B1,CYP2A6,CYP17A1,CYP19A1
GO:MF	C-X3-C chemokine binding	GO:0019960	0.000787838	5	99	3	20196	ITGB3,ITGA4,ITGAV
GO:MF	scaffold protein binding	GO:0097110	0.000841326	70	99	6	20196	HSP90AA1,SRC,CHUK,MAP2K1,SYK,IL6ST
GO:MF	monoatomic ion channel activity	GO:0005216	0.00137509	448	99	12	20196	CHRNA7,CHRNB2,CHRNA1,CHRND,CHRNB3,CHRNA2,CHRNA6,CHRNB4,CHRNA4,CHRNA3,CHRNB1,ITGAV
GO:MF	oxidoreductase activity, acting on paired donors, with incorporation or reduction of molecular oxygen, reduced flavin or flavoprotein as one donor, and incorporation of one atom of oxygen	GO:0016712	0.00147412	43	99	5	20196	CYP2C9,CYP1A2,CYP1A1,CYP2A6,CYP19A1
GO:MF	C-X-C chemokine binding	GO:0019958	0.00157006	6	99	3	20196	CXCR2,CXCR1,CXCR3
GO:MF	oxidoreductase activity, acting on paired donors, with incorporation or reduction of molecular oxygen	GO:0016705	0.00186842	178	99	8	20196	CYP2C9,CYP11B2,CYP1A2,CYP1A1,CYP11B1,CYP2A6,CYP17A1,CYP19A1
GO:MF	G protein-coupled receptor activity	GO:0004930	0.00208881	838	99	16	20196	PGR,CCR1,CXCR2,CHRM1,CXCR1,CCR8,CXCR3,CCR3,LPAR2,LPAR5,LPAR4,F2R,LPAR3,CHRM2,LPAR1,LPAR6
GO:MF	transmembrane receptor protein kinase activity	GO:0019199	0.00214299	82	99	6	20196	ERBB2,ALK,KIT,MET,ERBB4,FGFR3
GO:MF	phosphotyrosine residue binding	GO:0001784	0.00231292	47	99	5	20196	ABL1,PTPN11,LCK,SYK,PTPN6
GO:MF	cyclin-dependent protein serine/threonine kinase regulator activity	GO:0016538	0.00257188	48	99	5	20196	CCNE2,CCNB2,CCNA1,CCNE1,CCNH
GO:MF	protein domain specific binding	GO:0019904	0.00257287	655	99	14	20196	ABL1,HSP90AA1,APP,SRC,JAK2,KIT,HSPA8,LCK,CHEK1,CDK2,SYK,LPAR2,LPAR1,PTPN6
GO:MF	protein kinase C binding	GO:0005080	0.0038436	52	99	5	20196	ABL1,SRC,ITGB3,TOP2A,ITGAV
GO:MF	C-X-C chemokine receptor activity	GO:0016494	0.00436489	8	99	3	20196	CXCR2,CXCR1,CXCR3
GO:MF	aromatase activity	GO:0070330	0.00440908	25	99	4	20196	CYP2C9,CYP1A2,CYP1A1,CYP19A1
GO:MF	immune receptor activity	GO:0140375	0.00506607	145	99	7	20196	CCR1,CXCR2,CXCR1,CCR8,CXCR3,CCR3,IL6ST
GO:MF	channel activity	GO:0015267	0.00516969	510	99	12	20196	CHRNA7,CHRNB2,CHRNA1,CHRND,CHRNB3,CHRNA2,CHRNA6,CHRNB4,CHRNA4,CHRNA3,CHRNB1,ITGAV
GO:MF	passive transmembrane transporter activity	GO:0022803	0.00527276	511	99	12	20196	CHRNA7,CHRNB2,CHRNA1,CHRND,CHRNB3,CHRNA2,CHRNA6,CHRNB4,CHRNA4,CHRNA3,CHRNB1,ITGAV
GO:MF	protein serine kinase activity	GO:0106310	0.00757388	360	99	10	20196	TBK1,MAPK11,CHEK1,CDK2,PLK4,CDK6,MAP2K1,IRAK1,CDK7,CDC7
GO:MF	protein phosphorylated amino acid binding	GO:0045309	0.0078306	60	99	5	20196	ABL1,PTPN11,LCK,SYK,PTPN6
GO:MF	fibronectin binding	GO:0001968	0.00815467	29	99	4	20196	MMP2,ITGB3,ITGA4,ITGAV
GO:MF	oxidoreductase activity	GO:0016491	0.0107394	743	99	14	20196	CYP2C9,CYP11B2,GSTM2,GSTP1,CYP1A2,CYP1A1,SRD5A1,CYP11B1,CYP2A6,CYP17A1,SRD5A2,HSD17B3,HSD17B2,CYP19A1
GO:MF	growth hormone receptor binding	GO:0005131	0.0127239	11	99	3	20196	JAK2,JAK1,TYK2
GO:MF	testosterone dehydrogenase [NAD(P)+] activity	GO:0030283	0.0127239	11	99	3	20196	SRD5A2,HSD17B3,HSD17B2
GO:MF	protein kinase regulator activity	GO:0019887	0.0130123	232	99	8	20196	ALK,CCNE2,CCNB2,CCNA1,MAP2K1,CCNE1,CCNH,IL6ST
GO:MF	hormone receptor binding	GO:0051427	0.0156263	34	99	4	20196	JAK2,PTPN11,JAK1,TYK2
GO:MF	corticosterone 18-monooxygenase activity	GO:0047783	0.0165192	2	99	2	20196	CYP11B2,CYP11B1
GO:MF	interleukin-8 receptor activity	GO:0004918	0.0165192	2	99	2	20196	CXCR2,CXCR1
GO:MF	steroid 11-beta-monooxygenase activity	GO:0004507	0.0165192	2	99	2	20196	CYP11B2,CYP11B1
GO:MF	steroid dehydrogenase activity	GO:0016229	0.0220043	37	99	4	20196	SRD5A1,SRD5A2,HSD17B3,HSD17B2
GO:MF	cation binding	GO:0043169	0.0228824	4474	99	40	20196	CYP2C9,ABL1,CYP11B2,APP,HPGDS,JAK2,CYP1A2,CYP1A1,CYP11B1,CYP2A6,CYP17A1,CYP19A1,MMP2,KIT,HDAC6,ITGB3,JAK1,ITGAL,FEN1,CHRNA7,PGR,CDK2,TOP2A,TK1,ESR2,CDC7,ITGA4,CHRNB2,CHRNA1,CHRND,CHRNB3,CHRNA4,CHRNA3,CHRNB1,ITGAV,ITGA5,MMP1,ITGA2B,ITGB7,ITGB6
GO:MF	identical protein binding	GO:0042802	0.0233932	2166	99	25	20196	ERBB2,HSP90AA1,RAD51,APP,ALK,GSTM2,HPGDS,JAK2,KIT,TBK1,CHUK,ITGB3,LCK,CHRNA7,PGR,TOP2A,PLK4,TK1,IRAK1,IKBKE,MET,ERBB4,FGFR3,ITGA2B,IL6ST
GO:MF	transition metal ion binding	GO:0046914	0.0249478	1139	99	17	20196	CYP2C9,ABL1,CYP11B2,APP,CYP1A2,CYP1A1,CYP11B1,CYP2A6,CYP17A1,CYP19A1,MMP2,HDAC6,FEN1,PGR,TK1,ESR2,MMP1
GO:MF	phosphatase binding	GO:0019902	0.0291	190	99	7	20196	HSP90AA1,TBK1,LCK,JAK1,IKBKE,SYK,MET
GO:MF	virus receptor activity	GO:0001618	0.0300235	79	99	5	20196	ITGB3,ITGAV,ITGA5,ITGB7,ITGB6
GO:MF	exogenous protein binding	GO:0140272	0.0319015	80	99	5	20196	ITGB3,ITGAV,ITGA5,ITGB7,ITGB6
GO:MF	growth factor binding	GO:0019838	0.0373115	135	99	6	20196	ERBB2,KIT,ITGB3,ITGAV,FGFR3,IL6ST
GO:MF	growth factor receptor binding	GO:0070851	0.0421763	138	99	6	20196	JAK2,ITGB3,IL2,ITGA5,ERBB4,IL6ST
GO:MF	cytokine receptor binding	GO:0005126	0.0446416	276	99	8	20196	JAK2,ITGB3,JAK1,IL2,SYK,ITGA5,IL6ST,TYK2
GO:MF	interleukin-8 binding	GO:0019959	0.049399	3	99	2	20196	CXCR2,CXCR1
GO:MF	IkappaB kinase activity	GO:0008384	0.049399	3	99	2	20196	CHUK,IKBKE
GO:MF	protein phosphatase binding	GO:0019903	0.0514004	143	99	6	20196	HSP90AA1,TBK1,LCK,JAK1,IKBKE,MET
GO:MF	monoatomic cation transmembrane transporter activity	GO:0008324	0.0589231	654	99	12	20196	CHRNA7,CHRNB2,CHRNA1,CHRND,CHRNB3,CHRNA2,CHRNA6,CHRNB4,CHRNA4,CHRNA3,CHRNB1,ITGAV
GO:MF	arachidonate monooxygenase activity	GO:0008391	0.0613751	18	99	3	20196	CYP2C9,CYP1A1,CYP2A6
GO:MF	3-oxo-5-alpha-steroid 4-dehydrogenase activity	GO:0003865	0.0984817	4	99	2	20196	SRD5A1,SRD5A2
GO:MF	caffeine oxidase activity	GO:0034875	0.0984817	4	99	2	20196	CYP2C9,CYP1A2
GO:MF	steroid dehydrogenase activity, acting on the CH-CH group of donors	GO:0033765	0.0984817	4	99	2	20196	SRD5A1,SRD5A2
GO:MF	3-oxo-5alpha-steroid 4-dehydrogenase (NADP+) activity	GO:0047751	0.0984817	4	99	2	20196	SRD5A1,SRD5A2
GO:MF	oxidoreductase activity, acting on CH or CH2 groups, quinone or similar compound as acceptor	GO:0033695	0.0984817	4	99	2	20196	CYP2C9,CYP1A2
GO:MF	protein-containing complex binding	GO:0044877	0.103753	1279	99	17	20196	ABL1,HSP90AA1,SRC,CHUK,HDAC6,HSPA8,ITGB3,LCK,ITGAL,SYK,ITGA4,CHRNB2,ITGAV,ITGA5,ITGA2B,ITGB7,ITGB6
GO:MF	phospholipase binding	GO:0043274	0.130855	23	99	3	20196	SRC,LCK,SYK
GO:MF	fibroblast growth factor binding	GO:0017134	0.130855	23	99	3	20196	ITGB3,ITGAV,FGFR3
GO:MF	neuregulin binding	GO:0038132	0.163611	5	99	2	20196	ITGB3,ITGAV
GO:MF	estrogen 2-hydroxylase activity	GO:0101021	0.163611	5	99	2	20196	CYP1A2,CYP1A1
GO:MF	glutathione transferase activity	GO:0004364	0.168737	25	99	3	20196	GSTM2,GSTP1,HPGDS
GO:MF	histone kinase activity	GO:0035173	0.168737	25	99	3	20196	JAK2,CHEK1,CDK2
GO:MF	type 1 angiotensin receptor binding	GO:0031702	0.244631	6	99	2	20196	JAK2,TYK2
GO:MF	fibrinogen binding	GO:0070051	0.244631	6	99	2	20196	ITGB3,ITGA2B
GO:MF	enone reductase activity	GO:0035671	0.244631	6	99	2	20196	SRD5A1,SRD5A2
GO:MF	cyclin-dependent protein serine/threonine kinase activity	GO:0004693	0.264287	29	99	3	20196	CDK2,CDK6,CDK7
GO:MF	cyclin-dependent protein kinase activity	GO:0097472	0.264287	29	99	3	20196	CDK2,CDK6,CDK7
GO:MF	monoatomic ion transmembrane transporter activity	GO:0015075	0.269065	771	99	12	20196	CHRNA7,CHRNB2,CHRNA1,CHRND,CHRNB3,CHRNA2,CHRNA6,CHRNB4,CHRNA4,CHRNA3,CHRNB1,ITGAV
GO:MF	hydroperoxy icosatetraenoate dehydratase activity	GO:0106256	0.341389	7	99	2	20196	CYP1A2,CYP1A1
GO:MF	G protein-coupled acetylcholine receptor activity	GO:0016907	0.341389	7	99	2	20196	CHRM1,CHRM2
GO:MF	steroid dehydrogenase activity, acting on the CH-OH group of donors, NAD or NADP as acceptor	GO:0033764	0.389055	33	99	3	20196	SRD5A2,HSD17B3,HSD17B2
GO:MF	oxygen binding	GO:0019825	0.425193	34	99	3	20196	CYP1A1,CYP17A1,CYP19A1
GO:MF	estrogen 16-alpha-hydroxylase activity	GO:0101020	0.45373	8	99	2	20196	CYP1A2,CYP1A1
GO:MF	lysophosphatidic acid binding	GO:0035727	0.45373	8	99	2	20196	LPAR4,LPAR1
GO:MF	vascular endothelial growth factor receptor 2 binding	GO:0043184	0.581503	9	99	2	20196	ITGB3,ITGA5
GO:MF	angiotensin receptor binding	GO:0031701	0.581503	9	99	2	20196	JAK2,TYK2
GO:MF	oxidoreductase activity, acting on paired donors, with incorporation or reduction of molecular oxygen, reduced iron-sulfur protein as one donor, and incorporation of one atom of oxygen	GO:0016713	0.724557	10	99	2	20196	CYP11B2,CYP11B1
GO:MF	estrogen response element binding	GO:0034056	0.882742	11	99	2	20196	PGR,ESR2
GO:MF	SNARE binding	GO:0000149	1	105	99	1	20196	ABL1
GO:MF	RNA polymerase II general transcription initiation factor activity	GO:0016251	1	40	99	1	20196	CCNH
GO:MF	lipase activity	GO:0016298	1	133	99	2	20196	CCR1,CHRM1
GO:MF	pyrophosphatase activity	GO:0016462	1	797	99	3	20196	HSP90AA1,RAD51,HSPA8
GO:MF	oxidoreductase activity, acting on CH-OH group of donors	GO:0016614	1	134	99	3	20196	SRD5A2,HSD17B3,HSD17B2
GO:MF	oxidoreductase activity, acting on the CH-OH group of donors, NAD or NADP as acceptor	GO:0016616	1	124	99	3	20196	SRD5A2,HSD17B3,HSD17B2
GO:MF	oxidoreductase activity, acting on the CH-CH group of donors	GO:0016627	1	64	99	2	20196	SRD5A1,SRD5A2
GO:MF	oxidoreductase activity, acting on the CH-CH group of donors, NAD or NADP as acceptor	GO:0016628	1	35	99	2	20196	SRD5A1,SRD5A2
GO:MF	oxidoreductase activity, acting on diphenols and related substances as donors	GO:0016679	1	8	99	1	20196	CYP1A1
GO:MF	oxidoreductase activity, acting on peroxide as acceptor	GO:0016684	1	58	99	2	20196	GSTM2,GSTP1
GO:MF	oxidoreductase activity, acting on paired donors, with incorporation or reduction of molecular oxygen, NAD(P)H as one donor, and incorporation of one atom of oxygen	GO:0016709	1	34	99	1	20196	CYP1A1
GO:MF	flavonoid 3'-monooxygenase activity	GO:0016711	1	1	99	1	20196	CYP1A1
GO:MF	oxidoreductase activity, acting on CH or CH2 groups	GO:0016725	1	12	99	2	20196	CYP2C9,CYP1A2
GO:MF	transferase activity, transferring alkyl or aryl (other than methyl) groups	GO:0016765	1	60	99	3	20196	GSTM2,GSTP1,HPGDS
GO:MF	nucleotidyltransferase activity	GO:0016779	1	151	99	1	20196	ABL1
GO:MF	hydrolase activity	GO:0016787	1	2476	99	15	20196	HSP90AA1,RAD51,EPHX1,MMP2,HDAC6,HSPA8,PTPN11,LCK,FEN1,CDC25A,CCR1,CHRM1,CDC25B,MMP1,PTPN6
GO:MF	hydrolase activity, acting on ester bonds	GO:0016788	1	776	99	8	20196	PTPN11,LCK,FEN1,CDC25A,CCR1,CHRM1,CDC25B,PTPN6
GO:MF	phosphatase activity	GO:0016791	1	281	99	5	20196	PTPN11,LCK,CDC25A,CDC25B,PTPN6
GO:MF	exonuclease activity, active with either ribo- or deoxyribonucleic acids and producing 5'-phosphomonoesters	GO:0016796	1	62	99	1	20196	FEN1
GO:MF	hydrolase activity, acting on ether bonds	GO:0016801	1	10	99	1	20196	EPHX1
GO:MF	ether hydrolase activity	GO:0016803	1	10	99	1	20196	EPHX1
GO:MF	hydrolase activity, acting on carbon-nitrogen (but not peptide) bonds	GO:0016810	1	129	99	1	20196	HDAC6
GO:MF	hydrolase activity, acting on carbon-nitrogen (but not peptide) bonds, in linear amides	GO:0016811	1	64	99	1	20196	HDAC6
GO:MF	hydrolase activity, acting on acid anhydrides	GO:0016817	1	798	99	3	20196	HSP90AA1,RAD51,HSPA8
GO:MF	hydrolase activity, acting on acid anhydrides, in phosphorus-containing anhydrides	GO:0016818	1	798	99	3	20196	HSP90AA1,RAD51,HSPA8
GO:MF	lyase activity	GO:0016829	1	202	99	3	20196	CYP1A2,CYP1A1,CYP17A1
GO:MF	carbon-oxygen lyase activity	GO:0016835	1	77	99	2	20196	CYP1A2,CYP1A1
GO:MF	hydro-lyase activity	GO:0016836	1	59	99	2	20196	CYP1A2,CYP1A1
GO:MF	channel regulator activity	GO:0016247	1	149	99	1	20196	CHRNA7
GO:MF	isomerase activity	GO:0016853	1	174	99	3	20196	HPGDS,ITGB3,TOP2A
GO:MF	antioxidant activity	GO:0016209	1	84	99	2	20196	GSTM2,GSTP1
GO:MF	phospholipase activator activity	GO:0016004	1	17	99	2	20196	SRC,LCK
GO:MF	ATP-dependent activity, acting on DNA	GO:0008094	1	123	99	3	20196	RAD51,TOP2A,CDK7
GO:MF	transcription factor binding	GO:0008134	1	600	99	3	20196	SRC,HDAC6,PGR
GO:MF	oxysterol binding	GO:0008142	1	16	99	1	20196	EPHX1
GO:MF	heparin binding	GO:0008201	1	177	99	2	20196	APP,ALK
GO:MF	G protein-coupled amine receptor activity	GO:0008227	1	40	99	2	20196	CHRM1,CHRM2
GO:MF	peptidase activity	GO:0008233	1	623	99	2	20196	MMP2,MMP1
GO:MF	serine-type peptidase activity	GO:0008236	1	197	99	2	20196	MMP2,MMP1
GO:MF	metallopeptidase activity	GO:0008237	1	187	99	2	20196	MMP2,MMP1
GO:MF	zinc ion binding	GO:0008270	1	862	99	6	20196	MMP2,HDAC6,PGR,TK1,ESR2,MMP1
GO:MF	lipid binding	GO:0008289	1	848	99	10	20196	GSTM2,GSTP1,EPHX1,IL2,PGR,ESR2,LPAR2,LPAR4,LPAR3,LPAR1
GO:MF	DNA binding, bending	GO:0008301	1	19	99	1	20196	TOP2A
GO:MF	double-stranded DNA exodeoxyribonuclease activity	GO:0008309	1	8	99	1	20196	FEN1
GO:MF	RNA polymerase II CTD heptapeptide repeat kinase activity	GO:0008353	1	10	99	1	20196	CDK7
GO:MF	coumarin 7-hydroxylase activity	GO:0008389	1	2	99	1	20196	CYP2A6
GO:MF	arachidonate epoxygenase activity	GO:0008392	1	16	99	2	20196	CYP2C9,CYP2A6
GO:MF	arachidonate 14,15-epoxygenase activity	GO:0008404	1	3	99	1	20196	CYP2C9
GO:MF	arachidonate 11,12-epoxygenase activity	GO:0008405	1	2	99	1	20196	CYP2C9
GO:MF	5'-3' exonuclease activity	GO:0008409	1	19	99	1	20196	FEN1
GO:MF	JUN kinase binding	GO:0008432	1	11	99	1	20196	GSTP1
GO:MF	G protein-coupled peptide receptor activity	GO:0008528	1	123	99	1	20196	F2R
GO:MF	plus-end-directed microtubule motor activity	GO:0008574	1	16	99	1	20196	KIF11
GO:MF	electron transfer activity	GO:0009055	1	115	99	3	20196	CYP1A2,SRD5A1,CYP19A1
GO:MF	thrombin-activated receptor activity	GO:0015057	1	5	99	1	20196	F2R
GO:MF	calcium ion transmembrane transporter activity	GO:0015085	1	146	99	2	20196	CHRNA7,ITGAV
GO:MF	inorganic molecular entity transmembrane transporter activity	GO:0015318	1	735	99	2	20196	CHRNA7,ITGAV
GO:MF	tubulin binding	GO:0015631	1	389	99	2	20196	HDAC6,KIF11
GO:MF	toxic substance binding	GO:0015643	1	11	99	1	20196	CHRNA7
GO:MF	interleukin-15 receptor binding	GO:0016170	1	1	99	1	20196	SYK
GO:MF	cytoskeletal protein binding	GO:0008092	1	1008	99	4	20196	ABL1,HSP90AA1,HDAC6,KIF11
GO:MF	intramolecular oxidoreductase activity	GO:0016860	1	53	99	2	20196	HPGDS,ITGB3
GO:MF	ATP hydrolysis activity	GO:0016887	1	407	99	3	20196	HSP90AA1,RAD51,HSPA8
GO:MF	MHC protein complex binding	GO:0023023	1	33	99	2	20196	HSP90AA1,HSPA8
GO:MF	MHC class II protein complex binding	GO:0023026	1	24	99	2	20196	HSP90AA1,HSPA8
GO:MF	manganese ion binding	GO:0030145	1	66	99	2	20196	ABL1,FEN1
GO:MF	signaling receptor complex adaptor activity	GO:0030159	1	50	99	1	20196	PTPN11
GO:MF	PDZ domain binding	GO:0030165	1	85	99	2	20196	LPAR2,LPAR1
GO:MF	enzyme regulator activity	GO:0030234	1	1305	99	14	20196	HSP90AA1,APP,ALK,GSTP1,SRC,LCK,IL2,CCNE2,CCNB2,CCNA1,MAP2K1,CCNE1,CCNH,IL6ST
GO:MF	nitric-oxide synthase regulator activity	GO:0030235	1	6	99	1	20196	HSP90AA1
GO:MF	carbohydrate binding	GO:0030246	1	287	99	1	20196	IL2
GO:MF	nuclear estrogen receptor activity	GO:0030284	1	4	99	1	20196	ESR2
GO:MF	protein kinase activator activity	GO:0030295	1	128	99	3	20196	ALK,MAP2K1,IL6ST
GO:MF	protein tyrosine kinase activator activity	GO:0030296	1	32	99	2	20196	ALK,IL6ST
GO:MF	receptor signaling protein tyrosine kinase activator activity	GO:0030298	1	5	99	1	20196	ALK
GO:MF	nuclear estrogen receptor binding	GO:0030331	1	41	99	1	20196	SRC
GO:MF	cyclin binding	GO:0030332	1	34	99	2	20196	CDK2,CDK6
GO:MF	interleukin-17 receptor activity	GO:0030368	1	9	99	1	20196	IL6ST
GO:MF	ICAM-3 receptor activity	GO:0030369	1	3	99	1	20196	ITGAL
GO:MF	peptidase inhibitor activity	GO:0030414	1	174	99	1	20196	APP
GO:MF	Hsp70 protein binding	GO:0030544	1	50	99	1	20196	CYP1A1
GO:MF	signaling receptor regulator activity	GO:0030545	1	554	99	3	20196	APP,IL2,ESR2
GO:MF	signaling receptor activator activity	GO:0030546	1	518	99	2	20196	APP,IL2
GO:MF	signaling receptor inhibitor activity	GO:0030547	1	30	99	1	20196	ESR2
GO:MF	protein-macromolecule adaptor activity	GO:0030674	1	988	99	4	20196	ABL1,HSPA8,PTPN11,MAP2K1
GO:MF	TPR domain binding	GO:0030911	1	7	99	1	20196	HSP90AA1
GO:MF	receptor tyrosine kinase binding	GO:0030971	1	80	99	2	20196	ERBB2,PTPN11
GO:MF	heat shock protein binding	GO:0031072	1	131	99	4	20196	CYP1A1,HDAC6,HSPA8,IRAK1
GO:MF	carboxylic acid binding	GO:0031406	1	183	99	2	20196	GSTM2,GSTP1
GO:MF	polyubiquitin modification-dependent protein binding	GO:0031593	1	58	99	2	20196	HDAC6,IKBKE
GO:MF	inorganic cation transmembrane transporter activity	GO:0022890	1	613	99	2	20196	CHRNA7,ITGAV
GO:MF	intramolecular oxidoreductase activity, transposing S-S bonds	GO:0016864	1	19	99	1	20196	ITGB3
GO:MF	transmembrane transporter activity	GO:0022857	1	1134	99	12	20196	CHRNA7,CHRNB2,CHRNA1,CHRND,CHRNB3,CHRNA2,CHRNA6,CHRNB4,CHRNA4,CHRNA3,CHRNB1,ITGAV
GO:MF	voltage-gated channel activity	GO:0022832	1	187	99	1	20196	ITGAV
GO:MF	endodeoxyribonuclease activity, producing 5'-phosphomonoesters	GO:0016888	1	14	99	1	20196	FEN1
GO:MF	RNA endonuclease activity, producing 5'-phosphomonoesters	GO:0016891	1	35	99	1	20196	FEN1
GO:MF	endonuclease activity, active with either ribo- or deoxyribonucleic acids and producing 5'-phosphomonoesters	GO:0016893	1	44	99	1	20196	FEN1
GO:MF	DNA exonuclease activity, producing 5'-phosphomonoesters	GO:0016895	1	25	99	1	20196	FEN1
GO:MF	nuclear receptor binding	GO:0016922	1	138	99	1	20196	SRC
GO:MF	chloride channel regulator activity	GO:0017081	1	12	99	1	20196	CHRNA7
GO:MF	sulfonylurea receptor binding	GO:0017098	1	2	99	1	20196	HSP90AA1
GO:MF	5'-flap endonuclease activity	GO:0017108	1	7	99	1	20196	FEN1
GO:MF	ribonucleoside triphosphate phosphatase activity	GO:0017111	1	738	99	3	20196	HSP90AA1,RAD51,HSPA8
GO:MF	single-stranded DNA helicase activity	GO:0017116	1	23	99	1	20196	RAD51
GO:MF	SH3 domain binding	GO:0017124	1	121	99	2	20196	ABL1,PTPN6
GO:MF	semaphorin receptor activity	GO:0017154	1	13	99	1	20196	MET
GO:MF	serine hydrolase activity	GO:0017171	1	201	99	2	20196	MMP2,MMP1
GO:MF	(S)-limonene 6-monooxygenase activity	GO:0018675	1	2	99	1	20196	CYP2C9
GO:MF	(S)-limonene 7-monooxygenase activity	GO:0018676	1	2	99	1	20196	CYP2C9
GO:MF	guanyl nucleotide binding	GO:0019001	1	410	99	1	20196	HSP90AA1
GO:MF	pyrimidine nucleotide binding	GO:0019103	1	6	99	1	20196	HSP90AA1
GO:MF	limonene monooxygenase activity	GO:0019113	1	2	99	1	20196	CYP2C9
GO:MF	deoxynucleoside kinase activity	GO:0019136	1	5	99	1	20196	TK1
GO:MF	transmembrane receptor protein phosphatase activity	GO:0019198	1	17	99	1	20196	PTPN6
GO:MF	nucleobase-containing compound kinase activity	GO:0019205	1	44	99	1	20196	TK1
GO:MF	nucleoside kinase activity	GO:0019206	1	9	99	1	20196	TK1
GO:MF	kinase activator activity	GO:0019209	1	136	99	4	20196	ALK,IL2,MAP2K1,IL6ST
GO:MF	deacetylase activity	GO:0019213	1	39	99	1	20196	HDAC6
GO:MF	syntaxin binding	GO:0019905	1	65	99	1	20196	ABL1
GO:MF	interleukin-11 binding	GO:0019970	1	3	99	1	20196	IL6ST
GO:MF	interleukin-6 binding	GO:0019981	1	2	99	1	20196	IL6ST
GO:MF	voltage-gated monoatomic cation channel activity	GO:0022843	1	157	99	1	20196	ITGAV
GO:MF	ubiquitin protein ligase binding	GO:0031625	1	308	99	5	20196	HSP90AA1,HDAC6,HSPA8,JAK1,IKBKE
GO:MF	growth factor activity	GO:0008083	1	162	99	1	20196	IL2
GO:MF	enzyme activator activity	GO:0008047	1	593	99	6	20196	ALK,SRC,LCK,IL2,MAP2K1,IL6ST
GO:MF	damaged DNA binding	GO:0003684	1	75	99	1	20196	FEN1
GO:MF	double-stranded DNA binding	GO:0003690	1	1640	99	8	20196	ABL1,RAD51,APP,HDAC6,FEN1,PGR,ESR2,ERBB4
GO:MF	single-stranded DNA binding	GO:0003697	1	121	99	1	20196	RAD51
GO:MF	DNA-binding transcription factor activity	GO:0003700	1	1448	99	2	20196	PGR,ESR2
GO:MF	nuclear steroid receptor activity	GO:0003707	1	26	99	2	20196	PGR,ESR2
GO:MF	transcription coregulator activity	GO:0003712	1	527	99	1	20196	ABL1
GO:MF	transcription coactivator activity	GO:0003713	1	290	99	1	20196	ABL1
GO:MF	RNA binding	GO:0003723	1	3093	99	3	20196	HSP90AA1,HSPA8,TOP2A
GO:MF	mRNA binding	GO:0003729	1	370	99	1	20196	HSP90AA1
GO:MF	protein disulfide isomerase activity	GO:0003756	1	19	99	1	20196	ITGB3
GO:MF	cytoskeletal motor activity	GO:0003774	1	115	99	1	20196	KIF11
GO:MF	microtubule motor activity	GO:0003777	1	68	99	1	20196	KIF11
GO:MF	actin binding	GO:0003779	1	448	99	2	20196	ABL1,HDAC6
GO:MF	actin monomer binding	GO:0003785	1	29	99	1	20196	ABL1
GO:MF	antigen binding	GO:0003823	1	175	99	1	20196	ITGA4
GO:MF	DNA topoisomerase activity	GO:0003916	1	7	99	1	20196	TOP2A
GO:MF	DNA topoisomerase type II (double strand cut, ATP-hydrolyzing) activity	GO:0003918	1	3	99	1	20196	TOP2A
GO:MF	endopeptidase activity	GO:0004175	1	394	99	2	20196	MMP2,MMP1
GO:MF	metalloendopeptidase activity	GO:0004222	1	109	99	2	20196	MMP2,MMP1
GO:MF	serine-type endopeptidase activity	GO:0004252	1	180	99	2	20196	MMP2,MMP1
GO:MF	epoxide hydrolase activity	GO:0004301	1	8	99	1	20196	EPHX1
GO:MF	estradiol 17-beta-dehydrogenase [NAD(P)+] activity	GO:0004303	1	20	99	2	20196	HSD17B3,HSD17B2
GO:MF	helicase activity	GO:0004386	1	160	99	1	20196	RAD51
GO:MF	histone deacetylase activity	GO:0004407	1	22	99	1	20196	HDAC6
GO:MF	phosphatidylinositol phospholipase C activity	GO:0004435	1	26	99	2	20196	CCR1,CHRM1
GO:MF	steroid 17-alpha-monooxygenase activity	GO:0004508	1	1	99	1	20196	CYP17A1
GO:MF	nicotinate-nucleotide adenylyltransferase activity	GO:0004515	1	4	99	1	20196	ABL1
GO:MF	chromatin binding	GO:0003682	1	603	99	2	20196	RAD51,TOP2A
GO:MF	nuclease activity	GO:0004518	1	218	99	1	20196	FEN1
GO:MF	DNA helicase activity	GO:0003678	1	59	99	1	20196	RAD51
GO:MF	nucleic acid binding	GO:0003676	1	5470	99	12	20196	ABL1,HSP90AA1,RAD51,APP,TBK1,HDAC6,HSPA8,FEN1,PGR,TOP2A,ESR2,ERBB4
GO:MF	DNA strand exchange activity	GO:0000150	1	2	99	1	20196	RAD51
GO:MF	DNA secondary structure binding	GO:0000217	1	40	99	1	20196	ABL1
GO:MF	magnesium ion binding	GO:0000287	1	232	99	5	20196	ABL1,HPGDS,FEN1,CDK2,TOP2A
GO:MF	four-way junction DNA binding	GO:0000400	1	18	99	1	20196	ABL1
GO:MF	bubble DNA binding	GO:0000405	1	8	99	1	20196	ABL1
GO:MF	transcription cis-regulatory region binding	GO:0000976	1	1483	99	5	20196	APP,HDAC6,PGR,ESR2,ERBB4
GO:MF	RNA polymerase II transcription regulatory region sequence-specific DNA binding	GO:0000977	1	1386	99	4	20196	APP,HDAC6,PGR,ESR2
GO:MF	RNA polymerase II cis-regulatory region sequence-specific DNA binding	GO:0000978	1	1182	99	4	20196	APP,HDAC6,PGR,ESR2
GO:MF	DNA-binding transcription factor activity, RNA polymerase II-specific	GO:0000981	1	1359	99	2	20196	PGR,ESR2
GO:MF	cis-regulatory region sequence-specific DNA binding	GO:0000987	1	1205	99	4	20196	APP,HDAC6,PGR,ESR2
GO:MF	RNA polymerase I core binding	GO:0001042	1	3	99	1	20196	ERBB2
GO:MF	transcription regulatory region nucleic acid binding	GO:0001067	1	1485	99	5	20196	APP,HDAC6,PGR,ESR2,ERBB4
GO:MF	DNA-binding transcription activator activity	GO:0001216	1	478	99	1	20196	PGR
GO:MF	transcription coregulator binding	GO:0001221	1	118	99	2	20196	HDAC6,PGR
GO:MF	transcription corepressor binding	GO:0001222	1	49	99	1	20196	HDAC6
GO:MF	transcription coactivator binding	GO:0001223	1	47	99	1	20196	PGR
GO:MF	DNA-binding transcription activator activity, RNA polymerase II-specific	GO:0001228	1	472	99	1	20196	PGR
GO:MF	amyloid-beta binding	GO:0001540	1	84	99	1	20196	CHRNA7
GO:MF	proteinase-activated receptor activity	GO:0001648	1	5	99	1	20196	F2R
GO:MF	peptide receptor activity	GO:0001653	1	129	99	1	20196	F2R
GO:MF	G protein-coupled receptor binding	GO:0001664	1	291	99	5	20196	JAK2,HSPA8,JAK1,IL2,TYK2
GO:MF	opsonin binding	GO:0001846	1	21	99	1	20196	ITGAV
GO:MF	G-protein alpha-subunit binding	GO:0001965	1	30	99	2	20196	F2R,LPAR1
GO:MF	protease binding	GO:0002020	1	144	99	3	20196	KIT,ITGB3,ITGAV
GO:MF	UTP binding	GO:0002134	1	2	99	1	20196	HSP90AA1
GO:MF	CTP binding	GO:0002135	1	1	99	1	20196	HSP90AA1
GO:MF	molecular_function	GO:0003674	1	20196	99	99	20196	CYP2C9,ERBB2,ABL1,HSP90AA1,RAD51,CYP11B2,APP,ALK,GSTM2,GSTP1,HPGDS,SRC,JAK2,CYP1A2,CYP1A1,SRD5A1,CYP11B1,CYP2A6,CYP17A1,EPHX1,SRD5A2,HSD17B3,HSD17B2,CYP19A1,MMP2,KIT,TBK1,MAPK11,CHUK,HDAC6,HSPA8,PTPN11,ITGB3,LCK,JAK1,IL2,ITGAL,FEN1,CHRNA7,PGR,CDC25A,CHEK1,CCNE2,CDK2,TOP2A,KIF11,CCNB2,CCNA1,PLK4,TK1,CDK6,MAP2K1,IRAK1,IKBKE,CDK7,CCR1,CXCR2,CHRM1,ESR2,SYK,MET,CDC25B,CCNE1,CCNH,CDC7,CXCR1,CCR8,CXCR3,…
GO:MF	DNA binding	GO:0003677	1	2541	99	9	20196	ABL1,RAD51,APP,HDAC6,FEN1,PGR,TOP2A,ESR2,ERBB4
GO:MF	phosphoric diester hydrolase activity	GO:0008081	1	90	99	2	20196	CCR1,CHRM1
GO:MF	endonuclease activity	GO:0004519	1	131	99	1	20196	FEN1
GO:MF	RNA endonuclease activity	GO:0004521	1	77	99	1	20196	FEN1
GO:MF	hepatocyte growth factor receptor activity	GO:0005008	1	1	99	1	20196	MET
GO:MF	stem cell factor receptor activity	GO:0005020	1	1	99	1	20196	KIT
GO:MF	MAP-kinase scaffold activity	GO:0005078	1	12	99	1	20196	MAP2K1
GO:MF	cytokine activity	GO:0005125	1	239	99	1	20196	IL2
GO:MF	ciliary neurotrophic factor receptor binding	GO:0005127	1	6	99	1	20196	IL6ST
GO:MF	interleukin-2 receptor binding	GO:0005134	1	5	99	1	20196	IL2
GO:MF	interleukin-6 receptor binding	GO:0005138	1	7	99	1	20196	IL6ST
GO:MF	interleukin-12 receptor binding	GO:0005143	1	5	99	1	20196	JAK2
GO:MF	epidermal growth factor receptor binding	GO:0005154	1	35	99	2	20196	ITGA5,ERBB4
GO:MF	insulin receptor binding	GO:0005158	1	22	99	2	20196	SRC,PTPN11
GO:MF	platelet-derived growth factor receptor binding	GO:0005161	1	14	99	2	20196	ITGB3,ITGA5
GO:MF	vascular endothelial growth factor receptor binding	GO:0005172	1	13	99	2	20196	ITGB3,ITGA5
GO:MF	transporter activity	GO:0005215	1	1234	99	12	20196	CHRNA7,CHRNB2,CHRNA1,CHRND,CHRNB3,CHRNA2,CHRNA6,CHRNB4,CHRNA4,CHRNA3,CHRNB1,ITGAV
GO:MF	voltage-gated monoatomic ion channel activity	GO:0005244	1	184	99	1	20196	ITGAV
GO:MF	voltage-gated calcium channel activity	GO:0005245	1	53	99	1	20196	ITGAV
GO:MF	calcium channel activity	GO:0005262	1	128	99	2	20196	CHRNA7,ITGAV
GO:MF	binding	GO:0005488	1	18366	99	96	20196	CYP2C9,ERBB2,ABL1,HSP90AA1,RAD51,CYP11B2,APP,ALK,GSTM2,GSTP1,HPGDS,SRC,JAK2,CYP1A2,CYP1A1,SRD5A1,CYP11B1,CYP2A6,CYP17A1,EPHX1,SRD5A2,CYP19A1,MMP2,KIT,TBK1,MAPK11,CHUK,HDAC6,HSPA8,PTPN11,ITGB3,LCK,JAK1,IL2,ITGAL,FEN1,CHRNA7,PGR,CDC25A,CHEK1,CCNE2,CDK2,TOP2A,KIF11,CCNB2,CCNA1,PLK4,TK1,CDK6,MAP2K1,IRAK1,IKBKE,CDK7,CCR1,CXCR2,CHRM1,ESR2,SYK,MET,CDC25B,CCNE1,CCNH,CDC7,CXCR1,CCR8,CXCR3,CCR3,ITGA4,LPAR2…
GO:MF	steroid binding	GO:0005496	1	108	99	3	20196	EPHX1,PGR,ESR2
GO:MF	fatty acid binding	GO:0005504	1	48	99	2	20196	GSTM2,GSTP1
GO:MF	calcium ion binding	GO:0005509	1	726	99	2	20196	HPGDS,ITGA5
GO:MF	protein binding	GO:0005515	1	14865	99	84	20196	ERBB2,ABL1,HSP90AA1,RAD51,APP,ALK,GSTM2,GSTP1,HPGDS,SRC,JAK2,CYP1A2,CYP1A1,CYP2A6,EPHX1,SRD5A2,MMP2,KIT,TBK1,MAPK11,CHUK,HDAC6,HSPA8,PTPN11,ITGB3,LCK,JAK1,IL2,ITGAL,FEN1,CHRNA7,PGR,CDC25A,CHEK1,CCNE2,CDK2,TOP2A,KIF11,CCNB2,CCNA1,PLK4,TK1,CDK6,MAP2K1,IRAK1,IKBKE,CDK7,CCR1,CXCR2,CHRM1,ESR2,SYK,MET,CDC25B,CCNE1,CCNH,CDC7,CXCR1,CCR8,CXCR3,CCR3,ITGA4,LPAR2,F2R,LPAR3,CHRM2,LPAR1,LPAR6,CHRNB2,CHRNA6,CHR…
GO:MF	insulin-like growth factor binding	GO:0005520	1	19	99	2	20196	ITGB3,ITGAV
GO:MF	GTP binding	GO:0005525	1	389	99	1	20196	HSP90AA1
GO:MF	glycosaminoglycan binding	GO:0005539	1	248	99	2	20196	APP,ALK
GO:MF	phospholipid binding	GO:0005543	1	484	99	2	20196	LPAR4,LPAR1
GO:MF	beta-catenin binding	GO:0008013	1	89	99	1	20196	HDAC6
GO:MF	microtubule binding	GO:0008017	1	278	99	2	20196	HDAC6,KIF11
GO:MF	fibroblast growth factor receptor activity	GO:0005007	1	5	99	1	20196	FGFR3
GO:MF	DNA endonuclease activity	GO:0004520	1	41	99	1	20196	FEN1
GO:MF	epidermal growth factor receptor activity	GO:0005006	1	3	99	1	20196	ERBB4
GO:MF	G protein-coupled serotonin receptor activity	GO:0004993	1	22	99	2	20196	CHRM1,CHRM2
GO:MF	RNA-DNA hybrid ribonuclease activity	GO:0004523	1	9	99	1	20196	FEN1
GO:MF	exonuclease activity	GO:0004527	1	87	99	1	20196	FEN1
GO:MF	DNA exonuclease activity	GO:0004529	1	26	99	1	20196	FEN1
GO:MF	DNA nuclease activity	GO:0004536	1	63	99	1	20196	FEN1
GO:MF	RNA nuclease activity	GO:0004540	1	127	99	1	20196	FEN1
GO:MF	peroxidase activity	GO:0004601	1	56	99	2	20196	GSTM2,GSTP1
GO:MF	glutathione peroxidase activity	GO:0004602	1	22	99	2	20196	GSTM2,GSTP1
GO:MF	phospholipase activity	GO:0004620	1	107	99	2	20196	CCR1,CHRM1
GO:MF	phospholipase C activity	GO:0004629	1	29	99	2	20196	CCR1,CHRM1
GO:MF	prostaglandin-D synthase activity	GO:0004667	1	4	99	1	20196	HPGDS
GO:MF	MAP kinase activity	GO:0004707	1	16	99	1	20196	MAPK11
GO:MF	MAP kinase kinase activity	GO:0004708	1	16	99	1	20196	MAP2K1
GO:MF	protein serine/threonine/tyrosine kinase activity	GO:0004712	1	43	99	1	20196	MAP2K1
GO:MF	phosphoprotein phosphatase activity	GO:0004721	1	186	99	5	20196	PTPN11,LCK,CDC25A,CDC25B,PTPN6
GO:MF	protein serine/threonine phosphatase activity	GO:0004722	1	107	99	1	20196	LCK
GO:MF	protein tyrosine phosphatase activity	GO:0004725	1	101	99	4	20196	PTPN11,CDC25A,CDC25B,PTPN6
GO:MF	non-membrane spanning protein tyrosine phosphatase activity	GO:0004726	1	12	99	2	20196	PTPN11,PTPN6
GO:MF	thymidine kinase activity	GO:0004797	1	2	99	1	20196	TK1
GO:MF	enzyme inhibitor activity	GO:0004857	1	393	99	1	20196	APP
GO:MF	endopeptidase inhibitor activity	GO:0004866	1	168	99	1	20196	APP
GO:MF	serine-type endopeptidase inhibitor activity	GO:0004867	1	103	99	1	20196	APP
GO:MF	nuclear receptor activity	GO:0004879	1	59	99	2	20196	PGR,ESR2
GO:MF	ciliary neurotrophic factor receptor activity	GO:0004897	1	4	99	1	20196	IL6ST
GO:MF	interleukin-6 receptor activity	GO:0004915	1	2	99	1	20196	IL6ST
GO:MF	interleukin-11 receptor activity	GO:0004921	1	3	99	1	20196	IL6ST
GO:MF	leukemia inhibitory factor receptor activity	GO:0004923	1	2	99	1	20196	IL6ST
GO:MF	oncostatin-M receptor activity	GO:0004924	1	3	99	1	20196	IL6ST
GO:MF	transmembrane receptor protein tyrosine phosphatase activity	GO:0005001	1	17	99	1	20196	PTPN6
GO:MF	opioid receptor binding	GO:0031628	1	7	99	1	20196	IL2
GO:MF	G-protein beta-subunit binding	GO:0031681	1	24	99	1	20196	F2R
GO:MF	CCR5 chemokine receptor binding	GO:0031730	1	7	99	1	20196	JAK1
GO:MF	clathrin-uncoating ATPase activity	GO:1990833	1	1	99	1	20196	HSPA8
GO:MF	molecular carrier activity	GO:0140104	1	96	99	1	20196	HSPA8
GO:MF	transcription regulator activity	GO:0140110	1	1962	99	3	20196	ABL1,PGR,ESR2
GO:MF	general transcription initiation factor activity	GO:0140223	1	52	99	1	20196	CCNH
GO:MF	DNA-binding transcription factor binding	GO:0140297	1	490	99	1	20196	SRC
GO:MF	molecular sensor activity	GO:0140299	1	48	99	1	20196	RAD51
GO:MF	ATP-dependent protein disaggregase activity	GO:0140545	1	6	99	1	20196	HSPA8
GO:MF	protein carrier chaperone	GO:0140597	1	34	99	1	20196	HSPA8
GO:MF	DNA damage sensor activity	GO:0140612	1	22	99	1	20196	RAD51
GO:MF	catalytic activity, acting on a nucleic acid	GO:0140640	1	626	99	4	20196	RAD51,FEN1,TOP2A,CDK7
GO:MF	ATP-dependent activity	GO:0140657	1	580	99	6	20196	HSP90AA1,RAD51,HSPA8,TOP2A,KIF11,CDK7
GO:MF	ATP-dependent protein folding chaperone	GO:0140662	1	31	99	2	20196	HSP90AA1,HSPA8
GO:MF	ATP-dependent DNA damage sensor activity	GO:0140664	1	18	99	1	20196	RAD51
GO:MF	molecular function activator activity	GO:0140677	1	1132	99	9	20196	APP,ALK,SRC,LCK,IL2,MAP2K1,MET,IL6ST,ITGB6
GO:MF	molecular function inhibitor activity	GO:0140678	1	507	99	2	20196	APP,ESR2
GO:MF	protein-containing complex destabilizing activity	GO:0140776	1	15	99	1	20196	HSPA8
GO:MF	histone modifying activity	GO:0140993	1	195	99	3	20196	JAK2,CHEK1,CDK2
GO:MF	RNA polymerase II CTD heptapeptide repeat modifying activity	GO:0140994	1	25	99	1	20196	CDK7
GO:MF	histone H3 kinase activity	GO:0140996	1	12	99	2	20196	JAK2,CHEK1
GO:MF	transporter regulator activity	GO:0141108	1	150	99	1	20196	CHRNA7
GO:MF	deacylase activity	GO:0160215	1	59	99	1	20196	HDAC6
GO:MF	oligopeptide binding	GO:1900750	1	11	99	1	20196	GSTM2
GO:MF	sulfur compound binding	GO:1901681	1	271	99	4	20196	APP,ALK,GSTM2,GSTP1
GO:MF	protein antigen binding	GO:1990405	1	8	99	1	20196	ITGA4
GO:MF	extracellular matrix protein binding	GO:1990430	1	6	99	1	20196	ITGAV
GO:MF	transferrin receptor binding	GO:1990459	1	11	99	1	20196	CHUK
GO:MF	arrestin family protein binding	GO:1990763	1	10	99	1	20196	CHRM2
GO:MF	protein tyrosine kinase binding	GO:1990782	1	125	99	3	20196	ERBB2,HSP90AA1,PTPN11
GO:MF	sequence-specific double-stranded DNA binding	GO:1990837	1	1544	99	6	20196	ABL1,APP,HDAC6,PGR,ESR2,ERBB4
GO:MF	catalytic activity, acting on RNA	GO:0140098	1	402	99	1	20196	FEN1
GO:MF	catalytic activity, acting on DNA	GO:0140097	1	250	99	4	20196	RAD51,FEN1,TOP2A,CDK7
GO:MF	phosphorylation-dependent protein binding	GO:0140031	1	7	99	1	20196	PTPN6
GO:MF	modification-dependent protein binding	GO:0140030	1	187	99	3	20196	HDAC6,IKBKE,PTPN6
GO:MF	T cell receptor binding	GO:0042608	1	11	99	1	20196	LCK
GO:MF	CD4 receptor binding	GO:0042609	1	8	99	1	20196	LCK
GO:MF	CD8 receptor binding	GO:0042610	1	3	99	1	20196	LCK
GO:MF	protein homodimerization activity	GO:0042803	1	727	99	9	20196	HSP90AA1,GSTM2,HPGDS,KIT,CHUK,CHRNA7,TOP2A,IRAK1,ERBB4
GO:MF	histone deacetylase binding	GO:0042826	1	127	99	2	20196	HSP90AA1,HDAC6
GO:MF	tubulin deacetylase activity	GO:0042903	1	2	99	1	20196	HDAC6
GO:MF	alpha-tubulin binding	GO:0043014	1	45	99	1	20196	HDAC6
GO:MF	ErbB-3 class receptor binding	GO:0043125	1	5	99	1	20196	ERBB2
GO:MF	ubiquitin binding	GO:0043130	1	99	99	2	20196	HDAC6,TOP2A
GO:MF	RNA polymerase core enzyme binding	GO:0043175	1	41	99	1	20196	ERBB2
GO:MF	organic acid binding	GO:0043177	1	195	99	2	20196	GSTM2,GSTP1
GO:MF	glycosphingolipid binding	GO:0043208	1	10	99	1	20196	IL2
GO:MF	glutathione binding	GO:0043295	1	10	99	1	20196	GSTM2
GO:MF	protein serine/threonine kinase activator activity	GO:0043539	1	64	99	1	20196	MAP2K1
GO:MF	phosphatidylinositol 3-kinase binding	GO:0043548	1	25	99	2	20196	JAK2,LCK
GO:MF	insulin receptor substrate binding	GO:0043560	1	13	99	1	20196	JAK2
GO:MF	sequence-specific DNA binding	GO:0043565	1	1655	99	6	20196	ABL1,APP,HDAC6,PGR,ESR2,ERBB4
GO:MF	protein folding chaperone	GO:0044183	1	62	99	2	20196	HSP90AA1,HSPA8
GO:MF	transmembrane transporter binding	GO:0044325	1	142	99	2	20196	HSP90AA1,SRC
GO:MF	ubiquitin-like protein ligase binding	GO:0044389	1	326	99	5	20196	HSP90AA1,HDAC6,HSPA8,JAK1,IKBKE
GO:MF	cadherin binding	GO:0045296	1	335	99	4	20196	SRC,HSPA8,PTPN11,CCNB2
GO:MF	interleukin-27 receptor activity	GO:0045509	1	2	99	1	20196	IL6ST
GO:MF	sphingolipid binding	GO:0046625	1	27	99	1	20196	IL2
GO:MF	metal ion binding	GO:0046872	1	4375	99	32	20196	CYP2C9,ABL1,CYP11B2,APP,HPGDS,JAK2,CYP1A2,CYP1A1,CYP11B1,CYP2A6,CYP17A1,CYP19A1,MMP2,KIT,HDAC6,ITGB3,JAK1,ITGAL,FEN1,PGR,CDK2,TOP2A,TK1,ESR2,CDC7,ITGA4,ITGAV,ITGA5,MMP1,ITGA2B,ITGB7,ITGB6
GO:MF	metal ion transmembrane transporter activity	GO:0046873	1	447	99	2	20196	CHRNA7,ITGAV
GO:MF	ephrin receptor binding	GO:0046875	1	28	99	2	20196	ABL1,SRC
GO:MF	protein heterodimerization activity	GO:0046982	1	364	99	4	20196	ERBB2,CHUK,TOP2A,IRAK1
GO:MF	phosphoric ester hydrolase activity	GO:0042578	1	374	99	7	20196	PTPN11,LCK,CDC25A,CCR1,CHRM1,CDC25B,PTPN6
GO:MF	protein dimerization activity	GO:0046983	1	1116	99	10	20196	ERBB2,HSP90AA1,GSTM2,HPGDS,KIT,CHUK,CHRNA7,TOP2A,IRAK1,ERBB4
GO:MF	histone binding	GO:0042393	1	247	99	1	20196	JAK2
GO:MF	peptide binding	GO:0042277	1	254	99	1	20196	CHRNA7
GO:MF	kappa-type opioid receptor binding	GO:0031851	1	1	99	1	20196	IL2
GO:MF	insulin-like growth factor I binding	GO:0031994	1	13	99	2	20196	ITGB3,ITGAV
GO:MF	ubiquitin-like protein binding	GO:0032182	1	118	99	2	20196	HDAC6,TOP2A
GO:MF	demethylase activity	GO:0032451	1	40	99	2	20196	CYP1A2,CYP1A1
GO:MF	deoxyribonucleotide binding	GO:0032552	1	5	99	1	20196	HSP90AA1
GO:MF	purine deoxyribonucleotide binding	GO:0032554	1	3	99	1	20196	HSP90AA1
GO:MF	pyrimidine ribonucleotide binding	GO:0032557	1	3	99	1	20196	HSP90AA1
GO:MF	adenyl deoxyribonucleotide binding	GO:0032558	1	2	99	1	20196	HSP90AA1
GO:MF	guanyl ribonucleotide binding	GO:0032561	1	410	99	1	20196	HSP90AA1
GO:MF	dATP binding	GO:0032564	1	1	99	1	20196	HSP90AA1
GO:MF	sterol binding	GO:0032934	1	67	99	1	20196	EPHX1
GO:MF	acetylcholine receptor binding	GO:0033130	1	12	99	1	20196	JAK2
GO:MF	amide binding	GO:0033218	1	248	99	4	20196	GSTM2,SRD5A1,SRD5A2,CHRNA7
GO:MF	monocarboxylic acid binding	GO:0033293	1	80	99	2	20196	GSTM2,GSTP1
GO:MF	protein lysine deacetylase activity	GO:0033558	1	22	99	1	20196	HDAC6
GO:MF	receptor serine/threonine kinase binding	GO:0033612	1	30	99	1	20196	SRC
GO:MF	cis-stilbene-oxide hydrolase activity	GO:0033961	1	1	99	1	20196	EPHX1
GO:MF	Toll-like receptor binding	GO:0035325	1	13	99	1	20196	SYK
GO:MF	histone H3Y41 kinase activity	GO:0035401	1	1	99	1	20196	JAK2
GO:MF	histone H3T11 kinase activity	GO:0035402	1	3	99	1	20196	CHEK1
GO:MF	signaling adaptor activity	GO:0035591	1	112	99	2	20196	PTPN11,MAP2K1
GO:MF	chemokine (C-C motif) ligand 7 binding	GO:0035717	1	2	99	1	20196	CCR1
GO:MF	S-nitrosoglutathione binding	GO:0035730	1	1	99	1	20196	GSTP1
GO:MF	dinitrosyl-iron complex binding	GO:0035731	1	1	99	1	20196	GSTP1
GO:MF	K48-linked polyubiquitin modification-dependent protein binding	GO:0036435	1	10	99	1	20196	IKBKE
GO:MF	neuregulin receptor activity	GO:0038131	1	3	99	1	20196	ERBB4
GO:MF	neuropilin binding	GO:0038191	1	5	99	1	20196	ABL1
GO:MF	chemokine receptor binding	GO:0042379	1	76	99	1	20196	JAK1
GO:MF	17-alpha,20-alpha-dihydroxypregn-4-en-3-one dehydrogenase activity	GO:0047006	1	2	99	1	20196	HSD17B2
GO:MF	testosterone dehydrogenase (NAD+) activity	GO:0047035	1	8	99	1	20196	HSD17B2
GO:MF	testosterone 17-beta-dehydrogenase (NADP+) activity	GO:0047045	1	9	99	1	20196	HSD17B3
GO:MF	RNA polymerase II-specific DNA-binding transcription factor binding	GO:0061629	1	348	99	1	20196	SRC
GO:MF	nitric oxide binding	GO:0070026	1	3	99	1	20196	GSTP1
GO:MF	RNA polymerase binding	GO:0070063	1	59	99	1	20196	ERBB2
GO:MF	proline-rich region binding	GO:0070064	1	19	99	1	20196	ABL1
GO:MF	delta-catenin binding	GO:0070097	1	10	99	1	20196	ABL1
GO:MF	DNA polymerase binding	GO:0070182	1	21	99	2	20196	HSP90AA1,RAD51
GO:MF	NADPH binding	GO:0070402	1	15	99	1	20196	SRD5A1
GO:MF	adenylyltransferase activity	GO:0070566	1	30	99	1	20196	ABL1
GO:MF	vitamin D 24-hydroxylase activity	GO:0070576	1	3	99	1	20196	CYP1A1
GO:MF	transmembrane receptor protein serine/threonine kinase binding	GO:0070696	1	24	99	1	20196	SRC
GO:MF	BMP receptor binding	GO:0070700	1	12	99	1	20196	SRC
GO:MF	dynein complex binding	GO:0070840	1	25	99	1	20196	HDAC6
GO:MF	connexin binding	GO:0071253	1	6	99	1	20196	SRC
GO:MF	chemokine (C-C motif) ligand 5 binding	GO:0071791	1	2	99	1	20196	CCR1
GO:MF	modified amino acid binding	GO:0072341	1	90	99	1	20196	GSTM2
GO:MF	17-beta-hydroxysteroid dehydrogenase (NADP+) activity	GO:0072582	1	3	99	1	20196	HSD17B3
GO:MF	organic cyclic compound binding	GO:0097159	1	7525	99	46	20196	CYP2C9,ERBB2,ABL1,HSP90AA1,RAD51,CYP11B2,APP,ALK,SRC,JAK2,CYP1A2,CYP1A1,SRD5A1,CYP11B1,CYP2A6,CYP17A1,EPHX1,CYP19A1,KIT,TBK1,MAPK11,CHUK,HDAC6,HSPA8,LCK,JAK1,FEN1,PGR,CHEK1,CDK2,TOP2A,KIF11,PLK4,TK1,CDK6,MAP2K1,IRAK1,IKBKE,CDK7,ESR2,SYK,MET,CDC7,ERBB4,FGFR3,TYK2
GO:MF	disordered domain specific binding	GO:0097718	1	29	99	1	20196	HSP90AA1
GO:MF	ligand-activated transcription factor activity	GO:0098531	1	60	99	2	20196	PGR,ESR2
GO:MF	FBXO family protein binding	GO:0098770	1	2	99	1	20196	CDK6
GO:MF	molecular function regulator activity	GO:0098772	1	2120	99	19	20196	HSP90AA1,RAD51,APP,ALK,GSTP1,SRC,LCK,IL2,CHRNA7,CCNE2,CCNB2,CCNA1,MAP2K1,ESR2,MET,CCNE1,CCNH,IL6ST,ITGB6
GO:MF	ion channel regulator activity	GO:0099106	1	144	99	1	20196	CHRNA7
GO:MF	G protein-coupled neurotransmitter receptor activity	GO:0099528	1	12	99	2	20196	CHRM1,CHRM2
GO:MF	long-chain fatty acid omega-hydroxylase activity	GO:0102033	1	8	99	1	20196	CYP1A1
GO:MF	fatty acid omega-hydroxylase activity	GO:0120250	1	8	99	1	20196	CYP1A1
GO:MF	long-chain fatty acid omega-1 hydroxylase activity	GO:0120319	1	4	99	1	20196	CYP1A1
GO:MF	fatty acid omega-1 hydroxylase activity	GO:0120502	1	4	99	1	20196	CYP1A1
GO:MF	endopeptidase regulator activity	GO:0061135	1	184	99	1	20196	APP
GO:MF	peptidase regulator activity	GO:0061134	1	228	99	1	20196	APP
GO:MF	lipase activator activity	GO:0060229	1	21	99	2	20196	SRC,LCK
GO:MF	molecular adaptor activity	GO:0060090	1	1175	99	5	20196	ABL1,HSPA8,PTPN11,MAP2K1,ITGA2B
GO:MF	receptor ligand activity	GO:0048018	1	512	99	2	20196	APP,IL2
GO:MF	receptor antagonist activity	GO:0048019	1	18	99	1	20196	ESR2
GO:MF	CCR chemokine receptor binding	GO:0048020	1	50	99	1	20196	JAK1
GO:MF	tau protein binding	GO:0048156	1	43	99	2	20196	HSP90AA1,HDAC6
GO:MF	flap endonuclease activity	GO:0048256	1	8	99	1	20196	FEN1
GO:MF	beta-tubulin binding	GO:0048487	1	42	99	1	20196	HDAC6
GO:MF	transforming growth factor beta binding	GO:0050431	1	24	99	1	20196	ITGAV
GO:MF	NADP binding	GO:0050661	1	53	99	1	20196	SRD5A1
GO:MF	GABA receptor binding	GO:0050811	1	17	99	1	20196	ERBB4
GO:MF	extracellular matrix binding	GO:0050840	1	61	99	3	20196	ITGB3,ITGAV,ITGA2B
GO:MF	quaternary ammonium group binding	GO:0050997	1	40	99	2	20196	CHRNB2,CHRNA2
GO:MF	actin filament binding	GO:0051015	1	209	99	1	20196	ABL1
GO:MF	mitogen-activated protein kinase binding	GO:0051019	1	28	99	1	20196	ABL1
GO:MF	GTPase binding	GO:0051020	1	316	99	1	20196	HSP90AA1
GO:MF	Rho GDP-dissociation inhibitor binding	GO:0051022	1	3	99	1	20196	HSP90AA1
GO:MF	unfolded protein binding	GO:0051082	1	113	99	2	20196	HSP90AA1,HSPA8
GO:MF	protein-folding chaperone binding	GO:0051087	1	135	99	3	20196	CYP1A1,HSPA8,CDC25A
GO:MF	ATPase binding	GO:0051117	1	84	99	3	20196	SRC,LCK,PGR
GO:MF	PTB domain binding	GO:0051425	1	3	99	1	20196	APP
GO:MF	peptide hormone receptor binding	GO:0051428	1	20	99	2	20196	JAK2,PTPN11
GO:MF	metal cluster binding	GO:0051540	1	77	99	1	20196	GSTP1
GO:MF	misfolded protein binding	GO:0051787	1	20	99	1	20196	HDAC6
GO:MF	glycolipid binding	GO:0051861	1	29	99	1	20196	IL2
GO:MF	Hsp90 protein binding	GO:0051879	1	44	99	2	20196	CYP1A1,HDAC6
GO:MF	carboxylic ester hydrolase activity	GO:0052689	1	202	99	2	20196	CCR1,CHRM1
GO:MF	(R)-limonene 6-monooxygenase activity	GO:0052741	1	2	99	1	20196	CYP2C9
GO:MF	C3HC4-type RING finger domain binding	GO:0055131	1	6	99	1	20196	HSPA8
GO:MF	GDP-dissociation inhibitor binding	GO:0051021	1	3	99	1	20196	HSP90AA1

## Sheet: KEGG
Table S7 D: Table showing enriched pathways that aligned with GO findings
source	term_name	term_id	adjusted_p_value	term_size	query_size	intersection_size	effective_domain_size	intersections
KEGG	PI3K-Akt signaling pathway	KEGG:04151	1.4236e-18	356	99	34	8484	CCNE1, CDK2, CDK6, CHRM1, CHRM2, CHUK, LPAR1, ERBB2, ERBB4, F2R, FGFR3, LPAR4, HSP90AA1, IL2, IL6ST, ITGA2B, ITGA4, ITGA5, ITGAV, ITGB3, ITGB6, ITGB7, JAK1, JAK2, KIT, MET, MAP2K1, SYK, CCNE2, LPAR2, LPAR6, LPAR3, LPAR5, MMP1
KEGG	Pathways in cancer	KEGG:05200	2.0626e-14	527	99	33	8484	ABL1, ALK, CCNE1, CDK2, CDK6, CHUK, LPAR1, ERBB2, ESR2, F2R, FGFR3, LPAR4, GSTM2, GSTP1, HSP90AA1, IL2, IL6ST, ITGA2B, ITGAV, JAK1, JAK2, KIT, MET, MMP1, MMP2, MAP2K1, RAD51, CCNA1, CCNE2, LPAR2, LPAR6, LPAR3, LPAR5
KEGG	Regulation of actin cytoskeleton	KEGG:04810	8.04097e-09	227	99	18	8484	SRC,ITGB3,ITGAL,MAP2K1,CHRM1,ITGA4,LPAR2,LPAR5,LPAR4,F2R,CHRM2,LPAR1,ITGAV,ITGA5,FGFR3,ITGA2B,ITGB7,ITGB6
KEGG	Chemical carcinogenesis - receptor activation	KEGG:05207	2.21521e-08	211	99	17	8484	HSP90AA1,GSTM2,SRC,JAK2,CYP1A2,CYP1A1,EPHX1,CHRNA7,PGR,CDC25A,MAP2K1,IKBKE,ESR2,CHRNB2,CHRNB4,CHRNA4,CHRNA3
KEGG	Steroid hormone biosynthesis	KEGG:00140	1.66374e-07	62	99	10	8484	CYP11B2,CYP1A2,CYP1A1,SRD5A1,CYP11B1,CYP17A1,SRD5A2,HSD17B3,HSD17B2,CYP19A1
KEGG	Hepatitis B	KEGG:05161	3.94643e-07	162	99	14	8484	SRC,JAK2,TBK1,MAPK11,CHUK,JAK1,CCNE2,CDK2,CCNA1,MAP2K1,IRAK1,IKBKE,CCNE1,TYK2
KEGG	Kaposi sarcoma-associated herpesvirus infection	KEGG:05167	4.92321e-07	194	99	15	8484	SRC,JAK2,TBK1,MAPK11,CHUK,JAK1,CDK6,MAP2K1,IKBKE,CCR1,SYK,CCR8,CCR3,IL6ST,TYK2
KEGG	Phospholipase D signaling pathway	KEGG:04072	1.11145e-06	147	99	13	8484	KIT,PTPN11,MAP2K1,CXCR2,SYK,CXCR1,LPAR2,LPAR5,LPAR4,F2R,LPAR3,LPAR1,LPAR6
KEGG	Rap1 signaling pathway	KEGG:04015	1.45063e-06	210	99	15	8484	SRC,KIT,MAPK11,ITGB3,ITGAL,MAP2K1,MET,LPAR2,LPAR5,LPAR4,F2R,LPAR3,LPAR1,FGFR3,ITGA2B
KEGG	Cell cycle	KEGG:04110	2.46341e-06	157	99	13	8484	ABL1,CDC25A,CHEK1,CCNE2,CDK2,CCNB2,CCNA1,CDK6,CDK7,CDC25B,CCNE1,CCNH,CDC7
KEGG	Neuroactive ligand-receptor interaction	KEGG:04080	2.71591e-06	365	99	19	8484	CHRNA7,CHRM1,LPAR2,LPAR4,F2R,LPAR3,CHRM2,LPAR1,LPAR6,CHRNB2,CHRNA1,CHRND,CHRNB3,CHRNA2,CHRNA6,CHRNB4,CHRNA4,CHRNA3,CHRNB1
KEGG	Human papillomavirus infection	KEGG:05165	3.23094e-06	330	99	18	8484	TBK1,CHUK,ITGB3,JAK1,CCNE2,CDK2,CCNA1,CDK6,MAP2K1,IKBKE,CCNE1,ITGA4,ITGAV,ITGA5,ITGA2B,ITGB7,ITGB6,TYK2
KEGG	Measles	KEGG:05162	5.07972e-06	138	99	12	8484	TBK1,CHUK,HSPA8,JAK1,IL2,CCNE2,CDK2,CDK6,IRAK1,IKBKE,CCNE1,TYK2
KEGG	Epstein-Barr virus infection	KEGG:05169	5.18014e-06	198	99	14	8484	TBK1,MAPK11,CHUK,JAK1,ITGAL,CCNE2,CDK2,CCNA1,CDK6,IRAK1,IKBKE,SYK,CCNE1,TYK2
KEGG	Viral carcinogenesis	KEGG:05203	4.50101e-05	201	99	13	8484	SRC,HDAC6,JAK1,CHEK1,CCNE2,CDK2,CCNA1,CDK6,SYK,CCNE1,CCR8,CCR3,IL6ST
KEGG	Cholinergic synapse	KEGG:04725	5.88511e-05	113	99	10	8484	JAK2,CHRNA7,MAP2K1,CHRM1,CHRM2,CHRNB2,CHRNA6,CHRNB4,CHRNA4,CHRNA3
KEGG	PD-L1 expression and PD-1 checkpoint pathway in cancer	KEGG:05235	7.07582e-05	89	99	9	8484	ALK,JAK2,MAPK11,CHUK,PTPN11,LCK,JAK1,MAP2K1,PTPN6
KEGG	Chemical carcinogenesis - DNA adducts	KEGG:05204	8.28484e-05	67	99	8	8484	CYP2C9,GSTM2,GSTP1,HPGDS,CYP1A2,CYP1A1,CYP2A6,EPHX1
KEGG	Lipid and atherosclerosis	KEGG:05417	9.19951e-05	214	99	13	8484	CYP2C9,HSP90AA1,SRC,JAK2,CYP1A1,CYP2A6,TBK1,MAPK11,CHUK,HSPA8,IRAK1,IKBKE,MMP1
KEGG	Prostate cancer	KEGG:05215	0.000147326	97	99	9	8484	ERBB2,HSP90AA1,GSTP1,SRD5A2,CHUK,CCNE2,CDK2,MAP2K1,CCNE1
KEGG	Metabolism of xenobiotics by cytochrome P450	KEGG:00980	0.000179029	74	99	8	8484	CYP2C9,GSTM2,GSTP1,HPGDS,CYP1A2,CYP1A1,CYP2A6,EPHX1
KEGG	Progesterone-mediated oocyte maturation	KEGG:04914	0.000225041	102	99	9	8484	HSP90AA1,MAPK11,PGR,CDC25A,CDK2,CCNB2,CCNA1,MAP2K1,CDC25B
KEGG	Pathogenic Escherichia coli infection	KEGG:05130	0.000240112	197	99	12	8484	ABL1,SRC,MAPK11,CHUK,PTPN11,IRAK1,LPAR2,LPAR5,LPAR4,F2R,LPAR1,PTPN6
KEGG	Th17 cell differentiation	KEGG:04659	0.00028687	105	99	9	8484	HSP90AA1,JAK2,MAPK11,CHUK,LCK,JAK1,IL2,IL6ST,TYK2
KEGG	Yersinia infection	KEGG:05135	0.000322966	136	99	10	8484	SRC,TBK1,MAPK11,CHUK,LCK,IL2,MAP2K1,IRAK1,ITGA4,ITGA5
KEGG	Proteoglycans in cancer	KEGG:05205	0.000363415	205	99	12	8484	ERBB2,SRC,MMP2,MAPK11,PTPN11,ITGB3,MAP2K1,MET,ITGAV,ITGA5,PTPN6,ERBB4
KEGG	Fluid shear stress and atherosclerosis	KEGG:05418	0.000368459	138	99	10	8484	HSP90AA1,GSTM2,GSTP1,SRC,MMP2,MAPK11,CHUK,ITGB3,ITGAV,ITGA2B
KEGG	Bladder cancer	KEGG:05219	0.000607051	41	99	6	8484	ERBB2,SRC,MMP2,MAP2K1,MMP1,FGFR3
KEGG	Human T-cell leukemia virus 1 infection	KEGG:05166	0.0006843	218	99	12	8484	CHUK,LCK,JAK1,IL2,ITGAL,CHEK1,CCNE2,CDK2,CCNB2,CCNA1,MAP2K1,CCNE1
KEGG	Human cytomegalovirus infection	KEGG:05163	0.000862212	223	99	12	8484	SRC,TBK1,MAPK11,CHUK,ITGB3,JAK1,CDK6,MAP2K1,CCR1,CXCR2,CCR3,ITGAV
KEGG	Cellular senescence	KEGG:04218	0.00103789	155	99	10	8484	MAPK11,CDC25A,CHEK1,CCNE2,CDK2,CCNB2,CCNA1,CDK6,MAP2K1,CCNE1
KEGG	Epithelial cell signaling in Helicobacter pylori infection	KEGG:05120	0.00135524	70	99	7	8484	SRC,MAPK11,CHUK,PTPN11,CXCR2,MET,CXCR1
KEGG	Viral protein interaction with cytokine and cytokine receptor	KEGG:04061	0.00148565	98	99	8	8484	IL2,CCR1,CXCR2,CXCR1,CCR8,CXCR3,CCR3,IL6ST
KEGG	Focal adhesion	KEGG:04510	0.00185755	202	99	11	8484	ERBB2,SRC,ITGB3,MAP2K1,MET,ITGA4,ITGAV,ITGA5,ITGA2B,ITGB7,ITGB6
KEGG	Toll-like receptor signaling pathway	KEGG:04620	0.00263738	106	99	8	8484	TBK1,MAPK11,CHUK,JAK1,MAP2K1,IRAK1,IKBKE,TYK2
KEGG	EGFR tyrosine kinase inhibitor resistance	KEGG:01521	0.00300844	79	99	7	8484	ERBB2,SRC,JAK2,JAK1,MAP2K1,MET,FGFR3
KEGG	Chemical carcinogenesis - reactive oxygen species	KEGG:05208	0.00426089	221	99	11	8484	ABL1,GSTM2,SRC,CYP1A2,CYP1A1,EPHX1,MAPK11,CHUK,PTPN11,MAP2K1,MET
KEGG	Arrhythmogenic right ventricular cardiomyopathy	KEGG:05412	0.0044827	84	99	7	8484	ITGB3,ITGA4,ITGAV,ITGA5,ITGA2B,ITGB7,ITGB6
KEGG	Chemokine signaling pathway	KEGG:04062	0.00600203	190	99	10	8484	SRC,JAK2,CHUK,MAP2K1,CCR1,CXCR2,CXCR1,CCR8,CXCR3,CCR3
KEGG	Coronavirus disease - COVID-19	KEGG:05171	0.00636712	231	99	11	8484	TBK1,MAPK11,CHUK,JAK1,IL2,IRAK1,IKBKE,SYK,MMP1,IL6ST,TYK2
KEGG	ECM-receptor interaction	KEGG:04512	0.00650306	89	99	7	8484	ITGB3,ITGA4,ITGAV,ITGA5,ITGA2B,ITGB7,ITGB6
KEGG	Th1 and Th2 cell differentiation	KEGG:04658	0.00650306	89	99	7	8484	JAK2,MAPK11,CHUK,LCK,JAK1,IL2,TYK2
KEGG	Small cell lung cancer	KEGG:05222	0.0080361	92	99	7	8484	CHUK,CCNE2,CDK2,CDK6,CCNE1,ITGAV,ITGA2B
KEGG	Hypertrophic cardiomyopathy	KEGG:05410	0.0112378	97	99	7	8484	ITGB3,ITGA4,ITGAV,ITGA5,ITGA2B,ITGB7,ITGB6
KEGG	Drug metabolism - cytochrome P450	KEGG:00982	0.0114651	68	99	6	8484	CYP2C9,GSTM2,GSTP1,HPGDS,CYP1A2,CYP2A6
KEGG	Osteoclast differentiation	KEGG:04380	0.0125599	132	99	8	8484	MAPK11,CHUK,ITGB3,LCK,JAK1,MAP2K1,SYK,TYK2
KEGG	Prolactin signaling pathway	KEGG:04917	0.013479	70	99	6	8484	SRC,JAK2,CYP17A1,MAPK11,MAP2K1,ESR2
KEGG	Dilated cardiomyopathy	KEGG:05414	0.0154064	102	99	7	8484	ITGB3,ITGA4,ITGAV,ITGA5,ITGA2B,ITGB7,ITGB6
KEGG	Leishmaniasis	KEGG:05140	0.0157631	72	99	6	8484	JAK2,MAPK11,JAK1,IRAK1,ITGA4,PTPN6
KEGG	C-type lectin receptor signaling pathway	KEGG:04625	0.0173897	104	99	7	8484	SRC,MAPK11,CHUK,PTPN11,IL2,IKBKE,SYK
KEGG	p53 signaling pathway	KEGG:04115	0.0183429	74	99	6	8484	CHEK1,CCNE2,CDK2,CCNB2,CDK6,CCNE1
KEGG	MicroRNAs in cancer	KEGG:05206	0.0211791	310	99	12	8484	ERBB2,ABL1,ITGB3,CDC25A,CCNE2,CDK6,MAP2K1,MET,CDC25B,CCNE1,ITGA5,FGFR3
KEGG	Pancreatic cancer	KEGG:05212	0.0212448	76	99	6	8484	ERBB2,RAD51,CHUK,JAK1,CDK6,MAP2K1
KEGG	Toxoplasmosis	KEGG:05145	0.0219757	108	99	7	8484	JAK2,MAPK11,CHUK,HSPA8,JAK1,IRAK1,TYK2
KEGG	T cell receptor signaling pathway	KEGG:04660	0.0397793	119	99	7	8484	MAPK11,CHUK,PTPN11,LCK,IL2,MAP2K1,PTPN6
KEGG	Hepatitis C	KEGG:05160	0.042811	158	99	8	8484	TBK1,CHUK,JAK1,CDK2,CDK6,MAP2K1,IKBKE,TYK2
KEGG	IL-17 signaling pathway	KEGG:04657	0.0596521	92	99	6	8484	HSP90AA1,TBK1,MAPK11,CHUK,IKBKE,MMP1
KEGG	Influenza A	KEGG:05164	0.0618058	167	99	8	8484	JAK2,TBK1,CHUK,JAK1,CDK6,MAP2K1,IKBKE,TYK2
KEGG	MAPK signaling pathway	KEGG:04010	0.0631577	301	99	11	8484	ERBB2,KIT,MAPK11,CHUK,HSPA8,MAP2K1,IRAK1,MET,CDC25B,ERBB4,FGFR3
KEGG	Endocrine resistance	KEGG:01522	0.0706941	95	99	6	8484	ERBB2,SRC,MMP2,MAPK11,MAP2K1,ESR2
KEGG	Oocyte meiosis	KEGG:04114	0.070741	131	99	7	8484	MAPK11,PGR,CCNE2,CDK2,CCNB2,MAP2K1,CCNE1
KEGG	Estrogen signaling pathway	KEGG:04915	0.0882373	136	99	7	8484	HSP90AA1,SRC,MMP2,HSPA8,PGR,MAP2K1,ESR2
KEGG	Nicotine addiction	KEGG:05033	0.100107	40	99	4	8484	CHRNA7,CHRNB2,CHRNA6,CHRNA4
KEGG	Central carbon metabolism in cancer	KEGG:05230	0.112544	70	99	5	8484	ERBB2,KIT,MAP2K1,MET,FGFR3
KEGG	Non-small cell lung cancer	KEGG:05223	0.127742	72	99	5	8484	ERBB2,ALK,CDK6,MAP2K1,MET
KEGG	Neutrophil extracellular trap formation	KEGG:04613	0.133052	188	99	8	8484	SRC,MAPK11,HDAC6,ITGB3,ITGAL,MAP2K1,SYK,ITGA2B
KEGG	Chronic myeloid leukemia	KEGG:05220	0.162604	76	99	5	8484	ABL1,CHUK,PTPN11,CDK6,MAP2K1
KEGG	Caffeine metabolism	KEGG:00232	0.169949	6	99	2	8484	CYP1A2,CYP2A6
KEGG	Cushing syndrome	KEGG:04934	0.174441	153	99	7	8484	CYP11B1,CYP17A1,CCNE2,CDK2,CDK6,MAP2K1,CCNE1
KEGG	Efferocytosis	KEGG:04148	0.194788	156	99	7	8484	JAK2,MAPK11,PTPN11,ITGB3,MAP2K1,ITGAV,PTPN6
KEGG	JAK-STAT signaling pathway	KEGG:04630	0.240956	162	99	7	8484	JAK2,PTPN11,JAK1,IL2,PTPN6,IL6ST,TYK2
KEGG	Ovarian steroidogenesis	KEGG:04913	0.248228	51	99	4	8484	CYP1A1,CYP17A1,HSD17B2,CYP19A1
KEGG	ErbB signaling pathway	KEGG:04012	0.252538	84	99	5	8484	ERBB2,ABL1,SRC,MAP2K1,ERBB4
KEGG	Platelet activation	KEGG:04611	0.277115	124	99	6	8484	SRC,MAPK11,ITGB3,SYK,F2R,ITGA2B
KEGG	Natural killer cell mediated cytotoxicity	KEGG:04650	0.277115	124	99	6	8484	PTPN11,LCK,ITGAL,MAP2K1,SYK,PTPN6
KEGG	FoxO signaling pathway	KEGG:04068	0.363378	131	99	6	8484	MAPK11,CHUK,CDK2,CCNB2,PLK4,MAP2K1
KEGG	Hematopoietic cell lineage	KEGG:04640	0.373931	92	99	5	8484	KIT,ITGB3,ITGA4,ITGA5,ITGA2B
KEGG	Virion - Herpesvirus	KEGG:03266	0.39866	9	99	2	8484	ITGB3,ITGA5
KEGG	NOD-like receptor signaling pathway	KEGG:04621	0.457459	182	99	7	8484	HSP90AA1,TBK1,MAPK11,CHUK,JAK1,IKBKE,TYK2
KEGG	Ras signaling pathway	KEGG:04014	0.523001	235	99	8	8484	ABL1,KIT,TBK1,CHUK,PTPN11,MAP2K1,MET,FGFR3
KEGG	Signaling pathways regulating pluripotency of stem cells	KEGG:04550	0.555411	143	99	6	8484	JAK2,MAPK11,JAK1,MAP2K1,FGFR3,IL6ST
KEGG	Breast cancer	KEGG:05224	0.633366	147	99	6	8484	ERBB2,KIT,PGR,CDK6,MAP2K1,ESR2
KEGG	Gastric cancer	KEGG:05226	0.654033	148	99	6	8484	ERBB2,CCNE2,CDK2,MAP2K1,MET,CCNE1
KEGG	Acute myeloid leukemia	KEGG:05221	0.660796	67	99	4	8484	KIT,CHUK,CCNA1,MAP2K1
KEGG	Retinol metabolism	KEGG:00830	0.695926	68	99	4	8484	CYP2C9,CYP1A2,CYP1A1,CYP2A6
KEGG	Calcium signaling pathway	KEGG:04020	0.767048	251	99	8	8484	ERBB2,CHRNA7,CHRM1,MET,F2R,CHRM2,ERBB4,FGFR3
KEGG	RIG-I-like receptor signaling pathway	KEGG:04622	0.808617	71	99	4	8484	TBK1,MAPK11,CHUK,IKBKE
KEGG	Platinum drug resistance	KEGG:01524	0.848669	72	99	4	8484	ERBB2,GSTM2,GSTP1,TOP2A
KEGG	Leukocyte transendothelial migration	KEGG:04670	0.91369	114	99	5	8484	MMP2,MAPK11,PTPN11,ITGAL,ITGA4
KEGG	Human immunodeficiency virus 1 infection	KEGG:05170	0.972714	210	99	7	8484	TBK1,MAPK11,CHUK,CHEK1,CCNB2,MAP2K1,IRAK1
KEGG	Relaxin signaling pathway	KEGG:04926	1	129	99	5	8484	SRC,MMP2,MAPK11,MAP2K1,MMP1
KEGG	Cortisol synthesis and secretion	KEGG:04927	1	64	99	2	8484	CYP11B1,CYP17A1
KEGG	Parathyroid hormone synthesis, secretion and action	KEGG:04928	1	105	99	1	8484	MAP2K1
KEGG	GnRH secretion	KEGG:04929	1	64	99	2	8484	MAP2K1,ESR2
KEGG	Insulin resistance	KEGG:04931	1	108	99	1	8484	PTPN11
KEGG	Non-alcoholic fatty liver disease	KEGG:04932	1	154	99	1	8484	MAPK11
KEGG	AGE-RAGE signaling pathway in diabetic complications	KEGG:04933	1	100	99	3	8484	JAK2,MMP2,MAPK11
KEGG	Growth hormone synthesis, secretion and action	KEGG:04935	1	120	99	3	8484	JAK2,MAPK11,MAP2K1
KEGG	Alcoholic liver disease	KEGG:04936	1	142	99	5	8484	TBK1,MAPK11,CHUK,IRAK1,IKBKE
KEGG	Type I diabetes mellitus	KEGG:04940	1	40	99	1	8484	IL2
KEGG	Bile secretion	KEGG:04976	1	89	99	1	8484	EPHX1
KEGG	Alzheimer disease	KEGG:05010	1	382	99	5	8484	APP,CHUK,CHRNA7,MAP2K1,CHRM1
KEGG	Amyotrophic lateral sclerosis	KEGG:05014	1	363	99	4	8484	TBK1,MAPK11,HDAC6,ERBB4
KEGG	Prion disease	KEGG:05020	1	271	99	2	8484	MAPK11,HSPA8
KEGG	Pathways of neurodegeneration - multiple diseases	KEGG:05022	1	474	99	6	8484	APP,TBK1,MAPK11,CHRNA7,MAP2K1,CHRM1
KEGG	Alcoholism	KEGG:05034	1	187	99	2	8484	HDAC6,MAP2K1
KEGG	Bacterial invasion of epithelial cells	KEGG:05100	1	77	99	3	8484	SRC,MET,ITGA5
KEGG	Shigellosis	KEGG:05131	1	246	99	5	8484	SRC,TBK1,MAPK11,CHUK,ITGA5
KEGG	Salmonella infection	KEGG:05132	1	249	99	5	8484	HSP90AA1,MAPK11,CHUK,MAP2K1,IRAK1
KEGG	Pertussis	KEGG:05133	1	76	99	3	8484	MAPK11,IRAK1,ITGA5
KEGG	Legionellosis	KEGG:05134	1	56	99	1	8484	HSPA8
KEGG	Chagas disease	KEGG:05142	1	101	99	4	8484	MAPK11,CHUK,IL2,IRAK1
KEGG	Malaria	KEGG:05144	1	49	99	2	8484	ITGAL,MET
KEGG	Staphylococcus aureus infection	KEGG:05150	1	86	99	1	8484	ITGAL
KEGG	Tuberculosis	KEGG:05152	1	175	99	6	8484	SRC,JAK2,MAPK11,JAK1,IRAK1,SYK
KEGG	Herpes simplex virus 1 infection	KEGG:05168	1	506	99	12	8484	SRC,JAK2,TBK1,CHUK,PTPN11,ITGB3,JAK1,IRAK1,IKBKE,SYK,ITGA5,TYK2
KEGG	Transcriptional misregulation in cancer	KEGG:05202	1	192	99	3	8484	CCNA1,MET,ITGB7
KEGG	Aldosterone synthesis and secretion	KEGG:04925	1	98	99	1	8484	CYP11B2
KEGG	Colorectal cancer	KEGG:05210	1	86	99	1	8484	MAP2K1
KEGG	Oxytocin signaling pathway	KEGG:04921	1	154	99	2	8484	SRC,MAP2K1
KEGG	Thyroid hormone signaling pathway	KEGG:04919	1	121	99	4	8484	SRC,ITGB3,MAP2K1,ITGAV
KEGG	VEGF signaling pathway	KEGG:04370	1	59	99	3	8484	SRC,MAPK11,MAP2K1
KEGG	Apelin signaling pathway	KEGG:04371	1	138	99	1	8484	MAP2K1
KEGG	Cell adhesion molecules	KEGG:04514	1	153	99	4	8484	ITGAL,ITGA4,ITGAV,ITGB7
KEGG	Adherens junction	KEGG:04520	1	93	99	4	8484	ERBB2,SRC,MET,PTPN6
KEGG	Tight junction	KEGG:04530	1	170	99	2	8484	ERBB2,SRC
KEGG	Gap junction	KEGG:04540	1	88	99	3	8484	SRC,MAP2K1,LPAR1
KEGG	Complement and coagulation cascades	KEGG:04610	1	86	99	1	8484	F2R
KEGG	Antigen processing and presentation	KEGG:04612	1	69	99	2	8484	HSP90AA1,HSPA8
KEGG	Cytosolic DNA-sensing pathway	KEGG:04623	1	82	99	3	8484	TBK1,CHUK,IKBKE
KEGG	B cell receptor signaling pathway	KEGG:04662	1	81	99	4	8484	CHUK,MAP2K1,SYK,PTPN6
KEGG	Fc epsilon RI signaling pathway	KEGG:04664	1	67	99	3	8484	MAPK11,MAP2K1,SYK
KEGG	Fc gamma R-mediated phagocytosis	KEGG:04666	1	96	99	2	8484	MAP2K1,SYK
KEGG	TNF signaling pathway	KEGG:04668	1	113	99	3	8484	MAPK11,CHUK,MAP2K1
KEGG	Intestinal immune network for IgA production	KEGG:04672	1	44	99	3	8484	IL2,ITGA4,ITGB7
KEGG	Thermogenesis	KEGG:04714	1	232	99	1	8484	MAPK11
KEGG	Long-term potentiation	KEGG:04720	1	67	99	1	8484	MAP2K1
KEGG	Neurotrophin signaling pathway	KEGG:04722	1	118	99	5	8484	ABL1,MAPK11,PTPN11,MAP2K1,IRAK1
KEGG	Retrograde endocannabinoid signaling	KEGG:04723	1	148	99	1	8484	MAPK11
KEGG	Serotonergic synapse	KEGG:04726	1	112	99	3	8484	CYP2C9,APP,MAP2K1
KEGG	GABAergic synapse	KEGG:04727	1	89	99	1	8484	SRC
KEGG	Dopaminergic synapse	KEGG:04728	1	131	99	1	8484	MAPK11
KEGG	Long-term depression	KEGG:04730	1	59	99	1	8484	MAP2K1
KEGG	Inflammatory mediator regulation of TRP channels	KEGG:04750	1	98	99	2	8484	SRC,MAPK11
KEGG	Motor proteins	KEGG:04814	1	193	99	1	8484	KIF11
KEGG	Insulin signaling pathway	KEGG:04910	1	137	99	1	8484	MAP2K1
KEGG	GnRH signaling pathway	KEGG:04912	1	93	99	4	8484	SRC,MMP2,MAPK11,MAP2K1
KEGG	Melanogenesis	KEGG:04916	1	101	99	2	8484	KIT,MAP2K1
KEGG	Adipocytokine signaling pathway	KEGG:04920	1	70	99	3	8484	JAK2,CHUK,PTPN11
KEGG	Axon guidance	KEGG:04360	1	181	99	4	8484	ABL1,SRC,PTPN11,MET
KEGG	Renal cell carcinoma	KEGG:05211	1	68	99	3	8484	PTPN11,MAP2K1,MET
KEGG	Glioma	KEGG:05214	1	75	99	2	8484	CDK6,MAP2K1
KEGG	Endometrial cancer	KEGG:05213	1	58	99	2	8484	ERBB2,MAP2K1
KEGG	Thyroid cancer	KEGG:05216	1	37	99	1	8484	MAP2K1
KEGG	Melanoma	KEGG:05218	1	72	99	3	8484	CDK6,MAP2K1,MET
KEGG	Hepatocellular carcinoma	KEGG:05225	1	166	99	5	8484	GSTM2,GSTP1,CDK6,MAP2K1,MET
KEGG	Choline metabolism in cancer	KEGG:05231	1	98	99	1	8484	MAP2K1
KEGG	Autoimmune thyroid disease	KEGG:05320	1	49	99	1	8484	IL2
KEGG	Inflammatory bowel disease	KEGG:05321	1	62	99	1	8484	IL2
KEGG	Rheumatoid arthritis	KEGG:05323	1	88	99	2	8484	ITGAL,MMP1
KEGG	Allograft rejection	KEGG:05330	1	34	99	1	8484	IL2
KEGG	Graft-versus-host disease	KEGG:05332	1	37	99	1	8484	IL2
KEGG	Primary immunodeficiency	KEGG:05340	1	37	99	1	8484	LCK
KEGG	Diabetic cardiomyopathy	KEGG:05415	1	202	99	2	8484	MMP2,MAPK11
KEGG	Viral myocarditis	KEGG:05416	1	63	99	2	8484	ABL1,ITGAL
KEGG	Vascular smooth muscle contraction	KEGG:04270	1	133	99	1	8484	MAP2K1
KEGG	Necroptosis	KEGG:04217	1	158	99	4	8484	HSP90AA1,JAK2,JAK1,TYK2
KEGG	Adrenergic signaling in cardiomyocytes	KEGG:04261	1	153	99	1	8484	MAPK11
KEGG	Nucleotide metabolism	KEGG:01232	1	84	99	1	8484	TK1
KEGG	Antifolate resistance	KEGG:01523	1	30	99	1	8484	CHUK
KEGG	Basal transcription factors	KEGG:03022	1	43	99	2	8484	CDK7,CCNH
KEGG	DNA replication	KEGG:03030	1	36	99	1	8484	FEN1
KEGG	Spliceosome	KEGG:03040	1	174	99	1	8484	HSPA8
KEGG	Virion - Ebolavirus and Lyssavirus	KEGG:03265	1	6	99	1	8484	CHRNA1
KEGG	PPAR signaling pathway	KEGG:03320	1	75	99	1	8484	MMP1
KEGG	Base excision repair	KEGG:03410	1	44	99	1	8484	FEN1
KEGG	Nucleotide excision repair	KEGG:03420	1	61	99	2	8484	CDK7,CCNH
KEGG	Homologous recombination	KEGG:03440	1	41	99	1	8484	RAD51
KEGG	Non-homologous end-joining	KEGG:03450	1	13	99	1	8484	FEN1
KEGG	Fanconi anemia pathway	KEGG:03460	1	54	99	1	8484	RAD51
KEGG	cGMP-PKG signaling pathway	KEGG:04022	1	164	99	1	8484	MAP2K1
KEGG	cAMP signaling pathway	KEGG:04024	1	223	99	4	8484	MAP2K1,CHRM1,F2R,CHRM2
KEGG	Cytokine-cytokine receptor interaction	KEGG:04060	1	291	99	8	8484	IL2,CCR1,CXCR2,CXCR1,CCR8,CXCR3,CCR3,IL6ST
KEGG	NF-kappa B signaling pathway	KEGG:04064	1	102	99	4	8484	CHUK,LCK,IRAK1,SYK
KEGG	HIF-1 signaling pathway	KEGG:04066	1	109	99	2	8484	ERBB2,MAP2K1
KEGG	Sphingolipid signaling pathway	KEGG:04071	1	120	99	2	8484	MAPK11,MAP2K1
KEGG	Mitophagy - animal	KEGG:04137	1	103	99	2	8484	SRC,TBK1
KEGG	Autophagy - animal	KEGG:04140	1	165	99	2	8484	TBK1,MAP2K1
KEGG	Protein processing in endoplasmic reticulum	KEGG:04141	1	168	99	2	8484	HSP90AA1,HSPA8
KEGG	Endocytosis	KEGG:04144	1	248	99	5	8484	SRC,HSPA8,CXCR2,CXCR1,FGFR3
KEGG	Phagosome	KEGG:04145	1	147	99	3	8484	ITGB3,ITGAV,ITGA5
KEGG	mTOR signaling pathway	KEGG:04150	1	155	99	2	8484	CHUK,MAP2K1
KEGG	AMPK signaling pathway	KEGG:04152	1	120	99	1	8484	CCNA1
KEGG	Apoptosis	KEGG:04210	1	135	99	2	8484	CHUK,MAP2K1
KEGG	Longevity regulating pathway - multiple species	KEGG:04213	1	61	99	1	8484	HSPA8
KEGG	Metabolic pathways	KEGG:01100	1	1537	99	16	8484	CYP2C9,CYP11B2,GSTM2,GSTP1,HPGDS,CYP1A2,CYP1A1,SRD5A1,CYP11B1,CYP2A6,CYP17A1,SRD5A2,HSD17B3,HSD17B2,CYP19A1,TK1
KEGG	Drug metabolism - other enzymes	KEGG:00983	1	79	99	4	8484	GSTM2,GSTP1,CYP2A6,TK1
KEGG	Arachidonic acid metabolism	KEGG:00590	1	61	99	2	8484	CYP2C9,HPGDS
KEGG	KEGG root term	KEGG:00000	1	8484	99	99	8484	CYP2C9,ERBB2,ABL1,HSP90AA1,RAD51,CYP11B2,APP,ALK,GSTM2,GSTP1,HPGDS,SRC,JAK2,CYP1A2,CYP1A1,SRD5A1,CYP11B1,CYP2A6,CYP17A1,EPHX1,SRD5A2,HSD17B3,HSD17B2,CYP19A1,MMP2,KIT,TBK1,MAPK11,CHUK,HDAC6,HSPA8,PTPN11,ITGB3,LCK,JAK1,IL2,ITGAL,FEN1,CHRNA7,PGR,CDC25A,CHEK1,CCNE2,CDK2,TOP2A,KIF11,CCNB2,CCNA1,PLK4,TK1,CDK6,MAP2K1,IRAK1,IKBKE,CDK7,CCR1,CXCR2,CHRM1,ESR2,SYK,MET,CDC25B,CCNE1,CCNH,CDC7,CXCR1,CCR8,CXCR3,…
KEGG	Pyrimidine metabolism	KEGG:00240	1	57	99	1	8484	TK1
KEGG	Tryptophan metabolism	KEGG:00380	1	40	99	2	8484	CYP1A2,CYP1A1
KEGG	Glutathione metabolism	KEGG:00480	1	56	99	3	8484	GSTM2,GSTP1,HPGDS
KEGG	Linoleic acid metabolism	KEGG:00591	1	30	99	2	8484	CYP2C9,CYP1A2
